# Supplementary material for: Single‐cell transcriptomic analysis of the senescent microenvironment in bone metastasis
Source: Cell Prolif. 2024 Sep 4;58(1):e13743. doi: 10.1111/cpr.13743 (PMC11693537; doi:10.1111/cpr.13743)
Supplement: Supplementary file 2 — Table S1. Characteristics of the NSCLC patients included for scRNA‐seq. [file CPR-58-e13743-s009.xlsx]

## Sheet: Sheet1
Table S1. Characteristics of the NSCLC patients included for scRNA-seq
Sample ID	Age(year)	Gender	Histology	Disease state	Affected location	Stage	Smoking status	Dataset source	Patient
PT1	68	Male	Adenomatous	Primary	Right upper lung	IIIB	Former	E-MTAB-6149	LUAD1 (a,b,c)
PT2	64	Female	Adenomatous	Primary	Left upper lung	IIB	Former	E-MTAB-6149	LUAD2 (b,c,d)
PT3	65	Male	Adenomatous	Primary	Left upper lung	IIIA	Former	E-MTAB-6653	LUAD3 (b,c,d)
PT4	86	Male	Squamous	Primary	Right upper lung	IB	Former	E-MTAB-6149	LUSC1 (a,b,c)
PT5	60	Male	Squamous	Primary	Left upper lung	IB	Former	E-MTAB-6653	LUSC2 (a,b,c)
PT6	55	Female	Pleiomorphic	Primary	Right upper lung	IIB	Active	E-MTAB-6653	PPC1 (a,b,c)
BM1	65	Female	Adenomatous	Metastasis	Thoracic vertebrae	IVA	Never	Our cohort	LUAD_BM1
BM2	68	Female	Adenomatous	Metastasis	Cervical vertebra	IVA	Never	Our cohort	LUAD_BM2
BM3	59	Female	Adenomatous	Metastasis	Rib, thoracic and lumbar vertebrae	IVB	Never	Our cohort	LUAD_BM3
BM4	64	Male	Squamous	Metastasis	Left humerus	IVA	Former	Our cohort	LUSC_BM
BM5	28	Male	Pleiomorphic	Metastasis	Sacrum, cervical and thoracic vertebrae	IVB	Former	Our cohort	PPC_BM
HB1	49	Female	-	Healthy donor	-	-	-	GSE190510	GSM5725049
HB2	56	Female	-	Healthy donor	-	-	-	GSE190510	GSM5725050
PTB1	65	Male	Adenomatous	Primary	Right lower lung	IIB	Never	Our cohort	LUAD1
PTB2	81	Male	Adenomatous	Primary	Right upper lung	IIB	Never	Our cohort	LUAD2
BMB1	65	Female	Adenomatous	Metastasis	Thoracic vertebrae	IVA	Never	Our cohort	LUAD_BM1
BMB2	68	Female	Adenomatous	Metastasis	Cervical vertebra	IVA	Never	Our cohort	LUAD_BM2
