# Supplementary material for: Single‐cell transcriptomic analysis of the senescent microenvironment in bone metastasis
Source: Cell Prolif. 2024 Sep 4;58(1):e13743. doi: 10.1111/cpr.13743 (PMC11693537; doi:10.1111/cpr.13743)
Supplement: Supplementary file 3 — Table S2. Differentially expressed genes across cell clusters in the integrated cell map. [file CPR-58-e13743-s007.xlsx]

## Sheet: Sheet1
Table S2. Differentially expressed genes across cell clusters in the integrated cell map
gene	avg_log2FC	pvals	pvals_adj	pct.1	pct.2	cluster
SFTPC	4.21737	0	2.87362e-308	0.106644	0.0367558	Epithelial cells
KRT19	3.75676	0	0	0.750035	0.0465107	Epithelial cells
SFTPB	3.5373	0	0	0.342432	0.0476679	Epithelial cells
WFDC2	3.45473	0	0	0.657498	0.0350403	Epithelial cells
SCGB3A1	3.41954	0	0	0.202779	0.0246967	Epithelial cells
SCGB3A2	3.36262	0	0	0.177881	0.027275	Epithelial cells
NAPSA	3.26461	0	0	0.341444	0.018789	Epithelial cells
KRT17	3.01512	0	0	0.351601	0.0293153	Epithelial cells
IGFBP2	2.83733	0	0	0.420511	0.0375476	Epithelial cells
KRT18	2.76004	0	0	0.640993	0.0382175	Epithelial cells
KRT8	2.71809	0	0	0.655382	0.0318429	Epithelial cells
KRT7	2.66131	0	0	0.471505	0.0256002	Epithelial cells
KRT6A	2.57336	0	0	0.256101	0.0177333	Epithelial cells
MUC1	2.53283	0	0	0.381789	0.0192458	Epithelial cells
MDK	2.45957	0	0	0.55572	0.0535756	Epithelial cells
EPCAM	2.43446	0	0	0.53717	0.0160788	Epithelial cells
SFTA2	2.39519	0	0	0.358513	0.0140689	Epithelial cells
SLPI	2.37857	0	0	0.411694	0.0320763	Epithelial cells
MGST1	2.35741	0	0	0.643462	0.106197	Epithelial cells
FABP7	2.33869	0	0	0.123219	0.013064	Epithelial cells
KRT5	2.27517	0	0	0.241571	0.0146983	Epithelial cells
ELF3	2.25265	0	0	0.471858	0.0150941	Epithelial cells
C4BPA	2.23627	0	0	0.237057	0.00436482	Epithelial cells
S100A2	2.05769	0	0	0.311045	0.0217327	Epithelial cells
IFI27	2.04357	0	0	0.81168	0.195046	Epithelial cells
CD55	2.04255	0	0	0.409649	0.285073	Epithelial cells
MMP7	2.03145	0	0	0.266681	0.0150941	Epithelial cells
CD24	2.02181	0	0	0.481662	0.0494645	Epithelial cells
AGR2	1.98632	0	0	0.40048	0.0172969	Epithelial cells
HOPX	1.95918	0	0	0.422486	0.183089	Epithelial cells
CYB5A	1.95797	0	0	0.515023	0.170857	Epithelial cells
TM4SF1	1.95214	0	0	0.404853	0.0383393	Epithelial cells
PERP	1.93524	0	0	0.473057	0.0464599	Epithelial cells
SLC34A2	1.90821	0	0	0.284525	0.00547125	Epithelial cells
CLDN4	1.89845	0	0	0.440048	0.0124753	Epithelial cells
C19orf33	1.88936	0	0	0.370433	0.0233772	Epithelial cells
IGFBP3	1.88795	0	0	0.274016	0.0311932	Epithelial cells
AKR1C1	1.87539	0	0	0.273099	0.0125768	Epithelial cells
HSPB1	1.83076	0	0	0.797785	0.457545	Epithelial cells
ATP1B1	1.8095	0	0	0.468472	0.0744557	Epithelial cells
EMP2	1.79365	0	0	0.424884	0.0489469	Epithelial cells
KRT14	1.777	0	0	0.140993	0.00974471	Epithelial cells
FOLR1	1.77531	0	0	0.257653	0.00444602	Epithelial cells
CST5	1.75257	0	0	0.182818	0.00122824	Epithelial cells
FXYD3	1.74838	0	0	0.398787	0.0124651	Epithelial cells
CD9	1.7458	0	0	0.635844	0.202548	Epithelial cells
SPINT2	1.74409	0	0	0.589223	0.203228	Epithelial cells
SFN	1.66688	0	0	0.385456	0.0130742	Epithelial cells
STMN1	1.66215	0	0	0.511497	0.190062	Epithelial cells
GSTP1	1.64301	0	0	0.824305	0.565264	Epithelial cells
TCIM	1.6264	0	0	0.332205	0.0286149	Epithelial cells
CCND1	1.53592	0	0	0.37396	0.0549764	Epithelial cells
GPRC5A	1.53512	0	0	0.336014	0.0156524	Epithelial cells
LGALS3BP	1.52727	0	0	0.516011	0.157154	Epithelial cells
S100A14	1.51969	0	0	0.367541	0.00704461	Epithelial cells
TACSTD2	1.50973	0	0	0.370151	0.0155915	Epithelial cells
MIF	1.50862	0	0	0.903724	0.761498	Epithelial cells
HMGB3	1.50175	0	0	0.37671	0.0592702	Epithelial cells
SOX4	1.50137	0	0	0.457046	0.141694	Epithelial cells
PHLDA2	1.48368	0	0	0.432854	0.0849718	Epithelial cells
RARRES1	1.47199	2.1097e-300	1.84505e-299	0.111229	0.0405725	Epithelial cells
CLDN3	1.46199	0	0	0.349767	0.00498401	Epithelial cells
S100A16	1.45674	0	0	0.405417	0.0404608	Epithelial cells
SPTSSA	1.45097	0	0	0.465792	0.142445	Epithelial cells
DSTN	1.42026	0	0	0.635915	0.317667	Epithelial cells
MALL	1.39663	0	0	0.302934	0.00832361	Epithelial cells
CDKN2A	1.38536	0	0	0.179574	0.0438918	Epithelial cells
MT1E	1.3843	0	0	0.508887	0.15219	Epithelial cells
S100A6	1.37651	0	0	0.845676	0.819388	Epithelial cells
CKB	1.36588	0	0	0.397447	0.0317211	Epithelial cells
BEX3	1.34637	0	0	0.474256	0.117261	Epithelial cells
CEBPD	1.34316	0	0	0.517986	0.30706	Epithelial cells
CYP4B1	1.33306	0	0	0.20419	0.00141095	Epithelial cells
CTSH	1.32731	7.05968e-273	5.68093e-272	0.400409	0.293072	Epithelial cells
SDC1	1.32244	0	0	0.342573	0.0240268	Epithelial cells
CKS1B	1.31665	0	0	0.411835	0.103243	Epithelial cells
UBE2C	1.315	0	0	0.176471	0.0361366	Epithelial cells
C16orf89	1.30303	0	0	0.234025	0.00250723	Epithelial cells
CEACAM6	1.29547	0	0	0.220482	0.00874994	Epithelial cells
S100A13	1.28972	0	0	0.460079	0.0926559	Epithelial cells
ID1	1.28826	0	0	0.350825	0.0548952	Epithelial cells
SERPINA1	1.27693	8.68075e-82	2.99809e-81	0.314925	0.276496	Epithelial cells
IFITM3	1.27435	0	0	0.81965	0.390844	Epithelial cells
SAA1	1.26782	0	0	0.148893	0.0141806	Epithelial cells
TXN	1.26129	0	0	0.76259	0.503903	Epithelial cells
CRABP2	1.25463	0	0	0.315771	0.0151652	Epithelial cells
PTMS	1.24761	0	0	0.535054	0.228463	Epithelial cells
MARCKSL1	1.2449	0	0	0.360276	0.148475	Epithelial cells
SNHG25	1.23135	0	0	0.392368	0.169862	Epithelial cells
NDUFA4L2	1.22045	0	0	0.159402	0.0212049	Epithelial cells
MAL2	1.21535	0	0	0.373043	0.00516673	Epithelial cells
FABP5	1.2118	8.55978e-182	4.89747e-181	0.372549	0.274882	Epithelial cells
BCAM	1.20742	0	0	0.31295	0.0170634	Epithelial cells
ERRFI1	1.20448	0	0	0.361264	0.0769223	Epithelial cells
PHACTR3	1.20099	0	0	0.219072	0.00236512	Epithelial cells
CAV1	1.19619	0	0	0.276908	0.041821	Epithelial cells
CLDN7	1.19557	0	0	0.384963	0.0313658	Epithelial cells
NME2	1.19528	0	0	0.798702	0.644643	Epithelial cells
AQP1	1.19121	0	0	0.193962	0.0210425	Epithelial cells
KRT13	1.17845	0	0	0.102201	0.00395879	Epithelial cells
MIR205HG	1.17153	0	0	0.165679	0.00518703	Epithelial cells
PRDX5	1.16881	0	0	0.655734	0.458275	Epithelial cells
HIST1H1C	1.16612	0	0	0.395049	0.202731	Epithelial cells
KRT15	1.15781	0	0	0.154676	0.00376592	Epithelial cells
BNIP3	1.15674	0	0	0.417125	0.117261	Epithelial cells
TXNDC17	1.1553	0	0	0.498025	0.274882	Epithelial cells
EFNA1	1.14668	0	0	0.338553	0.0141603	Epithelial cells
PRDX2	1.14182	0	0	0.605022	0.32657	Epithelial cells
SELENOP	1.13875	0	0	0.500917	0.0965234	Epithelial cells
CXCL17	1.13733	0	0	0.208774	0.00512612	Epithelial cells
LAPTM4B	1.12812	0	0	0.387713	0.0355783	Epithelial cells
PPIC	1.10665	0	0	0.344407	0.0624372	Epithelial cells
TFPI	1.10015	0	0	0.202567	0.0517789	Epithelial cells
WSB1	1.09301	4.45536e-192	2.66072e-191	0.473692	0.412973	Epithelial cells
GAPDH	1.08488	0	0	0.946114	0.896097	Epithelial cells
NQO1	1.08353	0	0	0.277261	0.023976	Epithelial cells
NME1	1.07735	0	0	0.469319	0.182764	Epithelial cells
H1F0	1.07716	0	0	0.390676	0.072659	Epithelial cells
MRPL14	1.07501	0	0	0.499224	0.223326	Epithelial cells
NPW	1.06925	0	0	0.173297	0.0125565	Epithelial cells
AGR3	1.06291	0	0	0.227818	0.0041618	Epithelial cells
SMIM22	1.05844	0	0	0.308436	0.00651677	Epithelial cells
MRPS6	1.0562	0	0	0.426929	0.250977	Epithelial cells
SFTA3	1.05217	0	0	0.264988	0.00386743	Epithelial cells
CNN3	1.05098	0	0	0.368952	0.044308	Epithelial cells
RAB25	1.04709	0	0	0.347228	0.00438512	Epithelial cells
IFI6	1.04449	0	0	0.638383	0.402619	Epithelial cells
SEM1	1.04372	0	0	0.604458	0.438989	Epithelial cells
ANGPTL4	1.03067	0	0	0.193962	0.0436583	Epithelial cells
MRPL51	1.02958	0	0	0.580124	0.34074	Epithelial cells
TNFRSF12A	1.02677	0	0	0.321978	0.0593006	Epithelial cells
ADIRF	1.02283	0	0	0.232261	0.0301781	Epithelial cells
AZGP1	1.02202	0	0	0.136973	0.00419225	Epithelial cells
TPI1	1.02007	0	0	0.780505	0.629285	Epithelial cells
SNRPE	1.01873	0	0	0.545634	0.334152	Epithelial cells
VEGFA	1.01731	0	0	0.346805	0.138446	Epithelial cells
PON2	1.01364	0	0	0.385456	0.0709638	Epithelial cells
PRDX1	1.00961	0	0	0.733954	0.505334	Epithelial cells
PPP1R14B	1.00578	0	0	0.428128	0.175242	Epithelial cells
TSPAN13	1.00564	0	0	0.373325	0.0442369	Epithelial cells
HSBP1	1.00495	0	0	0.583439	0.334203	Epithelial cells
ITGB6	1.00389	0	0	0.235435	0.00335989	Epithelial cells
EHF	1.00389	0	0	0.302934	0.00283206	Epithelial cells
SRP9	0.996895	0	0	0.588658	0.392296	Epithelial cells
RBP1	0.99669	0	0	0.187685	0.0387352	Epithelial cells
TUBA1C	0.993817	0	0	0.435534	0.218007	Epithelial cells
PPDPF	0.991535	0	0	0.681267	0.583536	Epithelial cells
DMKN	0.990735	0	0	0.311116	0.0131655	Epithelial cells
MAP3K13	0.982437	0	0	0.412823	0.109689	Epithelial cells
CD151	0.976365	0	0	0.451192	0.201502	Epithelial cells
NEDD4L	0.971359	0	0	0.296798	0.0256002	Epithelial cells
AKR1C3	0.970327	0	0	0.168783	0.0489469	Epithelial cells
NDRG1	0.968933	0	0	0.342291	0.17372	Epithelial cells
GPX4	0.967126	0	0	0.686909	0.559762	Epithelial cells
SELENBP1	0.966738	0	0	0.249259	0.0146272	Epithelial cells
S100A10	0.9646	0	0	0.821625	0.697681	Epithelial cells
MPZL2	0.964389	0	0	0.289956	0.022961	Epithelial cells
CCT5	0.962504	0	0	0.478276	0.272233	Epithelial cells
BST2	0.961843	1.667e-15	3.03558e-15	0.427705	0.479135	Epithelial cells
SDC4	0.961562	0	0	0.34744	0.0791453	Epithelial cells
NDUFS6	0.961174	0	0	0.607138	0.405979	Epithelial cells
TSTD1	0.958953	0	0	0.526661	0.256712	Epithelial cells
FKBP4	0.95549	0	0	0.367189	0.150028	Epithelial cells
NME4	0.951344	0	0	0.387361	0.112064	Epithelial cells
RANBP1	0.946541	0	0	0.526379	0.305974	Epithelial cells
ITGA3	0.942948	0	0	0.283326	0.014952	Epithelial cells
PEG10	0.937847	0	0	0.172309	0.00874994	Epithelial cells
LDHA	0.934652	0	0	0.726407	0.577374	Epithelial cells
HSP90B1	0.933574	0	0	0.628721	0.519819	Epithelial cells
RAB13	0.930631	0	0	0.460361	0.157803	Epithelial cells
MSLN	0.926534	0	0	0.204119	0.00178653	Epithelial cells
TUBB	0.925925	3.72141e-274	3.00755e-273	0.549372	0.425834	Epithelial cells
LAMB3	0.924742	0	0	0.290944	0.0178551	Epithelial cells
POLR2L	0.923581	0	0	0.644238	0.503588	Epithelial cells
P4HB	0.914889	0	0	0.575963	0.41821	Epithelial cells
NKX2-1	0.913747	0	0	0.254479	0.00207075	Epithelial cells
MLF2	0.911666	0	0	0.455635	0.243993	Epithelial cells
CXCL1	0.906949	0	0	0.189166	0.0734812	Epithelial cells
RCN1	0.906414	0	0	0.371562	0.100787	Epithelial cells
PAIP1	0.905262	0	0	0.38722	0.125798	Epithelial cells
SELENOM	0.903779	0	0	0.487516	0.163092	Epithelial cells
UCHL1	0.900754	0	0	0.181549	0.00948079	Epithelial cells
PLPP2	0.897477	0	0	0.309917	0.00829315	Epithelial cells
MRPL36	0.895963	0	0	0.428058	0.175334	Epithelial cells
SERINC2	0.895793	0	0	0.308083	0.0428869	Epithelial cells
DDIT4	0.894715	0	0	0.600578	0.458255	Epithelial cells
ARPC1A	0.892273	0	0	0.359148	0.14747	Epithelial cells
PSMB5	0.891369	0	0	0.444562	0.185667	Epithelial cells
SLC5A3	0.890398	0	0	0.300324	0.12862	Epithelial cells
S100A11	0.887587	0	0	0.896953	0.71988	Epithelial cells
LMO7	0.887319	0	0	0.284384	0.0332843	Epithelial cells
ATF3	0.886603	0	0	0.370645	0.196823	Epithelial cells
IFT57	0.88576	0	0	0.339046	0.100604	Epithelial cells
LSR	0.883009	0	0	0.322754	0.0273359	Epithelial cells
SEC61G	0.882866	0	0	0.615178	0.482952	Epithelial cells
RPL37	0.879979	0	0	0.956835	0.910907	Epithelial cells
CALR	0.879975	0	0	0.676894	0.563264	Epithelial cells
SERPINH1	0.879731	0	0	0.371914	0.0958534	Epithelial cells
NCOA7	0.873027	0	0	0.324376	0.149561	Epithelial cells
SFTA1P	0.871909	0	0	0.201933	0.00918642	Epithelial cells
LPCAT1	0.869381	0	0	0.314572	0.112237	Epithelial cells
NUPR1	0.869306	0	0	0.419241	0.141451	Epithelial cells
CD59	0.865133	0	0	0.49605	0.236695	Epithelial cells
H2AFJ	0.861377	0	0	0.517069	0.292087	Epithelial cells
DUSP23	0.861218	0	0	0.369093	0.186906	Epithelial cells
IRX2	0.859695	0	0	0.27846	0.00583667	Epithelial cells
ENO1	0.856559	0	0	0.691705	0.614993	Epithelial cells
DPY30	0.854447	0	0	0.470518	0.218028	Epithelial cells
CRNDE	0.854439	0	0	0.314925	0.0273562	Epithelial cells
NUCKS1	0.850949	0	0	0.58224	0.409643	Epithelial cells
CALM2	0.849571	0	0	0.755466	0.694036	Epithelial cells
ADGRF5	0.848783	0	0	0.21879	0.0116429	Epithelial cells
LIMCH1	0.848481	0	0	0.270066	0.0157945	Epithelial cells
PFDN2	0.847737	0	0	0.512484	0.295691	Epithelial cells
PCBD1	0.846028	0	0	0.415714	0.160676	Epithelial cells
CD81	0.844431	0	0	0.496262	0.342405	Epithelial cells
TCEAL9	0.843229	0	0	0.362322	0.090504	Epithelial cells
PDZK1IP1	0.835746	0	0	0.241078	0.00783637	Epithelial cells
TUBA1B	0.83039	8.80557e-121	3.8142e-120	0.61278	0.549947	Epithelial cells
CCL20	0.828706	6.32056e-140	3.01008e-139	0.166243	0.0987667	Epithelial cells
GCSH	0.828691	0	0	0.324517	0.0680302	Epithelial cells
OSTC	0.823599	0	0	0.51058	0.327676	Epithelial cells
TUBB4B	0.822863	0	0	0.471152	0.301345	Epithelial cells
APP	0.819995	0	0	0.417478	0.165305	Epithelial cells
H3F3A	0.819641	1.67185e-292	1.42548e-291	0.862463	0.850855	Epithelial cells
SPINT1	0.81735	0	0	0.318804	0.0640512	Epithelial cells
TCEAL4	0.815656	0	0	0.38729	0.149449	Epithelial cells
ILF2	0.815635	0	0	0.438355	0.258803	Epithelial cells
UQCR10	0.815289	0	0	0.668642	0.5589	Epithelial cells
IGFBP4	0.813788	0	0	0.323036	0.0685479	Epithelial cells
PLCXD1	0.812683	0	0	0.184017	0.0233162	Epithelial cells
PDCD6	0.812277	0	0	0.498448	0.297985	Epithelial cells
GDF15	0.810898	0	0	0.176612	0.0102725	Epithelial cells
NRARP	0.810606	0	0	0.138031	0.0260772	Epithelial cells
MORF4L2	0.809227	0	0	0.455353	0.203076	Epithelial cells
PLS3	0.804632	0	0	0.265693	0.0344922	Epithelial cells
MBIP	0.802517	0	0	0.302793	0.0662945	Epithelial cells
SSR4	0.800857	0	0	0.675836	0.643232	Epithelial cells
YWHAE	0.798935	0	0	0.549231	0.359793	Epithelial cells
TOMM5	0.798832	7.56604e-280	6.23003e-279	0.461983	0.33466	Epithelial cells
HMGA1	0.797995	0	0	0.357032	0.210993	Epithelial cells
POLR2K	0.796219	0	0	0.51453	0.291286	Epithelial cells
PRDX6	0.794107	0	0	0.599097	0.41076	Epithelial cells
PGGHG	0.792363	0	0	0.271759	0.0716236	Epithelial cells
METTL26	0.792012	0	0	0.46953	0.262904	Epithelial cells
SYPL1	0.790646	0	0	0.343349	0.209511	Epithelial cells
TUBB2B	0.790426	0	0	0.130272	0.00696341	Epithelial cells
KCNQ1OT1	0.788776	0	0	0.317182	0.108105	Epithelial cells
SLC39A4	0.787122	0	0	0.332416	0.0704258	Epithelial cells
ANAPC11	0.786807	0	0	0.548103	0.373304	Epithelial cells
TPD52L1	0.78675	0	0	0.179856	0.00982591	Epithelial cells
LMNA	0.784835	0	0	0.509663	0.199817	Epithelial cells
PEBP4	0.780555	0	0	0.178445	0.00374562	Epithelial cells
APLP2	0.776801	0	0	0.48935	0.347947	Epithelial cells
HES1	0.774633	0	0	0.28911	0.0712582	Epithelial cells
UQCRH	0.771406	0	0	0.679856	0.594762	Epithelial cells
HDAC2	0.769922	0	0	0.29581	0.162513	Epithelial cells
IER5L	0.769137	7.11857e-195	4.30815e-194	0.216321	0.129594	Epithelial cells
DSP	0.766143	0	0	0.198759	0.00883114	Epithelial cells
TRMT112	0.765862	0	0	0.639512	0.496757	Epithelial cells
CXADR	0.761142	0	0	0.262449	0.00865858	Epithelial cells
MGLL	0.759935	0	0	0.252574	0.0471096	Epithelial cells
CAV2	0.759562	0	0	0.260756	0.0248186	Epithelial cells
PEBP1	0.7588	0	0	0.576104	0.400061	Epithelial cells
UQCC2	0.754443	0	0	0.410989	0.188844	Epithelial cells
COX6C	0.752508	0	0	0.718649	0.629914	Epithelial cells
KRT10	0.752038	0	0	0.537241	0.35153	Epithelial cells
HMGN1	0.75161	0	0	0.676894	0.530914	Epithelial cells
MZT2B	0.748467	0	0	0.592185	0.423245	Epithelial cells
SNRPD1	0.746991	0	0	0.473974	0.3118	Epithelial cells
CNIH4	0.744925	0	0	0.439061	0.212668	Epithelial cells
BANF1	0.744626	0	0	0.54514	0.340161	Epithelial cells
SELENOW	0.742113	0	0	0.572507	0.425732	Epithelial cells
PDIA6	0.742009	0	0	0.530681	0.374522	Epithelial cells
HMGN3	0.740631	0	0	0.495274	0.336406	Epithelial cells
CMBL	0.739016	0	0	0.28114	0.0134193	Epithelial cells
PHB	0.73715	0	0	0.473621	0.26669	Epithelial cells
RPL8	0.733334	0	0	0.960079	0.926092	Epithelial cells
NDUFA4	0.733149	0	0	0.709197	0.646338	Epithelial cells
LSM4	0.732341	0	0	0.432219	0.269624	Epithelial cells
TPD52	0.731854	0	0	0.351601	0.093336	Epithelial cells
TMEM141	0.730942	0	0	0.36874	0.175547	Epithelial cells
COA3	0.72976	0	0	0.410707	0.186347	Epithelial cells
SEZ6L2	0.729187	0	0	0.2573	0.00967365	Epithelial cells
NDUFAF8	0.728229	0	0	0.416138	0.222768	Epithelial cells
CDH1	0.727609	0	0	0.255325	0.00433437	Epithelial cells
MRPS26	0.724726	0	0	0.374806	0.156494	Epithelial cells
ANXA2	0.724631	0	0	0.700734	0.505517	Epithelial cells
PRR15L	0.724049	0	0	0.241854	0.00155306	Epithelial cells
MYL6B	0.723417	0	0	0.320708	0.0917018	Epithelial cells
ADI1	0.719953	0	0	0.412329	0.187789	Epithelial cells
ATP5MC1	0.714675	0	0	0.488151	0.29969	Epithelial cells
NENF	0.711425	0	0	0.416702	0.197909	Epithelial cells
C1S	0.710757	0	0	0.258005	0.0391615	Epithelial cells
CTTN	0.708626	0	0	0.307307	0.0349896	Epithelial cells
JUP	0.707835	0	0	0.262731	0.0365528	Epithelial cells
METRN	0.707827	0	0	0.262167	0.0561437	Epithelial cells
APOD	0.705733	0	0	0.198477	0.0126681	Epithelial cells
TNNC1	0.704426	0	0	0.169347	0.00222301	Epithelial cells
C5orf38	0.702814	0	0	0.258781	0.00637466	Epithelial cells
DYNLT1	0.700477	0	3.61038e-308	0.486176	0.342364	Epithelial cells
MAGEA4	0.698282	0	0	0.102835	0.00172563	Epithelial cells
GGCT	0.697569	0	0	0.342432	0.135929	Epithelial cells
SNHG29	0.695999	2.47497e-228	1.71183e-227	0.690789	0.645841	Epithelial cells
KDELR2	0.695075	0	0	0.488644	0.290108	Epithelial cells
CETN2	0.693692	0	0	0.303569	0.0887175	Epithelial cells
LDHB	0.692723	0	0	0.651996	0.497762	Epithelial cells
MRPS24	0.69205	0	0	0.48808	0.301254	Epithelial cells
MLF1	0.68837	0	0	0.233742	0.0232249	Epithelial cells
NOL3	0.688013	0	0	0.26922	0.0292544	Epithelial cells
LSM5	0.687226	0	0	0.463112	0.267726	Epithelial cells
SF3B6	0.686459	0	0	0.564537	0.397838	Epithelial cells
ATP5MF	0.68479	6.73471e-182	3.85579e-181	0.599238	0.524144	Epithelial cells
LMO3	0.684309	0	0	0.219566	0.00155306	Epithelial cells
KRTCAP3	0.684094	0	0	0.258217	0.00781607	Epithelial cells
PTGR1	0.681477	0	0	0.225208	0.0488048	Epithelial cells
PLAAT3	0.679833	0	0	0.324658	0.15081	Epithelial cells
PPA1	0.678328	0	0	0.502962	0.305598	Epithelial cells
PPP1CB	0.677167	0	0	0.494569	0.335025	Epithelial cells
CENPX	0.675557	0	0	0.377204	0.189636	Epithelial cells
JPT1	0.675385	1.37821e-230	9.60857e-230	0.505219	0.381404	Epithelial cells
HSPA5	0.674952	2.57973e-255	1.95235e-254	0.545352	0.433761	Epithelial cells
GNAS	0.674756	0	0	0.638031	0.523301	Epithelial cells
CCDC47	0.67374	0	0	0.332275	0.166919	Epithelial cells
RAB34	0.673715	0	0	0.350473	0.128315	Epithelial cells
PFN2	0.673088	0	0	0.228029	0.0183525	Epithelial cells
ASPH	0.672745	0	0	0.242629	0.12056	Epithelial cells
TMEM265	0.668921	0	0	0.241078	0.0233365	Epithelial cells
LMAN1	0.667473	0	0	0.410001	0.221347	Epithelial cells
IRX3	0.667346	0	0	0.259628	0.0157438	Epithelial cells
PYCR1	0.665888	0	0	0.239808	0.0201289	Epithelial cells
SUB1	0.665042	1.75316e-281	1.45181e-280	0.735647	0.678039	Epithelial cells
SNRPG	0.663592	0	0	0.567146	0.417266	Epithelial cells
STOML2	0.659545	0	0	0.342785	0.188794	Epithelial cells
COX6A1	0.658469	0	0	0.682254	0.610902	Epithelial cells
POLR2H	0.658214	0	0	0.345183	0.142151	Epithelial cells
LAGE3	0.657904	0	0	0.365002	0.159245	Epithelial cells
RAN	0.657704	1.36405e-219	9.11906e-219	0.629285	0.544191	Epithelial cells
FKBP9	0.657276	0	0	0.239455	0.0302289	Epithelial cells
ERH	0.655736	0	0	0.561292	0.41349	Epithelial cells
AK1	0.655187	0	0	0.259204	0.054885	Epithelial cells
CCT3	0.654743	0	0	0.47884	0.318784	Epithelial cells
NDUFB4	0.651798	9.24726e-220	6.18839e-219	0.549231	0.443496	Epithelial cells
CKS2	0.651313	0	0	0.317887	0.17173	Epithelial cells
CDKN1C	0.651218	0	0	0.239314	0.0546211	Epithelial cells
MRPL13	0.648653	0	0	0.345465	0.155794	Epithelial cells
BAD	0.648314	0	0	0.353505	0.139623	Epithelial cells
CBR1	0.648197	0	0	0.301806	0.151916	Epithelial cells
CNPY2	0.647754	0	0	0.443504	0.268284	Epithelial cells
EIF4EBP1	0.647486	1.24582e-159	6.49516e-159	0.297574	0.210922	Epithelial cells
MRPL12	0.647392	0	0	0.350543	0.14612	Epithelial cells
LTBR	0.647068	0	0	0.286853	0.102766	Epithelial cells
EGFR	0.646119	0	0	0.234589	0.00919657	Epithelial cells
SCPEP1	0.645257	0	0	0.405205	0.223672	Epithelial cells
SRD5A3	0.645203	0	0	0.230992	0.0618383	Epithelial cells
NAA20	0.64438	0	0	0.350049	0.190184	Epithelial cells
MMP28	0.643922	0	0	0.175554	0.0115617	Epithelial cells
SOD1	0.641515	0	0	0.659402	0.545298	Epithelial cells
STRAP	0.641482	0	0	0.380449	0.229001	Epithelial cells
DSG2	0.63879	0	0	0.252574	0.00721718	Epithelial cells
RHOB	0.638709	0	0	0.50797	0.327006	Epithelial cells
PHGDH	0.638506	0	0	0.167725	0.0190834	Epithelial cells
PDCD5	0.63795	0	0	0.417125	0.254124	Epithelial cells
MIR4458HG	0.637511	0	0	0.210044	0.0306349	Epithelial cells
RCN2	0.635479	0	0	0.370151	0.171771	Epithelial cells
TPM1	0.635448	0	0	0.375018	0.108247	Epithelial cells
DYNLL1	0.634506	1.01857e-272	8.1914e-272	0.664198	0.544486	Epithelial cells
AURKAIP1	0.63203	0	0	0.518761	0.375872	Epithelial cells
TMEM54	0.630084	0	0	0.246156	0.0164848	Epithelial cells
RAMP1	0.626317	0	0	0.236916	0.0270822	Epithelial cells
CDK4	0.624865	0	0	0.302511	0.126468	Epithelial cells
DKK3	0.624624	0	0	0.195585	0.0224636	Epithelial cells
HCFC1R1	0.623086	0	0	0.353646	0.171954	Epithelial cells
GLO1	0.622415	0	0	0.358654	0.180074	Epithelial cells
C1orf43	0.622267	0	0	0.458386	0.273836	Epithelial cells
TANC2	0.621299	0	0	0.229369	0.0457189	Epithelial cells
LY6K	0.621297	0	0	0.180209	0.00464904	Epithelial cells
PMEPA1	0.620448	0	0	0.280011	0.0658478	Epithelial cells
ISG15	0.619603	0	0	0.621597	0.466203	Epithelial cells
PSMB2	0.618726	0	0	0.479475	0.316368	Epithelial cells
F11R	0.617972	0	0	0.322754	0.0827894	Epithelial cells
BRIX1	0.616138	0	0	0.314501	0.111232	Epithelial cells
UQCC3	0.615905	0	0	0.333827	0.119921	Epithelial cells
LRRC75A	0.615675	1.84755e-237	1.32077e-236	0.134152	0.0609653	Epithelial cells
SRI	0.614374	4.07934e-282	3.38562e-281	0.47482	0.351429	Epithelial cells
ENAH	0.61403	0	0	0.281351	0.0273867	Epithelial cells
PRSS21	0.613897	0	0	0.12068	0.0136426	Epithelial cells
PRXL2A	0.613128	0	0	0.276837	0.0602548	Epithelial cells
PKP3	0.612808	0	0	0.223727	0.00337005	Epithelial cells
HACD3	0.611854	0	0	0.315136	0.0937218	Epithelial cells
MAGEF1	0.61097	0	0	0.262449	0.0603055	Epithelial cells
FAM162A	0.610852	1.1341e-213	7.40602e-213	0.342361	0.222931	Epithelial cells
CST6	0.610704	0	0	0.178304	0.0192255	Epithelial cells
MRPS21	0.610122	0	0	0.521371	0.368614	Epithelial cells
YBX3	0.609772	0	0	0.449358	0.238035	Epithelial cells
NET1	0.609137	0	0	0.243476	0.0455159	Epithelial cells
AK2	0.607224	0	0	0.345324	0.179313	Epithelial cells
ROMO1	0.606848	2.6992e-298	2.34417e-297	0.494428	0.352281	Epithelial cells
OCIAD2	0.606178	0	0	0.442023	0.204182	Epithelial cells
TPM2	0.605798	0	0	0.225984	0.0567122	Epithelial cells
TFCP2L1	0.605229	0	0	0.212794	0.0116429	Epithelial cells
RPL31	0.603681	4.82005e-05	6.71086e-05	0.747073	0.798285	Epithelial cells
RTL8A	0.602864	0	0	0.308153	0.0734812	Epithelial cells
NAXE	0.602251	0	0	0.351883	0.155073	Epithelial cells
TMEM98	0.602143	0	0	0.240866	0.0205248	Epithelial cells
MRPS23	0.602126	0	0	0.35146	0.145156	Epithelial cells
ATP5PF	0.600586	0	0	0.60206	0.482942	Epithelial cells
HSBP1L1	0.600542	0	0	0.288828	0.0592702	Epithelial cells
HINT2	0.60033	0	0	0.344407	0.166381	Epithelial cells
SLC50A1	0.597659	0	0	0.334603	0.117688	Epithelial cells
PCSK1N	0.596592	0	0	0.186416	0.0171852	Epithelial cells
TMEM9	0.595946	0	0	0.294259	0.0688322	Epithelial cells
CTNNB1	0.594218	3.01667e-303	2.66405e-302	0.431584	0.281287	Epithelial cells
COX20	0.592966	0	0	0.414515	0.21411	Epithelial cells
GADD45GIP1	0.592741	0	0	0.493652	0.342861	Epithelial cells
GJA1	0.592334	0	0	0.152278	0.0278841	Epithelial cells
NDUFS5	0.591082	0	0	0.657639	0.548363	Epithelial cells
MT1X	0.59095	0	0	0.419312	0.251556	Epithelial cells
UQCRQ	0.590808	0	0	0.582945	0.462153	Epithelial cells
CFB	0.589348	0	0	0.222739	0.0317008	Epithelial cells
TUBB3	0.588178	0	0	0.150374	0.0306248	Epithelial cells
RBIS	0.587954	1.52076e-264	1.18481e-263	0.480392	0.341775	Epithelial cells
HES4	0.587051	0	0	0.241007	0.0744151	Epithelial cells
CHCHD2	0.585566	0	0	0.735365	0.710491	Epithelial cells
NDUFAB1	0.585346	0	0	0.475596	0.320022	Epithelial cells
ZNF593	0.585148	0	0	0.326774	0.13133	Epithelial cells
DDIT3	0.584725	0	0	0.305191	0.167538	Epithelial cells
MRPL55	0.583701	0	0	0.390817	0.192245	Epithelial cells
HMGN2	0.581678	1.46932e-118	6.28956e-118	0.63126	0.572319	Epithelial cells
TM7SF2	0.579498	0	0	0.245169	0.0261077	Epithelial cells
POLR2I	0.578873	0	0	0.410425	0.237933	Epithelial cells
SESN3	0.577362	0	0	0.244252	0.0835609	Epithelial cells
CFH	0.575947	0	0	0.240302	0.0567629	Epithelial cells
KRTCAP2	0.575121	2.76603e-296	2.38168e-295	0.609889	0.520134	Epithelial cells
PRSS8	0.574363	0	0	0.191423	0.00313658	Epithelial cells
ABCA7	0.573815	0	0	0.235012	0.0596153	Epithelial cells
IFT22	0.573194	0	0	0.193116	0.0354464	Epithelial cells
C3	0.572346	0	0	0.156722	0.0336497	Epithelial cells
TMC5	0.571787	0	0	0.202708	0.00233467	Epithelial cells
BTG3	0.57128	0	0	0.390323	0.162178	Epithelial cells
CLPTM1L	0.571179	0	0	0.289674	0.111557	Epithelial cells
SDCCAG8	0.570946	0	0	0.304063	0.137268	Epithelial cells
PIGR	0.57056	0	0	0.131542	0.00255799	Epithelial cells
EEF1G	0.569876	7.69325e-153	3.88714e-152	0.796375	0.800995	Epithelial cells
MRPL27	0.568886	0	0	0.37664	0.175831	Epithelial cells
RHEB	0.567274	0	0	0.442658	0.281429	Epithelial cells
TSC22D1	0.567032	0	0	0.447454	0.170025	Epithelial cells
TOMM20	0.566645	7.40757e-297	6.39929e-296	0.547186	0.4249	Epithelial cells
PFDN4	0.56662	0	0	0.296375	0.162838	Epithelial cells
HPCAL1	0.566548	0	0	0.307378	0.17305	Epithelial cells
ALDH2	0.565788	0	0	0.370363	0.196315	Epithelial cells
SNU13	0.56532	2.73623e-290	2.32092e-289	0.566018	0.450104	Epithelial cells
SLC25A39	0.563906	0	0	0.377275	0.1724	Epithelial cells
CCT2	0.56371	0	0	0.380096	0.23434	Epithelial cells
CLTA	0.56364	3.20567e-207	2.03406e-206	0.531246	0.405512	Epithelial cells
LGALS3	0.562217	0	0	0.607067	0.413947	Epithelial cells
CYHR1	0.562048	0	0	0.283185	0.103781	Epithelial cells
SSR3	0.561708	3.19136e-308	2.86762e-307	0.511003	0.358768	Epithelial cells
NEAT1	0.561511	1.36693e-137	6.44535e-137	0.703978	0.743318	Epithelial cells
STEAP4	0.560978	0	0	0.204683	0.043435	Epithelial cells
PHLDA3	0.559472	0	0	0.241783	0.038451	Epithelial cells
PGRMC1	0.559462	0	0	0.345324	0.124986	Epithelial cells
NPC2	0.559295	3.13572e-49	8.43178e-49	0.544082	0.454246	Epithelial cells
C11orf1	0.559255	0	0	0.270419	0.0595036	Epithelial cells
MED21	0.559052	0	0	0.258852	0.100969	Epithelial cells
DCXR	0.558862	0	0	0.398364	0.229427	Epithelial cells
KLF5	0.557897	0	0	0.22147	0.0168096	Epithelial cells
SLC25A4	0.557634	0	0	0.268444	0.0400244	Epithelial cells
DDR1	0.555376	0	0	0.230427	0.00858752	Epithelial cells
ARF4	0.553761	0	0	0.445691	0.27675	Epithelial cells
BTF3L4	0.553683	0	0	0.369093	0.219256	Epithelial cells
PTPRF	0.553573	0	0	0.242629	0.0133279	Epithelial cells
NDUFB7	0.551543	2.94472e-250	2.18626e-249	0.552476	0.430493	Epithelial cells
TNNT1	0.551499	0	0	0.156369	0.0266863	Epithelial cells
CANX	0.550802	1.05738e-203	6.61791e-203	0.483143	0.384632	Epithelial cells
GUK1	0.550625	0	0	0.662505	0.57376	Epithelial cells
EI24	0.550505	0	0	0.30766	0.10774	Epithelial cells
HDGF	0.550443	0	0	0.347087	0.169	Epithelial cells
CXCL10	0.550121	6.51011e-158	3.36795e-157	0.11666	0.0580622	Epithelial cells
DHCR24	0.549505	0	0	0.216251	0.0244227	Epithelial cells
TCEA3	0.548975	0	0	0.233883	0.0250013	Epithelial cells
STARD10	0.548904	0	0	0.241642	0.0286352	Epithelial cells
NDUFB9	0.548493	2.92779e-237	2.09186e-236	0.520948	0.401076	Epithelial cells
YBX1	0.548164	1.3903e-60	4.09261e-60	0.731133	0.716642	Epithelial cells
RPS18	0.54715	1.05347e-280	8.69637e-280	0.979264	0.952302	Epithelial cells
UGDH	0.545569	0	0	0.21886	0.0551794	Epithelial cells
ATP5MC3	0.544594	8.31342e-180	4.71124e-179	0.616519	0.52592	Epithelial cells
DDT	0.543923	1.14936e-270	9.16164e-270	0.519749	0.381647	Epithelial cells
FASN	0.543877	0	0	0.207222	0.0316094	Epithelial cells
BLVRB	0.540787	0	0	0.452179	0.270131	Epithelial cells
MRPL40	0.540461	0	0	0.360982	0.178815	Epithelial cells
EIF5A	0.540185	2.16755e-61	6.41667e-61	0.486246	0.434381	Epithelial cells
SLIRP	0.540021	1.77419e-281	1.46876e-280	0.430032	0.286951	Epithelial cells
LTBP3	0.539216	0	0	0.283679	0.0868497	Epithelial cells
RBM8A	0.535724	7.21995e-213	4.69611e-212	0.557131	0.445881	Epithelial cells
ENY2	0.535144	3.84606e-292	3.27396e-291	0.545281	0.401198	Epithelial cells
RND3	0.534796	0	0	0.179997	0.0412628	Epithelial cells
MRPL17	0.534778	0	0	0.330653	0.133685	Epithelial cells
C18orf32	0.53477	0	0	0.488856	0.34481	Epithelial cells
DNAJC19	0.534679	0	0	0.353929	0.184205	Epithelial cells
TMEM14C	0.534013	0	0	0.437932	0.25996	Epithelial cells
RHOV	0.53355	0	0	0.110735	0.00315688	Epithelial cells
SUMO2	0.533255	0	0	0.727536	0.690169	Epithelial cells
PDIA4	0.531104	0	0	0.366342	0.211399	Epithelial cells
CTSE	0.530477	0	0	0.138877	0.0033802	Epithelial cells
CYC1	0.53018	6.2999e-208	4.00615e-207	0.369022	0.254174	Epithelial cells
NDUFC1	0.529979	0	0	0.45091	0.293864	Epithelial cells
ARL2	0.52984	0	0	0.387643	0.1966	Epithelial cells
TIMM13	0.529724	0	0	0.403936	0.251586	Epithelial cells
IER3	0.529168	0	0	0.458527	0.277734	Epithelial cells
NIT2	0.528752	0	0	0.274016	0.115465	Epithelial cells
MAP1B	0.5283	0	0	0.196995	0.0259148	Epithelial cells
MORN2	0.527815	0	0	0.205389	0.048013	Epithelial cells
SH3YL1	0.527469	0	0	0.296022	0.084576	Epithelial cells
MSRB2	0.527452	0	0	0.315841	0.130122	Epithelial cells
POLR2J	0.527319	4.83419e-118	2.06124e-117	0.41113	0.326874	Epithelial cells
SET	0.52723	1.92132e-92	7.10005e-92	0.538863	0.46131	Epithelial cells
CLDN18	0.527122	0	0	0.114403	0.000537989	Epithelial cells
PAICS	0.526864	0	0	0.258429	0.0739684	Epithelial cells
SQSTM1	0.526556	4.31571e-228	2.98027e-227	0.526943	0.420687	Epithelial cells
PRDX4	0.525663	0	0	0.33291	0.177313	Epithelial cells
TFG	0.52545	0	0	0.326139	0.159153	Epithelial cells
PTGES3	0.524993	1.51239e-150	7.56425e-150	0.61137	0.541176	Epithelial cells
C1R	0.524488	0	0	0.252574	0.0445008	Epithelial cells
SNRPB	0.523797	1.56947e-154	8.01038e-154	0.54105	0.449059	Epithelial cells
AOPEP	0.523616	0	0	0.220835	0.0369182	Epithelial cells
SPINT1-AS1	0.522278	0	0	0.210044	0.00927777	Epithelial cells
FDPS	0.521492	0	0	0.37403	0.220241	Epithelial cells
TOMM6	0.521353	4.06703e-187	2.37679e-186	0.577585	0.483876	Epithelial cells
LAPTM4A	0.520845	0	0	0.548455	0.389758	Epithelial cells
MRPL47	0.519537	9.66129e-301	8.46066e-300	0.318381	0.187301	Epithelial cells
SLC25A5	0.519413	4.72446e-109	1.92245e-108	0.576809	0.502807	Epithelial cells
PFKP	0.518918	0	0	0.282057	0.12523	Epithelial cells
NDUFC2	0.51872	2.22557e-257	1.69312e-256	0.521018	0.399827	Epithelial cells
CSTB	0.5186	0	0	0.75991	0.550627	Epithelial cells
RPL39L	0.518428	0	0	0.169417	0.0460133	Epithelial cells
MAGOHB	0.517871	0	0	0.248201	0.093133	Epithelial cells
TMEM106B	0.517584	0	0	0.305403	0.113201	Epithelial cells
CDK2AP2	0.517107	0	0	0.396953	0.236472	Epithelial cells
TRAF4	0.516508	0	0	0.252433	0.0363498	Epithelial cells
FLNB	0.515785	0	0	0.236846	0.0497488	Epithelial cells
PAFAH1B3	0.515531	0	0	0.292848	0.0879054	Epithelial cells
BEX2	0.515378	0	0	0.226901	0.0430391	Epithelial cells
GAS5	0.515179	1.30434e-119	5.61086e-119	0.589082	0.520804	Epithelial cells
RPS4Y1	0.514939	1.56994e-59	4.5716e-59	0.3315	0.288372	Epithelial cells
COA4	0.514348	0	0	0.371138	0.182876	Epithelial cells
LCN2	0.514263	0	0	0.154535	0.0250317	Epithelial cells
EIF6	0.51308	4.09518443284673e-310	0	0.42305	0.273532	Epithelial cells
NDUFS8	0.513014	1.01218e-243	7.36651e-243	0.474256	0.341836	Epithelial cells
MMP13	0.512542	0	0	0.110453	0.0130335	Epithelial cells
EPHX1	0.512541	0	0	0.220341	0.0593311	Epithelial cells
C7orf50	0.512305	0	0	0.385597	0.204101	Epithelial cells
TIMM8B	0.510816	4.55082e-298	3.94832e-297	0.419946	0.271289	Epithelial cells
RPS17	0.509973	7.95217e-30	1.76189e-29	0.768444	0.772471	Epithelial cells
ATN1	0.508562	0	0	0.21357	0.059463	Epithelial cells
TRIP6	0.508546	0	0	0.191988	0.0609044	Epithelial cells
HINT1	0.508078	0	0	0.72154	0.680201	Epithelial cells
ANXA4	0.507806	0	0	0.346593	0.193747	Epithelial cells
TMED10	0.50768	4.90551e-219	3.2728e-218	0.473621	0.348434	Epithelial cells
PPIA	0.506588	0	0	0.802088	0.784063	Epithelial cells
COX5B	0.506571	3.49025e-251	2.60234e-250	0.69227	0.622261	Epithelial cells
TNFSF10	0.506523	3.82222e-172	2.0971e-171	0.340457	0.230107	Epithelial cells
HSPE1	0.504912	0	0	0.731909	0.540314	Epithelial cells
SUMO1	0.504604	5.36324e-218	3.55914e-217	0.515446	0.394772	Epithelial cells
BSG	0.504432	6.74569e-194	4.06277e-193	0.507265	0.401066	Epithelial cells
ERBB2	0.503977	0	0	0.203484	0.0161701	Epithelial cells
PDLIM1	0.503136	0	0	0.257723	0.092524	Epithelial cells
ACTL6A	0.50283	0	0	0.23868	0.08148	Epithelial cells
FAM83A	0.50098	0	0	0.105727	0.00300462	Epithelial cells
DCBLD2	0.500541	0	0	0.143603	0.0179668	Epithelial cells
TSTA3	0.500314	0	0	0.310481	0.152484	Epithelial cells
GOLIM4	0.500225	3.00626e-250	2.23068e-249	0.223374	0.121981	Epithelial cells
DAP	0.499605	0	0	0.312033	0.132599	Epithelial cells
CA2	0.497751	0	0	0.187121	0.052662	Epithelial cells
MRPL33	0.497436	5.54706e-267	4.35926e-266	0.455142	0.317931	Epithelial cells
AP1S1	0.49678	0	0	0.259628	0.121403	Epithelial cells
FLYWCH2	0.495617	0	0	0.242488	0.098117	Epithelial cells
CTNNA1	0.494155	0	0	0.348216	0.178633	Epithelial cells
WEE1	0.493647	0	0	0.199534	0.0379333	Epithelial cells
FGGY	0.49353	0	0	0.20024	0.0228899	Epithelial cells
PSMA3	0.493152	4.35154e-286	3.6532e-285	0.427352	0.279765	Epithelial cells
C19orf53	0.492413	5.79098e-180	3.28461e-179	0.586401	0.497417	Epithelial cells
PSMB3	0.492154	2.02296e-190	1.19908e-189	0.572225	0.491093	Epithelial cells
MACROD2	0.491314	0	0	0.155382	0.00582652	Epithelial cells
SMARCA1	0.49099	0	0	0.198618	0.0154494	Epithelial cells
FNBP1L	0.490715	0	0	0.214628	0.0155712	Epithelial cells
CAMTA1	0.489409	0	0	0.375935	0.226991	Epithelial cells
IGFBP6	0.489117	0	0	0.118352	0.0313353	Epithelial cells
SEC11C	0.489002	3.6858e-302	3.24511e-301	0.396459	0.256022	Epithelial cells
DYNLRB1	0.48874	6.71644e-263	5.19102e-262	0.520877	0.389849	Epithelial cells
PLOD2	0.488171	0	0	0.214981	0.0371314	Epithelial cells
TMED2	0.487882	2.4178e-208	1.53899e-207	0.459233	0.335563	Epithelial cells
PRELID3B	0.487544	0	0	0.284525	0.140415	Epithelial cells
DANCR	0.486699	0	0	0.310269	0.159062	Epithelial cells
SLC22A31	0.486622	0	0	0.179503	0.00256814	Epithelial cells
ATRAID	0.486266	5.08351e-231	3.54979e-230	0.45486	0.326458	Epithelial cells
MS4A15	0.48604	0	0	0.125899	0.000324824	Epithelial cells
SMIM14	0.485581	0	0	0.350755	0.164675	Epithelial cells
ARL1	0.485278	0	0	0.312809	0.137543	Epithelial cells
PXMP2	0.483845	0	0	0.192763	0.0356697	Epithelial cells
PTS	0.483495	0	0	0.219072	0.0858143	Epithelial cells
ARL4A	0.483409	1.7546e-246	1.2877e-245	0.290097	0.172847	Epithelial cells
MZT2A	0.483316	0	0	0.462548	0.289215	Epithelial cells
CBX1	0.483176	0	0	0.294682	0.125961	Epithelial cells
CISD1	0.482637	0	0	0.296657	0.106167	Epithelial cells
HOOK2	0.482157	0	0	0.268797	0.0567426	Epithelial cells
TUSC3	0.481775	0	0	0.14325	0.0173476	Epithelial cells
LAD1	0.481393	0	0	0.167372	0.00304522	Epithelial cells
CAPN8	0.480955	0	0	0.176682	0.00151246	Epithelial cells
RPA3	0.480524	0	0	0.384187	0.210932	Epithelial cells
RAC3	0.4805	0	0	0.151502	0.00907476	Epithelial cells
KCNK1	0.480482	0	0	0.200734	0.00653708	Epithelial cells
AQP3	0.479881	1.04538e-121	4.54544e-121	0.179786	0.11114	Epithelial cells
POP7	0.479162	0	0	0.247919	0.112693	Epithelial cells
CNFN	0.479	0	0	0.164551	0.0126275	Epithelial cells
LAMC2	0.477877	0	0	0.128297	0.00419225	Epithelial cells
HEBP2	0.477314	4.68439e-197	2.86344e-196	0.305967	0.199645	Epithelial cells
PDAP1	0.477313	4.72229e-153	2.3874e-152	0.369728	0.266619	Epithelial cells
PIM3	0.477047	0	0	0.375793	0.208963	Epithelial cells
AAMDC	0.476939	0	0	0.268021	0.0768715	Epithelial cells
NGRN	0.476926	0	0	0.340528	0.152383	Epithelial cells
RNASE1	0.476133	0	0	0.446466	0.18249	Epithelial cells
COA6	0.475809	0	0	0.320144	0.168015	Epithelial cells
FSCN1	0.475697	0	0	0.157356	0.0471096	Epithelial cells
ZCRB1	0.474401	0	0	0.388489	0.219083	Epithelial cells
MRPL20	0.474169	3.64778e-186	2.12561e-185	0.472422	0.357509	Epithelial cells
BOLA3	0.473217	0	0	0.310622	0.15287	Epithelial cells
F3	0.473167	0	0	0.142897	0.0266355	Epithelial cells
MPST	0.472661	0	0	0.292072	0.120977	Epithelial cells
RDX	0.472329	0	0	0.336155	0.17173	Epithelial cells
NHP2	0.472289	0	0	0.416984	0.259595	Epithelial cells
FAM13A	0.471504	0	0	0.222457	0.0672182	Epithelial cells
ATP5IF1	0.47099	5.45686e-193	3.27074e-192	0.580759	0.487652	Epithelial cells
RASSF7	0.470965	0	0	0.287417	0.0800893	Epithelial cells
CDK2AP1	0.470917	0	0	0.264071	0.110948	Epithelial cells
MIR99AHG	0.470772	0	0	0.146142	0.0116733	Epithelial cells
DNAJC21	0.470006	0	0	0.298491	0.141481	Epithelial cells
TMPRSS2	0.469634	0	0	0.183383	0.000954169	Epithelial cells
CCT6A	0.469265	3.53806e-279	2.90509e-278	0.423967	0.280191	Epithelial cells
B4GALT1	0.468228	2.20508e-58	6.3694e-58	0.279518	0.221875	Epithelial cells
POLD2	0.468102	0	0	0.270772	0.0957925	Epithelial cells
YAP1	0.467825	0	0	0.207011	0.016901	Epithelial cells
AFMID	0.467275	0	0	0.209268	0.0389484	Epithelial cells
SMS	0.4667	0	0	0.365778	0.219489	Epithelial cells
ABCC3	0.466202	0	0	0.18705	0.0534639	Epithelial cells
TACC2	0.465849	0	0	0.194104	0.00492311	Epithelial cells
FLRT3	0.465402	0	0	0.163775	0.00125869	Epithelial cells
NCKAP1	0.465018	0	0	0.225843	0.0254276	Epithelial cells
PCLAF	0.464063	0	0	0.129779	0.0443181	Epithelial cells
RPL41	0.463991	0	0	0.987798	0.97172	Epithelial cells
LINC01503	0.4631	0	0	0.117435	0.0363092	Epithelial cells
NDUFB10	0.462579	1.06569e-190	6.32821e-190	0.525462	0.420616	Epithelial cells
OCLN	0.46183	0	0	0.191705	0.00810029	Epithelial cells
OSMR	0.461582	0	0	0.173579	0.0226158	Epithelial cells
SNRPD3	0.461231	2.18772e-264	1.7019e-263	0.444915	0.306035	Epithelial cells
CRB3	0.460897	0	0	0.196572	0.00303507	Epithelial cells
PTTG1	0.460825	3.27657e-116	1.38313e-115	0.182184	0.115556	Epithelial cells
AGRN	0.460554	0	0	0.200169	0.0228798	Epithelial cells
CRIP2	0.459715	0	0	0.251164	0.0553012	Epithelial cells
CCNC	0.459349	1.59256e-228	1.10267e-227	0.234871	0.134335	Epithelial cells
MRPS34	0.459131	6.46696e-300	5.64818e-299	0.435957	0.285946	Epithelial cells
VEGFB	0.45908	0	0	0.277895	0.120702	Epithelial cells
AP1M2	0.4586	0	0	0.198477	0.00177638	Epithelial cells
GGH	0.45829	0	0	0.137043	0.0354565	Epithelial cells
PKM	0.457836	1.00273e-222	6.79901e-222	0.635139	0.535786	Epithelial cells
MTX2	0.457588	0	0	0.2348	0.0794904	Epithelial cells
PMVK	0.457583	0	0	0.32233	0.143054	Epithelial cells
NFIA	0.457441	0	0	0.25194	0.0850124	Epithelial cells
NUDC	0.45626	3.91718e-247	2.88534e-246	0.438426	0.302056	Epithelial cells
UBE2T	0.45558	0	0	0.148752	0.034076	Epithelial cells
LARP6	0.455257	0	0	0.10608	0.0158961	Epithelial cells
CRACR2B	0.455061	0	0	0.194809	0.0187687	Epithelial cells
NFIB	0.454917	0	0	0.18832	0.0188804	Epithelial cells
ISOC2	0.454332	0	0	0.289604	0.119525	Epithelial cells
AC027644.3	0.454197	0	0	0.24538	0.0660103	Epithelial cells
HSP90AB1	0.454148	0	0	0.838129	0.743196	Epithelial cells
CP	0.454002	0	0	0.110735	0.0211744	Epithelial cells
GIPC1	0.453794	0	0	0.254479	0.0794701	Epithelial cells
PDLIM4	0.453585	0	0	0.183665	0.0600619	Epithelial cells
GSTM3	0.453493	3.58528e-223	2.43351e-222	0.11532	0.0489266	Epithelial cells
TXNL4A	0.452997	0	0	0.369163	0.223773	Epithelial cells
CTSF	0.451823	0	0	0.216039	0.0444095	Epithelial cells
SPATS2L	0.451737	0	0	0.310128	0.135604	Epithelial cells
TMEM238	0.451385	0	0	0.208563	0.0489773	Epithelial cells
BACE2	0.451	0	0	0.210185	0.0252956	Epithelial cells
DESI2	0.450542	0	0	0.268797	0.0885347	Epithelial cells
SDHC	0.450458	9.27012e-289	7.83013e-288	0.397588	0.252855	Epithelial cells
PDIA3	0.449982	3.08127e-111	1.2672e-110	0.553181	0.496645	Epithelial cells
PBX1	0.449843	0	0	0.184511	0.013602	Epithelial cells
PSMD4	0.449541	1.29728e-198	7.96895e-198	0.433277	0.316429	Epithelial cells
AL445524.1	0.449094	0	0	0.158838	0.0506116	Epithelial cells
ST13	0.449072	4.75593e-201	2.94915e-200	0.531598	0.425945	Epithelial cells
SLC3A2	0.448436	5.33547e-92	1.9664e-91	0.404853	0.325321	Epithelial cells
OLA1	0.448274	2.6474e-210	1.69876e-209	0.305332	0.194904	Epithelial cells
CENPW	0.448128	5.24113e-254	3.95167e-253	0.118211	0.0485713	Epithelial cells
MRPS17	0.448013	0	0	0.253915	0.0833274	Epithelial cells
BZW2	0.447369	0	0	0.278883	0.106573	Epithelial cells
ISYNA1	0.447184	0	0	0.174214	0.0300056	Epithelial cells
AL365226.2	0.446235	0	0	0.111934	0.00287266	Epithelial cells
CYCS	0.446055	4.84199e-218	3.21405e-217	0.545281	0.415054	Epithelial cells
GALNT1	0.445511	1.90429e-280	1.5705e-279	0.280223	0.161062	Epithelial cells
UBE2E3	0.444975	0	0	0.315771	0.178683	Epithelial cells
LINC00467	0.444716	0	0	0.206235	0.0413135	Epithelial cells
SOX9	0.444361	0	0	0.148752	0.00722733	Epithelial cells
LY6E	0.443985	7.61079e-46	1.98713e-45	0.591832	0.569335	Epithelial cells
NECTIN2	0.443575	0	0	0.217379	0.0974369	Epithelial cells
TATDN1	0.443415	0	0	0.286994	0.122286	Epithelial cells
ECHS1	0.442936	0	0	0.391804	0.234665	Epithelial cells
ATP5F1C	0.442176	1.54433e-138	7.31609e-138	0.501411	0.404771	Epithelial cells
TMEM14B	0.442029	3.55575e-236	2.53086e-235	0.448723	0.312501	Epithelial cells
PSMD8	0.441805	1.81604e-174	1.00566e-173	0.516293	0.405258	Epithelial cells
VKORC1L1	0.441566	0	0	0.22154	0.0459625	Epithelial cells
PSMD3	0.441545	0	0	0.334391	0.160503	Epithelial cells
MRPS15	0.439746	1.57777e-219	1.05452e-218	0.352024	0.230259	Epithelial cells
TCTEX1D2	0.439598	0	0	0.18035	0.0485916	Epithelial cells
PTN	0.439466	0	0	0.102835	0.0127595	Epithelial cells
SYT8	0.438868	0	0	0.138031	0.00101507	Epithelial cells
MYO6	0.438832	0	0	0.219566	0.036563	Epithelial cells
PTMA	0.4387	4.19081e-61	1.23726e-60	0.949993	0.94681	Epithelial cells
TMEM125	0.438671	0	0	0.188884	0.00230422	Epithelial cells
REXO2	0.438145	0	0	0.337847	0.165995	Epithelial cells
LAMTOR2	0.437703	3.55774e-228	2.45748e-227	0.460925	0.320804	Epithelial cells
KDELR1	0.436939	3.92718e-188	2.30431e-187	0.411835	0.287702	Epithelial cells
TSPAN3	0.436614	0	0	0.293271	0.141146	Epithelial cells
PSMA4	0.436348	8.43689e-101	3.2734e-100	0.476866	0.384378	Epithelial cells
PCNA	0.436331	2.31187e-301	2.02931e-300	0.240161	0.123697	Epithelial cells
SCOC	0.435999	0	0	0.288546	0.121941	Epithelial cells
SUSD2	0.435681	0	0	0.133235	0.00419225	Epithelial cells
SKP1	0.435323	3.55505e-176	1.9808e-175	0.671322	0.645617	Epithelial cells
CHCHD10	0.435145	1.81817e-166	9.76286e-166	0.457681	0.336944	Epithelial cells
TK1	0.433895	0	0	0.134927	0.0342283	Epithelial cells
PLA2G10	0.433593	0	0	0.133164	0.000507537	Epithelial cells
RPL23	0.432848	3.33323e-242	2.41714e-241	0.794964	0.784023	Epithelial cells
TMEM179B	0.432634	5.65645e-254	4.26236e-253	0.390817	0.255453	Epithelial cells
SERBP1	0.431513	8.31743e-36	1.96605e-35	0.523205	0.483703	Epithelial cells
ABHD11	0.431275	0	0	0.21886	0.0441253	Epithelial cells
SGCE	0.431041	0	0	0.169417	0.0199259	Epithelial cells
YIF1A	0.43103	0	0	0.330865	0.168259	Epithelial cells
MRPL21	0.430923	1.9245e-297	1.66695e-296	0.332275	0.193544	Epithelial cells
ETFB	0.430663	2.3495e-240	1.69486e-239	0.406545	0.277267	Epithelial cells
PLA2G1B	0.430558	0	0	0.127592	0.00082221	Epithelial cells
PON3	0.430549	0	0	0.176964	0.00361366	Epithelial cells
SRSF9	0.430529	8.33542e-121	3.61174e-120	0.458739	0.356971	Epithelial cells
TP53I3	0.430405	0	0	0.202074	0.0605898	Epithelial cells
MT-CO3	0.430225	1.61475e-99	6.2153e-99	0.918818	0.950921	Epithelial cells
ESRP1	0.429565	0	0	0.179151	0.00137035	Epithelial cells
PSMD11	0.429373	0	0	0.356538	0.205989	Epithelial cells
SCNN1A	0.429004	0	0	0.164339	0.00557276	Epithelial cells
TMEM106C	0.428976	0	0	0.207011	0.0756129	Epithelial cells
PNKD	0.428931	0	0	0.385456	0.218058	Epithelial cells
ALDH3A2	0.428277	0	0	0.24672	0.0839365	Epithelial cells
PAM16	0.428136	0	0	0.268232	0.112013	Epithelial cells
PIGP	0.42696	0	0	0.284596	0.125961	Epithelial cells
SDHAF3	0.426917	0	0	0.204965	0.0896412	Epithelial cells
UBE2M	0.426543	1.9786e-158	1.02625e-157	0.241078	0.154027	Epithelial cells
MRC2	0.426332	0	0	0.199817	0.0443587	Epithelial cells
AHCY	0.426252	0	0	0.223092	0.0888291	Epithelial cells
YWHAG	0.425746	0	0	0.311468	0.170888	Epithelial cells
FAM3B	0.425492	0	0	0.166526	0.00698371	Epithelial cells
ERBB3	0.425286	0	0	0.176541	0.00419225	Epithelial cells
MDH2	0.425208	2.53186e-164	1.34544e-163	0.468402	0.355631	Epithelial cells
GTF2H5	0.425206	2.48749e-236	1.77099e-235	0.353505	0.225692	Epithelial cells
CLTC	0.425019	5.47556e-220	3.66994e-219	0.339893	0.227245	Epithelial cells
WDR34	0.42465	0	0	0.19502	0.0324012	Epithelial cells
PSMG3	0.424227	0	0	0.279094	0.114754	Epithelial cells
TPBG	0.42403	0	0	0.147553	0.0199056	Epithelial cells
DPP4	0.423801	0	0	0.194104	0.0364919	Epithelial cells
TOM1L1	0.423486	0	0	0.199464	0.00714612	Epithelial cells
PHPT1	0.423173	5.53802e-113	2.29921e-112	0.428904	0.335837	Epithelial cells
PTPN13	0.422995	0	0	0.164128	0.016972	Epithelial cells
SNHG16	0.422925	1.3045e-224	8.90505e-224	0.359642	0.233162	Epithelial cells
CPB2	0.42285	0	0	0.133376	0.000375577	Epithelial cells
MYDGF	0.422798	1.32709e-173	7.3226e-173	0.437791	0.322327	Epithelial cells
IMP4	0.422679	0	0	0.293906	0.158961	Epithelial cells
IER3IP1	0.422176	0	0	0.376993	0.227245	Epithelial cells
CSRP2	0.421837	0	0	0.13394	0.0210932	Epithelial cells
COMT	0.421603	3.44428e-192	2.05738e-191	0.425589	0.296067	Epithelial cells
SDR16C5	0.42063	0	0	0.112992	0.00207075	Epithelial cells
GSTA4	0.420298	0	0	0.166596	0.0143633	Epithelial cells
TRIM28	0.420261	8.64034e-298	7.48896e-297	0.249612	0.131787	Epithelial cells
LRRC59	0.419625	0	0	0.303639	0.149855	Epithelial cells
CGN	0.419043	0	0	0.171322	0.00115718	Epithelial cells
ENSA	0.418586	5.61231e-204	3.51682e-203	0.477148	0.353469	Epithelial cells
MAOA	0.418347	0	0	0.183453	0.0172766	Epithelial cells
ELOC	0.418277	4.34981e-118	1.85501e-117	0.419029	0.322083	Epithelial cells
EMC2	0.418035	0	0	0.271759	0.110308	Epithelial cells
MPLKIP	0.41673	0	0	0.35548	0.19459	Epithelial cells
C1orf35	0.416668	0	0	0.283185	0.124184	Epithelial cells
MGST3	0.416619	4.64399e-209	2.9625e-208	0.49873	0.36229	Epithelial cells
ATP1A1	0.415977	1.84886e-162	9.73997e-162	0.404853	0.302624	Epithelial cells
CTHRC1	0.41546	0	0	0.201298	0.036766	Epithelial cells
H2AFZ	0.415425	1.1878e-62	3.55119e-62	0.581817	0.532183	Epithelial cells
GFPT1	0.415286	0	0	0.236705	0.0726894	Epithelial cells
MRPS12	0.415039	2.47855e-266	1.94374e-265	0.330512	0.198792	Epithelial cells
MLPH	0.414036	0	0	0.174002	0.0140283	Epithelial cells
FIS1	0.413924	7.83688e-52	2.14966e-51	0.452462	0.394986	Epithelial cells
NIPSNAP2	0.41387	0	0	0.310058	0.15423	Epithelial cells
CD47	0.413534	4.01774e-122	1.75044e-121	0.439484	0.363061	Epithelial cells
RHOD	0.412704	0	0	0.158838	0.0148911	Epithelial cells
PFDN6	0.412348	0	0	0.311116	0.154778	Epithelial cells
TUBA1A	0.41205	0.00442534	0.0056612	0.366695	0.403807	Epithelial cells
TOR1AIP2	0.411867	0	0	0.296586	0.133239	Epithelial cells
SEMA3B	0.411838	0	0	0.108548	0.00837436	Epithelial cells
GGTLC1	0.411692	0	0	0.132388	0.000334974	Epithelial cells
POLR2F	0.411679	3.74218e-277	3.05545e-276	0.391028	0.247039	Epithelial cells
TSPAN6	0.411475	0	0	0.178728	0.0145866	Epithelial cells
TOP2A	0.411309	0	0	0.104528	0.0301883	Epithelial cells
PSMB4	0.410874	5.42088e-216	3.56757e-215	0.408238	0.281927	Epithelial cells
TFAP2C	0.410859	0	0	0.102271	0.00299447	Epithelial cells
UBE2V2	0.409921	3.75785e-202	2.33799e-201	0.28643	0.178379	Epithelial cells
C19orf48	0.409828	0	0	0.18169	0.0644673	Epithelial cells
NUDT5	0.409284	0	0	0.329101	0.183607	Epithelial cells
H2AFV	0.409213	8.50469e-192	5.07318e-191	0.492947	0.37242	Epithelial cells
MRPL24	0.408272	0	0	0.279447	0.115556	Epithelial cells
EGR1	0.408058	0	0	0.444491	0.268822	Epithelial cells
ICAM1	0.406865	0	0	0.30632	0.163072	Epithelial cells
EBAG9	0.406566	0	0	0.261885	0.105578	Epithelial cells
TMEM258	0.406362	5.48267e-127	2.45399e-126	0.590916	0.52523	Epithelial cells
NDUFA13	0.405129	5.42319e-127	2.42778e-126	0.655593	0.61414	Epithelial cells
DCUN1D5	0.40502	0	0	0.238891	0.116815	Epithelial cells
SNHG18	0.404828	0	0	0.155734	0.0127392	Epithelial cells
RNF181	0.404805	1.4921e-179	8.43389e-179	0.463041	0.347084	Epithelial cells
MALSU1	0.404226	0	0	0.283538	0.117292	Epithelial cells
PSMA2	0.404166	5.3613e-143	2.59428e-142	0.530893	0.439497	Epithelial cells
TAGLN2	0.403891	4.63131e-177	2.59094e-176	0.633587	0.567924	Epithelial cells
RAI14	0.403821	0	0	0.202708	0.0326346	Epithelial cells
ST14	0.403691	0	0	0.217802	0.0733797	Epithelial cells
CMSS1	0.403532	0	0	0.194104	0.0689134	Epithelial cells
KIF5B	0.403406	2.53213e-194	1.52926e-193	0.424672	0.309709	Epithelial cells
JPT2	0.403102	0	0	0.218084	0.0412628	Epithelial cells
HRAS	0.403057	0	0	0.184934	0.0706897	Epithelial cells
CTNND1	0.402813	0	0	0.251234	0.0866975	Epithelial cells
MRPS28	0.402504	0	0	0.270631	0.108319	Epithelial cells
PPFIBP1	0.401923	0	0	0.16448	0.043029	Epithelial cells
FAM92A	0.401792	0	0	0.155241	0.0256915	Epithelial cells
NREP	0.401747	0	0	0.183312	0.039527	Epithelial cells
COX7B	0.401608	5.41191e-99	2.07668e-98	0.582452	0.524022	Epithelial cells
SNRPF	0.401518	1.66261e-68	5.21604e-68	0.426365	0.355499	Epithelial cells
ST3GAL5	0.401439	0	0	0.221964	0.104207	Epithelial cells
PRMT1	0.40109	5.0945e-238	3.6479e-237	0.370645	0.236522	Epithelial cells
IMPA2	0.400622	0	0	0.207434	0.0536974	Epithelial cells
VDAC2	0.399903	1.77926e-115	7.47939e-115	0.454789	0.355611	Epithelial cells
ARSD	0.399274	0	0	0.215051	0.0582145	Epithelial cells
DCAF13	0.398787	0	0	0.246932	0.103984	Epithelial cells
EPS8	0.398165	0	0	0.25864	0.0791758	Epithelial cells
SELENOH	0.397956	8.9466e-107	3.59084e-106	0.562632	0.480912	Epithelial cells
PODXL2	0.397559	0	0	0.174143	0.00668934	Epithelial cells
RAB4A	0.397425	0	0	0.308224	0.170238	Epithelial cells
PHB2	0.397422	6.25036e-109	2.54177e-108	0.405911	0.312379	Epithelial cells
PDGFA	0.396766	0	0	0.141205	0.0228798	Epithelial cells
SPAG9	0.396422	6.57858e-272	5.27112e-271	0.300889	0.179688	Epithelial cells
SLC2A1	0.396292	2.89092e-202	1.79905e-201	0.143321	0.0701112	Epithelial cells
TMEM134	0.396165	0	0	0.320285	0.168015	Epithelial cells
TOMM40	0.394759	0	0	0.246861	0.121108	Epithelial cells
SNF8	0.393918	2.25692e-260	1.73004e-259	0.358372	0.224352	Epithelial cells
CDC42EP4	0.39391	0	0	0.17908	0.0238644	Epithelial cells
CYSTM1	0.393752	0	0	0.339963	0.181333	Epithelial cells
TM7SF3	0.393648	0	0	0.239879	0.106999	Epithelial cells
SNRPC	0.392648	1.17756e-143	5.71925e-143	0.376358	0.271786	Epithelial cells
PAPSS2	0.392309	0	0	0.18571	0.066934	Epithelial cells
ACP1	0.392301	5.83539e-163	3.08096e-162	0.386091	0.272892	Epithelial cells
ACBD3	0.391619	0	0	0.283749	0.135969	Epithelial cells
SLC2A4RG	0.391565	0	0	0.241219	0.0936507	Epithelial cells
DPM3	0.39123	0	0	0.342644	0.199624	Epithelial cells
C1orf116	0.390865	0	0	0.14586	0.00082221	Epithelial cells
ALCAM	0.390257	0	0	0.25067	0.109587	Epithelial cells
EIF3E	0.390238	1.98845e-77	6.67565e-77	0.616166	0.581038	Epithelial cells
MRPL3	0.390176	0	0	0.290097	0.155743	Epithelial cells
TMEM14A	0.389942	0	0	0.230004	0.0771558	Epithelial cells
TMC4	0.389936	0	0	0.191423	0.0119474	Epithelial cells
RAB27B	0.389426	0	0	0.182184	0.0193879	Epithelial cells
BSCL2	0.3891	0	0	0.275215	0.110907	Epithelial cells
CCDC71L	0.388469	6.95075e-149	3.45074e-148	0.128579	0.0685581	Epithelial cells
LINC00511	0.388452	0	0	0.166173	0.00935898	Epithelial cells
C1orf122	0.388175	1.20487e-279	9.9056e-279	0.301594	0.173283	Epithelial cells
EMG1	0.388087	0	0	0.246015	0.122408	Epithelial cells
LRRCC1	0.388016	0	0	0.156651	0.0273968	Epithelial cells
TTC3	0.387063	1.24887e-240	9.01644e-240	0.391452	0.257758	Epithelial cells
CAVIN3	0.386982	0	0	0.200169	0.0609755	Epithelial cells
TSEN34	0.386834	0	0	0.298843	0.142445	Epithelial cells
RPP21	0.386792	0	0	0.330018	0.181312	Epithelial cells
ASS1	0.385954	0	0	0.133658	0.00819165	Epithelial cells
DNAJB11	0.385804	1.16139e-223	7.90345e-223	0.309776	0.191098	Epithelial cells
EBPL	0.385629	0	0	0.293271	0.13199	Epithelial cells
ECI1	0.385409	0	0	0.239738	0.0916815	Epithelial cells
ATP13A4	0.383979	0	0	0.146001	0.00247678	Epithelial cells
CHID1	0.383934	0	0	0.280434	0.134071	Epithelial cells
FBXO2	0.383603	0	0	0.170687	0.0183627	Epithelial cells
SIVA1	0.383184	2.88689e-161	1.51536e-160	0.425095	0.307476	Epithelial cells
CPNE3	0.382675	0	0	0.351813	0.192783	Epithelial cells
RASSF8	0.382371	0	0	0.135985	0.019733	Epithelial cells
MPZL1	0.382226	0	0	0.24143	0.0873471	Epithelial cells
PTK7	0.382163	0	0	0.159543	0.0179567	Epithelial cells
PTK2	0.38193	0	0	0.20694	0.0370705	Epithelial cells
ANP32E	0.381513	3.46006e-167	1.86327e-166	0.333827	0.223672	Epithelial cells
MCM7	0.381316	5.08343e-308	4.56306e-307	0.171604	0.0758159	Epithelial cells
MAGED1	0.381039	0	0	0.21223	0.0527838	Epithelial cells
NIFK	0.380486	5.78151e-271	4.61692e-270	0.306813	0.178633	Epithelial cells
MRPL11	0.380248	3.71321e-235	2.63292e-234	0.321413	0.198437	Epithelial cells
PROS1	0.379589	0	0	0.16441	0.0288789	Epithelial cells
CFI	0.37928	0	0	0.127169	0.0154596	Epithelial cells
DERA	0.379111	0	0	0.212371	0.0957418	Epithelial cells
METTL5	0.378093	5.45599e-291	4.63388e-290	0.312809	0.178947	Epithelial cells
PDXK	0.377961	9.25192e-234	6.52492e-233	0.328396	0.206131	Epithelial cells
MESP1	0.377617	0	0	0.161447	0.010709	Epithelial cells
NUDT14	0.377186	0	0	0.225702	0.110866	Epithelial cells
JTB	0.377041	6.82699e-105	2.71762e-104	0.529694	0.452743	Epithelial cells
LAMTOR5	0.376969	1.41762e-142	6.83699e-142	0.497743	0.396752	Epithelial cells
NME3	0.376642	1.31356e-268	1.03727e-267	0.384822	0.245932	Epithelial cells
RAB1A	0.376447	5.50079e-265	4.28944e-264	0.403301	0.258326	Epithelial cells
ITGB4	0.376316	0	0	0.127663	0.00717657	Epithelial cells
DPY19L1	0.375022	0	0	0.183806	0.0340354	Epithelial cells
MYO1B	0.374975	0	0	0.19093	0.0253667	Epithelial cells
ARL16	0.374972	0	0	0.275991	0.115505	Epithelial cells
HDLBP	0.374893	0	0	0.347299	0.202517	Epithelial cells
PRKCI	0.374867	0	0	0.213359	0.0477085	Epithelial cells
SWI5	0.374788	0	0	0.204119	0.0796122	Epithelial cells
COX7A2	0.37471	1.59743e-19	3.10053e-19	0.619975	0.626676	Epithelial cells
BUD23	0.374672	0	0	0.348709	0.195331	Epithelial cells
TARS	0.37464	0	0	0.236705	0.119769	Epithelial cells
BLVRA	0.372798	4.32819e-263	3.34815e-262	0.321343	0.195676	Epithelial cells
XIST	0.372745	3.08103e-16	5.676e-16	0.255466	0.234705	Epithelial cells
TIMM10	0.372591	4.13922e-307	3.70156e-306	0.32233	0.184754	Epithelial cells
NDUFB5	0.372325	2.06135e-108	8.35803e-108	0.394343	0.299447	Epithelial cells
UFC1	0.372169	6.00669e-90	2.17973e-89	0.462265	0.384165	Epithelial cells
RASD1	0.371914	0	0	0.151996	0.0460742	Epithelial cells
EXOSC4	0.371536	0	0	0.211172	0.0832158	Epithelial cells
BCAT1	0.371512	0	2.24221e-308	0.196784	0.0946556	Epithelial cells
FAM177A1	0.371492	9.83329e-306	8.75471e-305	0.369516	0.22359	Epithelial cells
EPS8L2	0.371315	0	0	0.209479	0.0345328	Epithelial cells
PSMA7	0.370197	1.11206e-51	3.04719e-51	0.652278	0.629254	Epithelial cells
PPIB	0.369613	3.23044e-44	8.32169e-44	0.629003	0.601259	Epithelial cells
BUD31	0.369343	5.26436e-71	1.68775e-70	0.388489	0.314439	Epithelial cells
NR2F6	0.369111	0	0	0.167866	0.0280262	Epithelial cells
RPL37A	0.368946	7.31106e-13	1.26235e-12	0.860488	0.859971	Epithelial cells
CDC42BPA	0.368821	0	0	0.188249	0.0251738	Epithelial cells
MCRIP2	0.368613	0	0	0.251093	0.10909	Epithelial cells
VBP1	0.368598	0	0	0.304909	0.1677	Epithelial cells
COPZ1	0.368439	5.57861e-213	3.63032e-212	0.399633	0.26799	Epithelial cells
MRPL42	0.368303	1.24332e-306	1.10997e-305	0.28516	0.155225	Epithelial cells
SUMF2	0.367475	2.24457e-304	1.99093e-303	0.334815	0.193849	Epithelial cells
ARMC10	0.366905	1.77224e-180	1.00782e-179	0.176682	0.0981678	Epithelial cells
RTRAF	0.366642	7.6213e-76	2.52722e-75	0.479898	0.399838	Epithelial cells
RPL7	0.365669	2.06602e-18	3.94483e-18	0.827902	0.846937	Epithelial cells
WWTR1	0.364879	0	0	0.191917	0.0284627	Epithelial cells
SCP2	0.364745	3.39361e-120	1.46464e-119	0.46015	0.366665	Epithelial cells
KDM5B	0.364618	0	0	0.296375	0.126377	Epithelial cells
CHMP4C	0.364233	0	0	0.150374	0.00349185	Epithelial cells
MRPS16	0.364094	8.27194e-248	6.10329e-247	0.325152	0.196924	Epithelial cells
MRPS33	0.363534	3.75534e-214	2.45479e-213	0.275779	0.164503	Epithelial cells
DST	0.363501	0	0	0.193328	0.0704969	Epithelial cells
RPF2	0.363465	2.55009e-261	1.95878e-260	0.192058	0.0963305	Epithelial cells
SMIM26	0.363438	4.42782e-138	2.09196e-137	0.435322	0.327371	Epithelial cells
GNG12	0.363435	0	0	0.181196	0.0246764	Epithelial cells
SOD3	0.363414	0	0	0.174778	0.0205146	Epithelial cells
RAD1	0.363247	0	0	0.200592	0.0607217	Epithelial cells
PPP1R35	0.363039	1.14964e-219	7.69159e-219	0.181337	0.0941176	Epithelial cells
TMEM45B	0.36302	0	0	0.164128	0.00916612	Epithelial cells
CACYBP	0.362245	1.04544e-248	7.73101e-248	0.481027	0.339085	Epithelial cells
MACROD1	0.3618	0	0	0.159402	0.0195909	Epithelial cells
PLXNB2	0.361637	0	0	0.239667	0.11782	Epithelial cells
LINC02762	0.361126	0	0	0.111652	0.0148201	Epithelial cells
PA2G4	0.360889	4.87803e-78	1.64441e-77	0.448723	0.368533	Epithelial cells
ARL3	0.360822	0	0	0.286853	0.122804	Epithelial cells
CHPF	0.360713	0	0	0.189237	0.0351825	Epithelial cells
YWHAQ	0.360641	8.28609e-123	3.62757e-122	0.498307	0.397066	Epithelial cells
MRPS7	0.360407	2.44033e-242	1.77014e-241	0.3461	0.215602	Epithelial cells
EBNA1BP2	0.360234	0	0	0.250317	0.112024	Epithelial cells
RAB30-DT	0.360062	0	0	0.247002	0.0873573	Epithelial cells
ABI2	0.35973	0	0	0.247567	0.0745572	Epithelial cells
TMEM147	0.359589	1.69959e-192	1.01661e-191	0.38856	0.264082	Epithelial cells
CHMP5	0.35922	2.31701e-163	1.2258e-162	0.404641	0.285591	Epithelial cells
NPM3	0.359063	0	0	0.175201	0.0620819	Epithelial cells
QPRT	0.358923	0	0	0.17111	0.0240166	Epithelial cells
PCGF2	0.358063	0	0	0.189448	0.019662	Epithelial cells
PITX1	0.35787	0	0	0.101143	0.00151246	Epithelial cells
QSOX1	0.357338	3.29204e-218	2.18743e-217	0.246509	0.144059	Epithelial cells
CD27-AS1	0.357112	0	0	0.172027	0.0505811	Epithelial cells
COPRS	0.356707	0	0	0.22817	0.094818	Epithelial cells
ELOB	0.356252	2.37052e-127	1.06338e-126	0.670899	0.641638	Epithelial cells
MRPL32	0.355602	0	0	0.290944	0.138233	Epithelial cells
DPCD	0.355156	0	0	0.161377	0.0366645	Epithelial cells
FAAP20	0.35475	1.51632e-163	8.03175e-163	0.364015	0.252246	Epithelial cells
MPC2	0.354707	2.45205e-211	1.5831e-210	0.380025	0.249566	Epithelial cells
LSM2	0.354147	1.09582e-193	6.59077e-193	0.373466	0.249891	Epithelial cells
RPN2	0.353814	1.14172e-109	4.66174e-109	0.438496	0.348343	Epithelial cells
SLC39A1	0.353694	0	0	0.271477	0.143389	Epithelial cells
PSMD2	0.353662	1.36741e-163	7.24445e-163	0.317252	0.211541	Epithelial cells
APH1A	0.353294	6.33379e-157	3.26063e-156	0.373184	0.262691	Epithelial cells
HYI	0.353025	0	0	0.194386	0.0495762	Epithelial cells
GOLM1	0.352641	0	0	0.197348	0.0666497	Epithelial cells
TMCO1	0.352622	7.3271e-104	2.89557e-103	0.40048	0.303314	Epithelial cells
PHKG1	0.352451	0	0	0.133869	0.0420951	Epithelial cells
MYOF	0.351827	0	0	0.213359	0.0813988	Epithelial cells
HDDC2	0.351684	6.9366e-146	3.39926e-145	0.272253	0.17983	Epithelial cells
OBSL1	0.351479	0	0	0.120116	0.00790743	Epithelial cells
MRPL9	0.351337	5.95979e-304	5.2756e-303	0.261391	0.137877	Epithelial cells
TBCA	0.351058	1.89356e-88	6.80918e-88	0.555226	0.479724	Epithelial cells
MRPL15	0.351014	9.79005e-175	5.4294e-174	0.198688	0.115637	Epithelial cells
TPGS2	0.350719	0	0	0.261602	0.106837	Epithelial cells
GRB7	0.34994	0	0	0.153125	0.00155306	Epithelial cells
SNRPD2	0.349854	3.26923e-52	8.98634e-52	0.62865	0.598782	Epithelial cells
FAM114A1	0.349203	0	0	0.185499	0.046196	Epithelial cells
HTATIP2	0.348743	0	0	0.313655	0.173872	Epithelial cells
ERLEC1	0.34767	0	0	0.314572	0.175324	Epithelial cells
PRDX3	0.347659	1.18056e-253	8.88322e-253	0.364508	0.228909	Epithelial cells
C11orf96	0.347604	0	0	0.142897	0.038116	Epithelial cells
NDUFB6	0.347561	4.1707e-125	1.84532e-124	0.322965	0.228909	Epithelial cells
ERI3	0.347444	0	0	0.23071	0.0906867	Epithelial cells
EFEMP2	0.346929	0	0	0.152913	0.0341065	Epithelial cells
PHF14	0.346894	0	0	0.312879	0.159752	Epithelial cells
VPS25	0.346655	0	0	0.282762	0.133929	Epithelial cells
COX8A	0.346545	1.61388e-97	6.13443e-97	0.651361	0.594519	Epithelial cells
TIMM17A	0.346492	0	0	0.297503	0.158199	Epithelial cells
DUT	0.346407	4.43262e-166	2.37431e-165	0.397306	0.277135	Epithelial cells
CCT4	0.346263	2.85893e-109	1.16478e-108	0.423685	0.327311	Epithelial cells
PTRHD1	0.34597	5.95048e-302	5.23726e-301	0.330865	0.189941	Epithelial cells
DDOST	0.345405	7.44323e-136	3.47833e-135	0.366906	0.263341	Epithelial cells
FCHO2	0.345223	0	0	0.205671	0.0850936	Epithelial cells
PAWR	0.345058	0	0	0.187191	0.0197026	Epithelial cells
RPL24	0.344953	9.47422e-268	7.47015e-267	0.901608	0.883764	Epithelial cells
RPLP0	0.344533	1.5017e-100	5.8152e-100	0.841656	0.824666	Epithelial cells
BAIAP2L1	0.344149	0	0	0.135068	0.00466934	Epithelial cells
CDK5RAP2	0.344072	6.36375e-52	1.74632e-51	0.118141	0.0802923	Epithelial cells
PSMA6	0.343921	8.73017e-103	3.42678e-102	0.533291	0.440918	Epithelial cells
VKORC1	0.343242	1.22943e-230	8.5736e-230	0.381507	0.250642	Epithelial cells
HEBP1	0.343036	0	0	0.262167	0.137593	Epithelial cells
DDAH2	0.342795	1.42287e-145	6.961e-145	0.269925	0.17911	Epithelial cells
VDAC1	0.342722	3.50591e-109	1.42749e-108	0.442446	0.335614	Epithelial cells
ARHGAP5	0.342449	0	0	0.236493	0.0870121	Epithelial cells
RNF187	0.341484	9.88342e-162	5.19519e-161	0.212653	0.128244	Epithelial cells
CCDC34	0.341191	0	0	0.143321	0.0338426	Epithelial cells
ATP5PD	0.341189	1.12478e-89	4.07601e-89	0.522711	0.445688	Epithelial cells
CYB561	0.341045	0	0	0.200028	0.0371213	Epithelial cells
CCDC124	0.340817	3.19026e-182	1.8277e-181	0.299337	0.190915	Epithelial cells
UBE2S	0.340543	1.3545e-92	5.01106e-92	0.278177	0.202172	Epithelial cells
CDC42EP1	0.34048	0	0	0.142686	0.0329493	Epithelial cells
STAU1	0.340451	2.93757e-240	2.1185e-239	0.342785	0.212962	Epithelial cells
TRAPPC6A	0.340416	1.91258e-272	1.53717e-271	0.297433	0.167244	Epithelial cells
UBXN4	0.340412	7.93632e-105	3.15777e-104	0.47743	0.39998	Epithelial cells
CLIC6	0.340357	0	0	0.140711	0.00333959	Epithelial cells
RPL27	0.340182	5.99479e-90	2.17572e-89	0.836084	0.856296	Epithelial cells
FAM234A	0.339999	0	0	0.189519	0.0600924	Epithelial cells
RBM17	0.339841	1.36308e-84	4.79173e-84	0.352941	0.271238	Epithelial cells
HSPD1	0.339603	0	0	0.602483	0.41615	Epithelial cells
GSTO2	0.339578	0	0	0.148187	0.00728823	Epithelial cells
EHD2	0.339453	0	0	0.163986	0.0201797	Epithelial cells
MTX1	0.339297	0	0	0.277543	0.137177	Epithelial cells
BOD1	0.339067	0	0	0.202991	0.0729635	Epithelial cells
FZD6	0.339029	0	0	0.151361	0.0112267	Epithelial cells
TCEAL8	0.338631	0	0	0.302088	0.161874	Epithelial cells
DCTPP1	0.33853	0	0	0.252574	0.122398	Epithelial cells
ATP5MD	0.338426	1.71335e-57	4.91165e-57	0.584638	0.526346	Epithelial cells
SKA2	0.338349	0	0	0.262802	0.121778	Epithelial cells
NDUFA8	0.337688	1.38153e-174	7.65361e-174	0.271689	0.171466	Epithelial cells
MDH1	0.337453	3.63952e-148	1.80174e-147	0.40182	0.292494	Epithelial cells
CREB3	0.337137	9.88961e-152	4.971e-151	0.174002	0.0991524	Epithelial cells
RPS19BP1	0.337129	8.6103e-139	4.08346e-138	0.430103	0.323037	Epithelial cells
SNHG19	0.337063	0	0	0.153407	0.0444805	Epithelial cells
AGPAT2	0.337015	2.95078e-154	1.50281e-153	0.253632	0.163376	Epithelial cells
CEP70	0.337013	0	0	0.155029	0.0152972	Epithelial cells
WTIP	0.336981	0	0	0.144872	0.00998833	Epithelial cells
ANXA3	0.336746	0	0	0.180914	0.0190428	Epithelial cells
NCBP2	0.336606	1.00309e-274	8.12932e-274	0.304556	0.174024	Epithelial cells
MANF	0.335263	4.22645e-200	2.61093e-199	0.35682	0.234817	Epithelial cells
ERGIC3	0.335218	8.38333e-133	3.86252e-132	0.382635	0.280424	Epithelial cells
PSMD14	0.335174	1.42146e-230	9.90749e-230	0.295105	0.176826	Epithelial cells
TMEM99	0.335121	0	0	0.174143	0.0312338	Epithelial cells
SPR	0.335055	0	0	0.174707	0.0342181	Epithelial cells
KIAA1522	0.33474	0	0	0.155452	0.010709	Epithelial cells
MAZ	0.334481	3.47685e-128	1.56503e-127	0.264424	0.17777	Epithelial cells
DNAJC12	0.334175	0	0	0.136832	0.00901386	Epithelial cells
MRPL19	0.333971	0	0	0.238539	0.111394	Epithelial cells
STUB1	0.333496	6.2827e-176	3.49836e-175	0.387854	0.270609	Epithelial cells
FMO5	0.333484	0	0	0.131824	0.0157641	Epithelial cells
PCYOX1	0.332989	0	0	0.213359	0.057443	Epithelial cells
OAT	0.332566	3.38898e-179	1.91062e-178	0.224644	0.133005	Epithelial cells
NDUFB3	0.332191	2.92214e-113	1.21569e-112	0.444421	0.340334	Epithelial cells
TSN	0.332059	4.50735e-273	3.63153e-272	0.239244	0.126356	Epithelial cells
GTPBP4	0.331457	0	0	0.251728	0.12053	Epithelial cells
PRKRA	0.330987	0	0	0.230498	0.105598	Epithelial cells
CBX3	0.330782	6.00252e-120	2.5889e-119	0.488856	0.398051	Epithelial cells
DNPH1	0.330725	0	0	0.357173	0.201381	Epithelial cells
RBX1	0.3307	2.67782e-100	1.03559e-99	0.551347	0.464538	Epithelial cells
GLRX5	0.330604	1.46282e-165	7.81473e-165	0.227042	0.139481	Epithelial cells
PGK1	0.330486	1.67375e-38	4.07517e-38	0.557272	0.531076	Epithelial cells
ERO1A	0.330171	1.42642e-96	5.39216e-96	0.246579	0.171547	Epithelial cells
DDAH1	0.330074	0	0	0.148611	0.00609044	Epithelial cells
MRPL28	0.330017	1.07029e-257	8.14707e-257	0.314149	0.185505	Epithelial cells
NAA10	0.329936	2.37446e-165	1.2672e-164	0.352518	0.240471	Epithelial cells
AC127526.5	0.32924	0	0	0.141698	0.000730853	Epithelial cells
REEP3	0.329098	7.4082e-294	6.34128e-293	0.266469	0.143968	Epithelial cells
GGCX	0.329059	0	0	0.226125	0.0859463	Epithelial cells
EIF2S2	0.328958	1.41847e-72	4.59884e-72	0.450628	0.370746	Epithelial cells
LAMA5	0.328583	0	0	0.148328	0.00959245	Epithelial cells
C1orf198	0.328218	0	0	0.153407	0.018789	Epithelial cells
C15orf48	0.327521	2.24147e-191	1.33555e-190	0.277331	0.167639	Epithelial cells
SINHCAF	0.327439	2.10355e-269	1.66661e-268	0.218084	0.111486	Epithelial cells
MAGOH	0.32707	3.8248e-114	1.59833e-113	0.357737	0.263168	Epithelial cells
CD46	0.32682	6.53992e-189	3.85204e-188	0.392933	0.273755	Epithelial cells
ZNRD2	0.326353	0	0	0.282268	0.141004	Epithelial cells
TNFRSF1A	0.326046	5.01912e-181	2.86168e-180	0.307942	0.197645	Epithelial cells
NEBL	0.325596	0	0	0.158062	0.00602954	Epithelial cells
NDUFAF6	0.325355	0	0	0.182818	0.0453637	Epithelial cells
TCEA2	0.325067	0	0	0.189096	0.0581231	Epithelial cells
DKC1	0.324957	0	0	0.231203	0.111069	Epithelial cells
SHROOM3	0.324324	0	0	0.148893	0.00283206	Epithelial cells
GALNT18	0.324137	0	0	0.152913	0.00702431	Epithelial cells
ZNF706	0.323529	1.90065e-64	5.77002e-64	0.463888	0.381292	Epithelial cells
CCDC57	0.323439	0	0	0.24002	0.11647	Epithelial cells
MEA1	0.322947	1.93391e-228	1.33831e-227	0.312879	0.190316	Epithelial cells
ADAM15	0.32293	0	0	0.210326	0.0827285	Epithelial cells
SEPHS1	0.322221	0	0	0.168359	0.0541034	Epithelial cells
SPIRE1	0.322196	0	0	0.152349	0.0299142	Epithelial cells
NUTF2	0.321896	5.44043e-129	2.45904e-128	0.30371	0.206974	Epithelial cells
MRPS35	0.321137	2.20565e-233	1.55302e-232	0.237833	0.132213	Epithelial cells
VPS72	0.321049	0	0	0.222739	0.0908491	Epithelial cells
FKBP3	0.320949	3.1917e-213	2.07909e-212	0.317323	0.196518	Epithelial cells
NPEPL1	0.320425	8.47776e-223	5.74981e-222	0.152701	0.0740395	Epithelial cells
GDE1	0.320256	0	0	0.258852	0.122692	Epithelial cells
MMP24OS	0.320237	3.43155e-232	2.40585e-231	0.330794	0.208324	Epithelial cells
SLC35B1	0.319636	0	0	0.268232	0.124407	Epithelial cells
GPAA1	0.319453	0	0	0.275991	0.143968	Epithelial cells
MIEN1	0.318877	1.3104e-250	9.75922e-250	0.377416	0.238299	Epithelial cells
PLA2G12A	0.318664	0	0	0.235999	0.0641527	Epithelial cells
ADGRV1	0.318583	0	0	0.131753	0.000893265	Epithelial cells
KNOP1	0.318559	0	0	0.21886	0.0853373	Epithelial cells
TMEM208	0.318234	1.66774e-228	1.15442e-227	0.334532	0.210232	Epithelial cells
PATJ	0.318122	0	0	0.192199	0.0275897	Epithelial cells
SHARPIN	0.318111	1.80291e-253	1.35544e-252	0.266399	0.149216	Epithelial cells
CXCL2	0.318028	0	0	0.293694	0.151348	Epithelial cells
TMEM30B	0.317718	0	0	0.156228	0.00637466	Epithelial cells
CARHSP1	0.317668	1.70845e-184	9.90034e-184	0.317464	0.202659	Epithelial cells
TRAP1	0.317384	0	0	0.204754	0.0720398	Epithelial cells
ENO2	0.31732	0	0	0.195655	0.0574126	Epithelial cells
NT5DC2	0.317108	0	0	0.158273	0.0270416	Epithelial cells
WDR45B	0.317041	2.65149e-270	2.10776e-269	0.26527	0.146688	Epithelial cells
TOMM22	0.316888	2.44906e-113	1.01936e-112	0.366413	0.268081	Epithelial cells
CCN1	0.316794	0	0	0.203907	0.0362889	Epithelial cells
MYH14	0.316506	0	0	0.146142	0.00143125	Epithelial cells
RUVBL1	0.316435	4.20645e-293	3.59242e-292	0.196149	0.0936304	Epithelial cells
SBDS	0.31641	5.63171e-175	3.12392e-174	0.363098	0.249109	Epithelial cells
WDR66	0.31627	0	0	0.124489	0.00425316	Epithelial cells
IRF2BPL	0.31606	0	0	0.191988	0.0805766	Epithelial cells
TINAGL1	0.315779	0	0	0.115813	0.0120083	Epithelial cells
TRAM1	0.315565	1.13492e-45	2.9582e-45	0.405558	0.346049	Epithelial cells
DSC2	0.315365	0	0	0.178657	0.0643658	Epithelial cells
URB1-AS1	0.315164	0	0	0.160037	0.0216718	Epithelial cells
LSM12	0.314418	1.50612e-290	1.27793e-289	0.280646	0.153571	Epithelial cells
ACOT13	0.314153	2.30254e-293	1.96772e-292	0.230992	0.11719	Epithelial cells
FAM136A	0.313623	2.00767e-267	1.58061e-266	0.245874	0.132305	Epithelial cells
RAPH1	0.312189	0	0	0.16448	0.0371416	Epithelial cells
FH	0.312128	4.53789e-307	4.0553e-306	0.186486	0.085926	Epithelial cells
TXNDC9	0.311982	4.02949e-305	3.58506e-304	0.24806	0.126681	Epithelial cells
ZDHHC9	0.311866	0	0	0.164903	0.0208699	Epithelial cells
ID3	0.311803	5.19514e-190	3.07239e-189	0.27719	0.169994	Epithelial cells
SNRNP25	0.311551	6.72081e-300	5.86794e-299	0.231062	0.116541	Epithelial cells
ZDHHC4	0.311442	0	0	0.237057	0.0939451	Epithelial cells
TUBB2A	0.31117	6.03195e-228	4.16434e-227	0.155029	0.0745369	Epithelial cells
PPP1R16A	0.310569	0	0	0.139794	0.0278536	Epithelial cells
GDI2	0.310401	3.38394e-11	5.6517e-11	0.443716	0.406801	Epithelial cells
GPC1	0.310083	0	0	0.106926	0.0132366	Epithelial cells
CRYM	0.309872	0	0	0.109042	0.00189819	Epithelial cells
BCL7C	0.30962	7.02637e-254	5.29007e-253	0.281634	0.161691	Epithelial cells
MAD2L2	0.309232	1.48232e-160	7.75753e-160	0.215475	0.130569	Epithelial cells
SUN1	0.309017	0	0	0.230216	0.0714003	Epithelial cells
GTF3C6	0.308665	1.81183e-57	5.18943e-57	0.336014	0.27006	Epithelial cells
NTHL1	0.308369	0	0	0.193539	0.054479	Epithelial cells
GSN	0.308227	1.5929e-232	1.11888e-231	0.364579	0.225275	Epithelial cells
APRT	0.308217	3.01034e-52	8.27647e-52	0.581535	0.541583	Epithelial cells
BDH2	0.308094	0	0	0.222387	0.0730853	Epithelial cells
RPL38	0.307915	0.000105786	0.000145383	0.807942	0.826321	Epithelial cells
BAG1	0.307757	1.64485e-55	4.63864e-55	0.311539	0.248084	Epithelial cells
FARP1	0.307674	0	0	0.178657	0.0448663	Epithelial cells
C1QBP	0.307286	6.48902e-29	1.42327e-28	0.345676	0.30035	Epithelial cells
COX16	0.307145	2.25833e-85	7.97849e-85	0.372831	0.282992	Epithelial cells
IRF6	0.30713	0	0	0.10615	0.00221286	Epithelial cells
GLRX3	0.307097	2.87875e-221	1.94087e-220	0.281563	0.167528	Epithelial cells
PACSIN3	0.307034	0	0	0.142827	0.005522	Epithelial cells
TXNRD1	0.306872	2.15195e-137	1.01359e-136	0.188743	0.114967	Epithelial cells
TMED4	0.306646	8.44394e-180	4.78417e-179	0.3461	0.232178	Epithelial cells
PARD6B	0.306566	0	0	0.147976	0.00787697	Epithelial cells
PARM1	0.306417	0	0	0.139371	0.0132061	Epithelial cells
HLTF	0.305577	0	0	0.20828	0.0636654	Epithelial cells
CTNNBIP1	0.305523	9.08414e-208	5.77386e-207	0.171957	0.0889509	Epithelial cells
MCUR1	0.305468	5.43027e-305	4.82807e-304	0.224785	0.111739	Epithelial cells
MAP9	0.305466	0	0	0.145013	0.0253768	Epithelial cells
BAIAP2	0.305336	0	0	0.202497	0.0618586	Epithelial cells
SAMD1	0.30442	5.66664e-304	5.01949e-303	0.171957	0.0763539	Epithelial cells
RAB3IP	0.30426	0	0	0.177176	0.0324519	Epithelial cells
ARF1	0.304213	4.42447e-68	1.3836e-67	0.566229	0.509334	Epithelial cells
MCTS1	0.304024	8.74191e-182	5.00059e-181	0.340457	0.225489	Epithelial cells
ATP11A	0.303798	0	0	0.208421	0.0909506	Epithelial cells
SCARB2	0.303173	2.87733e-228	1.98855e-227	0.313584	0.188591	Epithelial cells
PSMC4	0.303102	1.42064e-160	7.43621e-160	0.326139	0.218535	Epithelial cells
PSMA1	0.303009	2.60899e-58	7.52945e-58	0.482438	0.411024	Epithelial cells
BOLA1	0.302554	0	0	0.177246	0.042359	Epithelial cells
MMAB	0.302551	0	0	0.171957	0.0571182	Epithelial cells
SEPTIN10	0.302498	0	0	0.178375	0.0501751	Epithelial cells
PSMG1	0.302455	3.00181e-281	2.48346e-280	0.175483	0.0813886	Epithelial cells
EEF1AKMT4	0.302225	0	0	0.119481	0.0266051	Epithelial cells
PSMC2	0.302205	4.48072e-91	1.64053e-90	0.247214	0.175395	Epithelial cells
SLC1A7	0.302185	0	0	0.103964	0.00693295	Epithelial cells
TOP1	0.302082	1.7291e-104	6.86218e-104	0.379955	0.285997	Epithelial cells
HIST1H2BD	0.302071	0	0	0.184511	0.0562452	Epithelial cells
PTTG1IP	0.301867	5.02457e-186	2.92528e-185	0.355904	0.234949	Epithelial cells
RAB11A	0.301549	9.48221e-124	4.17635e-123	0.374524	0.272811	Epithelial cells
ZFAS1	0.301429	7.81266e-31	1.75564e-30	0.631471	0.61681	Epithelial cells
PLPP3	0.301308	0	0	0.16046	0.0367863	Epithelial cells
DBNDD2	0.30102	2.70588e-201	1.67871e-200	0.234095	0.13538	Epithelial cells
RPL12	0.300872	9.53633e-20	1.85769e-19	0.941318	0.937857	Epithelial cells
ETS2	0.300819	1.32734e-143	6.44432e-143	0.271547	0.176308	Epithelial cells
NUDT8	0.300656	0	0	0.131471	0.0247577	Epithelial cells
AIG1	0.30062	0	0	0.198124	0.0793788	Epithelial cells
ZFAND2A	0.30056	3.64954e-118	1.55713e-117	0.244252	0.162869	Epithelial cells
EIF3B	0.300503	3.34336e-297	2.89114e-296	0.25469	0.134375	Epithelial cells
NDUFA6	0.300231	2.01116e-120	8.69136e-120	0.427493	0.320032	Epithelial cells
SMIM10L1	0.300146	8.24297e-216	5.4221e-215	0.248766	0.143186	Epithelial cells
NTPCR	0.299157	0	0	0.221611	0.0898442	Epithelial cells
NEDD8	0.299101	8.28982e-57	2.36119e-56	0.58619	0.536223	Epithelial cells
CLGN	0.299046	0	0	0.124418	0.00128914	Epithelial cells
CBY1	0.298909	0	0	0.142404	0.0279856	Epithelial cells
BX284668.5	0.298628	0	0	0.198547	0.0923514	Epithelial cells
VSTM2L	0.298534	0	0	0.133094	0.00177638	Epithelial cells
KYNU	0.298357	0.000729848	0.000969073	0.128721	0.124022	Epithelial cells
KCNS3	0.297957	0	0	0.153477	0.00653708	Epithelial cells
NBDY	0.297171	8.40762e-144	4.08573e-143	0.335661	0.235436	Epithelial cells
PSMB1	0.296874	3.95091e-08	6.09783e-08	0.517562	0.504948	Epithelial cells
PRRG4	0.296825	0	0	0.185569	0.0480434	Epithelial cells
CMAS	0.29643	2.31355e-222	1.56586e-221	0.203837	0.109222	Epithelial cells
NPNT	0.296244	0	0	0.13394	0.00573517	Epithelial cells
SMPDL3B	0.296127	0	0	0.149669	0.00504492	Epithelial cells
DNTTIP1	0.295951	4.74871e-184	2.74395e-183	0.191423	0.107385	Epithelial cells
NDUFA9	0.295654	2.22752e-119	9.57423e-119	0.265764	0.182287	Epithelial cells
LINC02802	0.295561	0	0	0.107984	0.0148911	Epithelial cells
PRSS22	0.295124	0	0	0.105586	0.00172563	Epithelial cells
CRIPT	0.295056	0	0	0.279729	0.146445	Epithelial cells
MIR210HG	0.294527	0	0	0.138595	0.0167893	Epithelial cells
LACTB2	0.294481	0	0	0.174073	0.0617571	Epithelial cells
CCT8	0.294003	3.28939e-101	1.28003e-100	0.417125	0.321586	Epithelial cells
BCAP29	0.293858	1.28074e-101	4.998e-101	0.207222	0.138304	Epithelial cells
MUC20	0.293187	0	0	0.120257	0.00672994	Epithelial cells
WBP1	0.293055	0	0	0.27585	0.122844	Epithelial cells
STIP1	0.292972	9.35896e-300	8.16859e-299	0.319015	0.179546	Epithelial cells
SSB	0.292838	2.70786e-70	8.63909e-70	0.426224	0.340699	Epithelial cells
NDUFS2	0.292829	4.41727e-121	1.91622e-120	0.321766	0.228402	Epithelial cells
FKBP10	0.292765	0	0	0.102553	0.0302695	Epithelial cells
MT1M	0.292763	0	0	0.121597	0.0414353	Epithelial cells
CCT7	0.292571	1.02857e-130	4.68382e-130	0.379955	0.274039	Epithelial cells
COL6A1	0.292535	0	0	0.168642	0.0562351	Epithelial cells
PPA2	0.292344	1.61299e-196	9.83679e-196	0.232684	0.135106	Epithelial cells
TMEM237	0.292207	0	0	0.122443	0.0202304	Epithelial cells
COX7A2L	0.2922	1.12811e-76	3.76944e-76	0.465016	0.383942	Epithelial cells
ITGB1	0.292002	7.9367e-75	2.61492e-74	0.468402	0.398203	Epithelial cells
CD63	0.291889	1.2898e-299	1.125e-298	0.733883	0.599594	Epithelial cells
AREG	0.291884	0	0	0.331217	0.159509	Epithelial cells
RAC1	0.291826	2.53127e-96	9.55768e-96	0.515588	0.428229	Epithelial cells
NCBP2AS2	0.29176	8.43245e-201	5.22648e-200	0.269008	0.159834	Epithelial cells
ALG3	0.291215	1.35879e-274	1.10086e-273	0.214276	0.108126	Epithelial cells
PYURF	0.291152	3.86457e-79	1.31273e-78	0.386444	0.299325	Epithelial cells
MYO1D	0.291075	0	0	0.158697	0.0241283	Epithelial cells
PARP1	0.290948	1.81081e-40	4.49366e-40	0.298279	0.241912	Epithelial cells
ZFAND1	0.290819	0	0	0.242065	0.112115	Epithelial cells
AVPI1	0.290521	1.76989e-270	1.40951e-269	0.156933	0.0701112	Epithelial cells
MRPL57	0.290176	1.45832e-105	5.82018e-105	0.428269	0.334497	Epithelial cells
TMED9	0.290147	1.6859e-101	6.57222e-101	0.440118	0.348576	Epithelial cells
HSD17B11	0.289945	1.58875e-39	3.91001e-39	0.313937	0.267878	Epithelial cells
GID8	0.28994	7.7206e-245	5.63931e-244	0.254197	0.140689	Epithelial cells
GGPS1	0.289654	0	0	0.201298	0.0765569	Epithelial cells
POLDIP2	0.289233	0	0	0.245521	0.115921	Epithelial cells
TGIF1	0.289216	1.17803e-230	8.21735e-230	0.270913	0.155266	Epithelial cells
CMTM8	0.289175	0	0	0.176047	0.027742	Epithelial cells
SMARCE1	0.288842	3.3253e-195	2.01386e-194	0.374524	0.251332	Epithelial cells
MACC1	0.288837	0	0	0.1393	0.0151855	Epithelial cells
TRIM47	0.288795	0	0	0.132177	0.0328579	Epithelial cells
2024-03-06	0.288504	0	0	0.296939	0.157357	Epithelial cells
SDF2L1	0.288318	3.57583e-142	1.72078e-141	0.346875	0.239486	Epithelial cells
EXOSC3	0.288095	9.0634e-193	5.42871e-192	0.155523	0.0795412	Epithelial cells
DBI	0.287647	0.000152133	0.000207976	0.577373	0.544272	Epithelial cells
GPC4	0.287529	0	0	0.137325	0.00876009	Epithelial cells
TEAD1	0.28748	0	0	0.143885	0.0167081	Epithelial cells
NFYB	0.287385	1.96151e-164	1.04299e-163	0.154253	0.0826372	Epithelial cells
HSPA6	0.287161	3.99948e-159	2.08061e-158	0.232826	0.146414	Epithelial cells
EGFL7	0.286721	0	0	0.11405	0.0274679	Epithelial cells
GMNN	0.286602	0	0	0.146001	0.0556565	Epithelial cells
ERGIC2	0.286558	4.89162e-207	3.10008e-206	0.295105	0.179384	Epithelial cells
MEST	0.286472	0	0	0.120609	0.00984622	Epithelial cells
LRP6	0.286182	0	0	0.148611	0.00952139	Epithelial cells
DNAH14	0.285838	0	0	0.132882	0.00697356	Epithelial cells
MRPS10	0.285634	7.54488e-190	4.458e-189	0.247778	0.147642	Epithelial cells
PIN4	0.2854	7.23981e-268	5.71182e-267	0.30237	0.173243	Epithelial cells
COBL	0.285191	0	0	0.132177	0.00129929	Epithelial cells
AC010642.2	0.28513	0	0	0.200381	0.0851748	Epithelial cells
MRPS18A	0.284721	0	0	0.217167	0.0952748	Epithelial cells
ALDH7A1	0.284468	0	0	0.155664	0.0249302	Epithelial cells
RBPMS	0.284369	0	0	0.138454	0.0166574	Epithelial cells
TMEM167A	0.284148	7.00983e-138	3.31005e-137	0.394908	0.281937	Epithelial cells
VAPA	0.283948	4.07744e-82	1.41065e-81	0.509874	0.429173	Epithelial cells
NIBAN2	0.283755	2.65021e-265	2.07029e-264	0.170193	0.0800487	Epithelial cells
TIMM17B	0.283535	1.33802e-306	1.1941e-305	0.302511	0.1663	Epithelial cells
ZNF704	0.283203	0	0	0.128156	0.00832361	Epithelial cells
TUFM	0.283115	2.64646e-83	9.21913e-83	0.427	0.339766	Epithelial cells
SLC39A6	0.283101	0	0	0.224221	0.0900269	Epithelial cells
CLIC2	0.282944	0	0	0.162364	0.0448155	Epithelial cells
PTGS2	0.282935	0	0	0.189872	0.084647	Epithelial cells
PUF60	0.282842	3.30839e-130	1.50341e-129	0.354775	0.251545	Epithelial cells
TSPAN4	0.282798	3.80428e-200	2.35069e-199	0.237128	0.139674	Epithelial cells
PAM	0.28279	0	0	0.197489	0.057646	Epithelial cells
C1orf56	0.282761	6.52088e-60	1.90435e-59	0.235435	0.173131	Epithelial cells
ARHGAP29	0.282754	0	0	0.157639	0.0179465	Epithelial cells
VWA1	0.282474	0	0	0.151855	0.0178145	Epithelial cells
NFIC	0.282427	2.92391962225504e-310	0	0.287629	0.155824	Epithelial cells
C11orf54	0.282177	0	0	0.201439	0.0659087	Epithelial cells
SRPK1	0.282128	3.61979e-254	2.73236e-253	0.223727	0.117119	Epithelial cells
MECOM	0.281671	0	0	0.1393	0.0054611	Epithelial cells
CFAP36	0.281616	0	0	0.234448	0.0963508	Epithelial cells
SPAG16	0.281591	0	0	0.162294	0.0357915	Epithelial cells
NDNF	0.281565	0	0	0.133376	0.00558291	Epithelial cells
TMED3	0.281473	9.27272e-239	6.65426e-238	0.276978	0.160118	Epithelial cells
RRAS	0.281251	3.51137e-244	2.56121e-243	0.219636	0.118216	Epithelial cells
TAF10	0.28096	9.64019e-65	2.93714e-64	0.31161	0.244237	Epithelial cells
CPM	0.280466	3.84895e-283	3.20456e-282	0.231344	0.119545	Epithelial cells
VSIG2	0.280437	0	0	0.11532	0.0013399	Epithelial cells
MRPL23	0.280386	1.23597e-244	9.02277e-244	0.292919	0.171365	Epithelial cells
CHMP4B	0.280302	1.70376e-90	6.20505e-90	0.296516	0.219063	Epithelial cells
EVA1A	0.280196	0	0	0.115884	0.00685175	Epithelial cells
FAM229B	0.279669	0	0	0.109747	0.0209207	Epithelial cells
TMEM50B	0.279295	5.76575e-295	4.94669e-294	0.252715	0.130569	Epithelial cells
PDZD11	0.278892	0	0	0.226478	0.106116	Epithelial cells
PSENEN	0.2787	4.30337e-129	1.94576e-128	0.313161	0.214353	Epithelial cells
IFT43	0.278634	0	0	0.17104	0.0596863	Epithelial cells
PIGT	0.27859	5.85697e-185	3.40536e-184	0.290309	0.183119	Epithelial cells
H1FX	0.278337	2.6668e-112	1.10246e-111	0.374171	0.275491	Epithelial cells
ARL4D	0.277993	0	0	0.118776	0.0353956	Epithelial cells
MTCH1	0.277752	5.14009e-98	1.95832e-97	0.367048	0.274527	Epithelial cells
NDUFA2	0.277625	1.16683e-75	3.8638e-75	0.472916	0.396833	Epithelial cells
EIF5B	0.277256	7.73912e-97	2.92977e-96	0.397588	0.304867	Epithelial cells
ARSE	0.277125	0	0	0.121456	0.00232452	Epithelial cells
PSMD12	0.276983	4.75117e-262	3.66022e-261	0.290027	0.165538	Epithelial cells
MRPL18	0.27691	3.27127e-125	1.44859e-124	0.359501	0.25658	Epithelial cells
PARVA	0.276813	0	0	0.147976	0.0246663	Epithelial cells
RPL26L1	0.276775	3.6281e-268	2.86324e-267	0.266328	0.146922	Epithelial cells
TCEAL3	0.276651	0	0	0.213077	0.0872862	Epithelial cells
EFEMP1	0.276501	0	0	0.139441	0.0130538	Epithelial cells
RRAS2	0.276428	0	0	0.176118	0.0366036	Epithelial cells
ATP5F1B	0.276369	4.4837e-20	8.77739e-20	0.506912	0.468101	Epithelial cells
TEAD2	0.276244	0	0	0.111722	0.0100086	Epithelial cells
RHOBTB3	0.276114	0	0	0.193821	0.0602954	Epithelial cells
MED19	0.27598	0	0	0.201157	0.084515	Epithelial cells
TXNL1	0.275734	2.2656e-145	1.10735e-144	0.369798	0.261087	Epithelial cells
PTOV1	0.275696	0	0	0.213006	0.0919048	Epithelial cells
PROM1	0.275522	0	0	0.124207	0.00176623	Epithelial cells
TST	0.27518	0	0	0.150726	0.0463889	Epithelial cells
STAP2	0.275014	0	0	0.136902	0.00843526	Epithelial cells
ITPR3	0.274956	0	0	0.175695	0.0269604	Epithelial cells
CPLANE1	0.274742	0	0	0.161447	0.0348272	Epithelial cells
RANBP17	0.274711	0	0	0.128932	0.00397909	Epithelial cells
SDF4	0.274675	1.65996e-118	7.10216e-118	0.344477	0.247668	Epithelial cells
KDELR3	0.274167	0	0	0.130554	0.0225143	Epithelial cells
MLLT11	0.273993	0	0	0.134293	0.0431508	Epithelial cells
DTYMK	0.273443	5.40822e-212	3.50117e-211	0.177388	0.0910826	Epithelial cells
AAMP	0.273342	4.78066e-247	3.5184e-246	0.268374	0.150931	Epithelial cells
ATL2	0.273312	0	0	0.157004	0.0460336	Epithelial cells
EIF3H	0.272769	1.55924e-44	4.02655e-44	0.573283	0.534	Epithelial cells
TIMMDC1	0.272683	1.32218e-231	9.25242e-231	0.244816	0.135979	Epithelial cells
TUG1	0.272628	0	0	0.264353	0.12729	Epithelial cells
GMPS	0.272416	6.82274e-184	3.93803e-183	0.209973	0.120022	Epithelial cells
RIDA	0.271895	0	0	0.150656	0.0405014	Epithelial cells
NOC2L	0.271839	5.37208e-231	3.75029e-230	0.222387	0.12123	Epithelial cells
ODC1	0.271269	3.1211e-283	2.59939e-282	0.272394	0.148323	Epithelial cells
RPS5	0.270819	3.51972e-190	2.08249e-189	0.882494	0.860498	Epithelial cells
GALNT5	0.270432	0	0	0.125406	0.0103233	Epithelial cells
C1orf53	0.269929	0	0	0.113909	0.00990712	Epithelial cells
GCAT	0.269899	0	0	0.127945	0.0107902	Epithelial cells
GALE	0.269875	0	0	0.172098	0.0463787	Epithelial cells
NDUFA7	0.269808	2.08288e-155	1.0664e-154	0.381507	0.264681	Epithelial cells
MRPL43	0.269544	1.52003e-217	1.00693e-216	0.341515	0.215795	Epithelial cells
BMP3	0.269485	0	0	0.110805	0.00209105	Epithelial cells
CFAP298	0.26926	1.95042e-292	1.66246e-291	0.260968	0.137461	Epithelial cells
TMEM59	0.269129	2.6625e-40	6.59718e-40	0.552828	0.533645	Epithelial cells
PSMC3	0.268914	4.12693e-130	1.8744e-129	0.331429	0.231274	Epithelial cells
TLCD1	0.268717	0	0	0.119692	0.00490281	Epithelial cells
NELFE	0.268641	1.26753e-152	6.39575e-152	0.280787	0.182784	Epithelial cells
BAG3	0.268639	7.16226e-279	5.87171e-278	0.219142	0.109263	Epithelial cells
SMURF2	0.268611	0	0	0.194315	0.0713597	Epithelial cells
YES1	0.268479	0	0	0.170052	0.0385221	Epithelial cells
H2AFY2	0.268446	0	0	0.10749	0.0209207	Epithelial cells
ARHGEF35	0.268366	0	0	0.128368	0.0096635	Epithelial cells
VAMP8	0.268319	1.82017e-62	5.43436e-62	0.600649	0.551997	Epithelial cells
PGM2L1	0.268145	0	0	0.182677	0.0646399	Epithelial cells
RHOBTB2	0.267943	0	0	0.137114	0.014414	Epithelial cells
DNAJC2	0.267925	5.70805e-86	2.0237e-85	0.204119	0.139938	Epithelial cells
PHYH	0.267884	0	0	0.231062	0.0886362	Epithelial cells
FAM3C	0.267516	8.19801e-172	4.48945e-171	0.23473	0.14208	Epithelial cells
BICDL2	0.267437	0	0	0.122584	0.00333959	Epithelial cells
TAX1BP1	0.26719	1.4508e-64	4.41254e-64	0.446607	0.380663	Epithelial cells
TMEM267	0.267066	0	0	0.124559	0.0329696	Epithelial cells
IGF2BP2	0.266723	0	0	0.10749	0.0362889	Epithelial cells
NT5C3B	0.26641	0	0	0.191705	0.075288	Epithelial cells
TWF1	0.266234	1.41004e-145	6.90081e-145	0.17774	0.103558	Epithelial cells
MYO5C	0.265928	0	0	0.141557	0.00638481	Epithelial cells
PARD3	0.265887	0	0	0.131612	0.00781607	Epithelial cells
SMC2	0.265777	3.97788e-168	2.15274e-167	0.139089	0.0713292	Epithelial cells
HES6	0.26576	0	0	0.102201	0.0252956	Epithelial cells
DYRK4	0.265726	1.33993e-203	8.3783e-203	0.147835	0.0726184	Epithelial cells
ADRB1	0.265602	0	0	0.10869	0.0048013	Epithelial cells
SDC2	0.265389	0	0	0.205318	0.0832767	Epithelial cells
RAB2A	0.265301	2.2559e-44	5.81983e-44	0.393356	0.325494	Epithelial cells
ACBD6	0.265239	0	0	0.240584	0.115556	Epithelial cells
HSD17B10	0.26489	8.39796e-130	3.80963e-129	0.316476	0.218119	Epithelial cells
FAM83H	0.264862	0	0	0.108266	0.00595848	Epithelial cells
ADK	0.264597	0	0	0.249612	0.118459	Epithelial cells
UAP1	0.264537	0	0	0.186698	0.0738263	Epithelial cells
PAK3	0.264273	0	0	0.10876	0.00281175	Epithelial cells
COA5	0.263766	0	0	0.252857	0.127057	Epithelial cells
YIPF6	0.263619	0	0	0.22683	0.0966046	Epithelial cells
TUBG1	0.263103	0	0	0.147623	0.0431203	Epithelial cells
CD2AP	0.263016	0	0	0.219142	0.0965741	Epithelial cells
CHMP2A	0.262736	3.56119e-91	1.3055e-90	0.464029	0.36766	Epithelial cells
PRKCZ	0.26273	0	0	0.150303	0.0203522	Epithelial cells
TCP1	0.262493	3.33177e-41	8.33834e-41	0.321131	0.268111	Epithelial cells
SLC25A6	0.262478	3.79474e-44	9.76766e-44	0.684793	0.663686	Epithelial cells
MT-ATP6	0.262172	2.32992e-24	4.83234e-24	0.876076	0.935188	Epithelial cells
ST6GALNAC1	0.262107	0	0	0.114403	0.0021012	Epithelial cells
TBL1XR1	0.261351	4.61216e-165	2.45741e-164	0.270772	0.169771	Epithelial cells
CHCHD1	0.261289	3.62772e-136	1.69832e-135	0.304204	0.205624	Epithelial cells
COL4A4	0.260859	0	0	0.126816	0.00500431	Epithelial cells
IGF2BP3	0.260761	0	0	0.105586	0.0109019	Epithelial cells
RAD23A	0.260672	1.20872e-71	3.89136e-71	0.411412	0.324083	Epithelial cells
GAA	0.260596	2.58935e-184	1.49819e-183	0.25991	0.159072	Epithelial cells
PCNP	0.260552	1.1289e-81	3.89581e-81	0.37001	0.282485	Epithelial cells
RAB38	0.260199	0	0	0.112428	0.0219357	Epithelial cells
GALNT3	0.260002	0	0	0.133799	0.0301172	Epithelial cells
NDUFV3	0.259916	3.85499e-127	1.72753e-126	0.259557	0.171974	Epithelial cells
CDC123	0.259806	6.10533e-174	3.37306e-173	0.270066	0.167436	Epithelial cells
EIF2AK1	0.259622	1.00677e-300	8.81363e-300	0.304838	0.169751	Epithelial cells
MINCR	0.259221	0	0	0.125123	0.0263209	Epithelial cells
BASP1	0.258944	2.36429e-51	6.46025e-51	0.228805	0.184804	Epithelial cells
SLC9A3R2	0.258608	0	0	0.13655	0.0280566	Epithelial cells
ATG101	0.258374	5.86272e-211	3.7786e-210	0.223868	0.124956	Epithelial cells
SLC52A2	0.258335	1.62283e-296	1.39963e-295	0.215475	0.106055	Epithelial cells
FXR1	0.257992	1.65579e-94	6.19662e-94	0.335943	0.247028	Epithelial cells
C11orf71	0.257949	0	0	0.17633	0.0531594	Epithelial cells
NADK2	0.257913	0	0	0.100508	0.025793	Epithelial cells
RTN3	0.25785	2.74458e-183	1.57928e-182	0.387643	0.265005	Epithelial cells
FGD6	0.257672	0	0	0.141839	0.0325737	Epithelial cells
NDUFAF4	0.257428	3.35149e-125	1.48387e-124	0.156651	0.092392	Epithelial cells
ENDOV	0.257409	0	0	0.174707	0.0438816	Epithelial cells
AIMP2	0.257061	0	0	0.181902	0.0689134	Epithelial cells
ERGIC1	0.257008	2.61677e-228	1.80895e-227	0.25998	0.151682	Epithelial cells
AKAP1	0.256962	0	0	0.173861	0.0380856	Epithelial cells
TMEM11	0.256908	1.46846e-272	1.18058e-271	0.210044	0.105344	Epithelial cells
MRPL41	0.256869	6.33718e-27	1.35635e-26	0.386232	0.337593	Epithelial cells
CISD2	0.256772	3.47558e-191	2.06712e-190	0.314995	0.19795	Epithelial cells
ZNF428	0.256683	1.28704e-46	3.38162e-46	0.259698	0.20607	Epithelial cells
CERS2	0.256677	5.97206e-273	4.80719e-272	0.271124	0.149845	Epithelial cells
SPSB2	0.256548	0	0	0.15785	0.0371213	Epithelial cells
RNF7	0.256386	6.69407e-42	1.68416e-41	0.428763	0.358778	Epithelial cells
TMEM97	0.25638	0	0	0.128932	0.0210222	Epithelial cells
APIP	0.256073	9.82331e-235	6.95599e-234	0.202849	0.105943	Epithelial cells
TAX1BP3	0.255912	7.05534e-149	3.50134e-148	0.220271	0.135289	Epithelial cells
C11orf52	0.255881	0	0	0.126252	0.000994772	Epithelial cells
CMPK1	0.255803	6.9327e-116	2.92083e-115	0.338976	0.240004	Epithelial cells
MANBAL	0.255733	0	0	0.164692	0.050439	Epithelial cells
MTHFD2L	0.25568	0	0	0.15644	0.0591788	Epithelial cells
NUCB2	0.255661	2.32212e-206	1.46633e-205	0.333474	0.209521	Epithelial cells
HTATSF1	0.255478	0	0	0.252574	0.126773	Epithelial cells
ARFGEF3	0.255172	0	0	0.123431	0.00440542	Epithelial cells
SIL1	0.255147	7.216e-301	6.32136e-300	0.240443	0.123636	Epithelial cells
MLEC	0.254487	1.29722e-165	6.93289e-165	0.290238	0.189991	Epithelial cells
ADRM1	0.254466	1.22628e-85	4.34055e-85	0.355621	0.27004	Epithelial cells
RRBP1	0.254439	3.76116e-168	2.0363e-167	0.329172	0.217642	Epithelial cells
TSG101	0.254006	1.04561e-257	7.96153e-257	0.280999	0.158626	Epithelial cells
PTRH2	0.253291	0	0	0.170969	0.0557174	Epithelial cells
AC007325.4	0.253145	0	0	0.127239	0.014008	Epithelial cells
CACNA2D2	0.253069	0	0	0.103823	0.00961275	Epithelial cells
TMEM230	0.252951	5.10994e-78	1.72214e-77	0.426506	0.338821	Epithelial cells
LSM3	0.252798	1.16371e-60	3.42792e-60	0.402878	0.323524	Epithelial cells
FBLN1	0.25274	0	0	0.105304	0.0244937	Epithelial cells
FAM210B	0.252687	4.31358e-308	3.87335e-307	0.189731	0.0867279	Epithelial cells
TMEM205	0.252629	1.8687e-186	1.09062e-185	0.283749	0.178937	Epithelial cells
KIF22	0.252534	7.26723e-276	5.90967e-275	0.211525	0.104614	Epithelial cells
DPM1	0.252439	2.26054e-191	1.34661e-190	0.235012	0.136852	Epithelial cells
PSMB6	0.252223	2.58908e-25	5.4257e-25	0.433489	0.377638	Epithelial cells
MAP1LC3A	0.251698	0	0	0.186133	0.0720296	Epithelial cells
PLEKHA5	0.251673	0	0	0.112075	0.0340963	Epithelial cells
FUNDC2	0.251478	1.84608e-154	9.41479e-154	0.325293	0.218809	Epithelial cells
MRPL45	0.251463	0	0	0.200451	0.0704157	Epithelial cells
C8orf82	0.251375	0	0	0.140993	0.053129	Epithelial cells
SH2D4A	0.251367	0	0	0.121597	0.00949094	Epithelial cells
ARHGEF12	0.251286	0	0	0.194315	0.0538497	Epithelial cells
PUM3	0.251083	4.99747e-77	1.67475e-76	0.148046	0.0973963	Epithelial cells
CSNK1E	0.250948	2.06336e-303	1.82279e-302	0.19227	0.0887581	Epithelial cells
MAT2A	0.250918	1.38606e-116	5.86228e-116	0.299478	0.212983	Epithelial cells
SNHG17	0.250911	2.20376e-223	1.49658e-222	0.182889	0.0929503	Epithelial cells
AC023043.1	0.250887	0	0	0.102342	0.00391819	Epithelial cells
TSR3	0.250649	5.97678e-243	4.34257e-242	0.235083	0.128082	Epithelial cells
ATP5ME	0.250235	1.19098e-27	2.57472e-27	0.551559	0.508197	Epithelial cells
MRFAP1	0.250228	6.40424e-104	2.53126e-103	0.408802	0.316733	Epithelial cells
MMP15	0.250212	0	0	0.126181	0.00440542	Epithelial cells
NEDD9	0.250174	2.7623e-285	2.31381e-284	0.234589	0.120936	Epithelial cells
HAX1	0.250072	3.06401e-139	1.45523e-138	0.365355	0.256367	Epithelial cells
CLU	7.1017	0	0	0.981176	0.098826	Chondrocytes
IBSP	6.70551	0	0	0.517647	0.0171643	Chondrocytes
COL2A1	6.57698	0	0	0.8	0.00875583	Chondrocytes
DCN	6.56394	0	0	0.997647	0.052731	Chondrocytes
COMP	6.52778	0	0	0.985882	0.0162112	Chondrocytes
MGP	6.33649	0	0	0.92	0.0630901	Chondrocytes
CYTL1	6.00075	0	0	0.625882	0.0185093	Chondrocytes
PRELP	5.82383	0	0	0.990588	0.0109292	Chondrocytes
ECRG4	5.7639	0	0	0.948235	0.00968219	Chondrocytes
MT1X	5.71007	0	0	0.997647	0.269917	Chondrocytes
SCRG1	5.40078	0	0	0.905882	0.0154096	Chondrocytes
CCN2	5.37849	0	0	0.978824	0.0479121	Chondrocytes
FN1	5.17554	0	0	0.992941	0.168677	Chondrocytes
SNORC	5.15849	0	0	0.677647	0.00635087	Chondrocytes
MT2A	4.95303	4.76426e-284	1.93774e-282	0.997647	0.563821	Chondrocytes
CHI3L2	4.60945	0	0	0.72	0.0451153	Chondrocytes
FGFBP2	4.56498	0	0	0.901176	0.0935796	Chondrocytes
MT1E	4.47394	0	0	0.974118	0.194125	Chondrocytes
ACAN	4.45189	0	0	0.847059	0.00291267	Chondrocytes
MT1M	4.41163	0	0	0.908235	0.0482773	Chondrocytes
SPARC	4.39708	0	0	0.901176	0.105248	Chondrocytes
FMOD	4.29712	0	0	0.962353	0.0128888	Chondrocytes
RBP4	4.18258	0	0	0.811765	0.018438	Chondrocytes
MIA	4.17967	0	0	0.887059	0.00313535	Chondrocytes
CHAD	4.12477	0	0	0.717647	0.00303737	Chondrocytes
LUM	4.12325	0	0	0.976471	0.0610058	Chondrocytes
CILP	4.00849	0	0	0.847059	0.00209321	Chondrocytes
OGN	3.79573	0	0	0.750588	0.00420423	Chondrocytes
NNMT	3.73786	0	0	0.962353	0.0706435	Chondrocytes
SERPINA3	3.73625	0	0	0.891765	0.0110183	Chondrocytes
GPX3	3.73397	0	0	0.943529	0.0603021	Chondrocytes
HTRA1	3.71793	0	0	0.924706	0.0530427	Chondrocytes
PRG4	3.41403	0	0	0.192941	0.00303737	Chondrocytes
SERPINE2	3.32417	0	0	0.762353	0.0386931	Chondrocytes
CLEC3A	3.29852	0	0	0.531765	0.00106887	Chondrocytes
CRYAB	3.2928	0	0	0.807059	0.0316831	Chondrocytes
SOD3	3.22655	0	0	0.917647	0.0365999	Chondrocytes
C11orf96	3.20892	0	0	0.748235	0.0486603	Chondrocytes
PLA2G2A	3.20377	0	0	0.430588	0.00214665	Chondrocytes
HAPLN1	3.18809	0	0	0.832941	0.00109559	Chondrocytes
COL9A3	3.17204	0	0	0.656471	0.0178947	Chondrocytes
RGS16	3.17062	0	0	0.797647	0.0639007	Chondrocytes
MMP3	3.12298	0	0	0.404706	0.00198632	Chondrocytes
S100A1	3.12267	0	0	0.785882	0.00216446	Chondrocytes
BGN	2.99604	0	0	0.934118	0.0466206	Chondrocytes
MT1G	2.97714	0	0	0.668235	0.0622172	Chondrocytes
OMD	2.977	0	0	0.774118	0.0102255	Chondrocytes
CDO1	2.96465	0	0	0.823529	0.00537108	Chondrocytes
CCN1	2.95837	0	0	0.872941	0.0542897	Chondrocytes
SOD2	2.9077	6.59258e-231	2.19974e-229	0.969412	0.414152	Chondrocytes
SLC39A14	2.8733	0	0	0.884706	0.0251096	Chondrocytes
NDUFA4L2	2.75708	0	0	0.88	0.0354063	Chondrocytes
COL11A1	2.75469	0	0	0.755294	0.0147148	Chondrocytes
PCOLCE2	2.60858	0	0	0.835294	0.0236933	Chondrocytes
GADD45B	2.58476	3.46115e-200	1.03965e-198	0.957647	0.443884	Chondrocytes
CRTAC1	2.50521	0	0	0.56	0.00712581	Chondrocytes
TNFRSF11B	2.50153	0	0	0.647059	0.00365198	Chondrocytes
TNFAIP6	2.49543	2.90044e-148	6.96985e-147	0.327059	0.050709	Chondrocytes
SERPINA1	2.49469	3.01526e-244	1.05586e-242	0.901176	0.278984	Chondrocytes
COL10A1	2.48238	0	0	0.244706	0.0138152	Chondrocytes
EGR1	2.46339	3.07138e-262	1.15587e-260	0.945882	0.288444	Chondrocytes
RGCC	2.44934	1.13024e-303	5.00074e-302	0.877647	0.214015	Chondrocytes
AEBP1	2.44255	0	0	0.88	0.0434585	Chondrocytes
PLAC9	2.43262	0	0	0.835294	0.0220811	Chondrocytes
SOCS3	2.42182	3.83643e-229	1.26559e-227	0.858824	0.248156	Chondrocytes
CHI3L1	2.37444	0	0	0.348235	0.0287793	Chondrocytes
CCDC80	2.29339	0	0	0.738824	0.0298126	Chondrocytes
COL3A1	2.25373	0	0	0.814118	0.0706167	Chondrocytes
CFH	2.18133	0	0	0.668235	0.0776268	Chondrocytes
TIMP4	2.16449	0	0	0.752941	0.00790074	Chondrocytes
VCAM1	2.14176	9.0316e-238	3.07626e-236	0.336471	0.0359942	Chondrocytes
S100A13	2.13974	0	0	0.884706	0.136058	Chondrocytes
EMP1	2.08025	0	0	0.828235	0.0989774	Chondrocytes
MFGE8	2.07819	0	0	0.858824	0.0609167	Chondrocytes
IER3	2.07612	3.00152e-191	8.76464e-190	0.882353	0.298277	Chondrocytes
SLC7A2	2.07499	0	0	0.468235	0.00777604	Chondrocytes
CDKN1A	2.05931	1.13647e-285	4.65846e-284	0.8	0.174449	Chondrocytes
FOSB	2.04895	2.98639e-190	8.66251e-189	0.936471	0.376554	Chondrocytes
APOD	2.03914	0	0	0.484706	0.0343464	Chondrocytes
RASD1	2.03084	0	0	0.687059	0.0570243	Chondrocytes
SMOC2	2.01829	0	0	0.661176	0.00789183	Chondrocytes
FOXC1	2.00933	0	0	0.795294	0.0224819	Chondrocytes
PLOD2	1.97188	0	0	0.814118	0.0566502	Chondrocytes
YBX3	1.96855	1.86205e-276	7.33423e-275	0.905882	0.262194	Chondrocytes
MT1A	1.95656	0	0	0.583529	0.0103591	Chondrocytes
ITGA10	1.94773	0	0	0.832941	0.0158995	Chondrocytes
S100B	1.90968	0	0	0.717647	0.0438326	Chondrocytes
COL9A2	1.87441	0	0	0.498824	0.0230342	Chondrocytes
STEAP4	1.86108	1.74507e-227	5.73508e-226	0.442353	0.0622885	Chondrocytes
CILP2	1.86081	0	0	0.637647	0.00363416	Chondrocytes
LINC00632	1.8515	0	0	0.764706	0.0117576	Chondrocytes
HES1	1.83345	0	0	0.705882	0.0963676	Chondrocytes
PDPN	1.82734	0	0	0.755294	0.0444561	Chondrocytes
SAA1	1.79598	1.66671e-215	5.32391e-214	0.294118	0.0301333	Chondrocytes
IRF1	1.79519	3.94341e-100	7.29962e-99	0.816471	0.389728	Chondrocytes
TIPARP	1.78454	1.98867e-232	6.67811e-231	0.672941	0.137831	Chondrocytes
ZIC1	1.77712	0	0	0.696471	0.00337585	Chondrocytes
PMEPA1	1.75966	0	0	0.771765	0.0902216	Chondrocytes
LRP1	1.75867	0	0	0.884706	0.173095	Chondrocytes
SERPING1	1.71806	0	0	0.870588	0.150025	Chondrocytes
ENPP1	1.71594	0	0	0.748235	0.0145901	Chondrocytes
IGFBP6	1.70777	0	0	0.552941	0.0403499	Chondrocytes
ABI3BP	1.69771	0	0	0.487059	0.0165942	Chondrocytes
DSTN	1.69769	1.76259e-204	5.38084e-203	0.912941	0.355604	Chondrocytes
GALNT15	1.69729	0	0	0.672941	0.00261873	Chondrocytes
KLF4	1.65917	1.42609e-273	5.55858e-272	0.863529	0.203442	Chondrocytes
ADIRF	1.63922	0	0	0.734118	0.0530338	Chondrocytes
SELENOM	1.63026	2.11966e-304	9.42617e-303	0.884706	0.201331	Chondrocytes
KIAA0040	1.61083	0	0	0.757647	0.102478	Chondrocytes
NOVA1	1.60215	0	0	0.618824	0.00913885	Chondrocytes
PTGDS	1.60062	3.85027e-21	2.27191e-20	0.129412	0.0387911	Chondrocytes
ADAMTS1	1.59836	0	0	0.470588	0.0196761	Chondrocytes
ASPN	1.59291	0	0	0.369412	0.00993159	Chondrocytes
BAMBI	1.59093	0	0	0.623529	0.0281915	Chondrocytes
TIMP2	1.57836	1.24107e-239	4.26048e-238	0.88	0.240826	Chondrocytes
SOX9	1.57774	0	0	0.682353	0.0225443	Chondrocytes
TNC	1.55969	0	0	0.402353	0.0257242	Chondrocytes
KCNQ1OT1	1.55688	1.85955e-242	6.48564e-241	0.682353	0.132335	Chondrocytes
UAP1	1.5526	0	0	0.767059	0.0854562	Chondrocytes
COX7A1	1.54485	0	0	0.752941	0.0231232	Chondrocytes
AK1	1.53614	0	0	0.741176	0.0780899	Chondrocytes
GSN	1.5284	3.58051e-188	1.03173e-186	0.847059	0.240514	Chondrocytes
COL6A1	1.52408	0	0	0.792941	0.0676417	Chondrocytes
GLRX	1.52301	5.83677e-95	1.04642e-93	0.774118	0.344657	Chondrocytes
COL6A2	1.50602	0	0	0.816471	0.0810917	Chondrocytes
LOX	1.49814	0	0	0.543529	0.0222414	Chondrocytes
PTH1R	1.49522	0	0	0.461176	0.00741975	Chondrocytes
KLF2	1.49442	2.77252e-165	7.26934e-164	0.898824	0.328357	Chondrocytes
BCAT1	1.4844	0	0	0.792941	0.10491	Chondrocytes
SLC25A37	1.46737	1.14691e-301	5.02357e-300	0.849412	0.187703	Chondrocytes
DST	1.45884	0	0	0.757647	0.0834076	Chondrocytes
ID4	1.45547	0	0	0.675294	0.0230164	Chondrocytes
NFKBIZ	1.44686	1.52016e-154	3.79214e-153	0.816471	0.282672	Chondrocytes
ATF3	1.44656	2.91738e-181	8.17271e-180	0.792941	0.216518	Chondrocytes
TIMP3	1.43847	0	0	0.548235	0.0511722	Chondrocytes
COL11A2	1.41295	0	0	0.465882	0.00200413	Chondrocytes
ANGPTL4	1.41128	0	8.16909e-308	0.505882	0.06089	Chondrocytes
CEBPD	1.39928	4.83578e-167	1.27814e-165	0.915294	0.331395	Chondrocytes
PAPSS2	1.39817	0	0	0.703529	0.079524	Chondrocytes
ANKH	1.39543	0	0	0.762353	0.101071	Chondrocytes
CCPG1	1.39139	3.03441e-261	1.13706e-259	0.828235	0.199042	Chondrocytes
SLC14A1	1.38339	0	0	0.44	0.0146168	Chondrocytes
TSC22D1	1.38216	3.60723e-207	1.11683e-205	0.8	0.202676	Chondrocytes
EMP2	1.37828	0	0	0.865882	0.0933302	Chondrocytes
COL6A3	1.36795	0	0	0.64	0.0421937	Chondrocytes
DEFB1	1.35818	2.05893e-253	7.44883e-252	0.28	0.0238893	Chondrocytes
EDIL3	1.35788	0	0	0.703529	0.0150087	Chondrocytes
CLIC4	1.35733	0	0	0.778824	0.115625	Chondrocytes
P4HA1	1.35025	9.57695e-274	3.73844e-272	0.781176	0.163315	Chondrocytes
CP	1.34789	0	0	0.508235	0.030641	Chondrocytes
ALPL	1.33937	1.39917e-147	3.353e-146	0.181176	0.0169505	Chondrocytes
CNMD	1.33265	0	0	0.308235	0.000828375	Chondrocytes
ACKR3	1.33184	0	0	0.449412	0.0193287	Chondrocytes
ANGPTL2	1.3265	0	0	0.635294	0.0166388	Chondrocytes
BTG2	1.32494	1.55124e-116	3.15218e-115	0.861176	0.369063	Chondrocytes
MAGI2-AS3	1.32167	0	0	0.731765	0.0337941	Chondrocytes
CDKN1C	1.31641	0	0	0.661176	0.0756493	Chondrocytes
FBXO2	1.3122	0	0	0.672941	0.0351213	Chondrocytes
MT1F	1.30376	4.15029e-207	1.28346e-205	0.635294	0.129494	Chondrocytes
CD81	1.30351	5.3101e-148	1.27486e-146	0.917647	0.359657	Chondrocytes
CPE	1.29738	0	0	0.56	0.035825	Chondrocytes
PRDX4	1.29581	6.78677e-229	2.23605e-227	0.802353	0.194597	Chondrocytes
GEM	1.29068	0	0	0.635294	0.0746072	Chondrocytes
RCAN1	1.28411	1.01672e-214	3.22408e-213	0.541176	0.094604	Chondrocytes
PCOLCE	1.2795	0	0	0.656471	0.0461841	Chondrocytes
COL1A2	1.27638	0	0	0.689412	0.0749724	Chondrocytes
SERPINA5	1.27574	0	0	0.52	0.0011045	Chondrocytes
IL1R1	1.2747	0	0	0.696471	0.0521876	Chondrocytes
CRLF1	1.26675	0	0	0.376471	0.0127819	Chondrocytes
VIM	1.25247	3.20504e-122	6.75378e-121	0.990588	0.780445	Chondrocytes
VKORC1	1.24359	6.19665e-154	1.53411e-152	0.790588	0.265125	Chondrocytes
FGF2	1.23914	0	0	0.614118	0.00260092	Chondrocytes
CYBRD1	1.23444	0	0	0.715294	0.0657267	Chondrocytes
UGP2	1.23423	7.15223e-136	1.64188e-134	0.842353	0.337594	Chondrocytes
RHOB	1.23116	1.79408e-140	4.19201e-139	0.896471	0.347704	Chondrocytes
RHOBTB3	1.22817	0	0	0.651765	0.0749189	Chondrocytes
SNHG9	1.22105	2.87259e-247	1.02092e-245	0.76	0.163867	Chondrocytes
PTTG1IP	1.22005	2.33601e-187	6.70175e-186	0.828235	0.247978	Chondrocytes
PLXDC2	1.21612	1.56309e-274	6.12903e-273	0.790588	0.157053	Chondrocytes
CFB	1.21398	0	0	0.625882	0.0535772	Chondrocytes
CHST3	1.21248	0	0	0.557647	0.0121317	Chondrocytes
BMP2	1.20845	0	0	0.487059	0.0156946	Chondrocytes
ELL2	1.20096	6.42882e-296	2.7336e-294	0.755294	0.137786	Chondrocytes
FSTL1	1.19922	0	0	0.675294	0.0441444	Chondrocytes
JUNB	1.18815	4.21241e-81	6.64273e-80	0.962353	0.712857	Chondrocytes
RND1	1.1844	0	0	0.4	0.0207984	Chondrocytes
ISLR	1.18111	0	0	0.616471	0.0132718	Chondrocytes
ID1	1.18085	0	0	0.677647	0.0899099	Chondrocytes
FXYD1	1.17852	0	0	0.595294	0.0255371	Chondrocytes
FOS	1.17759	2.70562e-74	4.00613e-73	0.96	0.605774	Chondrocytes
FGFR1	1.17609	0	0	0.625882	0.0483931	Chondrocytes
MYO10	1.17591	0	0	0.550588	0.0278263	Chondrocytes
IFITM3	1.17108	8.0049e-128	1.75019e-126	0.945882	0.442896	Chondrocytes
TNNI2	1.16545	5.59101e-29	4.06116e-28	0.145882	0.040341	Chondrocytes
RETREG1	1.15835	0	0	0.661176	0.0392632	Chondrocytes
STK38L	1.15592	0	0	0.623529	0.0782057	Chondrocytes
ZNF503	1.15153	0	0	0.618824	0.0510208	Chondrocytes
KLF10	1.14927	9.57252e-140	2.22676e-138	0.649412	0.179962	Chondrocytes
RRBP1	1.13689	1.04732e-178	2.89373e-177	0.785882	0.229576	Chondrocytes
COL5A2	1.13198	0	0	0.658824	0.0356736	Chondrocytes
MXRA7	1.12545	0	0	0.72	0.0595005	Chondrocytes
CYB5R3	1.12027	2.40443e-216	7.68977e-215	0.807059	0.20606	Chondrocytes
DDR2	1.11819	0	0	0.64	0.0178412	Chondrocytes
PRRX1	1.11145	0	0	0.675294	0.0257598	Chondrocytes
TUBB2A	1.1112	0	0	0.668235	0.0824545	Chondrocytes
RRAD	1.10793	1.95505e-265	7.45394e-264	0.305882	0.0269355	Chondrocytes
FOXO3	1.1079	1.90938e-245	6.71306e-244	0.727059	0.147477	Chondrocytes
TNNT3	1.10775	0	0	0.317647	0.00305519	Chondrocytes
NFIL3	1.10741	4.83231e-270	1.86136e-268	0.691765	0.123	Chondrocytes
FXYD6	1.10423	0	0	0.64	0.0364841	Chondrocytes
C1S	1.10396	0	0	0.717647	0.0642302	Chondrocytes
SSR3	1.09941	1.93448e-116	3.9279e-115	0.875294	0.376038	Chondrocytes
ICAM1	1.09332	1.49739e-160	3.85278e-159	0.691765	0.179161	Chondrocytes
H19	1.09022	0	0	0.369412	0.0110539	Chondrocytes
NUDT4	1.08646	2.80421e-219	9.02341e-218	0.710588	0.154951	Chondrocytes
ZNF385D	1.08572	0	0	0.583529	0.00581644	Chondrocytes
KDSR	1.07884	3.25713e-301	1.4219e-299	0.745882	0.136147	Chondrocytes
FHL1	1.07835	0	0	0.611765	0.0344266	Chondrocytes
USP53	1.07612	0	0	0.625882	0.0612908	Chondrocytes
SCIN	1.07169	0	0	0.541176	0.00887163	Chondrocytes
C1R	1.06701	0	0	0.703529	0.068283	Chondrocytes
PROCR	1.05738	0	0	0.583529	0.0549578	Chondrocytes
LTBP3	1.056	6.11018e-284	2.4813e-282	0.658824	0.109541	Chondrocytes
CRISPLD2	1.05209	0	0	0.503529	0.0437079	Chondrocytes
REXO2	1.04224	1.023e-226	3.35362e-225	0.785882	0.185351	Chondrocytes
FRZB	1.03695	0	0	0.214118	0.00791855	Chondrocytes
SSPN	1.0319	0	0	0.625882	0.0351926	Chondrocytes
BHLHE40	1.03074	1.46658e-71	2.11182e-70	0.604706	0.23256	Chondrocytes
SDC2	1.03015	0	0	0.698824	0.0963587	Chondrocytes
CMPK1	1.02749	1.21753e-176	3.33585e-175	0.811765	0.250338	Chondrocytes
INHBA	1.02739	1.81073e-187	5.20048e-186	0.392941	0.0558574	Chondrocytes
AOPEP	1.02182	0	0	0.689412	0.0576745	Chondrocytes
TCEAL2	1.02168	0	0	0.548235	0.0018349	Chondrocytes
ASS1	1.01632	0	0	0.623529	0.021707	Chondrocytes
FAM43A	1.01534	0	0	0.468235	0.04581	Chondrocytes
ANK3	1.0138	0	0	0.475294	0.0394592	Chondrocytes
NFATC1	1.00584	0	0	0.545882	0.0675705	Chondrocytes
CAV1	1.00404	0	0	0.656471	0.0691827	Chondrocytes
TUBB4B	1.00053	5.60229e-122	1.17675e-120	0.835294	0.320768	Chondrocytes
CDK2AP1	0.987995	2.80948e-260	1.04529e-258	0.68	0.128131	Chondrocytes
COPZ2	0.982619	0	0	0.614118	0.0397798	Chondrocytes
FOXC2	0.982037	0	0	0.567059	0.0195247	Chondrocytes
PHLDA2	0.978426	1.7542e-170	4.69335e-169	0.588235	0.127	Chondrocytes
SULF1	0.970592	0	0	0.350588	0.0265703	Chondrocytes
PMP22	0.969358	2.09969e-252	7.57535e-251	0.750588	0.144689	Chondrocytes
RND3	0.96903	0	0	0.494118	0.0570688	Chondrocytes
NFIC	0.964383	1.24957e-208	3.89642e-207	0.736471	0.170271	Chondrocytes
OSMR	0.960825	0	0	0.588235	0.0395393	Chondrocytes
SDC4	0.952824	1.22141e-221	3.94967e-220	0.607059	0.111029	Chondrocytes
FERMT2	0.949083	0	0	0.647059	0.0396907	Chondrocytes
KCNMA1	0.946882	0	0	0.611765	0.0522411	Chondrocytes
ADAMTS5	0.946313	0	0	0.315294	0.00838173	Chondrocytes
KLF9	0.944569	2.44659e-175	6.66842e-174	0.651765	0.153401	Chondrocytes
FIBIN	0.942551	0	0	0.489412	0.00978908	Chondrocytes
ENHO	0.941377	0	0	0.317647	0.0041686	Chondrocytes
MXRA8	0.93967	0	0	0.6	0.0384348	Chondrocytes
THBS1	0.937628	9.15675e-202	2.76316e-200	0.557647	0.0987459	Chondrocytes
PHLDA1	0.926357	4.01728e-188	1.15631e-186	0.691765	0.152314	Chondrocytes
SNTB2	0.923948	0	0	0.571765	0.0747764	Chondrocytes
SAV1	0.914607	0	0	0.621176	0.0804058	Chondrocytes
GADD45A	0.913826	3.32045e-226	1.08716e-224	0.698824	0.138784	Chondrocytes
TENT5A	0.906759	3.20772e-196	9.55857e-195	0.689412	0.153784	Chondrocytes
PAM	0.903932	0	0	0.628235	0.0731464	Chondrocytes
SCARA3	0.900198	0	0	0.52	0.00639541	Chondrocytes
LAMB2	0.899829	0	0	0.663529	0.0498628	Chondrocytes
NRN1	0.88464	0	0	0.352941	0.0195782	Chondrocytes
TNFRSF10D	0.884345	0	0	0.508235	0.025359	Chondrocytes
SOX5	0.881953	0	0	0.545882	0.00532654	Chondrocytes
CAVIN1	0.879673	0	0	0.694118	0.0620836	Chondrocytes
CTSF	0.874481	0	0	0.656471	0.0637671	Chondrocytes
TPM2	0.874387	0	0	0.684706	0.0757117	Chondrocytes
CRTAP	0.872008	1.77978e-172	4.81589e-171	0.748235	0.194722	Chondrocytes
BAG3	0.871689	6.86425e-261	2.56119e-259	0.687059	0.120952	Chondrocytes
PNRC1	0.870392	2.99278e-68	4.152e-67	0.901176	0.616721	Chondrocytes
IER5	0.870136	1.51262e-123	3.2107e-122	0.795294	0.261606	Chondrocytes
CD59	0.869102	2.58312e-151	6.31744e-150	0.854118	0.267111	Chondrocytes
XIST	0.868495	1.14957e-128	2.52606e-127	0.788235	0.235232	Chondrocytes
PTMS	0.86588	1.76968e-154	4.4104e-153	0.847059	0.264839	Chondrocytes
TMEM45A	0.860755	0	0	0.625882	0.0385417	Chondrocytes
TCF4	0.856535	3.4327e-255	1.25052e-253	0.661176	0.114645	Chondrocytes
HDLBP	0.85186	7.23273e-144	1.71135e-142	0.745882	0.218744	Chondrocytes
EID1	0.851209	4.73096e-78	7.31512e-77	0.851765	0.4515	Chondrocytes
FAM114A1	0.846862	0	0	0.630588	0.0615759	Chondrocytes
RCN3	0.846155	0	0	0.630588	0.0501924	Chondrocytes
NRP2	0.842992	0	4.49355e-307	0.616471	0.0875762	Chondrocytes
CSPG4	0.838112	0	0	0.505882	0.0108758	Chondrocytes
LTBP1	0.837512	0	0	0.501176	0.0281113	Chondrocytes
STEAP1	0.837013	0	0	0.468235	0.0231321	Chondrocytes
ID3	0.834563	9.62434e-151	2.34067e-149	0.703529	0.181512	Chondrocytes
VASN	0.83328	0	0	0.512941	0.0186963	Chondrocytes
FGFRL1	0.829075	0	0	0.529412	0.0185716	Chondrocytes
SRM	0.827513	8.66328e-172	2.33214e-170	0.595294	0.131738	Chondrocytes
PID1	0.827245	0	0	0.548235	0.0402697	Chondrocytes
ZBTB16	0.826906	1.38345e-277	5.47382e-276	0.651765	0.10099	Chondrocytes
IGFBP5	0.82557	1.74095e-173	4.72058e-172	0.258824	0.0279153	Chondrocytes
IER2	0.823137	4.02646e-45	4.03308e-44	0.887059	0.575124	Chondrocytes
ERRFI1	0.820824	1.08502e-247	3.86666e-246	0.649412	0.110664	Chondrocytes
FNIP2	0.819255	7.69399e-203	2.33521e-201	0.588235	0.112997	Chondrocytes
SLC25A36	0.818278	1.06155e-179	2.94547e-178	0.675294	0.159502	Chondrocytes
GFPT2	0.81607	0	0	0.508235	0.0127107	Chondrocytes
SPPL2A	0.813997	8.30544e-153	2.04459e-151	0.755294	0.218896	Chondrocytes
SKIL	0.811746	1.20483e-149	2.91934e-148	0.677647	0.177459	Chondrocytes
LTBP2	0.810372	0	0	0.371765	0.0257509	Chondrocytes
SAMD4A	0.81	0	0	0.550588	0.0387288	Chondrocytes
LDHA	0.808983	1.37183e-69	1.93705e-68	0.927059	0.594871	Chondrocytes
GOLM1	0.808304	0	0	0.630588	0.0810204	Chondrocytes
SERTAD1	0.806767	1.81318e-148	4.36915e-147	0.750588	0.217693	Chondrocytes
FAM20C	0.805842	0	0	0.583529	0.0717925	Chondrocytes
ABI2	0.801706	3.46921e-246	1.22136e-244	0.583529	0.0944793	Chondrocytes
STC2	0.799967	0	0	0.350588	0.00890726	Chondrocytes
TGFBR2	0.798707	4.80156e-127	1.04371e-125	0.701176	0.210808	Chondrocytes
MRC2	0.798362	0	0	0.588235	0.0619322	Chondrocytes
ECM2	0.79091	0	0	0.512941	0.0119714	Chondrocytes
WWTR1	0.787241	0	0	0.581176	0.0470125	Chondrocytes
COLGALT2	0.786792	0	0	0.465882	0.00472085	Chondrocytes
NFIX	0.785623	0	0	0.564706	0.0347739	Chondrocytes
EGR3	0.785068	0	0	0.447059	0.0418552	Chondrocytes
SCUBE1	0.784094	0	0	0.294118	0.00103324	Chondrocytes
UGDH	0.781136	5.58063e-303	2.4567e-301	0.555294	0.073957	Chondrocytes
DIXDC1	0.779407	0	0	0.543529	0.0296968	Chondrocytes
PLS3	0.778725	0	0	0.592941	0.0615759	Chondrocytes
GABARAPL2	0.778496	1.12804e-85	1.88076e-84	0.858824	0.407685	Chondrocytes
EPB41L2	0.777489	0	0	0.602353	0.0664749	Chondrocytes
SNAI1	0.769973	0	0	0.503529	0.0461396	Chondrocytes
CALU	0.766227	1.94134e-190	5.64368e-189	0.738824	0.177566	Chondrocytes
LMNA	0.761932	6.40102e-141	1.49966e-139	0.804706	0.236657	Chondrocytes
PPP3CA	0.760853	1.72866e-167	4.58286e-166	0.741176	0.193207	Chondrocytes
WWP2	0.758918	8.60305e-267	3.29444e-265	0.541176	0.0774219	Chondrocytes
PEBP1	0.758181	2.58914e-70	3.68372e-69	0.823529	0.42069	Chondrocytes
CRISPLD1	0.75779	0	0	0.211765	0.00747319	Chondrocytes
ZFP36	0.756454	5.33108e-47	5.50402e-46	0.891765	0.589892	Chondrocytes
ITM2C	0.754261	6.6517e-204	2.02827e-202	0.658824	0.128487	Chondrocytes
PPIC	0.752759	8.26268e-289	3.41902e-287	0.632941	0.0958866	Chondrocytes
SBDS	0.750046	1.1268e-125	2.42318e-124	0.788235	0.261464	Chondrocytes
MAFF	0.748011	6.14531e-220	1.98232e-218	0.649412	0.122626	Chondrocytes
SNAI2	0.74714	0	0	0.409412	0.0212438	Chondrocytes
BZW1	0.746902	5.43475e-86	9.07281e-85	0.842353	0.383921	Chondrocytes
SLC16A7	0.743255	2.02543e-259	7.51445e-258	0.56	0.0829355	Chondrocytes
BHLHE41	0.740909	4.73362943612948e-310	0	0.472941	0.0534435	Chondrocytes
SNHG8	0.740834	6.79145e-77	1.03786e-75	0.842353	0.405806	Chondrocytes
MEG3	0.74044	8.42961e-170	2.24615e-168	0.192941	0.016612	Chondrocytes
SOX4	0.739692	5.38772e-94	9.59351e-93	0.588235	0.179829	Chondrocytes
DIO2	0.739333	0	0	0.331765	0.0100296	Chondrocytes
MAP1LC3B	0.736774	3.54198e-59	4.36383e-58	0.8	0.417278	Chondrocytes
LBH	0.736607	2.23357e-103	4.20287e-102	0.661176	0.199781	Chondrocytes
CD55	0.735988	2.43901e-115	4.90291e-114	0.818824	0.298785	Chondrocytes
CD109	0.734214	0	0	0.557647	0.0523301	Chondrocytes
PKIG	0.730557	0	0	0.628235	0.0585207	Chondrocytes
NT5E	0.730116	0	0	0.477647	0.0414544	Chondrocytes
SOD1	0.728797	4.54516e-66	6.17806e-65	0.903529	0.558351	Chondrocytes
TGFBR1	0.726076	3.2174e-247	1.14191e-245	0.564706	0.0878701	Chondrocytes
LARP6	0.725784	0	0	0.538824	0.0253055	Chondrocytes
ODC1	0.724994	1.55566e-158	3.97925e-157	0.656471	0.162068	Chondrocytes
STEAP3	0.724676	0	0	0.501176	0.038702	Chondrocytes
NORAD	0.723871	4.38052e-101	8.13751e-100	0.736471	0.249011	Chondrocytes
LDLR	0.721567	4.33313e-250	1.5484e-248	0.52	0.0753732	Chondrocytes
NUCB2	0.721199	7.4166e-99	1.36229e-97	0.677647	0.223403	Chondrocytes
TSPAN2	0.719515	0	0	0.451765	0.041294	Chondrocytes
TM4SF1	0.719451	9.69652e-227	3.18272e-225	0.534118	0.0827484	Chondrocytes
CPQ	0.718117	2.22243e-192	6.54069e-191	0.644706	0.138071	Chondrocytes
MAFB	0.717857	2.63301e-87	4.43799e-86	0.644706	0.21226	Chondrocytes
TCEAL4	0.715553	8.53154e-165	2.22576e-163	0.717647	0.177335	Chondrocytes
FZD8	0.715301	0	0	0.463529	0.0102612	Chondrocytes
RNASE4	0.715176	0	0	0.555294	0.0660206	Chondrocytes
LIF	0.714106	0	0	0.254118	0.0143318	Chondrocytes
SERPINE1	0.713335	1.92632e-282	7.75055e-281	0.442353	0.0501479	Chondrocytes
AC068888.1	0.711754	0	0	0.477647	0.0199523	Chondrocytes
LHFPL6	0.710175	0	0	0.52	0.029394	Chondrocytes
RUNX1	0.707356	5.37186e-123	1.13564e-121	0.647059	0.185084	Chondrocytes
ADAMTS6	0.706131	0	0	0.44	0.0251897	Chondrocytes
PTGS2	0.700281	1.80095e-203	5.47877e-202	0.552941	0.0961628	Chondrocytes
ERLEC1	0.69947	1.49739e-133	3.37531e-132	0.689412	0.190963	Chondrocytes
ITGB5	0.694599	5.26127e-256	1.9247e-254	0.458824	0.0593758	Chondrocytes
ITGB8	0.692942	3.36004e-273	1.30578e-271	0.247059	0.0174048	Chondrocytes
PDLIM4	0.692174	0	0	0.585882	0.0736808	Chondrocytes
NDUFC1	0.691697	5.28895e-102	9.88113e-101	0.809412	0.311745	Chondrocytes
NDRG2	0.690332	0	0	0.404706	0.0385506	Chondrocytes
GPC6	0.69011	0	0	0.432941	0.00811451	Chondrocytes
SCX	0.689217	0	0	0.409412	0.00856878	Chondrocytes
HSPA2	0.688173	0	0	0.517647	0.0394324	Chondrocytes
RCL1	0.687681	4.26802e-269	1.64159e-267	0.388235	0.0412406	Chondrocytes
ADPRHL1	0.687453	0	0	0.345882	0.00852425	Chondrocytes
TRPS1	0.68186	7.06963e-224	2.29461e-222	0.597647	0.105043	Chondrocytes
MELTF	0.679177	0	0	0.456471	0.0176898	Chondrocytes
IGFBP7	0.678969	7.54958e-252	2.71629e-250	0.764706	0.156777	Chondrocytes
CEBPB	0.678101	6.35108e-73	9.27796e-72	0.854118	0.384268	Chondrocytes
CALD1	0.674719	0	0	0.710588	0.0591175	Chondrocytes
SPTY2D1	0.674009	1.42228e-185	4.04932e-184	0.609412	0.125192	Chondrocytes
AL627171.2	0.673147	3.36595e-140	7.84381e-139	0.621176	0.150648	Chondrocytes
EIF5	0.673027	5.68362e-62	7.30477e-61	0.835294	0.430283	Chondrocytes
GAS6	0.671798	3.53023e-301	1.53856e-299	0.545882	0.0700289	Chondrocytes
DPT	0.67134	0	0	0.214118	0.00703673	Chondrocytes
TMEM59	0.669654	3.25223e-56	3.83547e-55	0.877647	0.534765	Chondrocytes
PDGFA	0.668353	0	0	0.451765	0.0361991	Chondrocytes
LIFR	0.666884	0	0	0.491765	0.0222949	Chondrocytes
TCEAL3	0.662986	1.18669e-213	3.74946e-212	0.569412	0.101347	Chondrocytes
BNIP3	0.661032	1.8707e-164	4.87555e-163	0.658824	0.15308	Chondrocytes
FKBP10	0.659684	0	0	0.550588	0.0374283	Chondrocytes
IL6ST	0.658278	4.40541e-143	1.03862e-141	0.729412	0.199843	Chondrocytes
ING1	0.657211	3.78055e-210	1.1845e-208	0.588235	0.107876	Chondrocytes
SUSD5	0.654085	0	0	0.444706	0.00335804	Chondrocytes
MDFI	0.653302	0	0	0.374118	0.0206203	Chondrocytes
GNAS	0.652435	5.7859e-58	6.97423e-57	0.884706	0.536422	Chondrocytes
FOXD1	0.651862	0	0	0.463529	0.0107243	Chondrocytes
PODNL1	0.649815	0	0	0.456471	0.0104838	Chondrocytes
AATK	0.649161	4.0322e-239	1.3824e-237	0.385882	0.0451598	Chondrocytes
TF	0.648825	0	0	0.162353	0.00365198	Chondrocytes
SEC62	0.647162	1.34423e-65	1.81398e-64	0.854118	0.443475	Chondrocytes
NET1	0.646443	0	0	0.552941	0.0685948	Chondrocytes
MRPL33	0.645708	4.77177e-82	7.63512e-81	0.795294	0.333452	Chondrocytes
PDE4DIP	0.641276	1.92944e-188	5.57197e-187	0.647059	0.137813	Chondrocytes
NDRG1	0.639984	6.66439e-152	1.63599e-150	0.729412	0.192904	Chondrocytes
SLC29A1	0.638809	1.16698e-256	4.28706e-255	0.487059	0.0660028	Chondrocytes
PABPC4	0.638404	1.97164e-130	4.36913e-129	0.710588	0.204484	Chondrocytes
MAGED2	0.637711	1.11925e-137	2.58524e-136	0.654118	0.171883	Chondrocytes
ITGA11	0.636604	0	0	0.451765	0.0111608	Chondrocytes
SPSB1	0.635286	0	0	0.475294	0.0342306	Chondrocytes
SLC38A2	0.635136	1.30817e-85	2.17554e-84	0.745882	0.276446	Chondrocytes
COL9A1	0.633673	0	0	0.127059	0.000489899	Chondrocytes
ANGPTL5	0.631001	0	0	0.334118	0.000855097	Chondrocytes
TIMP1	0.630835	5.29772e-156	1.33683e-154	0.938824	0.403276	Chondrocytes
CDC42EP5	0.630569	0	0	0.508235	0.0234528	Chondrocytes
ATP1A1	0.630104	3.34616e-84	5.46763e-83	0.795294	0.313669	Chondrocytes
OSR2	0.62987	0	0	0.355294	0.00929918	Chondrocytes
FOXO1	0.626718	7.26904e-281	2.90684e-279	0.548235	0.0738144	Chondrocytes
TWSG1	0.620985	0	0	0.552941	0.0524727	Chondrocytes
IER5L	0.620004	3.82115e-170	1.02026e-168	0.630588	0.13865	Chondrocytes
LMO4	0.618117	5.85344e-126	1.26189e-124	0.677647	0.192548	Chondrocytes
CLMP	0.617984	0	0	0.449412	0.0168882	Chondrocytes
ANXA5	0.615457	8.07365e-59	9.88654e-58	0.884706	0.445612	Chondrocytes
METTL7A	0.614177	6.3651e-100	1.17575e-98	0.451765	0.112864	Chondrocytes
EVA1B	0.613841	2.35571e-233	7.95142e-232	0.588235	0.097864	Chondrocytes
COLEC12	0.612726	3.77464e-281	1.51176e-279	0.498824	0.0623508	Chondrocytes
TPD52L1	0.612403	0	0	0.477647	0.0295276	Chondrocytes
LGALS3	0.610155	2.30291e-68	3.20171e-67	0.896471	0.436509	Chondrocytes
EGR2	0.607101	2.58968e-231	8.66302e-230	0.482353	0.0681316	Chondrocytes
TUSC1	0.606627	0	0	0.475294	0.0249492	Chondrocytes
NR4A1	0.606534	2.34904e-120	4.89485e-119	0.757647	0.2284	Chondrocytes
FAP	0.606255	0	0	0.289412	0.020077	Chondrocytes
CCNI	0.605458	7.14928e-44	7.00565e-43	0.889412	0.632157	Chondrocytes
FNDC3B	0.605422	1.6763e-126	3.62871e-125	0.687059	0.194062	Chondrocytes
PFKFB3	0.605023	1.68868e-124	3.59606e-123	0.583529	0.147762	Chondrocytes
ITIH5	0.604767	0	0	0.369412	0.00401717	Chondrocytes
CBX5	0.602466	4.60987e-178	1.26968e-176	0.618824	0.129948	Chondrocytes
CNN3	0.599551	0	0	0.635294	0.0830691	Chondrocytes
GAS1	0.59922	0	0	0.301176	0.0206916	Chondrocytes
CRNDE	0.598714	0	0	0.576471	0.0615937	Chondrocytes
UACA	0.597861	0	0	0.489412	0.0495333	Chondrocytes
PPFIBP1	0.597582	0	0	0.534118	0.0565076	Chondrocytes
FSCN1	0.595652	1.99583e-270	7.71042e-269	0.475294	0.0594114	Chondrocytes
SESTD1	0.593908	6.99633e-224	2.27363e-222	0.505882	0.0779563	Chondrocytes
ATF4	0.593905	7.30769e-75	1.08818e-73	0.792941	0.345931	Chondrocytes
C12orf57	0.593682	1.27047e-59	1.57489e-58	0.863529	0.446343	Chondrocytes
MARVELD1	0.593224	1.04732e-274	4.11282e-273	0.454118	0.0551359	Chondrocytes
KRT10	0.589861	1.14033e-71	1.64565e-70	0.818824	0.373214	Chondrocytes
RDH10	0.589447	0	0	0.385882	0.0343197	Chondrocytes
AIG1	0.588284	1.92089e-222	6.22697e-221	0.552941	0.092582	Chondrocytes
CCN6	0.586208	0	0	0.338824	0.00236042	Chondrocytes
BCL3	0.584409	1.71692e-199	5.1337e-198	0.489412	0.0795151	Chondrocytes
NBL1	0.584028	9.54685e-184	2.70628e-182	0.404706	0.060222	Chondrocytes
CAPS	0.583821	0	0	0.416471	0.0298126	Chondrocytes
SELENOS	0.583599	1.49091e-84	2.44991e-83	0.724706	0.274486	Chondrocytes
SERTAD4-AS1	0.580095	0	0	0.397647	0.0170574	Chondrocytes
PTGES	0.579763	0	0	0.284706	0.0150711	Chondrocytes
AHI1	0.579652	3.96813e-243	1.38768e-241	0.571765	0.0906313	Chondrocytes
AOC2	0.579159	0	0	0.343529	0.00397264	Chondrocytes
DPYSL3	0.578124	0	0	0.428235	0.0290466	Chondrocytes
MIR100HG	0.578052	0	0	0.44	0.0128265	Chondrocytes
HSP90AB1	0.57777	2.04012e-58	2.47852e-57	0.969412	0.754329	Chondrocytes
MIR22HG	0.577731	3.20014e-230	1.06237e-228	0.501176	0.0748833	Chondrocytes
ARL3	0.576964	1.44552e-154	3.60939e-153	0.614118	0.141661	Chondrocytes
SLPI	0.571867	1.41442e-73	2.07667e-72	0.329412	0.0788916	Chondrocytes
AMOTL1	0.571249	0	0	0.402353	0.0167456	Chondrocytes
NUFIP2	0.570743	7.6831e-98	1.40631e-96	0.703529	0.23174	Chondrocytes
EFEMP2	0.568287	0	0	0.515294	0.0472886	Chondrocytes
GPRC5A	0.567903	0	0	0.494118	0.0542986	Chondrocytes
MEF2A	0.566964	2.50715e-123	5.3045e-122	0.609412	0.161212	Chondrocytes
MIDN	0.566724	1.55571e-87	2.62557e-86	0.691765	0.24071	Chondrocytes
EGLN3	0.565641	2.95875e-288	1.22045e-286	0.397647	0.040528	Chondrocytes
PDGFRA	0.563297	0	0	0.414118	0.0186696	Chondrocytes
NKX3-1	0.56309	0	0	0.329412	0.0102612	Chondrocytes
CAMSAP2	0.562114	1.20216e-253	4.36125e-252	0.409412	0.0484555	Chondrocytes
P4HA2	0.561414	9.73585e-291	4.07366e-289	0.470588	0.0558485	Chondrocytes
ZBTB20	0.55946	5.34332e-138	1.23528e-136	0.658824	0.166085	Chondrocytes
LAPTM4A	0.558809	2.08804e-75	3.13781e-74	0.870588	0.407979	Chondrocytes
COL27A1	0.557306	0	0	0.369412	0.0137261	Chondrocytes
NOS2	0.555252	0	0	0.152941	8.01653e-05	Chondrocytes
COL5A1	0.554158	0	0	0.447059	0.0333399	Chondrocytes
ZBTB21	0.553741	1.26683e-287	5.20911e-286	0.442353	0.0500321	Chondrocytes
BRD2	0.552783	3.40292e-58	4.11508e-57	0.771765	0.349663	Chondrocytes
MYO1D	0.551899	0	0	0.477647	0.0394057	Chondrocytes
TCF7L2	0.551472	7.47317e-152	1.83282e-150	0.449412	0.0845032	Chondrocytes
SGCB	0.551319	0	0	0.498824	0.0423896	Chondrocytes
ITPKC	0.549713	0	0	0.364706	0.0317187	Chondrocytes
TSPAN4	0.548554	9.86386e-137	2.27233e-135	0.611765	0.150194	Chondrocytes
BEX3	0.547989	2.12588e-149	5.14633e-148	0.665882	0.160268	Chondrocytes
[truncated: 9,300 more rows]
