# Supplementary material for: Single‐cell transcriptomic analysis of the senescent microenvironment in bone metastasis
Source: Cell Prolif. 2024 Sep 4;58(1):e13743. doi: 10.1111/cpr.13743 (PMC11693537; doi:10.1111/cpr.13743)
Supplement: Supplementary file 4 — Table S3. Differentially expressed genes across cell clusters of epithelial cells. [file CPR-58-e13743-s005.xlsx]

## Sheet: Sheet1
Table S3. Differentially expressed genes across cell clusters of epithelial cells
gene	avg_log2FC	pvals	pvals_adj	pct.1	pct.2	cluster
AGER	5.95724	0	0	0.978723	0.0592593	AT1
CAV1	4.25577	7.29e-83	4.38e-80	0.946809	0.283391	AT1
EMP2	4.04139	9.86e-60	3.63e-57	0.925532	0.436044	AT1
ADIRF	3.93377	8.39e-94	5.99e-91	0.946809	0.231844	AT1
MYL9	3.52359	1.16e-82	6.78e-80	0.893617	0.230851	AT1
AQP4	3.4706	7.01e-120	8.89e-117	0.723404	0.0866743	AT1
CLDN18	3.25265	2.21e-102	1.87e-99	0.755319	0.113555	AT1
RTKN2	3.20701	2.63e-190	4.62e-187	0.680851	0.0449026	AT1
CLIC3	3.20187	4.41e-80	2.45e-77	0.787234	0.163574	AT1
CAV2	3.19988	4.1e-67	1.8e-64	0.861702	0.267659	AT1
RGCC	3.07455	2.91e-81	1.66e-78	0.734043	0.126079	AT1
SLC39A8	3.00823	9.8e-101	7.99e-98	0.765957	0.119282	AT1
TIMP3	3.0038	7e-85	4.57e-82	0.659574	0.0968309	AT1
LMO7	2.97898	1.43e-47	4.02e-45	0.776596	0.293089	AT1
TSPAN13	2.94753	6.48e-53	2.06e-50	0.87234	0.383811	AT1
ANXA3	2.88039	4.12e-60	1.54e-57	0.734043	0.183887	AT1
RAB11FIP1	2.81174	2.61e-50	7.85e-48	0.734043	0.226499	AT1
CLIC5	2.70625	2.89e-83	1.78e-80	0.62766	0.0920962	AT1
GPRC5A	2.63352	5.13e-41	1.23e-38	0.797872	0.346086	AT1
IL32	2.5874	2.73e-36	5.25e-34	0.755319	0.291867	AT1
TNNC1	2.57263	1.53e-55	5.22e-53	0.702128	0.172585	AT1
SPOCK2	2.5702	2.05e-191	3.9e-188	0.62766	0.0369607	AT1
FXYD3	2.55795	1.63e-54	5.48e-52	0.914894	0.408247	AT1
CYP4B1	2.33481	1.27e-43	3.29e-41	0.723404	0.209011	AT1
TAGLN	2.31753	7.82e-61	2.98e-58	0.382979	0.0426117	AT1
SCEL	2.31205	1.09e-59	3.94e-57	0.56383	0.09958	AT1
CEACAM6	2.30359	1.62e-29	2.62e-27	0.62766	0.22688	AT1
PDLIM2	2.25178	6.59e-77	3.58e-74	0.606383	0.0886598	AT1
PALM2-AKAP2	2.24145	1.58e-99	1.25e-96	0.56383	0.0590302	AT1
GGTLC1	2.20902	4.39e-36	8.22e-34	0.531915	0.134937	AT1
GKN2	2.20843	0	0	0.43617	0.00801833	AT1
CST6	2.19863	2.18e-38	4.7e-36	0.62766	0.182283	AT1
SFTA1P	2.19694	6.07e-45	1.59e-42	0.712766	0.206415	AT1
FMO2	2.18876	2.28e-196	4.74e-193	0.56383	0.0276441	AT1
KRT7	2.1739	5.29e-37	1.05e-34	0.893617	0.486827	AT1
CADM1	2.15327	1.71e-94	1.26e-91	0.574468	0.0638412	AT1
PLAAT4	2.15174	5.87e-33	1.01e-30	0.797872	0.380527	AT1
C19orf33	2.14052	2.91e-40	6.78e-38	0.861702	0.384727	AT1
CYSTM1	2.13139	9.81e-32	1.66e-29	0.734043	0.348301	AT1
SFTPD	2.08976	1.91e-64	8.1e-62	0.574468	0.087438	AT1
CAVIN2	2.08577	1.8e-144	2.57e-141	0.510638	0.0320733	AT1
IGFBP7	2.06534	4.5e-37	9.02e-35	0.691489	0.228942	AT1
UPK3B	2.0633	8.4e-294	2.74e-290	0.37234	0.00687285	AT1
CRIP1	2.01522	3.95e-26	5.9e-24	0.851064	0.587934	AT1
GAS6	2.00939	2.69e-119	3.23e-116	0.574468	0.0499427	AT1
ANOS1	1.98533	3.26e-153	4.97e-150	0.489362	0.0274914	AT1
ANXA2	1.97817	6.38e-42	1.6e-39	0.968085	0.709737	AT1
SFTA2	1.96229	1.27e-45	3.36e-43	0.925532	0.372127	AT1
VSIG2	1.95135	1.27e-36	2.47e-34	0.5	0.117144	AT1
DSTN	1.94549	3.17e-34	5.57e-32	0.882979	0.650935	AT1
ANKRD29	1.90454	2.08e-76	1.06e-73	0.468085	0.0519282	AT1
HOPX	1.88798	1.12e-37	2.3e-35	0.925532	0.434135	AT1
MYL12A	1.87733	8.03e-41	1.91e-38	0.957447	0.67354	AT1
MSLN	1.85525	5.08e-38	1.07e-35	0.702128	0.209164	AT1
SPTBN1	1.8299	7.39e-29	1.17e-26	0.638298	0.256128	AT1
SLC40A1	1.81154	7.9e-28	1.22e-25	0.542553	0.171058	AT1
SUSD2	1.79421	3.94e-50	1.17e-47	0.617021	0.134479	AT1
TNS1	1.7936	2.55e-38	5.44e-36	0.56383	0.147003	AT1
RNASE1	1.78146	6.16e-37	1.21e-34	0.914894	0.443681	AT1
CAVIN1	1.7758	3.42e-35	6.21e-33	0.531915	0.134097	AT1
CCN2	1.76063	7.61e-13	5.41e-11	0.265957	0.0777396	AT1
CYBRD1	1.75608	4.52e-39	1.01e-36	0.521277	0.123177	AT1
FOLR1	1.75212	8.58e-38	1.78e-35	0.808511	0.264605	AT1
PCYOX1	1.75111	4.09e-23	5.52e-21	0.553191	0.218022	AT1
CAPN2	1.7273	2.01e-22	2.63e-20	0.659574	0.324933	AT1
S100A10	1.72661	1.2e-40	2.82e-38	1	0.82627	AT1
CRIP2	1.7226	1.11e-17	1.14e-15	0.553191	0.25819	AT1
CCN1	1.67735	5.72e-08	2.35e-06	0.393617	0.204887	AT1
TRAM1	1.63386	8.72e-16	7.78e-14	0.659574	0.410997	AT1
GJA1	1.62803	1.24e-23	1.72e-21	0.489362	0.151661	AT1
ANKRD1	1.62691	2.73e-259	7.8e-256	0.202128	0.0017564	AT1
NTM	1.61501	0	0	0.234043	0.00160367	AT1
DHCR24	1.60864	1.95e-21	2.4e-19	0.553191	0.223215	AT1
HSD17B6	1.59624	1.86e-76	9.63e-74	0.329787	0.0246659	AT1
RAB31	1.59123	5e-33	8.66e-31	0.478723	0.113478	AT1
EFEMP1	1.58319	5.18e-22	6.57e-20	0.446809	0.143872	AT1
MYO1B	1.57957	1.76e-22	2.3e-20	0.521277	0.195418	AT1
TMSB4X	1.57092	8.94e-31	1.48e-28	0.989362	0.970447	AT1
COL8A1	1.56432	5e-49	1.45e-46	0.414894	0.0615502	AT1
TACSTD2	1.55741	6.16e-20	7.26e-18	0.702128	0.382894	AT1
CTSE	1.55547	2.96e-23	4.02e-21	0.468085	0.142574	AT1
KRT18	1.55348	1.45e-16	1.37e-14	0.829787	0.657656	AT1
PEBP4	1.55308	6.57e-18	6.85e-16	0.5	0.183505	AT1
NCKAP5	1.54512	1.74e-200	3.96e-197	0.414894	0.0142039	AT1
LIMCH1	1.54194	8.87e-19	9.74e-17	0.595745	0.27942	AT1
CPM	1.52585	2.27e-22	2.95e-20	0.585106	0.237495	AT1
PLAC8	1.5205	2.67e-68	1.2e-65	0.510638	0.0638412	AT1
MRPL14	1.52036	3.63e-18	3.86e-16	0.734043	0.512486	AT1
ARHGEF26	1.51324	2.38e-47	6.62e-45	0.43617	0.0709431	AT1
AC245041.2	1.50721	7.08e-205	1.8e-201	0.404255	0.0129821	AT1
DLC1	1.50399	1.56e-26	2.35e-24	0.393617	0.0953036	AT1
B2M	1.50393	1.15e-34	2.04e-32	1	0.94013	AT1
C1orf198	1.50122	1.47e-25	2.15e-23	0.5	0.157312	AT1
METTL7A	1.48484	3.94e-51	1.2e-48	0.457447	0.0714013	AT1
ICAM1	1.48114	2.32e-20	2.78e-18	0.648936	0.311264	AT1
ABLIM1	1.46943	1.02e-41	2.52e-39	0.404255	0.0671249	AT1
C12orf49	1.46199	1.17e-21	1.46e-19	0.478723	0.166628	AT1
AHNAK	1.45792	2.63e-13	1.95e-11	0.574468	0.321191	AT1
VAMP8	1.44748	1e-27	1.54e-25	0.893617	0.610309	AT1
MYH14	1.44511	1e-25	1.48e-23	0.489362	0.149599	AT1
CD151	1.43627	2.7e-16	2.5e-14	0.712766	0.462085	AT1
FILIP1	1.42817	1.83e-54	6.05e-52	0.393617	0.0488736	AT1
NKX2-1	1.42631	4.13e-17	4.02e-15	0.585106	0.264299	AT1
MGLL	1.4215	3.08e-14	2.47e-12	0.531915	0.261932	AT1
CDKN2B	1.40829	1.25e-36	2.43e-34	0.319149	0.0468118	AT1
DENND3	1.40454	6.32e-52	1.98e-49	0.478723	0.0772814	AT1
POLR2L	1.39459	2.6e-20	3.11e-18	0.829787	0.658267	AT1
PLS3	1.38494	9.63e-14	7.36e-12	0.542553	0.275067	AT1
AGR3	1.38412	6.57e-19	7.31e-17	0.574468	0.235357	AT1
ATP13A4	1.37982	8.45e-21	1.03e-18	0.457447	0.149981	AT1
WWC2	1.37888	1.98e-28	3.07e-26	0.468085	0.124857	AT1
RDX	1.37776	1.21e-12	8.43e-11	0.56383	0.345475	AT1
SPARC	1.37139	4.93e-16	4.47e-14	0.5	0.195724	AT1
PGM1	1.36588	7.37e-13	5.26e-11	0.393617	0.163039	AT1
CAT	1.36231	1.27e-13	9.66e-12	0.510638	0.25735	AT1
ALDH3A2	1.35759	1.71e-14	1.41e-12	0.521277	0.253303	AT1
SBDS	1.35563	1.29e-16	1.23e-14	0.670213	0.370447	AT1
MYL6	1.35318	3.8e-33	6.63e-31	0.957447	0.857197	AT1
NEDD9	1.35312	3.3e-18	3.54e-16	0.553191	0.241008	AT1
UNC13D	1.3491	3.11e-31	5.18e-29	0.340426	0.061092	AT1
COL4A3	1.3383	1.11e-30	1.82e-28	0.351064	0.0672776	AT1
UTRN	1.33241	3.83e-22	4.92e-20	0.478723	0.161436	AT1
EHD2	1.32754	1.31e-13	9.87e-12	0.414894	0.168156	AT1
S100A6	1.32513	2.78e-36	5.3e-34	1	0.84895	AT1
PLLP	1.31169	4.21e-22	5.37e-20	0.404255	0.113631	AT1
TES	1.29651	1.31e-16	1.24e-14	0.478723	0.193051	AT1
EZR	1.29236	6.77e-13	4.85e-11	0.659574	0.44559	AT1
DPYSL2	1.28823	8.39e-21	1.02e-18	0.43617	0.141352	AT1
WFS1	1.28654	2.52e-29	4.05e-27	0.414894	0.0948454	AT1
TGFBR2	1.28095	6.14e-15	5.25e-13	0.457447	0.195724	AT1
CD9	1.2715	4.13e-18	4.32e-16	0.861702	0.640473	AT1
C1orf167	1.27134	4.47e-72	2.22e-69	0.351064	0.0300878	AT1
ABHD2	1.26758	4.47e-16	4.1e-14	0.425532	0.159908	AT1
MYL12B	1.26184	5.18e-19	5.85e-17	0.87234	0.707369	AT1
AK1	1.26105	1.15e-11	7.3e-10	0.510638	0.26659	AT1
SFTPB	1.26074	1.53e-21	1.9e-19	0.776596	0.355021	AT1
TUBB6	1.25821	1.93e-27	2.94e-25	0.404255	0.0924017	AT1
TNFRSF12A	1.25701	3.37e-08	1.44e-06	0.521277	0.333333	AT1
RETREG1	1.25589	1.34e-37	2.72e-35	0.340426	0.0521573	AT1
FLRT3	1.25571	1.24e-14	1.05e-12	0.425532	0.168385	AT1
HPCAL1	1.24998	1.6e-16	1.51e-14	0.638298	0.315158	AT1
TSPAN12	1.24948	8.18e-24	1.15e-21	0.37234	0.0921726	AT1
RNF13	1.24762	5.31e-05	0.00125717	0.361702	0.228561	AT1
MEGF9	1.24169	1.3e-17	1.33e-15	0.361702	0.111798	AT1
ITPRID2	1.24086	1.71e-12	1.18e-10	0.404255	0.174952	AT1
F3	1.24029	2.08e-16	1.94e-14	0.414894	0.145552	AT1
NUPR1	1.2382	1.82e-17	1.84e-15	0.744681	0.420695	AT1
GALNT5	1.23249	1.95e-17	1.94e-15	0.393617	0.127911	AT1
ABCA3	1.22633	1.72e-51	5.31e-49	0.382979	0.0480336	AT1
CHMP5	1.22131	7.06e-06	0.00020585	0.531915	0.413058	AT1
SEMA5A	1.21822	1.27e-154	2.07e-151	0.319149	0.0107675	AT1
SFTA3	1.21526	5.5e-14	4.27e-12	0.56383	0.275067	AT1
PTPN1	1.21395	5.03e-23	6.76e-21	0.468085	0.146392	AT1
NDNF	1.20815	1.15e-13	8.76e-12	0.37234	0.137304	AT1
PPDPF	1.20813	1.62e-19	1.86e-17	0.882979	0.691409	AT1
PDPN	1.20797	1.01e-18	1.1e-16	0.340426	0.0940817	AT1
NDST1	1.20068	3.91e-62	1.54e-59	0.340426	0.0326079	AT1
ALCAM	1.19968	5.8e-14	4.49e-12	0.531915	0.258343	AT1
CALM2	1.19663	1.28e-23	1.77e-21	0.914894	0.766399	AT1
CFLAR	1.18928	1.04e-15	9.14e-14	0.62766	0.339672	AT1
STOM	1.18135	1.22e-06	4.17e-05	0.446809	0.279114	AT1
IFT57	1.17933	1.33e-10	7.62e-09	0.585106	0.350363	AT1
BCAM	1.1777	3.81e-12	2.59e-10	0.574468	0.321573	AT1
NEDD4L	1.17234	7.53e-11	4.43e-09	0.553191	0.307675	AT1
RHOA	1.17103	3.21e-10	1.76e-08	0.680851	0.542421	AT1
ABCA7	1.15685	9.01e-06	0.000257514	0.393617	0.243757	AT1
UBL3	1.15154	2.48e-11	1.54e-09	0.425532	0.198396	AT1
GNAQ	1.1491	1.74e-15	1.5e-13	0.414894	0.155785	AT1
RHOF	1.14641	9.4e-16	8.32e-14	0.340426	0.105536	AT1
TAX1BP3	1.138	5.31e-12	3.54e-10	0.468085	0.22543	AT1
CNN3	1.13773	3.06e-14	2.47e-12	0.648936	0.376861	AT1
PDLIM1	1.13257	1.98e-10	1.12e-08	0.5	0.263383	AT1
FAM177A1	1.12816	2.71e-09	1.36e-07	0.56383	0.377549	AT1
KRT8	1.12548	4.94e-06	0.000147945	0.744681	0.670943	AT1
KTN1	1.11799	8.04e-06	0.000232056	0.56383	0.437419	AT1
CGNL1	1.11772	2.31e-16	2.14e-14	0.308511	0.0865979	AT1
SEMA3B	1.11366	2.57e-17	2.53e-15	0.37234	0.112486	AT1
KIF1C	1.11215	7.09e-20	8.31e-18	0.329787	0.083467	AT1
CD47	1.10606	1.26e-10	7.24e-09	0.648936	0.446201	AT1
STX7	1.10175	1.45e-12	1.01e-10	0.351064	0.127682	AT1
APLP2	1.09379	2.05e-14	1.68e-12	0.755319	0.501336	AT1
LIMD1	1.09301	5.92e-16	5.32e-14	0.297872	0.0819397	AT1
SHROOM3	1.0901	7.85e-09	3.75e-07	0.340426	0.153876	AT1
FAM189A2	1.0881	3.75e-64	1.53e-61	0.265957	0.0191676	AT1
PAPSS2	1.08603	1.16e-08	5.36e-07	0.393617	0.190607	AT1
STARD7	1.07772	3.01e-08	1.3e-06	0.404255	0.216877	AT1
PLCXD2	1.07701	1.45e-35	2.69e-33	0.212766	0.0215349	AT1
MISP	1.07666	9.39e-16	8.32e-14	0.276596	0.0711722	AT1
SGCE	1.07491	4.14e-10	2.23e-08	0.382979	0.171287	AT1
COL4A2	1.07409	2.74e-64	1.14e-61	0.382979	0.039328	AT1
SERINC1	1.07379	3.22e-06	0.000101263	0.404255	0.250859	AT1
NIBAN2	1.07306	6.2e-13	4.45e-11	0.414894	0.173807	AT1
TMOD3	1.07061	3.72e-09	1.82e-07	0.478723	0.275067	AT1
CALCOCO1	1.07001	3.54e-16	3.26e-14	0.340426	0.10126	AT1
ALDH3B1	1.06542	1.82e-13	1.36e-11	0.340426	0.116686	AT1
FLNA	1.06374	3.09e-08	1.33e-06	0.531915	0.346315	AT1
PSME1	1.06011	1.56e-09	7.98e-08	0.712766	0.543795	AT1
ACTB	1.05749	2.53e-23	3.48e-21	0.989362	0.922948	AT1
MAGI3	1.05666	1.81e-11	1.14e-09	0.329787	0.126842	AT1
ST6GAL1	1.05645	5.67e-27	8.58e-25	0.297872	0.0532264	AT1
SNX1	1.0548	4.75e-12	3.19e-10	0.340426	0.125239	AT1
SCNN1B	1.05381	7.14e-39	1.57e-36	0.297872	0.0387934	AT1
OTULINL	1.05326	2.81e-13	2.08e-11	0.393617	0.155632	AT1
COL4A1	1.05252	1.18e-71	5.74e-69	0.340426	0.0278732	AT1
TPM4	1.05175	1e-12	7.04e-11	0.638298	0.365559	AT1
SELENOW	1.03703	4.37e-08	1.82e-06	0.702128	0.582283	AT1
LDLR	1.03483	1.06e-08	4.95e-07	0.308511	0.131882	AT1
TBC1D2	1.03199	1.99e-43	5.05e-41	0.287234	0.0324551	AT1
MYO1C	1.03134	2.11e-17	2.09e-15	0.43617	0.159756	AT1
PAPSS1	1.03091	6.35e-16	5.69e-14	0.425532	0.160748	AT1
CLTB	1.02512	1.87e-08	8.36e-07	0.478723	0.283085	AT1
CYB5A	1.02401	9.03e-15	7.64e-13	0.808511	0.532417	AT1
FSTL3	1.02162	2.18e-14	1.77e-12	0.319149	0.0977472	AT1
N4BP1	1.02054	3.83e-18	4.05e-16	0.37234	0.10966	AT1
MT-ND2	1.01926	4.04e-18	4.25e-16	0.925532	0.829477	AT1
ITLN2	1.01222	0	0	0.191489	0.000840015	AT1
QKI	1.00834	5.25e-13	3.79e-11	0.425532	0.17984	AT1
GPM6A	1.00833	0	0	0.319149	0.00420008	AT1
ASAH1	1.00546	1.74e-07	6.76e-06	0.574468	0.432608	AT1
COL4A4	1.00503	1.67e-09	8.53e-08	0.319149	0.130355	AT1
PLEKHA1	1.00503	2.93e-06	9.36e-05	0.393617	0.239633	AT1
TCEAL9	1.00432	1.65e-06	5.47e-05	0.521277	0.374189	AT1
SPRYD7	0.997815	1.71e-12	1.18e-10	0.37234	0.14685	AT1
KLK11	0.992162	4.05e-71	1.93e-68	0.255319	0.0155021	AT1
PKDCC	0.990982	4.77e-114	4.95e-111	0.297872	0.0131348	AT1
TRAPPC1	0.986694	1.15e-09	6e-08	0.606383	0.380909	AT1
SDCBP	0.985534	3.85e-10	2.09e-08	0.585106	0.346163	AT1
TMEM160	0.983695	8.4e-06	0.000241308	0.5	0.362123	AT1
ANXA11	0.983314	2.84e-08	1.23e-06	0.531915	0.346774	AT1
DST	0.981627	1.58e-09	8.07e-08	0.404255	0.197862	AT1
EPB41L5	0.981363	3.89e-14	3.08e-12	0.361702	0.128599	AT1
LNX2	0.981355	1.5e-18	1.62e-16	0.287234	0.0687285	AT1
LEPROT	0.978318	2.54e-05	0.000655153	0.446809	0.324017	AT1
PMP22	0.971111	1.34e-15	1.17e-13	0.308511	0.0849179	AT1
TACC1	0.970906	1.75e-17	1.77e-15	0.37234	0.115769	AT1
C1orf116	0.965633	4.31e-14	3.4e-12	0.404255	0.15105	AT1
RHOBTB3	0.959543	2.46e-07	9.31e-06	0.361702	0.197862	AT1
NEBL	0.95872	4.24e-10	2.28e-08	0.361702	0.162428	AT1
ARRB1	0.956262	5.16e-14	4.04e-12	0.329787	0.106835	AT1
PPP2CB	0.955597	5.72e-12	3.8e-10	0.37234	0.148683	AT1
PAM	0.948601	2.68e-06	8.6e-05	0.361702	0.202673	AT1
FHL1	0.947986	1.83e-59	6.44e-57	0.223404	0.014433	AT1
PARD6B	0.947522	5.93e-11	3.53e-09	0.361702	0.152501	AT1
ATP1A1	0.944063	6.9e-08	2.8e-06	0.585106	0.411073	AT1
CELF2	0.944042	6.9e-08	2.8e-06	0.37234	0.197251	AT1
GRK5	0.942523	2.61e-115	2.84e-112	0.255319	0.00931653	AT1
FAM174A	0.941762	1.29e-06	4.42e-05	0.308511	0.152043	AT1
CNN2	0.937026	7.93e-06	0.000229319	0.37234	0.213746	AT1
ANXA4	0.932997	1.32e-05	0.000364839	0.489362	0.355861	AT1
GOLGA8B	0.932825	3.63e-14	2.91e-12	0.340426	0.112027	AT1
SDC4	0.93241	1.05e-05	0.000295531	0.5	0.356854	AT1
DDAH1	0.930239	1.5e-06	5.02e-05	0.308511	0.154945	AT1
AC027288.3	0.927398	6.22e-84	3.95e-81	0.223404	0.0100802	AT1
RGS16	0.926528	4.24e-13	3.09e-11	0.265957	0.0732341	AT1
ABCA1	0.925159	3.62e-19	4.13e-17	0.351064	0.0920962	AT1
SCNN1G	0.924667	3.28e-95	2.49e-92	0.212766	0.0078656	AT1
DAPK2	0.922007	8.82e-12	5.72e-10	0.287234	0.0942344	AT1
TJP1	0.921958	4.17e-11	2.55e-09	0.361702	0.149217	AT1
LLGL2	0.918083	3.62e-09	1.77e-07	0.37234	0.180374	AT1
SULT2B1	0.917273	1.39e-15	1.21e-13	0.276596	0.0714777	AT1
RBMS3	0.915434	4.98e-19	5.66e-17	0.351064	0.0974418	AT1
SNX22	0.914378	1.33e-111	1.32e-108	0.276596	0.0114548	AT1
GSTP1	0.9142	3.58e-18	3.82e-16	0.925532	0.830775	AT1
ID1	0.913783	3.68e-07	1.35e-05	0.553191	0.362047	AT1
LINC01996	0.910912	0	0	0.191489	0.000229095	AT1
MRPS36	0.910861	0.000915899	0.0137654	0.414894	0.309889	AT1
MAB21L4	0.909145	3.72e-14	2.96e-12	0.170213	0.0323024	AT1
BEX3	0.908713	9.54e-09	4.49e-07	0.680851	0.484994	AT1
HLA-B	0.905365	1.98e-11	1.25e-09	0.882979	0.741963	AT1
F11R	0.904305	1.33e-05	0.000367609	0.468085	0.334402	AT1
SYNPO	0.903311	1.87e-11	1.18e-09	0.265957	0.0840779	AT1
NFIX	0.901978	6.2e-11	3.67e-09	0.297872	0.105918	AT1
RARRES2	0.900446	8.29e-13	5.88e-11	0.37234	0.132264	AT1
COL12A1	0.900118	2.4e-39	5.48e-37	0.265957	0.0301642	AT1
PRKCZ	0.899455	2.74e-07	1.03e-05	0.319149	0.156319	AT1
RAB2A	0.89624	0.000484151	0.00814814	0.5	0.400993	AT1
PLEKHJ1	0.895857	1.17e-10	6.77e-09	0.382979	0.166094	AT1
ARHGAP44	0.895648	1.37e-28	2.16e-26	0.244681	0.0346697	AT1
NDUFA3	0.895078	1.59e-06	5.29e-05	0.56383	0.410844	AT1
KLF6	0.893397	1.59e-06	5.3e-05	0.659574	0.497136	AT1
ARAP2	0.893192	5.14e-13	3.73e-11	0.297872	0.0936999	AT1
PARVA	0.891507	4.31e-10	2.31e-08	0.351064	0.150974	AT1
STX12	0.891006	3.88e-07	1.42e-05	0.319149	0.157617	AT1
TMEM63B	0.889272	4.07e-10	2.2e-08	0.340426	0.140435	AT1
SLC1A1	0.889061	5.41e-16	4.88e-14	0.308511	0.0870561	AT1
ATP11A	0.886969	1.24e-08	5.72e-07	0.414894	0.21596	AT1
PEAK1	0.886843	8.01e-35	1.43e-32	0.265957	0.0342115	AT1
GPRIN2	0.886058	5.84e-39	1.3e-36	0.170213	0.0128293	AT1
TMEM125	0.884769	9.7e-09	4.56e-07	0.393617	0.195724	AT1
SPINT1	0.881603	0.000258675	0.00483044	0.446809	0.327224	AT1
HEG1	0.877829	5.52e-50	1.62e-47	0.255319	0.0224513	AT1
TMEM265	0.877443	2.62e-08	1.14e-06	0.457447	0.250019	AT1
MT-ND3	0.875543	3e-13	2.21e-11	0.914894	0.777778	AT1
SEPTIN10	0.870602	2.65e-05	0.000679546	0.319149	0.184422	AT1
GSN	0.868609	0.000710612	0.0112389	0.478723	0.369301	AT1
EPS8L2	0.866538	3.83e-08	1.62e-06	0.404255	0.216189	AT1
PARP14	0.865872	1.39e-05	0.00038042	0.43617	0.298358	AT1
RBPMS	0.859768	1.12e-09	5.86e-08	0.340426	0.143184	AT1
PTPRF	0.855745	3.74e-08	1.59e-06	0.43617	0.250248	AT1
CKB	0.85455	2.35e-06	7.56e-05	0.56383	0.411073	AT1
KLF5	0.851285	5.11e-06	0.000152999	0.382979	0.227644	AT1
RNF145	0.849389	6.46e-06	0.000190204	0.425532	0.280336	AT1
CDH1	0.844317	5.05e-05	0.00120808	0.414894	0.264681	AT1
SULT1A2	0.842777	1.19e-10	6.88e-09	0.191489	0.0507064	AT1
KIAA0408	0.841844	2.56e-29	4.08e-27	0.255319	0.0368843	AT1
RNF144B	0.84088	4.31e-06	0.000131184	0.202128	0.0781214	AT1
NDUFB1	0.840179	0.000188156	0.00370441	0.553191	0.454754	AT1
EGLN2	0.839121	1.97e-10	1.11e-08	0.404255	0.186102	AT1
MS4A15	0.837655	8.51e-09	4.03e-07	0.319149	0.129744	AT1
RRAS	0.834986	1.27e-07	5.02e-06	0.414894	0.22184	AT1
VCL	0.834753	1.54e-06	5.14e-05	0.329787	0.172967	AT1
DMKN	0.831272	2.87e-05	0.0007337	0.468085	0.322642	AT1
CACNA2D2	0.830059	0.000248644	0.004666	0.212766	0.106453	AT1
CCDC107	0.828336	1.91e-06	6.25e-05	0.404255	0.239099	AT1
SPTAN1	0.827964	1.97e-07	7.57e-06	0.37234	0.188698	AT1
RHOBTB2	0.826421	4.14e-08	1.74e-06	0.319149	0.141733	AT1
DUOXA1	0.824423	1.57e-13	1.18e-11	0.191489	0.0416189	AT1
CAPNS1	0.823095	1.97e-05	0.000518389	0.457447	0.328293	AT1
RNF8	0.822163	1.96e-05	0.000517995	0.244681	0.117373	AT1
SCD5	0.819391	4e-38	8.47e-36	0.276596	0.0339061	AT1
MIR200CHG	0.818946	0.00175516	0.0226593	0.170213	0.0856052	AT1
TMEM98	0.818462	3.25e-05	0.000816395	0.393617	0.247499	AT1
PXDC1	0.818352	4.29e-25	6.17e-23	0.297872	0.0555174	AT1
LAMA3	0.817114	1.02e-41	2.52e-39	0.340426	0.0463536	AT1
PDZK1IP1	0.816013	2.56e-07	9.67e-06	0.446809	0.251241	AT1
CD59	0.8118	3.58e-06	0.000109939	0.638298	0.506606	AT1
FERMT2	0.81137	3.36e-09	1.66e-07	0.308511	0.126155	AT1
ARPC5	0.807921	1.51e-06	5.06e-05	0.62766	0.492325	AT1
AAMDC	0.807435	0.00092686	0.0138713	0.382979	0.27606	AT1
ADRB2	0.806998	4.18e-11	2.55e-09	0.276596	0.0908744	AT1
EFNA1	0.802871	2.12e-06	6.87e-05	0.521277	0.350974	AT1
COX17	0.802624	3.4e-05	0.000846286	0.542553	0.433448	AT1
ITGA3	0.799783	2.72e-08	1.18e-06	0.521277	0.293547	AT1
HACD1	0.798973	8.71e-08	3.51e-06	0.276596	0.114853	AT1
MAP2	0.798324	1.64e-31	2.75e-29	0.265957	0.0371898	AT1
AKAP9	0.796969	3.53e-07	1.3e-05	0.446809	0.273158	AT1
ANAPC15	0.796071	0.00156053	0.0207327	0.287234	0.185338	AT1
TEAD1	0.795146	5.45e-10	2.9e-08	0.351064	0.147537	AT1
NHSL1	0.793018	6.24e-46	1.68e-43	0.308511	0.0348225	AT1
ANO6	0.792841	3.24e-22	4.19e-20	0.297872	0.0623902	AT1
FAM107B	0.791037	1.38e-05	0.000377166	0.43617	0.278274	AT1
MYO6	0.790751	7.92e-06	0.000229247	0.37234	0.224819	AT1
NINJ2	0.786006	5.29e-06	0.000157657	0.265957	0.124246	AT1
RNH1	0.782393	0.000876624	0.0132761	0.531915	0.431157	AT1
MYRF	0.779134	1.35e-117	1.54e-114	0.244681	0.00832379	AT1
TMPRSS2	0.778747	2.1e-07	8.03e-06	0.37234	0.190302	AT1
ADGRF5	0.776992	1.2e-07	4.76e-06	0.43617	0.22604	AT1
NOD1	0.776953	8.34e-14	6.39e-12	0.180851	0.0371134	AT1
ATP2B4	0.776676	3.03e-13	2.23e-11	0.319149	0.105155	AT1
CD55	0.776075	3.52e-17	3.44e-15	0.829787	0.416724	AT1
RAB32	0.772955	6.81e-09	3.28e-07	0.276596	0.104696	AT1
SCNN1A	0.772506	4.62e-07	1.67e-05	0.340426	0.170523	AT1
PET100	0.770471	3.37e-05	0.000841426	0.542553	0.402062	AT1
MAP1LC3A	0.770072	1.38e-05	0.000377166	0.340426	0.189156	AT1
PHACTR2	0.765132	2.11e-06	6.85e-05	0.265957	0.122184	AT1
ILK	0.763941	2.74e-05	0.000700671	0.37234	0.229248	AT1
NPNT	0.760409	3.73e-06	0.0001142	0.287234	0.138526	AT1
SCAI	0.75919	6.58e-11	3.88e-09	0.202128	0.0543719	AT1
EVA1A	0.75708	4.92e-11	2.96e-09	0.319149	0.118595	AT1
PTPN21	0.757025	1.73e-22	2.29e-20	0.212766	0.0331424	AT1
TNFAIP1	0.756929	0.00013872	0.00283624	0.234043	0.123406	AT1
ACKR4	0.754644	7.28e-137	9.78e-134	0.180851	0.00351279	AT1
B3GAT2	0.75304	2.15e-08	9.51e-07	0.117021	0.0260405	AT1
PRKAR1A	0.750774	2.58e-05	0.000665533	0.531915	0.393127	AT1
B3GNT2	0.750152	2.59e-07	9.77e-06	0.244681	0.0988927	AT1
FBXO7	0.74893	4.97e-05	0.00119434	0.351064	0.214433	AT1
UBL7	0.748898	0.000424339	0.00732279	0.212766	0.10882	AT1
TJP2	0.748414	3.46e-10	1.89e-08	0.297872	0.111798	AT1
HYAL1	0.74727	3.19e-35	5.82e-33	0.180851	0.0159603	AT1
PATJ	0.746576	0.000597967	0.00970603	0.308511	0.197098	AT1
NEXN	0.746497	3.47e-17	3.4e-15	0.234043	0.0491791	AT1
PTP4A2	0.74061	0.00315481	0.0361513	0.43617	0.349599	AT1
TPPP3	0.740314	9.61e-05	0.00209896	0.117021	0.0394044	AT1
PMVK	0.740234	0.000473521	0.00800464	0.446809	0.333486	AT1
AFDN	0.738848	2.62e-08	1.14e-06	0.329787	0.153952	AT1
KIFC3	0.738269	3.27e-05	0.000821975	0.202128	0.0881252	AT1
EIF4G2	0.737415	0.000689707	0.0109767	0.585106	0.529362	AT1
FADS3	0.735512	1.35e-08	6.18e-07	0.234043	0.082016	AT1
MVP	0.733359	0.000598424	0.00970654	0.382979	0.268118	AT1
TAPBP	0.731726	0.00451291	0.0470405	0.478723	0.409775	AT1
CXADR	0.730583	5.87e-05	0.00137378	0.404255	0.269798	AT1
OCLN	0.730092	0.000124148	0.00258695	0.329787	0.199236	AT1
TMBIM6	0.727146	3.28e-07	1.22e-05	0.680851	0.583963	AT1
FARP1	0.725612	1.35e-05	0.000372307	0.329787	0.183734	AT1
LBH	0.72479	3e-11	1.85e-09	0.287234	0.0949217	AT1
CIRBP	0.724554	0.000505059	0.00843784	0.56383	0.491333	AT1
CTNND1	0.72431	5.76e-05	0.00135449	0.393617	0.258419	AT1
CRYAB	0.723721	1.23e-07	4.86e-06	0.255319	0.0972127	AT1
ECHDC3	0.723119	0.000100086	0.00217692	0.223404	0.108209	AT1
FAM174B	0.721668	2.46e-10	1.37e-08	0.244681	0.0785796	AT1
ATP5MD	0.721656	5.15e-06	0.000153905	0.680851	0.594273	AT1
DOCK5	0.719607	1.03e-11	6.59e-10	0.212766	0.0556701	AT1
CCDC12	0.718141	3.06e-05	0.000772738	0.37234	0.236273	AT1
CTNNBIP1	0.718061	9.49e-05	0.00207614	0.308511	0.175258	AT1
LAMB2	0.717203	8.95e-06	0.000256228	0.297872	0.155785	AT1
CHCHD6	0.714833	2e-07	7.68e-06	0.255319	0.103551	AT1
WWC1	0.710716	7.18e-12	4.72e-10	0.255319	0.076365	AT1
SNX14	0.708585	1.59e-07	6.19e-06	0.244681	0.0966018	AT1
SYNE1	0.708305	2.27e-05	0.000589585	0.244681	0.11722	AT1
GTF2I	0.707997	0.000447357	0.00765873	0.478723	0.382512	AT1
SLC19A1	0.705252	1.86e-06	6.09e-05	0.223404	0.0923253	AT1
LIMS2	0.705016	2.59e-66	1.12e-63	0.138298	0.00473463	AT1
ABCA8	0.704805	1.52e-108	1.39e-105	0.170213	0.00412371	AT1
MT-ND4	0.702355	2.44e-11	1.52e-09	0.914894	0.86155	AT1
BLVRB	0.701285	0.000117954	0.00249597	0.585106	0.465063	AT1
CYB5R3	0.699695	0.00034449	0.00612948	0.361702	0.251317	AT1
TMEM30A	0.698464	0.00194	0.024519	0.361702	0.265292	AT1
ATF4	0.696681	0.000263624	0.00490281	0.489362	0.370523	AT1
ZFYVE21	0.693836	0.000233486	0.00442332	0.287234	0.167392	AT1
LRP10	0.6932	0.000128258	0.00266287	0.351064	0.219702	AT1
ACAA1	0.692854	7.66e-08	3.1e-06	0.361702	0.181367	AT1
COX7C	0.692709	8.25e-09	3.91e-07	0.829787	0.732188	AT1
MAGI1	0.690174	0.000208027	0.00401194	0.234043	0.12226	AT1
SESTD1	0.689158	2.94e-07	1.1e-05	0.297872	0.138221	AT1
EDEM1	0.6891	1.79e-07	6.92e-06	0.287234	0.125926	AT1
ACADL	0.688839	4.32e-06	0.000131272	0.180851	0.0679649	AT1
PBX2	0.683356	0.000398019	0.00694284	0.212766	0.11218	AT1
PRDX5	0.683198	4.75e-08	1.97e-06	0.744681	0.66995	AT1
SREBF2	0.682367	3.48e-09	1.71e-07	0.255319	0.0915617	AT1
NDUFB2	0.680766	8.89e-05	0.00196454	0.617021	0.536464	AT1
RNF213	0.680091	0.000180434	0.00357393	0.446809	0.320962	AT1
TRPM4	0.679138	2.81e-09	1.4e-07	0.180851	0.0502482	AT1
LAMB3	0.678981	0.00388828	0.0423155	0.393617	0.302329	AT1
VAPA	0.677224	8.85e-05	0.00195721	0.617021	0.519359	AT1
ZNF330	0.676949	6.69e-08	2.73e-06	0.308511	0.140664	AT1
SPRED1	0.676809	7.95e-09	3.79e-07	0.287234	0.115006	AT1
RTL8C	0.676743	0.00116233	0.0163457	0.308511	0.202902	AT1
ZC2HC1A	0.674413	0.00110028	0.0156953	0.180851	0.0901871	AT1
UQCR11	0.674206	1.17e-06	4.04e-05	0.691489	0.557159	AT1
PPA1	0.673295	0.000393005	0.00687246	0.595745	0.51554	AT1
TXNDC11	0.6729	0.00199297	0.0250636	0.276596	0.18068	AT1
RASSF7	0.672107	0.0027725	0.0326215	0.393617	0.296831	AT1
LMBRD1	0.671929	1.53e-05	0.000412381	0.329787	0.185262	AT1
ID4	0.671502	4.74e-08	1.96e-06	0.265957	0.103551	AT1
BOK	0.67003	0.000388155	0.00680329	0.138298	0.0572738	AT1
FBLN5	0.669215	4.41e-53	1.44e-50	0.202128	0.0132111	AT1
SLC12A4	0.66912	0.0029416	0.0340847	0.138298	0.0665903	AT1
RNASE4	0.663504	0.000148838	0.00301076	0.255319	0.136312	AT1
ATP5ME	0.663164	9.11e-05	0.00200166	0.648936	0.559832	AT1
GSE1	0.661173	0.000599879	0.00971634	0.223404	0.121879	AT1
AATK	0.660156	4.71e-07	1.7e-05	0.276596	0.121726	AT1
MYADM	0.659597	1.5e-05	0.000405227	0.308511	0.16113	AT1
PPFIBP1	0.658914	0.000224975	0.00427809	0.287234	0.16365	AT1
AMOTL2	0.658847	2.63e-11	1.63e-09	0.202128	0.0524628	AT1
GOLGA8A	0.655668	2.1e-07	8.02e-06	0.255319	0.102176	AT1
SLC44A2	0.653902	7.39e-05	0.00168135	0.265957	0.144254	AT1
ITM2B	0.651308	0.000195128	0.00381209	0.723404	0.653761	AT1
UNC13B	0.650643	2.99e-10	1.64e-08	0.202128	0.0567392	AT1
SULT1A1	0.650432	4.3e-06	0.000130872	0.319149	0.166476	AT1
CGN	0.649482	0.00103939	0.015081	0.287234	0.179	AT1
CHMP3	0.645166	0.00100537	0.0147752	0.43617	0.334479	AT1
TMEM219	0.644745	0.000938528	0.0140001	0.521277	0.428484	AT1
HSBP1L1	0.641624	0.000209959	0.00403623	0.414894	0.299656	AT1
TSPAN15	0.640314	1.13e-07	4.5e-06	0.255319	0.100878	AT1
TENT5B	0.639617	1.34e-17	1.37e-15	0.212766	0.0404735	AT1
PHLDB2	0.63914	1.12e-14	9.44e-13	0.234043	0.0558992	AT1
P4HA2	0.638247	0.000298978	0.00543204	0.276596	0.158152	AT1
PCBP4	0.637154	7e-06	0.000204838	0.180851	0.0692631	AT1
PDZD2	0.636827	3.21e-36	6.05e-34	0.244681	0.0275678	AT1
TTLL7	0.632589	1.01e-22	1.34e-20	0.212766	0.0329133	AT1
AC016831.5	0.631348	0.000510046	0.00850307	0.159574	0.0720122	AT1
SPINT2	0.630494	1.69e-05	0.000451994	0.744681	0.604124	AT1
TAGLN2	0.629342	4.96e-10	2.64e-08	0.840426	0.644521	AT1
PHF11	0.628422	0.00120301	0.0168245	0.212766	0.115158	AT1
GIPC1	0.627711	0.000972249	0.0143717	0.37234	0.260787	AT1
LAMP1	0.625344	3.2e-06	0.000100809	0.542553	0.364567	AT1
MSN	0.622973	1.16e-05	0.000324494	0.5	0.324322	AT1
ETF1	0.622372	0.0044248	0.0463124	0.319149	0.23131	AT1
HSPG2	0.620271	3.23e-06	0.000101576	0.265957	0.123864	AT1
SLC15A2	0.619936	5.5e-14	4.27e-12	0.223404	0.0532264	AT1
MINDY2	0.618615	5.03e-08	2.08e-06	0.287234	0.123711	AT1
VSIR	0.615699	6.45e-10	3.42e-08	0.234043	0.0725468	AT1
MUC1	0.611647	4.59e-07	1.66e-05	0.648936	0.394807	AT1
SGMS2	0.610055	0.00044446	0.00762056	0.212766	0.112409	AT1
CMTM7	0.609939	1.09e-08	5.06e-07	0.234043	0.0805651	AT1
RBX1	0.608843	0.00437319	0.0459407	0.595745	0.56029	AT1
SLC34A2	0.606545	6.77e-07	2.38e-05	0.531915	0.295762	AT1
LAMTOR5	0.605184	0.00426039	0.0450874	0.56383	0.508667	AT1
ANKRD13A	0.604517	2.75e-06	8.81e-05	0.212766	0.0858343	AT1
STXBP6	0.602296	1.73e-28	2.71e-26	0.117021	0.00832379	AT1
BAG1	0.599171	0.000171814	0.00341505	0.446809	0.314777	AT1
NFE2L2	0.599012	0.000678242	0.0108244	0.457447	0.347384	AT1
OAZ1	0.598576	3.5e-06	0.000107934	0.797872	0.738526	AT1
NAV2	0.598561	4.33e-08	1.81e-06	0.212766	0.0746086	AT1
FZD5	0.593848	4.74e-13	3.45e-11	0.234043	0.0617029	AT1
NDUFA1	0.591203	0.000738768	0.0115879	0.617021	0.54349	AT1
RETSAT	0.590274	0.00175381	0.0226547	0.191489	0.104467	AT1
PRR5L	0.589998	1.33e-56	4.59e-54	0.159574	0.0076365	AT1
CYP51A1	0.589854	0.000399522	0.00695448	0.287234	0.174876	AT1
TPRN	0.589676	1.89e-12	1.29e-10	0.180851	0.0400916	AT1
KLK10	0.587533	3.51e-35	6.31e-33	0.159574	0.0123711	AT1
NCOR2	0.584941	2.72e-07	1.02e-05	0.340426	0.168843	AT1
SNAP23	0.584713	0.00014055	0.00286853	0.297872	0.174418	AT1
UBL5	0.584396	0.000243246	0.00457598	0.680851	0.625888	AT1
MATN3	0.583683	2.12e-25	3.08e-23	0.12766	0.0110729	AT1
POGK	0.581695	4.75e-06	0.000142665	0.276596	0.133715	AT1
VEGFA	0.581501	3.83e-05	0.000943978	0.542553	0.355556	AT1
ALS2CL	0.580248	2.01e-08	8.92e-07	0.170213	0.0487209	AT1
PEG10	0.579803	0.000120878	0.00253354	0.319149	0.173654	AT1
EPB41L3	0.575549	1.31e-18	1.42e-16	0.180851	0.0279496	AT1
FEZ2	0.574669	0.00289864	0.0337136	0.265957	0.172279	AT1
TMEM139	0.574654	4.25e-39	9.62e-37	0.223404	0.021764	AT1
LAMC2	0.574632	1e-09	5.23e-08	0.329787	0.132799	AT1
IQCA1	0.571432	9.07e-12	5.87e-10	0.117021	0.019244	AT1
PNISR	0.570714	0.00251718	0.0302405	0.468085	0.366323	AT1
TACC2	0.569388	0.000394888	0.00690011	0.329787	0.200916	AT1
TINF2	0.567828	3.13e-05	0.000789566	0.234043	0.109278	AT1
AGTPBP1	0.567208	7.34e-19	8.09e-17	0.180851	0.0281787	AT1
UQCRQ	0.566287	0.00249722	0.0300482	0.670213	0.595418	AT1
ATP8A1	0.56547	3.08e-25	4.45e-23	0.234043	0.0355861	AT1
PLEKHO1	0.562774	0.000107474	0.00229822	0.223404	0.1063	AT1
SERINC5	0.56229	3.32e-06	0.000104168	0.319149	0.161283	AT1
MKNK2	0.561879	0.00111365	0.0158366	0.297872	0.191371	AT1
LAPTM4A	0.560938	0.00403541	0.0434106	0.617021	0.555632	AT1
PRDX6	0.560131	0.000638343	0.0102665	0.659574	0.610233	AT1
PNKD	0.558473	0.00351862	0.0392566	0.489362	0.394273	AT1
PTPRE	0.556141	9.57e-05	0.00209244	0.287234	0.158687	AT1
CAB39	0.553535	0.000825004	0.0126623	0.255319	0.148759	AT1
B3GNT7	0.552092	1.6e-14	1.33e-12	0.191489	0.0388698	AT1
SDC1	0.551434	0.000119955	0.00252027	0.521277	0.35441	AT1
SCAMP2	0.549171	0.000562097	0.00920666	0.276596	0.163345	AT1
PPP2R5A	0.54859	0.000313909	0.00567621	0.202128	0.101336	AT1
TLE5	0.548532	0.00201368	0.02527	0.468085	0.372814	AT1
RPL21	0.546914	3.33e-09	1.64e-07	0.93617	0.862161	AT1
TMEM9B	0.546549	0.00294761	0.0341366	0.319149	0.2252	AT1
KLF13	0.546303	0.00180746	0.0232295	0.255319	0.156243	AT1
TMEM246	0.545555	1.93e-17	1.92e-15	0.12766	0.0158839	AT1
HOMER1	0.545165	1.46e-11	9.24e-10	0.170213	0.0381061	AT1
LINC01290	0.545105	1.31e-09	6.79e-08	0.170213	0.0443681	AT1
GRAMD2A	0.543549	5.96e-21	7.32e-19	0.202128	0.0316915	AT1
IFNGR1	0.542662	0.00148629	0.0199318	0.297872	0.192058	AT1
RERE	0.542219	0.00241898	0.0292609	0.255319	0.156777	AT1
PI4K2B	0.540244	0.00138071	0.0187359	0.138298	0.0630011	AT1
SDCBP2	0.539233	1.86e-09	9.41e-08	0.148936	0.0351279	AT1
GAPVD1	0.53886	1.56e-05	0.00041933	0.212766	0.0927071	AT1
TUBB4B	0.537979	1.12e-05	0.000314079	0.648936	0.477892	AT1
JADE1	0.53759	5.46e-05	0.00128883	0.234043	0.115311	AT1
LRRC1	0.536972	9.96e-07	3.47e-05	0.191489	0.0696449	AT1
PCBP1	0.536724	0.00134452	0.018365	0.542553	0.453761	AT1
FOXA2	0.536276	3.35e-07	1.24e-05	0.212766	0.0791905	AT1
CARMIL1	0.535918	0.000221198	0.00421821	0.170213	0.0744559	AT1
CFL2	0.535702	1.17e-05	0.000326261	0.255319	0.121268	AT1
VAMP2	0.534155	0.00294163	0.0340847	0.37234	0.284918	AT1
WASF3	0.532464	1.59e-63	6.37e-61	0.159574	0.00672012	AT1
STX11	0.532232	9.83e-16	8.67e-14	0.234043	0.0508591	AT1
TP53I11	0.531697	6.4e-05	0.001483	0.191489	0.085147	AT1
TOR1AIP2	0.529032	0.00409424	0.0438987	0.404255	0.30546	AT1
ZBTB4	0.528186	2.93e-09	1.46e-07	0.234043	0.0782742	AT1
KCTD9	0.519779	0.00225472	0.0277891	0.138298	0.0653685	AT1
GNG5	0.519702	0.000281675	0.00518783	0.702128	0.610615	AT1
FAM167A	0.519469	1.83e-59	6.44e-57	0.148936	0.00626193	AT1
TPPP	0.518886	5.1e-07	1.83e-05	0.117021	0.0294005	AT1
SYT15	0.51842	4.04e-69	1.85e-66	0.191489	0.00893471	AT1
C14orf132	0.517534	3.69e-47	1.01e-44	0.191489	0.0132875	AT1
HLA-E	0.516931	0.00289321	0.0337084	0.606383	0.518442	AT1
NT5DC1	0.516684	0.0004384	0.00752796	0.255319	0.14181	AT1
LRRN4	0.51658	1.41e-19	1.64e-17	0.138298	0.0167239	AT1
KPNA3	0.515163	0.00191061	0.0242361	0.234043	0.138297	AT1
TLCD2	0.513568	1.51e-05	0.000408641	0.148936	0.0524628	AT1
ATP6V1G1	0.512782	0.00248862	0.0299606	0.606383	0.537304	AT1
TANC1	0.511227	0.000123026	0.00256826	0.212766	0.102253	AT1
RPS20	0.508511	1.53e-09	7.86e-08	0.914894	0.787247	AT1
APOL6	0.508403	0.000324823	0.00582743	0.308511	0.187171	AT1
WDTC1	0.505552	3.89e-06	0.000118805	0.180851	0.0664376	AT1
CRK	0.50458	5.74e-05	0.00134899	0.276596	0.147537	AT1
KLC1	0.504024	0.00129226	0.0177928	0.244681	0.142497	AT1
ZNF431	0.503772	0.00243444	0.0294168	0.170213	0.0894998	AT1
SNX7	0.50334	0.00217067	0.026913	0.159574	0.0788851	AT1
NEK7	0.502325	0.00230667	0.028292	0.255319	0.156166	AT1
GSAP	0.501889	0.000843417	0.0128627	0.244681	0.137839	AT1
SORBS3	0.500521	1.39e-07	5.48e-06	0.202128	0.0685758	AT1
RBMS2	0.499813	2.39e-06	7.69e-05	0.223404	0.0911035	AT1
COX7A2	0.498853	0.00188867	0.02407	0.680851	0.627873	AT1
RIN2	0.498829	4.49e-05	0.00108802	0.255319	0.12669	AT1
SERPING1	0.494844	0.00035567	0.00629186	0.382979	0.251317	AT1
RABAC1	0.494791	0.00154245	0.0205752	0.56383	0.48446	AT1
LGALS3	0.493496	0.000162148	0.00324268	0.723404	0.61428	AT1
VPS13A	0.491537	1.11e-05	0.00031261	0.202128	0.082016	AT1
CST3	0.489652	0.000115837	0.00246091	0.787234	0.713631	AT1
TIMP2	0.489476	0.0021894	0.0271139	0.404255	0.284842	AT1
IL17RE	0.489401	8.5e-07	2.97e-05	0.170213	0.0562047	AT1
SLC35A1	0.488723	0.000107302	0.00229822	0.202128	0.0934708	AT1
SESN1	0.488596	8.4e-12	5.46e-10	0.212766	0.0548301	AT1
SLC20A2	0.487242	0.000469006	0.00795187	0.148936	0.0639939	AT1
SOGA3	0.48655	4.91e-53	1.58e-50	0.148936	0.00710195	AT1
ST6GALNAC6	0.485825	0.000463537	0.0078864	0.12766	0.0510118	AT1
CTDSPL	0.485813	0.00439969	0.0461341	0.212766	0.127224	AT1
ITGB6	0.485201	0.00116119	0.0163397	0.37234	0.244826	AT1
FAM120A	0.485047	0.00340707	0.0382362	0.340426	0.241543	AT1
CHP1	0.484425	0.000320298	0.00576889	0.340426	0.219244	AT1
NCOA7	0.4844	0.00274952	0.0324704	0.43617	0.330508	AT1
TAB2	0.482959	2.61e-05	0.000671138	0.191489	0.0791142	AT1
ZNHIT1	0.481801	0.00104136	0.0150905	0.531915	0.393585	AT1
EDF1	0.481187	0.00063486	0.0102249	0.670213	0.644063	AT1
DUOX1	0.480081	6.12e-08	2.51e-06	0.202128	0.0668194	AT1
RHOXF1-AS1	0.480052	2.5e-09	1.25e-07	0.138298	0.0314624	AT1
PLXNB2	0.478835	0.00113715	0.0160707	0.37234	0.247194	AT1
ZBED2	0.478248	1.5e-43	3.86e-41	0.117021	0.00534555	AT1
GAB1	0.47758	8.18e-12	5.36e-10	0.180851	0.0416189	AT1
APBB2	0.475678	1.35e-05	0.000371342	0.191489	0.078656	AT1
MMP28	0.474619	0.00438948	0.0460482	0.297872	0.181061	AT1
TMTC2	0.47375	1.42e-05	0.000385251	0.159574	0.0590302	AT1
RPS6KA2	0.473613	4.21e-07	1.53e-05	0.212766	0.0795724	AT1
SMPD1	0.47348	3.46e-07	1.28e-05	0.202128	0.0719359	AT1
SNX18	0.472499	5.57e-05	0.00131375	0.180851	0.075525	AT1
AC008268.1	0.472218	2.37e-39	5.47e-37	0.106383	0.00488736	AT1
DTX4	0.468214	7.86e-05	0.00176742	0.159574	0.0633066	AT1
MAP7D1	0.467671	1.71e-05	0.000454584	0.265957	0.132417	AT1
ABO	0.464902	1.02e-08	4.75e-07	0.202128	0.0636884	AT1
RNASEK	0.460679	0.00325407	0.0369734	0.617021	0.583429	AT1
CAPZA2	0.459548	0.00236006	0.0287462	0.414894	0.30462	AT1
ACSF2	0.458245	0.000293584	0.00535534	0.202128	0.10042	AT1
IL15	0.457865	6.31e-12	4.16e-10	0.170213	0.0367316	AT1
PHYHD1	0.457649	1.85e-06	6.09e-05	0.191489	0.0714013	AT1
CXCL16	0.456999	1.6e-05	0.000428834	0.308511	0.161207	AT1
SRF	0.456232	0.00374119	0.0411963	0.12766	0.0597938	AT1
DOCK4	0.455073	4.62e-14	3.64e-12	0.170213	0.0323788	AT1
AGPAT2	0.454491	0.000683971	0.010893	0.382979	0.259717	AT1
VPS37B	0.454004	0.00234864	0.0286485	0.223404	0.131042	AT1
PIEZO1	0.452506	0.00251035	0.0301902	0.180851	0.0985109	AT1
SMAD9	0.452199	0.000284291	0.00522336	0.117021	0.0430699	AT1
RAB14	0.448956	0.000276488	0.00510463	0.37234	0.254448	AT1
SAMD9L	0.448927	1.78e-07	6.91e-06	0.191489	0.061932	AT1
SARAF	0.448502	0.00405825	0.0435858	0.478723	0.396334	AT1
SGMS1	0.448145	0.00191886	0.0242786	0.180851	0.0926308	AT1
HRCT1	0.444523	1.1e-18	1.19e-16	0.148936	0.0200076	AT1
MORF4L1	0.442954	0.00314171	0.0360555	0.638298	0.565636	AT1
SORBS1	0.441966	2.59e-14	2.09e-12	0.106383	0.013593	AT1
NDUFA4	0.440572	3.71e-05	0.000917844	0.819149	0.717602	AT1
IL18	0.440378	0.00478016	0.0489329	0.255319	0.158076	AT1
APOL1	0.43944	0.00289476	0.0337084	0.223404	0.131271	AT1
CRB3	0.439195	0.00192778	0.024378	0.308511	0.204887	AT1
MAL2	0.438955	0.00155959	0.0207322	0.489362	0.386407	AT1
PHACTR1	0.43704	1.88e-08	8.38e-07	0.223404	0.0731577	AT1
PRKCE	0.436569	0.00201798	0.0253084	0.12766	0.0565865	AT1
NSMCE4A	0.435584	0.00283588	0.0331792	0.255319	0.156625	AT1
ERBB3	0.435129	2.24e-05	0.000585461	0.329787	0.181978	AT1
RELL1	0.434105	2.93e-10	1.62e-08	0.159574	0.0371134	AT1
RB1CC1	0.43268	0.0024421	0.0294626	0.308511	0.2042	AT1
SLC16A5	0.432585	0.000336525	0.00601373	0.170213	0.0780451	AT1
LINC00891	0.432287	1.61e-12	1.11e-10	0.180851	0.0388698	AT1
KRT19	0.430851	2.01e-05	0.000528047	0.87234	0.759068	AT1
CRY2	0.427295	5.43e-06	0.000161371	0.170213	0.0620848	AT1
PLXNA1	0.426634	0.00134837	0.0183854	0.170213	0.0837724	AT1
TOM1L2	0.425022	4.11e-11	2.52e-09	0.180851	0.0433753	AT1
CERS4	0.422971	1.28e-06	4.37e-05	0.234043	0.0957617	AT1
CDKL5	0.422434	0.000209126	0.00402424	0.159574	0.0679649	AT1
CRY1	0.420558	7.59e-06	0.000220423	0.159574	0.0558228	AT1
SAMD4A	0.420526	2.27e-05	0.000589585	0.148936	0.0538373	AT1
DICER1	0.420147	0.000553005	0.00911403	0.223404	0.119588	AT1
EHD1	0.416012	0.000789906	0.0122304	0.223404	0.120962	AT1
TMA7	0.415539	0.00107938	0.0154648	0.691489	0.641237	AT1
KCNMB1	0.413629	2.13e-37	4.31e-35	0.106383	0.00519282	AT1
ANKS1A	0.412196	3.14e-06	9.93e-05	0.170213	0.0597938	AT1
STX3	0.411455	0.000716167	0.0112955	0.265957	0.15609	AT1
AKAP11	0.410406	0.00327064	0.0371062	0.159574	0.0824742	AT1
PIM1	0.407669	0.00166179	0.0217989	0.202128	0.105689	AT1
2024-03-02	0.407107	2.14e-05	0.000561369	0.212766	0.091638	AT1
CARD16	0.404794	0.00144609	0.0195187	0.276596	0.166094	AT1
B3GNT8	0.400705	1.48e-05	0.000401041	0.148936	0.0527682	AT1
RILP	0.399961	6.92e-06	0.000202733	0.202128	0.0806415	AT1
VPS13D	0.399726	9.63e-05	0.00209902	0.180851	0.0797251	AT1
PRXL2C	0.3973	0.00051008	0.00850307	0.180851	0.0847652	AT1
ZNF493	0.39633	0.00174673	0.0226016	0.159574	0.0789614	AT1
DAB2IP	0.395686	1.79e-09	9.06e-08	0.180851	0.04895	AT1
APBB1	0.39558	1.2e-05	0.000334533	0.12766	0.0403207	AT1
COBLL1	0.394822	0.00320515	0.0365448	0.191489	0.106529	AT1
CES2	0.394009	0.000166176	0.00331164	0.180851	0.0807178	AT1
EIF4E3	0.39324	0.00337654	0.0379682	0.106383	0.0459717	AT1
MPP5	0.391377	0.00407262	0.0436874	0.170213	0.0912562	AT1
RPH3AL	0.39079	0.000116797	0.00247669	0.117021	0.0406262	AT1
DCTN4	0.39019	0.00121086	0.0169135	0.202128	0.106376	AT1
CAVIN3	0.389652	0.00113379	0.016043	0.319149	0.204735	AT1
ERAP1	0.389553	4.89e-06	0.000146882	0.159574	0.055441	AT1
AJUBA	0.383437	0.00242143	0.0292751	0.117021	0.0513937	AT1
PHETA1	0.381559	5e-12	3.35e-10	0.170213	0.0371134	AT1
MAP3K6	0.379518	2.39e-05	0.000619605	0.138298	0.0477281	AT1
NXN	0.37891	0.0038353	0.0418493	0.138298	0.067583	AT1
CARD19	0.37576	0.00166643	0.0218222	0.297872	0.182589	AT1
BANK1	0.375375	1.89e-17	1.89e-15	0.138298	0.018404	AT1
DAPK1	0.375136	2.04e-05	0.000534687	0.159574	0.058572	AT1
HIP1	0.373935	0.000247856	0.00465505	0.202128	0.0985109	AT1
REPS2	0.371201	2.35e-05	0.000610325	0.138298	0.047499	AT1
LATS2	0.367797	0.000407382	0.00706975	0.12766	0.0508591	AT1
SLC7A6	0.367417	7.28e-07	2.56e-05	0.148936	0.0454372	AT1
DIAPH2	0.367328	4.1e-05	0.00100569	0.191489	0.0813288	AT1
LYN	0.366717	8.37e-05	0.00186488	0.202128	0.0919435	AT1
COL4A5	0.365867	6.08e-19	6.84e-17	0.12766	0.0146621	AT1
SUSD6	0.362454	3.14e-06	9.93e-05	0.212766	0.0844597	AT1
CREB3L1	0.362164	1.83e-05	0.000486703	0.117021	0.0360443	AT1
RAB5B	0.36001	0.0010015	0.0147372	0.255319	0.151203	AT1
ROR1	0.359712	2e-38	4.35e-36	0.138298	0.00862925	AT1
HULC	0.359439	4.85e-10	2.59e-08	0.180851	0.0464299	AT1
ADCY6	0.358258	0.000205252	0.00397483	0.106383	0.0360443	AT1
HBEGF	0.354765	9.13e-06	0.000260051	0.180851	0.0672776	AT1
ST6GALNAC5	0.35345	7.28e-104	6.4e-101	0.117021	0.00183276	AT1
ANKFY1	0.351774	7.33e-07	2.57e-05	0.180851	0.0623139	AT1
MIR22HG	0.350194	2.11e-09	1.06e-07	0.180851	0.0486445	AT1
MREG	0.349806	0.000553913	0.00912059	0.117021	0.0452081	AT1
DMTN	0.34964	7.47e-09	3.59e-07	0.138298	0.0323024	AT1
KLF8	0.348415	0.00220827	0.0273199	0.106383	0.0436044	AT1
MT-CYB	0.348413	0.000147825	0.00300004	0.914894	0.847652	AT1
TBCEL	0.348021	0.00160364	0.0212123	0.106383	0.0423062	AT1
PPP1R14C	0.344196	0.000235635	0.00445484	0.12766	0.0473463	AT1
VPS53	0.341599	0.00343048	0.0384611	0.148936	0.0733104	AT1
CTIF	0.340992	0.000273505	0.00507005	0.117021	0.042688	AT1
RORA	0.340078	0.000706658	0.0111841	0.159574	0.0714013	AT1
FZD6	0.339352	0.000205522	0.00397483	0.276596	0.156243	AT1
PLXNB1	0.335554	1.02e-05	0.000287742	0.170213	0.0626957	AT1
OTUD1	0.332804	0.00224198	0.0276769	0.202128	0.107751	AT1
SREBF1	0.332527	6.21e-05	0.00144785	0.170213	0.0687285	AT1
INF2	0.332328	7.5e-05	0.00170073	0.202128	0.0909507	AT1
P3H2	0.330602	8.75e-11	5.11e-09	0.180851	0.0436044	AT1
LIPH	0.329799	0.000275659	0.00509758	0.223404	0.11554	AT1
ARAP1	0.328906	0.00277303	0.0326215	0.170213	0.0873616	AT1
PER1	0.32709	0.00314575	0.0360837	0.255319	0.154639	AT1
PAFAH1B1	0.322648	0.00279317	0.0327509	0.297872	0.194349	AT1
RIMKLA	0.321621	1.29e-08	5.93e-07	0.148936	0.0374189	AT1
MT-ND1	0.319142	2.47e-05	0.000640055	0.914894	0.786025	AT1
EDN1	0.316719	0.00121619	0.0169777	0.180851	0.0893471	AT1
HSPB8	0.314051	0.00272527	0.0322653	0.138298	0.0636121	AT1
UBA7	0.31243	0.000937973	0.0140001	0.159574	0.0733104	AT1
MAN2A2	0.312395	0.00175783	0.022681	0.106383	0.042688	AT1
S100A4	0.309334	0.00135732	0.0184833	0.595745	0.443146	AT1
DUSP18	0.305385	1.3e-06	4.42e-05	0.170213	0.0574265	AT1
PIP5K1B	0.302372	1.25e-14	1.05e-12	0.12766	0.0184803	AT1
RIPOR1	0.3016	8.26e-06	0.000237493	0.138298	0.0449026	AT1
ZNF385B	0.30015	0.000492878	0.00827065	0.106383	0.037648	AT1
DOCK11	0.300044	3.78e-09	1.84e-07	0.12766	0.0277969	AT1
CHPT1	0.298504	0.000471906	0.00798917	0.244681	0.127988	AT1
CCDC85A	0.29779	1.52e-35	2.8e-33	0.117021	0.00664376	AT1
NTN4	0.296478	6.24e-05	0.00145049	0.138298	0.0502482	AT1
ARHGAP45	0.294839	0.0012925	0.0177928	0.170213	0.0838488	AT1
RASAL2	0.290799	0.00127971	0.01767	0.170213	0.0839252	AT1
IL1R1	0.285256	0.000984795	0.0145195	0.159574	0.0742268	AT1
PROS1	0.284887	0.00298755	0.0345641	0.276596	0.170294	AT1
LPCAT3	0.284871	0.0021351	0.0265586	0.234043	0.136846	AT1
CNTN6	0.283408	3.27e-07	1.22e-05	0.106383	0.0248186	AT1
KLHL9	0.281987	7.07e-05	0.00161702	0.148936	0.0562047	AT1
LIN7A	0.281758	9.26e-05	0.00202897	0.106383	0.033677	AT1
FAM20A	0.280258	4.18e-05	0.00102054	0.159574	0.0616266	AT1
CLEC16A	0.279594	0.000131896	0.00271373	0.12766	0.0461245	AT1
EFR3B	0.278746	8.21e-12	5.36e-10	0.106383	0.0161894	AT1
CASZ1	0.273024	2.47e-05	0.000640055	0.170213	0.0655212	AT1
PLCE1	0.268919	0.000550954	0.00909153	0.148936	0.0641466	AT1
KANK1	0.268806	0.000198732	0.00387257	0.106383	0.0358152	AT1
SRGAP2C	0.266248	0.000132097	0.00271542	0.138298	0.0521573	AT1
ZNF185	0.265889	0.00135629	0.0184814	0.117021	0.0482627	AT1
LAYN	0.26532	0.000586591	0.00954851	0.138298	0.0582665	AT1
ARHGAP35	0.263791	0.00255403	0.0306027	0.170213	0.0894998	AT1
NBEAL2	0.262432	8.24e-10	4.34e-08	0.170213	0.0429171	AT1
SNX21	0.261	0.00460059	0.04765	0.159574	0.0829324	AT1
PLEKHH2	0.259367	5.29e-08	2.18e-06	0.138298	0.0352043	AT1
ESAM	0.258149	0.000920152	0.0138071	0.106383	0.040168	AT1
DOT1L	0.25707	6.86e-05	0.00157559	0.117021	0.0388698	AT1
GASK1B	0.254363	5.68e-06	0.000168782	0.106383	0.0282551	AT1
RPS6KA1	0.252808	0.00185329	0.0236852	0.159574	0.0783505	AT1
RAB11B-AS1	0.251909	6.74e-05	0.00155237	0.106383	0.0332952	AT1
TBC1D24	0.250562	0.000159052	0.00318635	0.12766	0.046659	AT1
SFTPC	7.31876	0	0	0.590395	0.0822851	AT2
SCGB3A1	6.24033	2.51e-227	2.39e-224	0.617232	0.186604	AT2
SCGB1A1	6.206	1.19e-124	3.68e-122	0.177966	0.0218732	AT2
SFTPA2	5.9996	0	0	0.84887	0.0168256	AT2
SFTPA1	5.89391	0	0	0.812147	0.0138611	AT2
SCGB3A2	5.32808	0	0	0.816384	0.149187	AT2
SFTPD	3.83951	0	0	0.69209	0.0568063	AT2
SFTPB	3.46657	0	0	0.94209	0.324894	AT2
SLPI	3.19259	0	0	0.908192	0.392597	AT2
PGC	3.08364	0	0	0.526836	0.035494	AT2
CXCL17	3.05488	0	0	0.79096	0.186043	AT2
NPC2	2.78343	1.93782490411342e-310	2.6e-307	0.944915	0.530727	AT2
PIGR	2.23321	4.32e-204	2.99e-201	0.483051	0.116417	AT2
CYB5A	2.21164	1.35e-285	1.54e-282	0.927966	0.512058	AT2
AGR3	2.09467	9.52e-172	4.72e-169	0.600282	0.21721	AT2
DBI	2.01833	6.04e-153	2.51e-150	0.837571	0.571348	AT2
LTF	2.01314	1.25e-156	5.37e-154	0.251412	0.0358946	AT2
SFTA3	1.92285	5.9e-201	3.85e-198	0.683616	0.254066	AT2
HP	1.92156	0	0	0.200565	0.00288438	AT2
FGG	1.91752	1.24e-207	8.85e-205	0.217514	0.0183479	AT2
NNMT	1.89277	0	0	0.567797	0.0958257	AT2
WFDC2	1.80342	1.37e-94	2.92e-92	0.833333	0.652592	AT2
SERPINA1	1.80307	2.16e-230	2.15e-227	0.844633	0.297252	AT2
ZDHHC3	1.79963	9.56e-120	2.8e-117	0.467514	0.171781	AT2
C3	1.72075	2.69e-146	9.9e-144	0.470339	0.143258	AT2
AK1	1.70731	6.83e-147	2.56e-144	0.605932	0.249179	AT2
DMBT1	1.68636	0	0	0.261299	0.00841279	AT2
CHI3L1	1.64888	7.6e-286	9.14e-283	0.384181	0.0479128	AT2
NAPSA	1.60742	2.48e-176	1.29e-173	0.822034	0.331223	AT2
SFTA2	1.56564	4.18e-175	2.12e-172	0.806497	0.351655	AT2
CD74	1.56269	7.92e-139	2.83e-136	0.887006	0.676068	AT2
TFF3	1.52225	1.04e-61	1.43e-59	0.182203	0.043426	AT2
RNASE1	1.48397	1.67e-105	4.11e-103	0.775424	0.428411	AT2
ABCA3	1.46934	0	0	0.377119	0.0318885	AT2
SDR16C5	1.42641	5.34e-211	4.2e-208	0.461864	0.0994311	AT2
SCD	1.4026	3.57e-131	1.17e-128	0.319209	0.0708277	AT2
RPL21	1.39785	1.4e-200	8.88e-198	0.980226	0.856021	AT2
TPT1	1.37685	4.26e-200	2.63e-197	0.981638	0.904976	AT2
LAMP3	1.35056	1.49e-248	1.62e-245	0.387006	0.0557648	AT2
RPS20	1.33271	7.45e-180	4.05e-177	0.95904	0.778463	AT2
PDLIM1	1.2805	2.86e-129	8.93e-127	0.600282	0.246054	AT2
SLC39A8	1.27733	5.86e-147	2.23e-144	0.411017	0.107604	AT2
TCIM	1.27307	6.29e-101	1.39e-98	0.662429	0.325935	AT2
EEF1A1	1.2602	2.54e-215	2.15e-212	1	0.95385	AT2
MACROD2	1.2518	8.37e-73	1.4e-70	0.381356	0.148866	AT2
CP	1.22585	2.23e-86	4.17e-84	0.333333	0.103918	AT2
PEBP4	1.20387	1.32e-87	2.56e-85	0.44774	0.1709	AT2
SERPINF2	1.20352	0	0	0.357345	0.017787	AT2
MID1IP1	1.1948	2.07e-87	3.97e-85	0.418079	0.158801	AT2
CTSH	1.1899	2.66e-105	6.46e-103	0.748588	0.393238	AT2
LRRK2	1.1819	1.85e-77	3.28e-75	0.372881	0.135406	AT2
C16orf89	1.16539	1.61e-103	3.75e-101	0.573446	0.225623	AT2
CTSE	1.16428	2.61e-67	4.03e-65	0.34887	0.133323	AT2
SERPINA3	1.11416	3.17e-105	7.62e-103	0.20339	0.0337313	AT2
RPL34	1.11233	1.38e-148	5.55e-146	0.973164	0.917875	AT2
DHCR24	1.09796	3.88e-56	4.71e-54	0.420904	0.214486	AT2
RPS27L	1.09707	3.52e-43	2.98e-41	0.628531	0.463104	AT2
RPL3	1.08296	6.94e-180	3.87e-177	0.990113	0.89488	AT2
RBPMS	1.07631	4.39e-114	1.21e-111	0.408192	0.129637	AT2
HLA-DPB1	1.06231	7.66e-96	1.67e-93	0.686441	0.333387	AT2
MGP	1.05487	3.98e-11	5.11e-10	0.183616	0.111049	AT2
RPL7	1.03526	3.63e-137	1.27e-134	0.978814	0.830462	AT2
MBIP	1.02239	2.04e-49	2.04e-47	0.519774	0.303101	AT2
RPS4X	1.01932	1.2e-151	4.88e-149	0.981638	0.906177	AT2
CRTAC1	1.00832	0	0	0.30226	0.00953449	AT2
TMEM243	0.988385	7e-55	8.19e-53	0.387006	0.183239	AT2
ALPL	0.986472	7.3e-202	4.9e-199	0.333333	0.0508773	AT2
AGR2	0.985	3.33e-51	3.61e-49	0.629944	0.402532	AT2
C2	0.982746	5.52e-208	4.2e-205	0.409605	0.0737922	AT2
SAT1	0.965233	1.91e-94	4.05e-92	0.920904	0.668696	AT2
AQP4	0.965047	4.25e-121	1.28e-118	0.330508	0.077638	AT2
NRGN	0.962122	0	0	0.30791	0.0143418	AT2
SERPING1	0.953064	1.14e-54	1.33e-52	0.464689	0.240205	AT2
SFTA1P	0.934459	2.92e-67	4.48e-65	0.460452	0.195818	AT2
CLU	0.924659	1.85e-31	1.02e-29	0.433616	0.255669	AT2
CIRBP	0.92164	1.6e-52	1.76e-50	0.665254	0.482013	AT2
RPS9	0.916188	5.34e-147	2.1e-144	0.967514	0.896162	AT2
MLPH	0.907364	1.07e-66	1.63e-64	0.396893	0.170499	AT2
RPS17	0.902429	2.86e-113	7.77e-111	0.954802	0.771733	AT2
SELENBP1	0.900397	9.7e-63	1.36e-60	0.514124	0.245653	AT2
MFSD2A	0.898209	5.56e-80	1.01e-77	0.319209	0.104399	AT2
SLC34A2	0.884958	1.83e-70	2.92e-68	0.588983	0.280907	AT2
RPL13A	0.878711	1.36e-120	4.04e-118	0.985876	0.843763	AT2
TMEM125	0.876537	1.51e-68	2.37e-66	0.420904	0.18444	AT2
CYSTM1	0.87586	1.81e-49	1.82e-47	0.549435	0.339796	AT2
RPL10A	0.869951	2.52e-119	7.29e-117	0.966102	0.836391	AT2
ASAH1	0.867291	5.5e-54	6.31e-52	0.628531	0.422562	AT2
F3	0.857201	9.39e-61	1.27e-58	0.344633	0.136287	AT2
ZNF385B	0.855185	1.36e-244	1.41e-241	0.271186	0.0249179	AT2
RNF145	0.851121	1.31e-45	1.19e-43	0.456215	0.271453	AT2
XBP1	0.849839	2.68e-34	1.64e-32	0.555085	0.398285	AT2
RPS14	0.845921	1.03e-131	3.42e-129	0.974576	0.917234	AT2
GABARAP	0.843449	7.3e-59	9.48e-57	0.778249	0.625671	AT2
PPDPF	0.839143	9.35e-88	1.82e-85	0.882768	0.681997	AT2
DRAM1	0.832486	1.77e-55	2.12e-53	0.371469	0.166573	AT2
IFITM2	0.830375	2.2e-59	2.88e-57	0.69209	0.402211	AT2
COX14	0.819048	3.66e-38	2.64e-36	0.55791	0.385065	AT2
AQP3	0.806042	6.1e-61	8.29e-59	0.40678	0.172823	AT2
ATP1A1	0.803748	8.39e-34	4.98e-32	0.545198	0.404775	AT2
RPS28	0.802041	3.93e-104	9.25e-102	0.961864	0.897845	AT2
RPS29	0.796671	1.05e-91	2.1e-89	0.943503	0.844484	AT2
MGST1	0.791713	1.53e-52	1.7e-50	0.776836	0.653553	AT2
HOPX	0.791214	4.44e-93	9.14e-91	0.846045	0.41447	AT2
AZGP1	0.790893	1.19e-27	5.62e-26	0.279661	0.13148	AT2
PPP1R1B	0.790059	1.61e-106	4.05e-104	0.293785	0.0696258	AT2
AGPAT2	0.782696	4.02e-48	3.92e-46	0.456215	0.249499	AT2
SERPIND1	0.771487	5.97e-218	5.25e-215	0.10452	0.00168256	AT2
SDC4	0.768659	2.67e-18	7.69e-17	0.468927	0.351574	AT2
RPSA	0.766517	6.42e-71	1.04e-68	0.903955	0.761317	AT2
NOP53	0.766408	2.08e-40	1.61e-38	0.65113	0.475843	AT2
RPL27A	0.762221	3.05e-91	6.06e-89	0.968927	0.860187	AT2
FLRT3	0.761003	8.68e-34	5.13e-32	0.319209	0.161766	AT2
PPA1	0.749302	1.92e-39	1.44e-37	0.673729	0.507171	AT2
C8orf34-AS1	0.742352	2.19e-190	1.32e-187	0.19774	0.0168256	AT2
EEF2	0.739873	6.82e-50	7.04e-48	0.783898	0.61822	AT2
RPL14	0.738149	2.44e-77	4.29e-75	0.95904	0.862671	AT2
FGGY	0.736388	1.7e-27	7.92e-26	0.346045	0.197901	AT2
HHIP	0.736365	1.07e-288	1.36e-285	0.149718	0.00320487	AT2
CISH	0.735378	2.3e-56	2.81e-54	0.269774	0.0955052	AT2
RPS4Y1	0.733603	1.58e-49	1.59e-47	0.594633	0.314077	AT2
AL162511.1	0.732328	2.26e-112	6.07e-110	0.180791	0.0257191	AT2
SLC25A5	0.728405	2.13e-42	1.77e-40	0.737288	0.575194	AT2
GSTA4	0.726908	1.6e-37	1.13e-35	0.330508	0.163769	AT2
RPL9	0.725061	4.26e-94	8.92e-92	0.973164	0.882381	AT2
NUPR1	0.725015	9.14e-64	1.3e-61	0.696328	0.407499	AT2
TSC22D1	0.722697	1.75e-27	8.11e-26	0.594633	0.44051	AT2
RPL15	0.712827	2.96e-92	6.04e-90	0.968927	0.895601	AT2
RPL36A	0.706132	3.98e-73	6.69e-71	0.920904	0.834709	AT2
TRAPPC1	0.705902	4.68e-39	3.47e-37	0.562147	0.372326	AT2
RPS6	0.701429	6.01e-119	1.72e-116	0.984463	0.877574	AT2
CSF3R	0.697445	6.14e-131	1.95e-128	0.257062	0.0451086	AT2
RPL31	0.697133	4.03e-92	8.15e-90	0.963277	0.752103	AT2
C1R	0.696197	2.51e-38	1.83e-36	0.436441	0.244371	AT2
CD63	0.694375	1.24e-31	6.87e-30	0.789548	0.730871	AT2
CHI3L2	0.691456	9.39e-178	4.99e-175	0.200565	0.0188286	AT2
NKX2-1	0.691258	3.2e-34	1.96e-32	0.44209	0.25663	AT2
S100A14	0.687585	1.42e-36	9.65e-35	0.577684	0.374329	AT2
COX7C	0.683174	4.61e-54	5.32e-52	0.837571	0.726945	AT2
SOCS2	0.678923	1.1e-86	2.08e-84	0.233051	0.0532009	AT2
AP003498.2	0.677592	1.75e-46	1.63e-44	0.25565	0.0942232	AT2
HLA-DPA1	0.676894	7.42e-65	1.1e-62	0.676554	0.371284	AT2
RPL36AL	0.671298	7.18e-28	3.43e-26	0.757062	0.63801	AT2
TFPI	0.669198	2.34e-88	4.6e-86	0.490113	0.193895	AT2
ADIRF	0.668166	1.4e-11	1.91e-10	0.344633	0.230831	AT2
RPS12	0.666805	1.24e-70	1.99e-68	0.988701	0.954411	AT2
EIF3L	0.662473	4.71e-26	2.05e-24	0.480226	0.333547	AT2
MSMO1	0.661767	3.14e-24	1.27e-22	0.278249	0.15135	AT2
CXCL14	0.658522	1.41e-49	1.43e-47	0.127119	0.0264402	AT2
SNHG5	0.65088	5.04e-36	3.29e-34	0.639831	0.451727	AT2
MVP	0.646247	5.71e-31	3.08e-29	0.418079	0.260476	AT2
FABP5	0.644953	4.59e-78	8.18e-76	0.683616	0.34853	AT2
CITED2	0.641201	1.3e-23	5.11e-22	0.435028	0.293726	AT2
MALL	0.639871	2.09e-50	2.2e-48	0.562147	0.302219	AT2
SMDT1	0.633425	4.3e-26	1.88e-24	0.548023	0.403654	AT2
RPS11	0.632115	3.04e-65	4.54e-63	0.929379	0.800016	AT2
ANAPC16	0.62631	1.27e-20	4.3e-19	0.597458	0.487942	AT2
OAZ1	0.625101	6.35e-44	5.58e-42	0.853107	0.732473	AT2
LTA4H	0.623015	7.27e-31	3.91e-29	0.418079	0.261197	AT2
RPLP0	0.622597	9.15e-65	1.34e-62	0.949153	0.845044	AT2
HSD17B6	0.622166	1.3e-213	1.06e-210	0.210452	0.016425	AT2
HMGN3	0.619492	2.87e-25	1.23e-23	0.635593	0.497797	AT2
MTHFS	0.618426	4.99e-29	2.5e-27	0.324859	0.179152	AT2
FDFT1	0.618059	4.59e-34	2.76e-32	0.350282	0.185562	AT2
NUDT16	0.618029	7.79e-43	6.54e-41	0.327684	0.150949	AT2
CLIC3	0.617736	2.49e-37	1.76e-35	0.330508	0.158801	AT2
SH3YL1	0.616287	5.8e-20	1.86e-18	0.432203	0.300056	AT2
LMO3	0.615398	2.7e-22	1.01e-20	0.368644	0.220976	AT2
MAOA	0.613276	2.2e-27	1.02e-25	0.333333	0.18428	AT2
HBB	0.610082	9.73e-17	2.43e-15	0.15113	0.0677029	AT2
UQCR11	0.609001	1.96e-30	1.03e-28	0.673729	0.551558	AT2
RPL23	0.600086	5.11e-50	5.33e-48	0.916667	0.798253	AT2
ALOX15B	0.596252	4.76e-162	2.22e-159	0.230226	0.0286035	AT2
AC079630.1	0.592514	1.15e-45	1.04e-43	0.176554	0.0520792	AT2
RPS2	0.59163	1.15e-66	1.74e-64	0.967514	0.91419	AT2
TPPP3	0.58871	8.82e-105	2.1e-102	0.194915	0.0311674	AT2
PCBD1	0.588197	5.03e-23	1.94e-21	0.562147	0.421681	AT2
RPL26	0.585373	1.9e-78	3.43e-76	0.975989	0.913949	AT2
DSTN	0.584547	2.88e-35	1.84e-33	0.795198	0.6445	AT2
EXOSC7	0.578474	6.6e-17	1.67e-15	0.29661	0.189568	AT2
LPCAT1	0.576124	5.73e-15	1.2e-13	0.439266	0.319446	AT2
RPL12	0.575265	2.68e-66	4.03e-64	0.981638	0.939748	AT2
SPINK5	0.569444	7.96e-44	6.94e-42	0.165254	0.0461501	AT2
HHIP-AS1	0.560656	1.61e-180	9.2e-178	0.166667	0.011858	AT2
ERG28	0.56048	6.53e-24	2.59e-22	0.344633	0.209599	AT2
IGHG4	0.560047	1.73e-42	1.44e-40	0.347458	0.150389	AT2
UQCRQ	0.560033	1.06e-21	3.86e-20	0.690678	0.590578	AT2
MMAB	0.557393	1.44e-22	5.46e-21	0.298023	0.17074	AT2
TSPAN8	0.556415	4.02e-131	1.29e-128	0.152542	0.0146623	AT2
TMA7	0.556105	1.05e-28	5.24e-27	0.748588	0.635526	AT2
TMEM173	0.554146	2.77e-30	1.45e-28	0.319209	0.170419	AT2
RACK1	0.554019	1.64e-47	1.57e-45	0.919492	0.821168	AT2
SERP1	0.548826	9.1e-22	3.34e-20	0.672316	0.571589	AT2
RPS3A	0.544981	9.86e-61	1.32e-58	0.978814	0.934861	AT2
AASS	0.544569	2.18e-44	1.94e-42	0.223164	0.0794808	AT2
HNRNPA1	0.543342	1.66e-30	8.78e-29	0.803672	0.674625	AT2
RPL41	0.542779	1.3e-59	1.73e-57	0.998588	0.98686	AT2
RPL17	0.540463	1.08e-47	1.03e-45	0.963277	0.904094	AT2
RPL6	0.540203	1.98e-48	1.94e-46	0.950565	0.880538	AT2
HLA-DMA	0.539895	1.5e-36	1.02e-34	0.485876	0.284432	AT2
NDUFAF3	0.537462	4.93e-13	8.12e-12	0.491525	0.391395	AT2
MAST4	0.534341	3.24e-53	3.68e-51	0.254237	0.0885346	AT2
SCNN1B	0.532394	4.78e-159	2.1e-156	0.231638	0.0298053	AT2
RNASE4	0.529213	4.8e-24	1.92e-22	0.251412	0.130679	AT2
CREB3L1	0.528702	1.25e-145	4.53e-143	0.210452	0.0267607	AT2
FGF7	0.523757	5.72e-208	4.21e-205	0.129944	0.00456694	AT2
RASGRF1	0.521409	2.11e-74	3.57e-72	0.152542	0.0272414	AT2
ISCU	0.51991	1.34e-17	3.59e-16	0.487288	0.36816	AT2
GSTA1	0.518732	6.19e-19	1.88e-17	0.153955	0.068424	AT2
BORCS7	0.518707	3e-15	6.46e-14	0.264124	0.163368	AT2
KCNJ15	0.516023	4.34e-50	4.55e-48	0.242938	0.0837273	AT2
MPST	0.514575	1.44e-15	3.2e-14	0.412429	0.296931	AT2
RGS16	0.514555	6.67e-55	7.85e-53	0.223164	0.0661806	AT2
TSPAN3	0.51346	1.02e-21	3.71e-20	0.423729	0.29589	AT2
BNIP3L	0.513068	3.77e-20	1.23e-18	0.429379	0.29629	AT2
GAS5	0.5118	3.41e-34	2.07e-32	0.757062	0.592581	AT2
VAPA	0.510184	3.9e-18	1.1e-16	0.614407	0.514702	AT2
BRK1	0.507036	1.88e-13	3.24e-12	0.601695	0.501723	AT2
TSPAN1	0.50558	3.48e-85	6.45e-83	0.264124	0.0658601	AT2
CCNG1	0.504961	4.79e-19	1.46e-17	0.252825	0.141735	AT2
GNG10	0.50409	3.93e-21	1.38e-19	0.507062	0.352696	AT2
NTN4	0.501175	9e-102	2.04e-99	0.218927	0.0413428	AT2
TAX1BP3	0.500265	2.64e-31	1.44e-29	0.385593	0.218172	AT2
RPL5	0.499444	4.42e-57	5.49e-55	0.944915	0.835109	AT2
SAT2	0.497883	7.69e-39	5.65e-37	0.388418	0.200705	AT2
CD36	0.497719	1.82e-184	1.07e-181	0.187853	0.0149828	AT2
FBP1	0.495929	3.13e-20	1.03e-18	0.30791	0.18412	AT2
IRX3	0.495445	2.9e-10	3.31e-09	0.34887	0.264802	AT2
OLFML3	0.494753	0.000160084	0.000629693	0.137006	0.0984697	AT2
CHP1	0.492431	3.61e-13	6.04e-12	0.309322	0.215047	AT2
SMIM22	0.492313	5.67e-24	2.26e-22	0.473164	0.311514	AT2
KIF22	0.486391	2.92e-12	4.39e-11	0.310734	0.214326	AT2
TCEAL8	0.486206	1.3e-07	9.8e-07	0.378531	0.308068	AT2
ATP6V0D1	0.48446	5.95e-25	2.51e-23	0.370056	0.228587	AT2
SLC27A3	0.483886	1.02e-43	8.87e-42	0.207627	0.0693855	AT2
EPHX1	0.481421	1.08e-17	2.93e-16	0.341808	0.221136	AT2
RPL4	0.481182	5.09e-40	3.87e-38	0.860169	0.714045	AT2
WIF1	0.47955	2.16e-31	1.19e-29	0.118644	0.0338915	AT2
DUSP23	0.477892	1.13e-13	2.02e-12	0.478814	0.373287	AT2
SPTSSA	0.476507	8.37e-19	2.51e-17	0.597458	0.464947	AT2
SPINT1-AS1	0.475788	3.96e-13	6.59e-12	0.312147	0.213605	AT2
SNHG29	0.4752	1.47e-29	7.53e-28	0.830508	0.683439	AT2
GKN2	0.473514	1.1e-160	4.92e-158	0.114407	0.00520792	AT2
QDPR	0.473046	1.26e-12	1.97e-11	0.211864	0.128916	AT2
PTP4A3	0.472987	5.7e-31	3.08e-29	0.240113	0.10504	AT2
POLE4	0.470795	3.95e-14	7.51e-13	0.371469	0.258793	AT2
MAP1LC3A	0.470552	3.81e-18	1.08e-16	0.298023	0.18412	AT2
PCP4	0.469336	1.82e-28	8.88e-27	0.134181	0.0431055	AT2
CRB3	0.467851	1.16e-13	2.07e-12	0.29661	0.200465	AT2
RPL35	0.467186	7.79e-45	7e-43	0.936441	0.87509	AT2
DCXR	0.465624	7.26e-11	9e-10	0.507062	0.405657	AT2
RPL10	0.465299	9.22e-64	1.31e-61	0.990113	0.984536	AT2
AHCYL2	0.464679	2.43e-43	2.07e-41	0.193503	0.063136	AT2
GDF15	0.46395	7.07e-07	4.64e-06	0.24435	0.179873	AT2
VSIG2	0.461241	5.73e-25	2.42e-23	0.238701	0.113132	AT2
RPS3	0.458901	1.92e-58	2.42e-56	0.983051	0.94111	AT2
EGLN2	0.458571	1.01e-14	2.04e-13	0.283898	0.182197	AT2
SMCO4	0.457979	2.82e-11	3.68e-10	0.295198	0.206394	AT2
COMMD6	0.457059	7.7e-16	1.78e-14	0.658192	0.582966	AT2
BEX4	0.456953	1.99e-10	2.32e-09	0.326271	0.227786	AT2
LRMDA	0.456151	2.96e-29	1.5e-27	0.207627	0.0879737	AT2
SEC61B	0.455694	1.16e-18	3.43e-17	0.658192	0.551478	AT2
RPS23	0.45538	2.91e-36	1.92e-34	0.950565	0.919798	AT2
PHYHD1	0.454667	1.96e-40	1.53e-38	0.193503	0.0653794	AT2
ADI1	0.45419	5.07e-15	1.07e-13	0.529661	0.417515	AT2
CAT	0.447564	6.19e-08	4.94e-07	0.319209	0.255749	AT2
SLC25A4	0.446528	5.31e-09	5.04e-08	0.35452	0.274898	AT2
FOLR1	0.445195	5.47e-50	5.68e-48	0.548023	0.252624	AT2
ZFAND6	0.443154	2.33e-08	2e-07	0.375706	0.30262	AT2
B3GNT8	0.442471	9.05e-37	6.21e-35	0.153955	0.0477526	AT2
RWDD1	0.442112	1.24e-14	2.51e-13	0.427966	0.30919	AT2
AC009133.1	0.440813	7.23e-43	6.09e-41	0.153955	0.0427049	AT2
MGLL	0.439822	8.78e-13	1.41e-11	0.377119	0.257431	AT2
TMEM87A	0.439016	4.63e-12	6.74e-11	0.347458	0.257992	AT2
RPLP1	0.43766	5.62e-48	5.46e-46	0.991525	0.985097	AT2
RPL11	0.436659	2.07e-41	1.67e-39	0.988701	0.956013	AT2
CFAP221	0.435665	4.64e-31	2.51e-29	0.138418	0.0442272	AT2
HSD17B4	0.434535	6.98e-18	1.91e-16	0.326271	0.208797	AT2
HLA-B	0.431931	1e-11	1.39e-10	0.766949	0.741607	AT2
UQCRB	0.431375	1.2e-10	1.44e-09	0.761299	0.701066	AT2
RPL7A	0.430745	1.3e-38	9.52e-37	0.957627	0.889111	AT2
PRR15L	0.430743	3.04e-11	3.94e-10	0.347458	0.246294	AT2
OST4	0.430538	5.79e-18	1.6e-16	0.781073	0.666934	AT2
DUOX1	0.429241	4.73e-61	6.46e-59	0.214689	0.0594504	AT2
SERPINB1	0.427003	3.71e-26	1.63e-24	0.45339	0.292605	AT2
SELENOW	0.426743	9.87e-11	1.2e-09	0.659605	0.5788	AT2
SMIM30	0.424498	8.47e-17	2.13e-15	0.347458	0.227065	AT2
RPL37A	0.424448	2.62e-44	2.31e-42	0.94774	0.864434	AT2
SCP2	0.423829	4.36e-09	4.18e-08	0.556497	0.466309	AT2
PXMP4	0.422249	4.45e-17	1.14e-15	0.190678	0.0979088	AT2
GPR160	0.419464	1.9e-10	2.23e-09	0.217514	0.139172	AT2
RPL32	0.419428	9.32e-38	6.65e-36	0.980226	0.944876	AT2
NDUFB1	0.417787	2.05e-13	3.52e-12	0.535311	0.450925	AT2
PPA2	0.417639	3.52e-12	5.21e-11	0.331921	0.233715	AT2
PLAAT4	0.416887	3.54e-11	4.56e-10	0.491525	0.377374	AT2
BAG1	0.416507	6.47e-21	2.24e-19	0.451977	0.307988	AT2
RPL22	0.416372	7.15e-25	2.98e-23	0.905367	0.821809	AT2
CD59	0.415192	4.05e-18	1.14e-16	0.617232	0.501322	AT2
SNHG16	0.414653	1.12e-12	1.77e-11	0.463277	0.364794	AT2
PDZK1IP1	0.414042	1.55e-19	4.84e-18	0.384181	0.245173	AT2
ESD	0.412058	7.46e-10	7.97e-09	0.427966	0.344043	AT2
RASD1	0.411453	1.21e-15	2.72e-14	0.254237	0.147985	AT2
MRPL14	0.409055	4.68e-10	5.16e-09	0.590395	0.509735	AT2
CFI	0.406668	5.52e-32	3.08e-30	0.272599	0.122907	AT2
P3H2	0.406568	3.75e-47	3.55e-45	0.152542	0.0384585	AT2
PMM1	0.405959	2.46e-07	1.75e-06	0.254237	0.193013	AT2
SCTR	0.405639	2.08e-40	1.61e-38	0.19209	0.0638571	AT2
AC127526.5	0.404427	1.44e-11	1.96e-10	0.228814	0.143178	AT2
RPS16	0.402274	4.73e-46	4.36e-44	0.951977	0.885506	AT2
ACAT1	0.401833	3.88e-12	5.73e-11	0.259887	0.170339	AT2
HYI	0.401515	5.9e-13	9.61e-12	0.289548	0.196619	AT2
FKBP1A	0.400214	7.17e-14	1.31e-12	0.600282	0.497957	AT2
ALDH1A1	0.399916	1.49e-58	1.89e-56	0.201977	0.0520792	AT2
CNIH1	0.398522	3.41e-09	3.32e-08	0.346045	0.264722	AT2
CMTM8	0.397724	3.33e-12	4.96e-11	0.266949	0.178511	AT2
RPS25	0.397327	6.87e-62	9.51e-60	0.946328	0.866116	AT2
SARS	0.395923	3.1e-14	5.97e-13	0.350282	0.239724	AT2
CADM1	0.395715	1.66e-75	2.88e-73	0.237288	0.0578479	AT2
RPLP2	0.395293	4.86e-53	5.49e-51	0.973164	0.917154	AT2
CCDC69	0.394217	2.3e-46	2.13e-44	0.141243	0.0345325	AT2
RBPMS-AS1	0.391431	7.29e-64	1.05e-61	0.107345	0.0157039	AT2
CSTB	0.390457	4.18e-32	2.35e-30	0.877119	0.760917	AT2
SERF2	0.385398	3.74e-30	1.94e-28	0.911017	0.853938	AT2
EFNA1	0.385392	2.07e-09	2.08e-08	0.435028	0.347488	AT2
EPDR1	0.384019	3.21e-39	2.39e-37	0.200565	0.069706	AT2
RND1	0.3836	1.37e-24	5.63e-23	0.159605	0.0623347	AT2
NDUFA7	0.38203	5.68e-05	0.000247348	0.439266	0.38803	AT2
S100A13	0.380335	2.18e-11	2.9e-10	0.570621	0.471036	AT2
ESAM	0.380133	1.67e-64	2.44e-62	0.161017	0.0338114	AT2
TMEM98	0.377099	1.54e-10	1.81e-09	0.333333	0.24373	AT2
ARHGDIB	0.376519	1.63e-18	4.75e-17	0.382768	0.251983	AT2
POLR2L	0.375784	1.2e-13	2.13e-12	0.775424	0.652912	AT2
SAA1	0.374975	0.000602105	0.002065	0.10452	0.154875	AT2
SLC22A3	0.374455	3.06e-63	4.31e-61	0.176554	0.0403814	AT2
SMIM20	0.373622	1.81e-07	1.32e-06	0.266949	0.19718	AT2
TMC5	0.373495	6.5e-13	1.05e-11	0.30791	0.207916	AT2
PPP1R14C	0.373439	3.52e-69	5.59e-67	0.185028	0.040141	AT2
SQOR	0.372769	5.85e-08	4.69e-07	0.279661	0.207596	AT2
CDC42EP1	0.371459	4.21e-17	1.09e-15	0.248588	0.142056	AT2
CHIA	0.370732	2.1e-165	9.99e-163	0.103107	0.00360548	AT2
LAMTOR5	0.367777	6.35e-09	5.94e-08	0.580508	0.505008	AT2
TCEAL9	0.366766	1.13e-06	7.1e-06	0.44209	0.371445	AT2
ATP5F1A	0.36663	2.63e-09	2.61e-08	0.501412	0.416072	AT2
HIGD1A	0.366001	1.8e-07	1.32e-06	0.326271	0.261197	AT2
EIF3E	0.365061	2.51e-10	2.88e-09	0.711864	0.623187	AT2
ATP6V0E1	0.365034	2.8e-11	3.65e-10	0.641243	0.557487	AT2
EBPL	0.363667	6.89e-06	3.7e-05	0.351695	0.300216	AT2
ELOF1	0.36361	3.49e-14	6.65e-13	0.300847	0.19766	AT2
TMEM92	0.362927	3.89e-32	2.2e-30	0.182203	0.0666613	AT2
FMO5	0.362501	1.19e-05	6.05e-05	0.187853	0.134685	AT2
RPL23A	0.361466	8.09e-41	6.35e-39	0.973164	0.876052	AT2
ASS1	0.360298	6.65e-15	1.37e-13	0.231638	0.133403	AT2
ACSM3	0.359547	6.9e-25	2.89e-23	0.144068	0.0536816	AT2
EIF1AY	0.359432	3.22e-35	2.04e-33	0.19774	0.0708277	AT2
TMEM165	0.359124	1.23e-09	1.27e-08	0.425141	0.338274	AT2
RPS24	0.357994	9.96e-33	5.71e-31	0.981638	0.945197	AT2
MUC1	0.356696	2.24e-32	1.28e-30	0.624294	0.383703	AT2
FAM20A	0.353996	8.7e-47	8.18e-45	0.186441	0.055284	AT2
ERP27	0.350951	4.08e-26	1.78e-24	0.139831	0.0495954	AT2
ARMC9	0.349429	2.57e-39	1.92e-37	0.153955	0.0455893	AT2
SLC44A4	0.347315	1.99e-17	5.27e-16	0.217514	0.117699	AT2
TOMM7	0.347142	1.46e-10	1.73e-09	0.747175	0.63793	AT2
ECHDC1	0.34692	2.43e-15	5.28e-14	0.326271	0.211922	AT2
RPS13	0.34661	4.57e-15	9.64e-14	0.949153	0.910344	AT2
FNIP2	0.346347	3.48e-13	5.83e-12	0.227401	0.138611	AT2
ORM1	0.345622	1.57e-18	4.58e-17	0.110169	0.0412627	AT2
EEF1D	0.34466	5.86e-18	1.62e-16	0.831921	0.751062	AT2
RPS8	0.343717	1.11e-37	7.88e-36	0.964689	0.925807	AT2
CHMP2B	0.341876	1.13e-08	1.02e-07	0.334746	0.260716	AT2
EDF1	0.341844	4.95e-14	9.27e-13	0.707627	0.640654	AT2
NINJ2	0.341228	1.81e-06	1.09e-05	0.175141	0.122426	AT2
SNX30	0.340132	2.9e-41	2.31e-39	0.165254	0.0496755	AT2
MRFAP1	0.340117	4.21e-08	3.45e-07	0.490113	0.413829	AT2
RPS15A	0.339135	1.52e-24	6.24e-23	0.961864	0.945197	AT2
ALG5	0.338245	2.43e-11	3.21e-10	0.276836	0.188286	AT2
SNHG7	0.337874	4.01e-12	5.89e-11	0.389831	0.281468	AT2
MRPS25	0.334867	4.74e-09	4.52e-08	0.275424	0.199503	AT2
ANAPC13	0.334186	1.89e-06	1.13e-05	0.279661	0.215608	AT2
TMEM205	0.333497	5.99e-08	4.8e-07	0.358757	0.288198	AT2
RPS10	0.331026	1.02e-25	4.4e-24	0.857345	0.786075	AT2
CFB	0.32823	0.000183007	0.000709354	0.274011	0.227145	AT2
EIF4A2	0.32734	1.37e-10	1.63e-09	0.610169	0.529204	AT2
ATP6V1G1	0.327121	1.01e-14	2.04e-13	0.637006	0.532169	AT2
SOD3	0.327076	1.15e-07	8.71e-07	0.25565	0.178191	AT2
PLA2G1B	0.326025	2.3e-07	1.65e-06	0.194915	0.130038	AT2
RPL13	0.325785	3.37e-49	3.37e-47	0.997175	0.974121	AT2
KITLG	0.32397	3.18e-35	2.03e-33	0.170904	0.0576877	AT2
METAP2	0.323898	1.18e-06	7.39e-06	0.388418	0.319045	AT2
RAB17	0.323742	7.19e-11	8.91e-10	0.190678	0.114975	AT2
MTUS1	0.322758	8e-18	2.19e-16	0.25565	0.147344	AT2
UBL5	0.320959	1.47e-10	1.74e-09	0.700565	0.622066	AT2
DPYSL2	0.32015	4.95e-12	7.19e-11	0.223164	0.138931	AT2
TC2N	0.319609	8.18e-33	4.74e-31	0.241525	0.101594	AT2
TMEM45A	0.318719	5.99e-08	4.8e-07	0.14548	0.0860508	AT2
DMKN	0.31733	1.62e-11	2.19e-10	0.427966	0.317763	AT2
FKBP2	0.316283	4.05e-11	5.19e-10	0.19209	0.116257	AT2
AC023509.2	0.31557	9.02e-25	3.75e-23	0.10452	0.0321288	AT2
MIR200CHG	0.315014	4.61e-11	5.86e-10	0.15113	0.0825254	AT2
VAMP2	0.314577	4.85e-10	5.33e-09	0.370056	0.280747	AT2
ETV1	0.3144	1.84e-13	3.19e-12	0.193503	0.107203	AT2
CYB5R3	0.313128	4.28e-10	4.73e-09	0.331921	0.247576	AT2
ARL5A	0.312638	5.19e-06	2.87e-05	0.364407	0.303181	AT2
RAB27A	0.312634	9.83e-09	8.96e-08	0.257062	0.182918	AT2
GPRC5C	0.312521	7.83e-16	1.81e-14	0.230226	0.13156	AT2
IL20RA	0.31149	7.31e-12	1.04e-10	0.108757	0.050637	AT2
ATP8A1	0.311029	1.4e-67	2.19e-65	0.155367	0.030286	AT2
AMD1	0.310707	4.98e-16	1.17e-14	0.34322	0.222658	AT2
TRAM1	0.310564	4.83e-09	4.6e-08	0.490113	0.408381	AT2
OXA1L	0.310443	2.6e-07	1.84e-06	0.25	0.182998	AT2
RAB11B	0.309464	1.77e-07	1.3e-06	0.333333	0.265283	AT2
EEF1B2	0.309408	7.34e-12	1.04e-10	0.803672	0.720215	AT2
DUOXA1	0.30919	6.64e-58	8.34e-56	0.159605	0.0360548	AT2
EVA1A	0.308187	1.16e-15	2.61e-14	0.20904	0.114975	AT2
C1orf21	0.307774	3.02e-07	2.12e-06	0.258475	0.188927	AT2
ZSWIM7	0.30733	2.74e-08	2.33e-07	0.227401	0.157119	AT2
PPP2CB	0.307165	1.97e-22	7.4e-21	0.268362	0.143578	AT2
NDUFA3	0.306933	9.78e-05	0.000404066	0.450565	0.409743	AT2
GCHFR	0.305928	1.27e-10	1.51e-09	0.336158	0.240846	AT2
RBM3	0.304493	2.17e-07	1.57e-06	0.512712	0.450044	AT2
ABCD3	0.303943	3e-16	7.21e-15	0.201977	0.107844	AT2
ZFP36L1	0.302958	0.00805553	0.0203492	0.524011	0.540742	AT2
ATF4	0.302883	6.54e-08	5.2e-07	0.436441	0.367679	AT2
SLC25A3	0.302692	1.08e-09	1.12e-08	0.597458	0.513501	AT2
CAPZA2	0.301919	3.91e-12	5.76e-11	0.411017	0.299415	AT2
NECAB1	0.301875	1.25e-135	4.21e-133	0.103107	0.00528804	AT2
MRPL54	0.301669	0.000103228	0.000423786	0.374294	0.32265	AT2
GNAQ	0.301234	2.2e-11	2.93e-10	0.238701	0.153033	AT2
MPZL2	0.300705	1.19e-11	1.64e-10	0.422316	0.29581	AT2
CRLS1	0.300068	1.02e-06	6.49e-06	0.240113	0.178832	AT2
NUDT14	0.299023	1.82e-13	3.15e-12	0.341808	0.225623	AT2
TBC1D24	0.298668	1.13e-27	5.31e-26	0.129944	0.0425447	AT2
ANKRD65	0.29613	1.5e-19	4.71e-18	0.194915	0.095425	AT2
HLA-DRB5	0.295368	7.63e-29	3.8e-27	0.34887	0.170259	AT2
C4orf19	0.295106	1.34e-107	3.48e-105	0.118644	0.0106562	AT2
SMARCD3	0.294857	3.55e-33	2.09e-31	0.139831	0.0423043	AT2
BCAT2	0.292416	6.39e-07	4.22e-06	0.185028	0.126913	AT2
MECOM	0.291016	2e-11	2.68e-10	0.225989	0.140774	AT2
TMEM219	0.290019	8.2e-05	0.000345028	0.481638	0.426168	AT2
DLC1	0.289692	1e-13	1.81e-12	0.172316	0.0931816	AT2
RPS5	0.288958	8.01e-20	2.56e-18	0.936441	0.884464	AT2
INSIG1	0.288028	3.08e-16	7.41e-15	0.207627	0.109767	AT2
C9orf152	0.287942	2.54e-21	9.03e-20	0.105932	0.0359747	AT2
RPS6KA2	0.287472	3.23e-18	9.21e-17	0.162429	0.0758753	AT2
ACAA1	0.28657	4.03e-08	3.32e-07	0.247175	0.178992	AT2
ZDHHC21	0.286417	7.82e-20	2.5e-18	0.204802	0.102556	AT2
AC007405.3	0.286003	4.27e-13	7.09e-12	0.158192	0.0823652	AT2
LAMTOR3	0.283815	0.0062671	0.0163931	0.190678	0.158	AT2
ACSL1	0.283735	5.72e-30	2.95e-28	0.225989	0.096066	AT2
HNMT	0.283687	7.25e-12	1.03e-10	0.300847	0.203349	AT2
NBEAL1	0.283613	2.21e-05	0.000105439	0.306497	0.249659	AT2
SNHG8	0.281764	5.26e-09	4.99e-08	0.498588	0.425687	AT2
RAB2A	0.281193	1.63e-10	1.92e-09	0.485876	0.396923	AT2
CEP70	0.281026	6.86e-06	3.68e-05	0.216102	0.158641	AT2
RILP	0.280946	8.74e-19	2.62e-17	0.166667	0.0766765	AT2
CDK2AP2	0.280297	0.000657339	0.00223132	0.45904	0.405977	AT2
SELENOP	0.279943	4.37e-12	6.39e-11	0.649718	0.498037	AT2
PET100	0.279495	1.63e-06	9.95e-06	0.454802	0.400128	AT2
NDUFA5	0.279046	2.42e-07	1.73e-06	0.399718	0.322971	AT2
ETV5	0.278896	7.62e-19	2.29e-17	0.127119	0.0507972	AT2
ASL	0.278134	9.23e-06	4.81e-05	0.259887	0.202628	AT2
TMSB4X	0.277708	2.51e-38	1.83e-36	0.995763	0.969153	AT2
ERBB3	0.2775	9.1e-09	8.35e-08	0.25565	0.178912	AT2
TRIR	0.276351	2.04e-05	9.83e-05	0.535311	0.48682	AT2
TSPAN13	0.276235	2.75e-08	2.33e-07	0.45904	0.383222	AT2
SF3B5	0.276181	9.59e-07	6.13e-06	0.516949	0.448682	AT2
BOK	0.275992	1.77e-29	9.05e-28	0.15113	0.0525599	AT2
EFEMP1	0.27579	5.57e-07	3.72e-06	0.204802	0.142697	AT2
RPL18	0.274962	1.29e-21	4.67e-20	0.937853	0.910103	AT2
DHRS3	0.27438	0.00125031	0.00396139	0.211864	0.172743	AT2
ANXA4	0.274023	8.54e-07	5.5e-06	0.433616	0.352456	AT2
ARRDC3	0.273542	3.39e-07	2.36e-06	0.330508	0.257511	AT2
PTPN1	0.273423	1.2e-11	1.64e-10	0.230226	0.144059	AT2
GNG5	0.271786	9.38e-07	6.02e-06	0.663842	0.608285	AT2
VAMP8	0.270358	7.12e-07	4.67e-06	0.694915	0.607644	AT2
TMEM37	0.270147	1.63e-22	6.15e-21	0.139831	0.0534412	AT2
ANG	0.270075	1.33e-10	1.58e-09	0.170904	0.100232	AT2
MED4	0.269389	0.000183851	0.000712022	0.265537	0.217851	AT2
SIAE	0.268352	2.47e-05	0.000116708	0.139831	0.0939027	AT2
FASN	0.268213	2.25e-07	1.62e-06	0.282486	0.211121	AT2
IL1R1	0.267938	8.72e-38	6.24e-36	0.196328	0.0679433	AT2
RPL27	0.267923	6.75e-22	2.49e-20	0.927966	0.84232	AT2
FMC1	0.267488	2.83e-13	4.8e-12	0.276836	0.174906	AT2
TMBIM4	0.267056	2.84e-05	0.000132061	0.471751	0.424085	AT2
SNHG32	0.266192	4.23e-13	7.03e-12	0.457627	0.332425	AT2
PARM1	0.266138	1.03e-08	9.32e-08	0.214689	0.141335	AT2
CMTM7	0.264731	5.48e-21	1.91e-19	0.172316	0.0765163	AT2
CFTR	0.263945	9.64e-226	8.81e-223	0.114407	0.00224341	AT2
RPL24	0.262744	1.47e-13	2.58e-12	0.950565	0.90113	AT2
IMPDH2	0.261917	7.91e-05	0.000334047	0.30791	0.256951	AT2
PHPT1	0.260484	3.79e-11	4.87e-10	0.535311	0.42753	AT2
TACC1	0.259966	3.63e-10	4.06e-09	0.187853	0.113613	AT2
SGPP2	0.258926	4.82e-10	5.3e-09	0.190678	0.116577	AT2
STXBP1	0.258329	1.79e-15	3.93e-14	0.149718	0.0722698	AT2
BTF3	0.258004	1.87e-08	1.63e-07	0.775424	0.712363	AT2
FILIP1	0.257724	3.17e-26	1.39e-24	0.135593	0.0465508	AT2
RHOBTB2	0.256064	2.42e-11	3.19e-10	0.223164	0.13845	AT2
SEC11A	0.255753	2.1e-06	1.25e-05	0.525424	0.469674	AT2
CPM	0.255142	7.45e-08	5.88e-07	0.316384	0.235638	AT2
ALDH2	0.255103	8.85e-10	9.35e-09	0.490113	0.377454	AT2
STOM	0.254488	3.9e-07	2.68e-06	0.351695	0.27626	AT2
SGMS2	0.253817	6.22e-14	1.15e-12	0.193503	0.108565	AT2
RAP1A	0.253144	5.94e-10	6.45e-09	0.324859	0.237882	AT2
DPM2	0.252914	2.37e-10	2.73e-09	0.312147	0.222578	AT2
LAD1	0.252688	6.01e-09	5.64e-08	0.247175	0.170579	AT2
IGKC	0.252445	4.13e-72	6.83e-70	0.781073	0.414871	AT2
C4orf3	0.252422	1.1e-08	9.93e-08	0.574859	0.500601	AT2
DHRS4L2	0.251088	2.4e-06	1.41e-05	0.206215	0.147344	AT2
BDH2	0.251081	0.00533319	0.0142639	0.265537	0.228347	AT2
LAMTOR1	0.250253	5.91e-08	4.74e-07	0.485876	0.406458	AT2
ZNF444	0.250223	1.34e-09	1.38e-08	0.194915	0.124589	AT2
NFIX	0.250097	9.68e-13	1.54e-11	0.183616	0.102956	AT2
NDUFC1	0.250065	0.000196868	0.000756532	0.509887	0.460139	AT2
CAPS	5.67302	9.68e-201	6.31e-199	0.984375	0.0680381	Ciliatedcells
TPPP3	5.58022	0	0	0.984375	0.0353524	Ciliatedcells
TMEM190	5.53437	0	0	0.953125	0.00335238	Ciliatedcells
C9orf24	4.87974	0	0	0.984375	0.00891429	Ciliatedcells
C20orf85	4.74888	0	0	0.875	0.00121905	Ciliatedcells
OMG	4.24714	0	0	0.9375	0.00182857	Ciliatedcells
FAM183A	4.23805	0	0	0.921875	0.0138667	Ciliatedcells
RSPH1	4.12909	0	0	0.90625	0.0141714	Ciliatedcells
TSPAN1	4.03554	3.45e-142	1.86e-140	0.859375	0.0726857	Ciliatedcells
PIFO	3.91827	5.64e-235	4.09e-233	0.921875	0.0485333	Ciliatedcells
C1orf194	3.89411	0	0	0.8125	0.00144762	Ciliatedcells
GSTA1	3.85221	1.52e-146	8.37e-145	0.859375	0.069181	Ciliatedcells
SNTN	3.74503	0	0	0.84375	0.0123429	Ciliatedcells
C5orf49	3.66689	0	0	0.90625	0.0180571	Ciliatedcells
C9orf116	3.45286	4.49e-288	3.64e-286	0.859375	0.0324571	Ciliatedcells
CETN2	3.42621	3.16e-50	9.48e-49	0.921875	0.311314	Ciliatedcells
C11orf88	3.35981	0	0	0.765625	0.000533333	Ciliatedcells
DYNLRB2	3.34388	0	0	0.84375	0.00373333	Ciliatedcells
MORN2	3.30535	1.14e-66	4.08e-65	0.921875	0.2096	Ciliatedcells
IGFBP7	3.19365	9.79e-61	3.32e-59	0.921875	0.228876	Ciliatedcells
CAPSL	3.11477	0	0	0.78125	0.00228571	Ciliatedcells
LRRIQ1	3.10957	5.12e-258	3.88e-256	0.796875	0.0310857	Ciliatedcells
AGR3	3.09357	2.12e-52	6.54e-51	0.875	0.234667	Ciliatedcells
ECRG4	3.02027	0	0	0.75	0.000609524	Ciliatedcells
AL357093.2	3.01481	0	0	0.875	0.00205714	Ciliatedcells
PSENEN	2.97712	1.6e-42	4.47e-41	0.875	0.316724	Ciliatedcells
ODF3B	2.96697	1.94e-48	5.71e-47	0.828125	0.22179	Ciliatedcells
CCDC78	2.92796	0	0	0.875	0.0118857	Ciliatedcells
DNAAF1	2.90213	0	0	0.828125	0.014019	Ciliatedcells
SAA2	2.88124	6.14e-80	2.43e-78	0.5625	0.0489143	Ciliatedcells
ZMYND10	2.83756	0	0	0.8125	0.0102095	Ciliatedcells
MORN5	2.82687	0	0	0.765625	0.00190476	Ciliatedcells
SAA1	2.81579	6.99e-25	1.37e-23	0.59375	0.150019	Ciliatedcells
CCDC170	2.74868	0	0	0.828125	0.00457143	Ciliatedcells
PLAC8	2.74303	1.53e-135	8.05e-134	0.8125	0.0633905	Ciliatedcells
AC013264.1	2.74019	0	0	0.84375	0.0214857	Ciliatedcells
CFAP126	2.72825	0	0	0.796875	0.00617143	Ciliatedcells
MRPS31	2.71641	1.85e-86	7.59e-85	0.859375	0.124038	Ciliatedcells
FAM229B	2.71243	5.11e-86	2.09e-84	0.8125	0.108952	Ciliatedcells
CIB1	2.70188	1.29e-41	3.58e-40	0.953125	0.444876	Ciliatedcells
AC007906.2	2.6987	0	0	0.8125	0.0162286	Ciliatedcells
FAM92B	2.68374	0	0	0.8125	0.000380952	Ciliatedcells
CES1	2.65769	1.27e-107	6.05e-106	0.796875	0.0796952	Ciliatedcells
FOXJ1	2.63767	8.92e-125	4.52e-123	0.875	0.0867048	Ciliatedcells
TUBB4B	2.62699	5.51e-32	1.28e-30	0.90625	0.477029	Ciliatedcells
SLPI	2.61444	8.34e-36	2.09e-34	0.921875	0.417829	Ciliatedcells
CCDC146	2.59674	0	0	0.828125	0.0195048	Ciliatedcells
WDR38	2.57666	0	0	0.75	0.000685714	Ciliatedcells
CCN2	2.56577	1.03e-96	4.57e-95	0.75	0.0758095	Ciliatedcells
SMIM22	2.54466	2.33e-41	6.37e-40	0.875	0.317486	Ciliatedcells
TSPAN19	2.54417	0	0	0.734375	0.000990476	Ciliatedcells
CFAP53	2.53343	0	0	0.8125	0.020419	Ciliatedcells
MS4A8	2.50812	2.33e-185	1.44e-183	0.75	0.0393905	Ciliatedcells
GSN	2.5068	1.08e-28	2.35e-27	0.859375	0.367695	Ciliatedcells
CDHR3	2.49151	0	0	0.78125	0.0118857	Ciliatedcells
PRDX5	2.48529	8.61e-41	2.33e-39	0.984375	0.668952	Ciliatedcells
EFHC1	2.47114	1.77e-90	7.48e-89	0.8125	0.103162	Ciliatedcells
KIF9	2.45499	3.99e-90	1.68e-88	0.828125	0.106743	Ciliatedcells
LRRC46	2.43317	0	0	0.75	0.00815238	Ciliatedcells
CALM1	2.41787	5.3e-38	1.37e-36	0.96875	0.57699	Ciliatedcells
CD59	2.38581	4.06e-33	9.69e-32	0.90625	0.5056	Ciliatedcells
LDLRAD1	2.38339	0	0	0.75	0.00175238	Ciliatedcells
RSPH9	2.38066	0	0	0.765625	0.0104381	Ciliatedcells
WDR86-AS1	2.37551	0	0	0.796875	0.0223238	Ciliatedcells
ROPN1L	2.3633	0	0	0.75	0.00167619	Ciliatedcells
WDR54	2.35905	8.75e-84	3.53e-82	0.84375	0.121829	Ciliatedcells
DYDC2	2.35523	0	0	0.78125	0.00700952	Ciliatedcells
SLC44A4	2.34219	2.49e-76	9.56e-75	0.796875	0.119771	Ciliatedcells
LRRC23	2.32777	6.18e-97	2.74e-95	0.84375	0.104076	Ciliatedcells
FANK1	2.32451	0	0	0.796875	0.0137905	Ciliatedcells
DYNLL1	2.31717	4.14e-39	1.09e-37	0.984375	0.66941	Ciliatedcells
ALDH1A1	2.31152	4.05e-155	2.26e-153	0.828125	0.056381	Ciliatedcells
CRIP1	2.30761	3.05e-32	7.15e-31	0.96875	0.587962	Ciliatedcells
FAM166B	2.30344	0	0	0.765625	0.00152381	Ciliatedcells
DNALI1	2.29384	3.55e-89	1.49e-87	0.75	0.086781	Ciliatedcells
DPCD	2.28804	6.35e-66	2.26e-64	0.859375	0.163886	Ciliatedcells
TMC5	2.28299	9.08e-49	2.69e-47	0.828125	0.210286	Ciliatedcells
TEKT1	2.27029	0	0	0.75	0	Ciliatedcells
NME5	2.2618	0	0	0.78125	0.0221714	Ciliatedcells
CYSTM1	2.22636	2.2e-37	5.63e-36	0.890625	0.348419	Ciliatedcells
SPA17	2.1934	2.7e-119	1.35e-117	0.78125	0.0681905	Ciliatedcells
C9orf135	2.17789	0	0	0.71875	0.00220952	Ciliatedcells
DNAH12	2.16817	0	0	0.71875	0.00137143	Ciliatedcells
EFCAB1	2.14113	0	0	0.71875	0.00586667	Ciliatedcells
C12orf75	2.13503	1.21e-65	4.31e-64	0.859375	0.151086	Ciliatedcells
TCTEX1D2	2.11859	1.02e-52	3.15e-51	0.828125	0.182324	Ciliatedcells
PIP	2.11683	0	0	0.4375	0.000685714	Ciliatedcells
FXYD3	2.1161	4.36e-34	1.06e-32	0.90625	0.409448	Ciliatedcells
CFAP43	2.1106	0	0	0.6875	0.00350476	Ciliatedcells
SAXO2	2.08479	0	0	0.734375	0.00708571	Ciliatedcells
SPAG6	2.07726	0	0	0.75	0.00662857	Ciliatedcells
FABP6	2.0768	5.18e-145	2.84e-143	0.640625	0.035581	Ciliatedcells
MNS1	2.07609	4.23e-245	3.09e-243	0.71875	0.0256762	Ciliatedcells
FAM216B	2.07041	0	0	0.703125	0.000304762	Ciliatedcells
IK	2.06974	5.88e-37	1.49e-35	0.875	0.329295	Ciliatedcells
RIIAD1	2.06782	0	0	0.6875	0.00327619	Ciliatedcells
RP1	2.06526	0	0	0.6875	0.0140952	Ciliatedcells
TNFAIP8L1	2.0471	3.2e-223	2.22e-221	0.765625	0.0329143	Ciliatedcells
PIGR	2.03236	5.87e-62	2.01e-60	0.796875	0.132876	Ciliatedcells
CDS1	2.0241	1.43e-87	5.92e-86	0.78125	0.0958476	Ciliatedcells
FAM81B	2.004	8.73e-237	6.37e-235	0.703125	0.0258286	Ciliatedcells
HMGN3	2.00325	1.34e-24	2.61e-23	0.84375	0.503543	Ciliatedcells
UFC1	2.00312	3.52e-29	7.73e-28	0.890625	0.47261	Ciliatedcells
IFT27	2.00021	1.43e-58	4.75e-57	0.859375	0.182933	Ciliatedcells
ATP5IF1	1.9814	4.42e-27	9.2e-26	0.890625	0.590324	Ciliatedcells
CCDC153	1.97327	2.22e-204	1.47e-202	0.78125	0.0378667	Ciliatedcells
PPIL6	1.96903	2.74e-206	1.81e-204	0.703125	0.0299429	Ciliatedcells
CFAP45	1.96762	0	0	0.75	0.00998095	Ciliatedcells
EZR	1.94929	1.75e-32	4.12e-31	0.921875	0.4448	Ciliatedcells
CCDC17	1.93731	0	0	0.71875	0.00373333	Ciliatedcells
C22orf15	1.9166	0	0	0.734375	0.000228571	Ciliatedcells
CHST9	1.91561	0	0	0.71875	0.00624762	Ciliatedcells
METTL7A	1.90704	5.02e-101	2.31e-99	0.734375	0.0709333	Ciliatedcells
DNAH5	1.90047	3.66e-130	1.88e-128	0.78125	0.0629333	Ciliatedcells
C11orf97	1.89396	0	0	0.703125	0.000152381	Ciliatedcells
DZIP3	1.88692	4.08e-117	2.03e-115	0.75	0.0640762	Ciliatedcells
SPAG17	1.8821	3.04e-187	1.89e-185	0.734375	0.0365714	Ciliatedcells
CFAP298	1.86715	5.69e-36	1.43e-34	0.8125	0.265752	Ciliatedcells
FAM174A	1.86156	1.72e-62	5.96e-61	0.8125	0.149943	Ciliatedcells
CFAP73	1.8444	0	0	0.703125	0.00114286	Ciliatedcells
CATSPERD	1.84028	0	0	0.65625	0.000152381	Ciliatedcells
RSPH4A	1.83385	0	0	0.734375	0.00205714	Ciliatedcells
ENKUR	1.8324	0	0	0.6875	0.00937143	Ciliatedcells
ERICH3	1.82125	0	0	0.703125	0.000304762	Ciliatedcells
SCGB2A1	1.81921	6.74e-189	4.25e-187	0.65625	0.0278857	Ciliatedcells
C1orf189	1.81202	0	0	0.65625	0.00152381	Ciliatedcells
TMEM231	1.8108	4.05e-230	2.92e-228	0.71875	0.0278857	Ciliatedcells
GIHCG	1.80746	2.95e-76	1.13e-74	0.765625	0.102476	Ciliatedcells
DYNLT1	1.80511	4.16e-28	8.96e-27	0.921875	0.489752	Ciliatedcells
B9D1	1.80509	3.39e-96	1.49e-94	0.734375	0.0736	Ciliatedcells
DRC3	1.80135	0	0	0.6875	0.0145524	Ciliatedcells
PSCA	1.79537	0	0	0.453125	0.00472381	Ciliatedcells
TUBA1A	1.79278	1.24e-26	2.55e-25	0.875	0.360381	Ciliatedcells
IFT43	1.79266	5.54e-48	1.62e-46	0.78125	0.173867	Ciliatedcells
IQCG	1.78418	6.7e-97	2.97e-95	0.78125	0.0822857	Ciliatedcells
CFAP157	1.77293	0	0	0.671875	0.0016	Ciliatedcells
CLU	1.77107	5.13e-31	1.17e-29	0.8125	0.262552	Ciliatedcells
TFF3	1.75938	1.07e-121	5.34e-120	0.6875	0.0477714	Ciliatedcells
CCL15	1.75637	0	0	0.6875	0.000457143	Ciliatedcells
MT-ND3	1.74709	2.21e-25	4.39e-24	0.9375	0.777981	Ciliatedcells
UBXN10	1.74371	0	0	0.734375	0.0128	Ciliatedcells
DYNC2H1	1.72823	1.31e-97	5.83e-96	0.625	0.0517333	Ciliatedcells
EFCAB10	1.72554	0	0	0.65625	0.00289524	Ciliatedcells
TEKT2	1.72088	0	0	0.703125	0.0106667	Ciliatedcells
NUCB2	1.7142	9.84e-27	2.02e-25	0.828125	0.338514	Ciliatedcells
POLR2I	1.71074	8.03e-24	1.52e-22	0.8125	0.419962	Ciliatedcells
TMEM107	1.70984	2.76e-65	9.76e-64	0.796875	0.127314	Ciliatedcells
SPACA9	1.69975	6.11e-113	2.96e-111	0.71875	0.0588952	Ciliatedcells
ALOX15	1.69053	0	0	0.546875	0.000914286	Ciliatedcells
CST6	1.68972	4.06e-42	1.13e-40	0.796875	0.182476	Ciliatedcells
DNAH9	1.68229	0	0	0.640625	0.00114286	Ciliatedcells
TUBA4B	1.67999	0	0	0.65625	0.000228571	Ciliatedcells
CCDC113	1.6797	5.83e-215	3.95e-213	0.703125	0.0284952	Ciliatedcells
ODF2L	1.67747	1.54e-36	3.9e-35	0.78125	0.222171	Ciliatedcells
FTO	1.67704	8.83e-34	2.13e-32	0.484375	0.0842667	Ciliatedcells
ARMC3	1.67444	0	0	0.75	0.00739048	Ciliatedcells
AC244090.1	1.67266	2.53e-38	6.59e-37	0.703125	0.17219	Ciliatedcells
RABL2B	1.66801	8.33e-104	3.88e-102	0.734375	0.0687238	Ciliatedcells
SPATA18	1.66734	0	0	0.625	0.00571429	Ciliatedcells
NUDC	1.66442	7.14e-24	1.36e-22	0.84375	0.445943	Ciliatedcells
STMND1	1.65369	0	0	0.65625	0.0040381	Ciliatedcells
PRR29	1.64858	0	0	0.65625	0.00929524	Ciliatedcells
CFAP70	1.63575	1.93e-253	1.44e-251	0.6875	0.0224762	Ciliatedcells
AKAP9	1.63169	4.38e-31	9.99e-30	0.78125	0.271924	Ciliatedcells
CP	1.62549	4.22e-68	1.53e-66	0.796875	0.112914	Ciliatedcells
DCDC2B	1.62013	0	0	0.5625	0	Ciliatedcells
CFAP300	1.6179	2.22e-79	8.71e-78	0.703125	0.0825143	Ciliatedcells
STK33	1.61494	8.21e-114	4e-112	0.6875	0.0537905	Ciliatedcells
LRTOMT	1.61025	3e-140	1.6e-138	0.625	0.0352762	Ciliatedcells
IFT57	1.60185	9.09e-28	1.94e-26	0.859375	0.349562	Ciliatedcells
CC2D2A	1.59986	5.27e-132	2.74e-130	0.671875	0.0438095	Ciliatedcells
RUVBL2	1.59897	1.96e-36	4.94e-35	0.734375	0.19581	Ciliatedcells
SARAF	1.59277	4.83e-22	8.67e-21	0.796875	0.394971	Ciliatedcells
C20orf96	1.59265	4.31e-79	1.68e-77	0.609375	0.0590476	Ciliatedcells
AL121899.1	1.58966	0	0	0.65625	0.0103619	Ciliatedcells
WDR78	1.58201	0	0	0.734375	0.00937143	Ciliatedcells
FHAD1	1.57394	0	0	0.65625	0.0119619	Ciliatedcells
ARHGAP18	1.57273	2.36e-57	7.75e-56	0.75	0.127695	Ciliatedcells
DNAH6	1.57184	0	0	0.578125	0.00700952	Ciliatedcells
C21orf58	1.56832	7.97e-162	4.61e-160	0.71875	0.0402286	Ciliatedcells
NEK5	1.56654	0	0	0.6875	0.0124952	Ciliatedcells
ALDH3B1	1.56233	2.84e-51	8.68e-50	0.671875	0.115581	Ciliatedcells
LXN	1.56121	1.63e-94	7.03e-93	0.65625	0.0584381	Ciliatedcells
GON7	1.55408	4.34e-59	1.46e-57	0.75	0.125333	Ciliatedcells
CABCOCO1	1.54526	1.04e-143	5.64e-142	0.65625	0.0380952	Ciliatedcells
CALML4	1.54413	7.17e-114	3.5e-112	0.703125	0.0556952	Ciliatedcells
MLF1	1.54277	3.66e-33	8.72e-32	0.796875	0.238095	Ciliatedcells
PLAAT4	1.54147	3.76e-22	6.77e-21	0.875	0.381105	Ciliatedcells
CEP126	1.53641	1.93e-73	7.22e-72	0.71875	0.0929524	Ciliatedcells
HSPB11	1.53476	1.96e-32	4.6e-31	0.84375	0.283352	Ciliatedcells
HYDIN	1.53363	0	0	0.65625	0.00929524	Ciliatedcells
PCM1	1.53182	1.17e-38	3.05e-37	0.75	0.192533	Ciliatedcells
DTHD1	1.52928	0	0	0.703125	0.00182857	Ciliatedcells
MT-ND2	1.5121	7.92e-25	1.55e-23	0.953125	0.829562	Ciliatedcells
DNAAF4	1.51167	8.9e-161	5.11e-159	0.75	0.0441905	Ciliatedcells
DMKN	1.51011	5.91e-29	1.29e-27	0.84375	0.321143	Ciliatedcells
GSTA2	1.50863	0	0	0.28125	0.000304762	Ciliatedcells
SPAG8	1.50404	0	0	0.59375	0.0064	Ciliatedcells
SPEF1	1.49919	0	0	0.640625	0.00411429	Ciliatedcells
MAPK15	1.49816	0	0	0.640625	0.0143238	Ciliatedcells
STOML3	1.49444	0	0	0.65625	7.62e-05	Ciliatedcells
CDHR4	1.49128	0	0	0.59375	0.000838095	Ciliatedcells
SPAG16	1.48396	1.75e-41	4.81e-40	0.71875	0.165867	Ciliatedcells
CD164L2	1.47856	0	0	0.578125	0.00944762	Ciliatedcells
IQCD	1.47471	1.1e-160	6.3e-159	0.640625	0.032	Ciliatedcells
C6orf118	1.47173	0	0	0.625	7.62e-05	Ciliatedcells
GPR162	1.46657	0	0	0.671875	0.0140952	Ciliatedcells
SPAG1	1.46539	5.69e-95	2.48e-93	0.71875	0.0704762	Ciliatedcells
SRGAP3-AS2	1.46023	0	0	0.59375	0	Ciliatedcells
CARS	1.45684	8.33e-37	2.11e-35	0.640625	0.132952	Ciliatedcells
BBOF1	1.44374	4.55e-200	2.96e-198	0.671875	0.0280381	Ciliatedcells
IFT22	1.43914	4.23e-32	9.89e-31	0.71875	0.197181	Ciliatedcells
C11orf74	1.43813	1.37e-60	4.62e-59	0.75	0.119695	Ciliatedcells
HIPK1	1.43668	5.96e-59	1.99e-57	0.703125	0.108267	Ciliatedcells
HSBP1	1.4324	5.37e-22	9.62e-21	0.875	0.59459	Ciliatedcells
DNAH7	1.42596	0	0	0.625	0.00441905	Ciliatedcells
RGS22	1.42429	0	0	0.625	0.000685714	Ciliatedcells
CCDC39	1.4227	0	0	0.671875	0.000761905	Ciliatedcells
CCDC74A	1.41792	1.56e-100	7.08e-99	0.640625	0.0519619	Ciliatedcells
DNPH1	1.4175	3.67e-23	6.83e-22	0.796875	0.364648	Ciliatedcells
CLUAP1	1.41692	1.37e-55	4.41e-54	0.765625	0.139048	Ciliatedcells
B9D2	1.41673	1.3e-82	5.22e-81	0.640625	0.0628571	Ciliatedcells
LRRC34	1.41543	9.42e-155	5.25e-153	0.53125	0.0221714	Ciliatedcells
UBXN11	1.41288	6.9e-101	3.15e-99	0.703125	0.0626286	Ciliatedcells
IGFBP5	1.41278	3.21e-84	1.3e-82	0.734375	0.0743619	Ciliatedcells
CCDC30	1.40714	8.92e-141	4.77e-139	0.671875	0.0409143	Ciliatedcells
WDR66	1.40168	5.19e-54	1.64e-52	0.734375	0.128	Ciliatedcells
DNAAF3	1.39735	0	0	0.640625	0.00975238	Ciliatedcells
ACBD3-AS1	1.39252	0	0	0.65625	0.00281905	Ciliatedcells
CKB	1.39049	2.56e-21	4.5e-20	0.84375	0.410057	Ciliatedcells
MTRNR2L12	1.39037	2.6e-45	7.44e-44	0.578125	0.0882286	Ciliatedcells
SPATA33	1.38971	9.02e-58	2.98e-56	0.65625	0.0937905	Ciliatedcells
HSPBP1	1.38383	3.63e-39	9.58e-38	0.6875	0.150552	Ciliatedcells
GSTP1	1.37797	6.44e-30	1.43e-28	1	0.830629	Ciliatedcells
LINC01765	1.37381	0	0	0.515625	0.000228571	Ciliatedcells
PACRG	1.37353	0	0	0.65625	0.00205714	Ciliatedcells
TEX9	1.37336	6.25e-139	3.32e-137	0.71875	0.0469333	Ciliatedcells
SRI	1.36926	1.36e-17	2.1e-16	0.8125	0.485714	Ciliatedcells
TOGARAM2	1.36737	0	0	0.65625	0.00487619	Ciliatedcells
OSCP1	1.36215	1.07e-131	5.55e-130	0.65625	0.0414476	Ciliatedcells
CTSS	1.36026	2.56e-25	5.07e-24	0.84375	0.339733	Ciliatedcells
ACYP1	1.35929	6.65e-49	1.97e-47	0.734375	0.135467	Ciliatedcells
B2M	1.35763	2.57e-24	4.98e-23	0.984375	0.940343	Ciliatedcells
P4HTM	1.35167	1.15e-41	3.2e-40	0.6875	0.145067	Ciliatedcells
MAATS1	1.35159	0	0	0.625	0.00739048	Ciliatedcells
ENDOG	1.34947	6.58e-69	2.41e-67	0.71875	0.0928762	Ciliatedcells
TTLL10	1.34912	0	0	0.640625	0.00312381	Ciliatedcells
IFI6	1.34892	8.39e-12	9.91e-11	0.859375	0.630857	Ciliatedcells
CFAP44	1.34712	1.9e-291	1.55e-289	0.65625	0.017219	Ciliatedcells
AK1	1.34596	6.44e-18	1.01e-16	0.703125	0.26621	Ciliatedcells
C6	1.34517	0	0	0.59375	0.000380952	Ciliatedcells
SPEF2	1.34402	5.1e-182	3.11e-180	0.65625	0.0293333	Ciliatedcells
TCTEX1D4	1.34042	0	0	0.640625	0.00662857	Ciliatedcells
WDR34	1.33701	1.69e-34	4.16e-33	0.75	0.198705	Ciliatedcells
PTPRN2	1.33685	2.84e-100	1.28e-98	0.609375	0.0462476	Ciliatedcells
ABCA5	1.33236	2.29e-76	8.82e-75	0.6875	0.0770286	Ciliatedcells
SAMHD1	1.32757	2.32e-57	7.63e-56	0.703125	0.10301	Ciliatedcells
WDR60	1.32703	2.23e-30	5.01e-29	0.6875	0.191238	Ciliatedcells
AKAP14	1.32042	0	0	0.59375	0.000533333	Ciliatedcells
TCTEX1D1	1.31597	0	0	0.640625	0.000609524	Ciliatedcells
TCTN1	1.31489	8.15e-54	2.57e-52	0.703125	0.116724	Ciliatedcells
CFAP221	1.31213	2.86e-124	1.44e-122	0.671875	0.0462476	Ciliatedcells
MYCBP	1.30169	9.31e-47	2.69e-45	0.75	0.150476	Ciliatedcells
CCDC181	1.29473	0	0	0.59375	0.00198095	Ciliatedcells
CLIC6	1.29384	1.07e-31	2.47e-30	0.625	0.144533	Ciliatedcells
AFDN	1.29277	5.86e-40	1.57e-38	0.703125	0.152533	Ciliatedcells
CENPM	1.29238	1.92e-64	6.76e-63	0.609375	0.0701714	Ciliatedcells
IRF9	1.29182	5.81e-22	1.04e-20	0.703125	0.258895	Ciliatedcells
PTPRF	1.28664	8.85e-24	1.68e-22	0.71875	0.249295	Ciliatedcells
CD24	1.28609	1.3e-15	1.84e-14	0.859375	0.497829	Ciliatedcells
ALCAM	1.28518	9.73e-27	2e-25	0.765625	0.257829	Ciliatedcells
ERGIC3	1.285	3.69e-21	6.46e-20	0.8125	0.390171	Ciliatedcells
ZBBX	1.28259	0	0	0.609375	0.00114286	Ciliatedcells
GCC2	1.27794	5.4e-22	9.68e-21	0.703125	0.278781	Ciliatedcells
CCDC191	1.27389	1.72e-116	8.49e-115	0.625	0.0422857	Ciliatedcells
CBY1	1.27326	1.97e-40	5.3e-39	0.703125	0.145524	Ciliatedcells
TSPAN6	1.27287	1.17e-34	2.9e-33	0.703125	0.181257	Ciliatedcells
TMEM67	1.27262	4.31e-86	1.77e-84	0.625	0.0577524	Ciliatedcells
TMEM59	1.2708	4.89e-21	8.54e-20	0.90625	0.557638	Ciliatedcells
IFT172	1.26594	5.54e-88	2.3e-86	0.609375	0.0528	Ciliatedcells
COQ4	1.26542	2e-39	5.3e-38	0.75	0.177219	Ciliatedcells
CFAP52	1.26401	0	0	0.5	0.000533333	Ciliatedcells
CCDC173	1.26381	0	0	0.640625	0.00297143	Ciliatedcells
MAP1A	1.26186	1.41e-177	8.48e-176	0.546875	0.0202667	Ciliatedcells
CASC1	1.26142	0	0	0.578125	0.00540952	Ciliatedcells
DRC1	1.25642	0	0	0.59375	0.00152381	Ciliatedcells
DNAI2	1.25255	0	0	0.578125	7.62e-05	Ciliatedcells
ANKRD66	1.2522	0	0	0.578125	0.000304762	Ciliatedcells
TMEM232	1.24945	0	0	0.625	0.00449524	Ciliatedcells
CFAP36	1.24817	1.85e-21	3.27e-20	0.703125	0.239848	Ciliatedcells
NDUFB1	1.23866	1.26e-16	1.88e-15	0.796875	0.45379	Ciliatedcells
EPHX1	1.23677	3.06e-29	6.73e-28	0.78125	0.224914	Ciliatedcells
C17orf97	1.23639	7.13e-187	4.41e-185	0.625	0.0255238	Ciliatedcells
CCDC88C	1.23447	6.93e-80	2.73e-78	0.640625	0.0644571	Ciliatedcells
PKIG	1.23349	3.83e-56	1.24e-54	0.671875	0.100724	Ciliatedcells
HLA-B	1.232	2.55e-15	3.58e-14	0.890625	0.742248	Ciliatedcells
RFX3	1.23071	7.18e-132	3.73e-130	0.671875	0.0432	Ciliatedcells
PROM1	1.22952	1.07e-40	2.88e-39	0.65625	0.126933	Ciliatedcells
AZIN1	1.22823	2.54e-27	5.33e-26	0.78125	0.279238	Ciliatedcells
DEGS2	1.22765	3.1e-293	2.55e-291	0.578125	0.0128762	Ciliatedcells
NFIA	1.22758	3.89e-26	7.91e-25	0.78125	0.255771	Ciliatedcells
CSPP1	1.22646	5.8e-77	2.23e-75	0.609375	0.0609524	Ciliatedcells
C12orf74	1.22072	1.34e-249	9.82e-248	0.5625	0.0146286	Ciliatedcells
STIM2	1.21776	9.29e-35	2.29e-33	0.640625	0.131276	Ciliatedcells
DLEC1	1.2166	0	0	0.4375	0.00350476	Ciliatedcells
DNAL1	1.21519	1.11e-71	4.1e-70	0.625	0.0681143	Ciliatedcells
PLPP2	1.21084	9.98e-23	1.83e-21	0.78125	0.320229	Ciliatedcells
C4orf47	1.20694	4.88e-217	3.32e-215	0.609375	0.0206476	Ciliatedcells
LKAAEAR1	1.2066	2.47e-179	1.5e-177	0.515625	0.0176	Ciliatedcells
FOXA1	1.2062	1.04e-44	2.95e-43	0.578125	0.0905143	Ciliatedcells
CXCL17	1.20018	3.44e-31	7.86e-30	0.796875	0.215695	Ciliatedcells
LRRC71	1.19956	0	0	0.59375	0.000380952	Ciliatedcells
MUC15	1.19507	2.71e-264	2.09e-262	0.703125	0.022019	Ciliatedcells
CYP4B1	1.19488	1.15e-17	1.79e-16	0.65625	0.210514	Ciliatedcells
FAM227A	1.19236	6.27e-143	3.39e-141	0.625	0.0342095	Ciliatedcells
IFT88	1.18873	9.61e-95	4.15e-93	0.625	0.0517333	Ciliatedcells
TSPAN3	1.18744	1.08e-21	1.92e-20	0.75	0.300571	Ciliatedcells
SAT1	1.18737	2.3e-18	3.69e-17	0.984375	0.680762	Ciliatedcells
ZNF440	1.1868	5.28e-88	2.2e-86	0.5	0.0354286	Ciliatedcells
LRRC6	1.18539	2.67e-219	1.83e-217	0.5625	0.0170667	Ciliatedcells
PIH1D3	1.18447	0	0	0.5625	0	Ciliatedcells
NELL2	1.18342	4.71e-192	2.99e-190	0.46875	0.013181	Ciliatedcells
CFAP65	1.18221	9.57e-167	5.62e-165	0.625	0.0289524	Ciliatedcells
GET1	1.18158	2.57e-37	6.56e-36	0.65625	0.143619	Ciliatedcells
PSMB10	1.18128	3.27e-25	6.46e-24	0.765625	0.248914	Ciliatedcells
ARL3	1.18084	2.82e-25	5.59e-24	0.78125	0.292114	Ciliatedcells
TMBIM6	1.17292	4.48e-18	7.06e-17	0.890625	0.583162	Ciliatedcells
UBAC1	1.17273	5.1e-47	1.49e-45	0.703125	0.122819	Ciliatedcells
DNAJA4	1.16931	3.37e-40	9.06e-39	0.703125	0.138819	Ciliatedcells
PPP1R42	1.16817	0	0	0.515625	0.00175238	Ciliatedcells
WFDC2	1.16805	3.28e-13	4.18e-12	0.9375	0.660952	Ciliatedcells
SYNE1	1.16562	1.49e-41	4.1e-40	0.625	0.115657	Ciliatedcells
TTC25	1.1608	0	0	0.640625	0.00777143	Ciliatedcells
CIRBP	1.1601	4.62e-18	7.28e-17	0.859375	0.490057	Ciliatedcells
PDLIM1	1.1585	5.17e-21	9.02e-20	0.734375	0.262781	Ciliatedcells
CCDC189	1.15773	1.06e-193	6.74e-192	0.671875	0.0287238	Ciliatedcells
CCDC33	1.15405	5.08e-277	4.06e-275	0.546875	0.0121143	Ciliatedcells
CFAP57	1.14789	0	0	0.609375	0.00213333	Ciliatedcells
CALM2	1.14588	1.36e-20	2.33e-19	0.953125	0.766552	Ciliatedcells
SMIM6	1.1442	7.25e-39	1.91e-37	0.5	0.0764952	Ciliatedcells
RSPH3	1.14368	8.01e-84	3.23e-82	0.609375	0.055619	Ciliatedcells
MT-ND4	1.14348	2.39e-18	3.83e-17	0.984375	0.861333	Ciliatedcells
RIPOR2	1.14005	8.11e-117	4.03e-115	0.546875	0.0314667	Ciliatedcells
AC130456.2	1.13985	0	0	0.578125	0.0101333	Ciliatedcells
ARMC4	1.13878	0	0	0.5625	0.00967619	Ciliatedcells
ZNF106	1.13832	6.13e-38	1.58e-36	0.765625	0.183314	Ciliatedcells
UGCG	1.13712	3.4e-31	7.77e-30	0.625	0.137905	Ciliatedcells
AC013470.2	1.13625	0	0	0.578125	0.00259048	Ciliatedcells
DAW1	1.13322	0	0	0.515625	0.00373333	Ciliatedcells
LCN2	1.13117	2.54e-19	4.22e-18	0.5625	0.157333	Ciliatedcells
OSBPL6	1.12528	0	0	0.640625	0.00624762	Ciliatedcells
KLHDC9	1.12522	1.82e-67	6.6e-66	0.640625	0.0768	Ciliatedcells
C2orf73	1.12249	0	0	0.5625	0.000838095	Ciliatedcells
BSCL2	1.12198	1.56e-19	2.61e-18	0.6875	0.282286	Ciliatedcells
SMIM5	1.11695	2.02e-131	1.04e-129	0.46875	0.0201143	Ciliatedcells
RFX2	1.11643	9.09e-162	5.24e-160	0.609375	0.0283429	Ciliatedcells
KIAA1211L	1.11388	1.59e-140	8.47e-139	0.578125	0.0296381	Ciliatedcells
GABARAP	1.11154	1.77e-14	2.39e-13	0.890625	0.63261	Ciliatedcells
PHIP	1.10805	1.22e-20	2.11e-19	0.703125	0.241676	Ciliatedcells
DNAJB13	1.1075	8.36e-76	3.18e-74	0.609375	0.0611048	Ciliatedcells
HACD4	1.10718	2.83e-61	9.66e-60	0.546875	0.0598857	Ciliatedcells
ANKUB1	1.10618	0	0	0.546875	0	Ciliatedcells
CCDC65	1.10297	0	0	0.578125	0.00182857	Ciliatedcells
TMC4	1.10238	5.79e-24	1.11e-22	0.640625	0.195962	Ciliatedcells
AC004832.1	1.10067	0	0	0.578125	0.000457143	Ciliatedcells
EPPIN	1.09927	0	0	0.4375	0.000380952	Ciliatedcells
MORN3	1.09883	3.58e-143	1.94e-141	0.5	0.0210286	Ciliatedcells
FAM104B	1.09841	1.62e-41	4.46e-40	0.671875	0.1312	Ciliatedcells
MAP3K19	1.09686	0	0	0.5625	0.00594286	Ciliatedcells
KIF21A	1.08744	9.01e-26	1.81e-24	0.578125	0.148495	Ciliatedcells
EFCAB2	1.0853	1.18e-43	3.32e-42	0.640625	0.113143	Ciliatedcells
DNAH11	1.08388	1.56e-51	4.77e-50	0.640625	0.0958476	Ciliatedcells
WDR63	1.08356	0	0	0.53125	0.00144762	Ciliatedcells
RUVBL1	1.08327	3.69e-28	7.95e-27	0.703125	0.199086	Ciliatedcells
LINC01571	1.08231	0	0	0.421875	7.62e-05	Ciliatedcells
METTL27	1.08173	5.79e-44	1.64e-42	0.625	0.108495	Ciliatedcells
TMEM173	1.07898	5.09e-32	1.19e-30	0.6875	0.175924	Ciliatedcells
PLEKHS1	1.07783	3.22e-275	2.56e-273	0.53125	0.0115048	Ciliatedcells
RPGR	1.07579	1.78e-56	5.79e-55	0.5	0.0543238	Ciliatedcells
UBE3D	1.07308	2.61e-58	8.66e-57	0.359375	0.0265905	Ciliatedcells
NEK10	1.07165	0	0	0.59375	0.00434286	Ciliatedcells
NEK11	1.0716	1.29e-178	7.8e-177	0.640625	0.0282667	Ciliatedcells
SMIM41	1.0704	0	0	0.5	0.000228571	Ciliatedcells
NUDT4	1.06953	7.37e-27	1.52e-25	0.671875	0.186133	Ciliatedcells
IQCK	1.06921	1.35e-96	5.97e-95	0.640625	0.0535619	Ciliatedcells
MTRNR2L8	1.06849	1.37e-73	5.12e-72	0.578125	0.0560762	Ciliatedcells
STOM	1.06466	3.58e-19	5.92e-18	0.75	0.278019	Ciliatedcells
SCGB1A1	1.06366	1.09e-207	7.24e-206	0.6875	0.0270476	Ciliatedcells
DNAI1	1.06096	0	0	0.546875	0.000228571	Ciliatedcells
CHST6	1.05711	1.11e-223	7.7e-222	0.40625	0.00815238	Ciliatedcells
CCDC114	1.05512	0	0	0.515625	0.00838095	Ciliatedcells
C11orf16	1.05128	0	0	0.5625	0.00281905	Ciliatedcells
C7orf57	1.04759	0	0	0.53125	0.00533333	Ciliatedcells
MICOS13	1.0472	4.27e-18	6.76e-17	0.828125	0.407848	Ciliatedcells
TSTD1	1.04422	8.06e-13	1.01e-11	0.78125	0.538133	Ciliatedcells
CFAP206	1.04136	0	0	0.5625	0.00205714	Ciliatedcells
BORCS7	1.04013	2.27e-27	4.78e-26	0.640625	0.166476	Ciliatedcells
HDLBP	1.03891	1.09e-16	1.63e-15	0.765625	0.355429	Ciliatedcells
LINC02345	1.0365	0	0	0.578125	0.00297143	Ciliatedcells
SIX1	1.03627	2.84e-50	8.53e-49	0.65625	0.0986667	Ciliatedcells
NGRN	1.03383	4.82e-17	7.3e-16	0.75	0.347124	Ciliatedcells
UQCR11	1.03313	1.38e-15	1.96e-14	0.859375	0.556648	Ciliatedcells
CFAP54	1.03278	0	0	0.515625	0.00388571	Ciliatedcells
PDLIM4	1.03209	1.11e-32	2.62e-31	0.734375	0.185219	Ciliatedcells
CCDC74B	1.03152	8.06e-254	6.06e-252	0.53125	0.0126476	Ciliatedcells
NWD1	1.02611	0	0	0.453125	0.00457143	Ciliatedcells
PPP1R32	1.026	7.69e-250	5.67e-248	0.4375	0.00838095	Ciliatedcells
TSGA10	1.02598	6.64e-84	2.69e-82	0.59375	0.0528	Ciliatedcells
SMPD2	1.0241	2.35e-94	1.01e-92	0.578125	0.0440381	Ciliatedcells
PRKAR1A	1.02351	1.22e-14	1.66e-13	0.78125	0.392229	Ciliatedcells
NPHP1	1.02291	4.4e-76	1.68e-74	0.640625	0.0678857	Ciliatedcells
HIST1H2BD	1.02056	1.32e-15	1.88e-14	0.546875	0.189714	Ciliatedcells
ST3GAL6	1.01775	9.13e-168	5.39e-166	0.46875	0.0154667	Ciliatedcells
RAB36	1.01624	5.02e-203	3.31e-201	0.484375	0.0134095	Ciliatedcells
DNAH3	1.01415	0	0	0.484375	0.0040381	Ciliatedcells
CFAP46	1.01311	0	0	0.515625	0.00304762	Ciliatedcells
ENKD1	1.01298	2.87e-56	9.34e-55	0.46875	0.0474667	Ciliatedcells
CERS4	1.01201	1.3e-56	4.25e-55	0.65625	0.094019	Ciliatedcells
MTRNR2L1	1.01088	9.92e-39	2.6e-37	0.46875	0.0672	Ciliatedcells
ANXA11	1.01041	6.93e-18	1.08e-16	0.75	0.346133	Ciliatedcells
EFHC2	1.01031	1.77e-218	1.21e-216	0.484375	0.0122667	Ciliatedcells
UBB	1.0091	1.09e-16	1.62e-15	0.9375	0.78659	Ciliatedcells
TUSC2	1.00828	1.37e-22	2.49e-21	0.703125	0.230095	Ciliatedcells
KCTD12	1.00721	3.88e-29	8.52e-28	0.59375	0.134095	Ciliatedcells
CFAP77	1.00705	0	0	0.515625	0.000152381	Ciliatedcells
BAALC	1.00594	9.68e-156	5.42e-154	0.375	0.0103619	Ciliatedcells
SAA4	1.00584	4.44e-129	2.26e-127	0.359375	0.0117333	Ciliatedcells
ANKRD37	1.00568	4.84e-29	1.06e-27	0.609375	0.13699	Ciliatedcells
MDH1B	1.00425	0	0	0.515625	0.00586667	Ciliatedcells
SPATS2L	1.00295	5.13e-16	7.43e-15	0.703125	0.317486	Ciliatedcells
MEAF6	1.00291	5.89e-14	7.79e-13	0.75	0.360686	Ciliatedcells
BX005040.1	1.00228	0	0	0.484375	0	Ciliatedcells
C11orf52	0.99869	1.01e-27	2.14e-26	0.578125	0.130057	Ciliatedcells
SMYD2	0.998416	1.03e-33	2.47e-32	0.59375	0.119162	Ciliatedcells
LCA5	0.997574	1.42e-103	6.59e-102	0.515625	0.0318476	Ciliatedcells
CFAP100	0.996449	0	0	0.515625	7.62e-05	Ciliatedcells
PLEKHB1	0.996132	5.25e-30	1.17e-28	0.546875	0.11421	Ciliatedcells
SLC22A4	0.995944	0	0	0.421875	0.00495238	Ciliatedcells
FUZ	0.994993	2.61e-79	1.02e-77	0.609375	0.0580571	Ciliatedcells
CLMN	0.994663	4.88e-135	2.56e-133	0.59375	0.0324571	Ciliatedcells
ATP2A2	0.992987	5.07e-21	8.86e-20	0.703125	0.252724	Ciliatedcells
SSBP4	0.992916	1.89e-31	4.34e-30	0.6875	0.169295	Ciliatedcells
ARFGEF3	0.992088	1.73e-33	4.15e-32	0.625	0.127238	Ciliatedcells
MIR200CHG	0.989732	1.9e-38	4.95e-37	0.53125	0.0840381	Ciliatedcells
NDUFAF3	0.987864	6.58e-14	8.68e-13	0.75	0.395048	Ciliatedcells
DRAM2	0.986042	8.88e-31	2e-29	0.671875	0.160762	Ciliatedcells
CASC2	0.984569	4.32e-134	2.26e-132	0.53125	0.0258286	Ciliatedcells
FBXO15	0.983632	1.47e-129	7.55e-128	0.4375	0.0178286	Ciliatedcells
MOSPD3	0.982752	3.11e-12	3.79e-11	0.390625	0.1152	Ciliatedcells
KIAA1841	0.982375	1.08e-35	2.69e-34	0.421875	0.0590476	Ciliatedcells
SORBS2	0.981918	8.79e-40	2.35e-38	0.609375	0.107429	Ciliatedcells
AC105446.1	0.980501	0	0	0.453125	0.00647619	Ciliatedcells
RNASE4	0.980216	3.78e-23	7.04e-22	0.546875	0.135162	Ciliatedcells
DNAH10	0.978108	0	0	0.453125	0.00464762	Ciliatedcells
WDR49	0.977222	0	0	0.46875	0.00594286	Ciliatedcells
CD74	0.976177	7.21e-12	8.55e-11	0.90625	0.686324	Ciliatedcells
SMIM19	0.975333	1.18e-24	2.3e-23	0.703125	0.227505	Ciliatedcells
CFDP1	0.974153	8.43e-13	1.05e-11	0.6875	0.325714	Ciliatedcells
ZC2HC1A	0.974098	3.68e-60	1.24e-58	0.65625	0.0880762	Ciliatedcells
NBEA	0.973973	1.32e-53	4.16e-52	0.53125	0.0633143	Ciliatedcells
UCP2	0.973637	3.3e-21	5.79e-20	0.75	0.268419	Ciliatedcells
H2AFJ	0.973465	6.13e-15	8.47e-14	0.859375	0.523581	Ciliatedcells
MSI2	0.972557	2.73e-17	4.18e-16	0.609375	0.227048	Ciliatedcells
NDUFC1	0.971846	2.15e-11	2.49e-10	0.765625	0.461333	Ciliatedcells
MAPK10	0.969242	6.99e-39	1.84e-37	0.546875	0.0896	Ciliatedcells
DNAL4	0.968747	5.62e-33	1.33e-31	0.546875	0.104	Ciliatedcells
RSPH14	0.967645	0	0	0.515625	0.00137143	Ciliatedcells
CAST	0.964037	2.75e-14	3.69e-13	0.78125	0.430095	Ciliatedcells
MRLN	0.963585	0	0	0.453125	7.62e-05	Ciliatedcells
LRP11	0.963268	2.92e-51	8.91e-50	0.578125	0.0804571	Ciliatedcells
SERPINF1	0.963215	2.82e-50	8.5e-49	0.390625	0.0354286	Ciliatedcells
ATP5ME	0.960389	1.69e-11	1.97e-10	0.8125	0.559238	Ciliatedcells
CNTRL	0.959724	3.74e-71	1.38e-69	0.546875	0.0523429	Ciliatedcells
AC108134.4	0.95771	0	0	0.546875	0.00655238	Ciliatedcells
SHROOM3	0.957474	4.18e-26	8.48e-25	0.59375	0.153067	Ciliatedcells
PRR15	0.955373	1.15e-176	6.87e-175	0.484375	0.015619	Ciliatedcells
COPRS	0.9553	1.64e-16	2.42e-15	0.625	0.232838	Ciliatedcells
AK9	0.952197	9.14e-64	3.2e-62	0.59375	0.0684952	Ciliatedcells
GTF2I	0.951104	1.82e-15	2.58e-14	0.78125	0.381257	Ciliatedcells
CFAP69	0.951078	2.5e-275	1.99e-273	0.484375	0.00929524	Ciliatedcells
SYNE2	0.945821	2.52e-21	4.43e-20	0.78125	0.2976	Ciliatedcells
JPT2	0.945755	6.81e-23	1.26e-21	0.6875	0.223848	Ciliatedcells
DENND6B	0.945606	1.69e-56	5.5e-55	0.546875	0.0639238	Ciliatedcells
PFN2	0.944563	5.75e-23	1.07e-21	0.703125	0.233524	Ciliatedcells
APPL2	0.943495	3.35e-34	8.17e-33	0.46875	0.0729143	Ciliatedcells
RABL2A	0.942841	4.89e-93	2.09e-91	0.5625	0.0425905	Ciliatedcells
SCPEP1	0.942496	2.79e-13	3.56e-12	0.75	0.413943	Ciliatedcells
B3GNT5	0.941838	7.3e-38	1.88e-36	0.609375	0.1088	Ciliatedcells
NDUFA7	0.941691	1.43e-13	1.85e-12	0.75	0.389029	Ciliatedcells
TUSC3	0.941077	4.05e-36	1.02e-34	0.6875	0.14301	Ciliatedcells
LZTFL1	0.939195	1.46e-75	5.55e-74	0.578125	0.0545524	Ciliatedcells
CAPS2	0.937132	1.93e-212	1.29e-210	0.5	0.0136381	Ciliatedcells
BPIFB1	0.936846	1.73e-209	1.16e-207	0.375	0.00731429	Ciliatedcells
NFE2L2	0.933285	4.95e-15	6.87e-14	0.75	0.34621	Ciliatedcells
KIF3A	0.931621	2.58e-24	4.99e-23	0.46875	0.100495	Ciliatedcells
CDC16	0.931494	9.62e-44	2.71e-42	0.609375	0.101867	Ciliatedcells
RIBC2	0.930768	1e-207	6.7e-206	0.484375	0.0129524	Ciliatedcells
MOK	0.929716	1.21e-64	4.25e-63	0.546875	0.056381	Ciliatedcells
VSTM2L	0.929709	2.65e-25	5.25e-24	0.5625	0.136762	Ciliatedcells
IQCA1	0.925013	3.04e-190	1.93e-188	0.53125	0.0174476	Ciliatedcells
TNFRSF19	0.923299	3.34e-226	2.37e-224	0.484375	0.0118095	Ciliatedcells
TP53TG1	0.922976	1.44e-23	2.73e-22	0.703125	0.219886	Ciliatedcells
DZIP1L	0.921994	6.38e-185	3.92e-183	0.515625	0.0169905	Ciliatedcells
AGR2	0.921545	4.03e-12	4.87e-11	0.796875	0.412876	Ciliatedcells
DTX3	0.921084	3.74e-35	9.27e-34	0.46875	0.0713905	Ciliatedcells
C15orf65	0.920996	9.59e-106	4.51e-104	0.484375	0.0269714	Ciliatedcells
TJP3	0.920078	5.59e-71	2.06e-69	0.578125	0.0588952	Ciliatedcells
LGALS3	0.918592	3.8e-11	4.34e-10	0.875	0.61379	Ciliatedcells
AK7	0.915739	0	0	0.546875	0.00914286	Ciliatedcells
UCKL1-AS1	0.915148	0	0	0.453125	0.00678095	Ciliatedcells
ZKSCAN1	0.913883	6.01e-24	1.15e-22	0.625	0.171962	Ciliatedcells
TRIP13	0.911636	1.78e-24	3.46e-23	0.359375	0.0585143	Ciliatedcells
DZANK1	0.911577	3.28e-123	1.65e-121	0.4375	0.0186667	Ciliatedcells
CELSR1	0.910549	1.24e-42	3.46e-41	0.546875	0.0829714	Ciliatedcells
SOX2	0.909713	1.07e-50	3.23e-49	0.59375	0.0792381	Ciliatedcells
DUSP18	0.908842	1.3e-50	3.92e-49	0.484375	0.0561524	Ciliatedcells
DYNC2LI1	0.908782	1.23e-32	2.9e-31	0.59375	0.125257	Ciliatedcells
CFAP299	0.908466	0	0	0.40625	0.000152381	Ciliatedcells
KTN1	0.908065	6.68e-12	7.93e-11	0.75	0.4368	Ciliatedcells
C2orf81	0.90532	1.52e-116	7.54e-115	0.453125	0.0214095	Ciliatedcells
FGF14	0.904553	0	0	0.53125	0.000990476	Ciliatedcells
MUC4	0.89715	2.77e-62	9.54e-61	0.5	0.0493714	Ciliatedcells
LRG1	0.894132	8.42e-52	2.59e-50	0.609375	0.0860952	Ciliatedcells
MRPL23	0.894112	9.89e-14	1.29e-12	0.65625	0.301562	Ciliatedcells
RIBC1	0.893099	8.03e-165	4.69e-163	0.484375	0.0169905	Ciliatedcells
B3GNT7	0.892139	2.99e-75	1.13e-73	0.484375	0.0377905	Ciliatedcells
VAMP8	0.891354	2.73e-12	3.33e-11	0.890625	0.610971	Ciliatedcells
TBCA	0.889419	3.28e-13	4.18e-12	0.84375	0.564724	Ciliatedcells
VNN3	0.887328	0	0	0.421875	0.00518095	Ciliatedcells
ZNF664	0.886827	2.66e-23	4.97e-22	0.609375	0.167543	Ciliatedcells
CCDC24	0.886049	1.98e-53	6.22e-52	0.5625	0.0704762	Ciliatedcells
UBE2H	0.884941	2.39e-21	4.21e-20	0.640625	0.194667	Ciliatedcells
NQO1	0.884702	2.06e-15	2.9e-14	0.703125	0.287314	Ciliatedcells
SMDT1	0.884438	9.66e-13	1.2e-11	0.734375	0.409829	Ciliatedcells
TRIM2	0.883062	8.02e-50	2.39e-48	0.640625	0.0974476	Ciliatedcells
PTPRT	0.881802	2.51e-159	1.43e-157	0.40625	0.0121143	Ciliatedcells
SPATA17	0.880914	4.2e-170	2.48e-168	0.5625	0.0223238	Ciliatedcells
KIF3B	0.880505	2.04e-34	5.03e-33	0.5	0.0833524	Ciliatedcells
REC8	0.880365	1.31e-85	5.33e-84	0.484375	0.0332952	Ciliatedcells
TMEM219	0.880154	2.26e-15	3.17e-14	0.84375	0.427124	Ciliatedcells
NDUFA3	0.879521	5.97e-12	7.12e-11	0.71875	0.410438	Ciliatedcells
ANXA2	0.878667	5.11e-14	6.77e-13	0.9375	0.710476	Ciliatedcells
LRIG1	0.876872	2.19e-87	9.06e-86	0.46875	0.030781	Ciliatedcells
TRIM56	0.876726	5.32e-19	8.74e-18	0.578125	0.18461	Ciliatedcells
MUC16	0.875692	2.44e-79	9.58e-78	0.4375	0.0293333	Ciliatedcells
MT1F	0.875279	3.23e-12	3.92e-11	0.453125	0.151162	Ciliatedcells
LRRC61	0.875086	4.71e-48	1.38e-46	0.515625	0.0672	Ciliatedcells
CCP110	0.874552	2.58e-48	7.58e-47	0.625	0.0964571	Ciliatedcells
IRX3	0.874361	5.84e-18	9.16e-17	0.703125	0.2672	Ciliatedcells
C5orf15	0.873194	2.28e-18	3.65e-17	0.625	0.21821	Ciliatedcells
ABHD2	0.872797	5.47e-28	1.17e-26	0.625	0.159543	Ciliatedcells
APOO	0.872494	2.25e-34	5.49e-33	0.5	0.0823619	Ciliatedcells
FBXO36	0.871692	4.63e-59	1.55e-57	0.40625	0.0334476	Ciliatedcells
ATP6V0D1	0.870961	5.4e-18	8.48e-17	0.65625	0.234133	Ciliatedcells
DNAH2	0.870723	6.78e-164	3.95e-162	0.546875	0.0218667	Ciliatedcells
TMEM123	0.869724	6.33e-15	8.74e-14	0.78125	0.403124	Ciliatedcells
ZNF20	0.869677	1.06e-194	6.76e-193	0.53125	0.0170667	Ciliatedcells
DALRD3	0.869494	1.82e-33	4.35e-32	0.578125	0.118248	Ciliatedcells
CFB	0.868917	3.18e-11	3.65e-10	0.5625	0.228038	Ciliatedcells
SERPINB6	0.865014	1.1e-17	1.7e-16	0.734375	0.309562	Ciliatedcells
IL7	0.864139	7.23e-98	3.23e-96	0.359375	0.0158476	Ciliatedcells
KIFAP3	0.863785	4.29e-10	4.57e-09	0.375	0.12221	Ciliatedcells
TTLL9	0.863676	0	0	0.421875	0.000990476	Ciliatedcells
PPP1R14C	0.862498	4.63e-93	1.98e-91	0.59375	0.0452571	Ciliatedcells
PLEKHA5	0.855613	1.78e-39	4.73e-38	0.625	0.110705	Ciliatedcells
PIH1D2	0.853734	8.73e-251	6.45e-249	0.578125	0.0153905	Ciliatedcells
CCDC180	0.853085	8.93e-215	6.03e-213	0.46875	0.0116571	Ciliatedcells
ECT2L	0.851067	0	0	0.5	0.000914286	Ciliatedcells
DSTN	0.847728	1.11e-09	1.14e-08	0.859375	0.651581	Ciliatedcells
FAM27C	0.847366	1.47e-61	5.03e-60	0.5625	0.0629333	Ciliatedcells
PPP2CB	0.846194	6.1e-26	1.23e-24	0.609375	0.148038	Ciliatedcells
BCL2L1	0.842762	2.76e-24	5.33e-23	0.625	0.173257	Ciliatedcells
MAGIX	0.838566	5.54e-55	1.77e-53	0.5	0.0554667	Ciliatedcells
CMTM6	0.838027	2.06e-15	2.9e-14	0.6875	0.272305	Ciliatedcells
LRRC49	0.837231	5.84e-112	2.82e-110	0.40625	0.0176	Ciliatedcells
MAP9	0.836296	1.17e-27	2.49e-26	0.609375	0.147657	Ciliatedcells
ANKMY1	0.83548	6.47e-156	3.63e-154	0.546875	0.0233143	Ciliatedcells
FAM120A	0.83498	1.44e-12	1.78e-11	0.59375	0.240533	Ciliatedcells
CELF1	0.834953	7.48e-14	9.83e-13	0.609375	0.245714	Ciliatedcells
NDUFA1	0.834828	1.99e-11	2.31e-10	0.828125	0.542629	Ciliatedcells
LINC02166	0.834586	0	0	0.484375	0.00388571	Ciliatedcells
UBL5	0.833117	2.13e-10	2.31e-09	0.8125	0.625371	Ciliatedcells
AL353770.4	0.830534	0	0	0.421875	0	Ciliatedcells
LRRC10B	0.830249	0	0	0.453125	0.00525714	Ciliatedcells
ERCC1	0.829654	6.77e-15	9.32e-14	0.59375	0.214324	Ciliatedcells
TAX1BP1	0.829284	2.68e-11	3.09e-10	0.75	0.456	Ciliatedcells
CDH26	0.828927	1.2e-40	3.24e-39	0.359375	0.0373333	Ciliatedcells
TTC21B	0.823134	2.22e-63	7.73e-62	0.5	0.047619	Ciliatedcells
ANXA4	0.823054	9.12e-13	1.14e-11	0.734375	0.354971	Ciliatedcells
MEIG1	0.821335	5.34e-292	4.37e-290	0.5625	0.0121905	Ciliatedcells
CIR1	0.821277	3.97e-18	6.29e-17	0.71875	0.270552	Ciliatedcells
EIF4EBP3	0.820839	1.59e-23	3e-22	0.515625	0.119543	Ciliatedcells
CTXN1	0.818233	1.01e-97	4.52e-96	0.53125	0.0358095	Ciliatedcells
SELENOW	0.817651	1.66e-10	1.82e-09	0.859375	0.58179	Ciliatedcells
INTS10	0.817512	3.9e-24	7.49e-23	0.578125	0.139581	Ciliatedcells
NEK1	0.814378	1.23e-55	3.95e-54	0.484375	0.0512	Ciliatedcells
TRAF3IP1	0.81304	3.29e-54	1.05e-52	0.53125	0.0638476	Ciliatedcells
AK8	0.81218	0	0	0.484375	0.00700952	Ciliatedcells
MYH14	0.811278	9.67e-20	1.63e-18	0.546875	0.150095	Ciliatedcells
MFSD6	0.810743	8.97e-53	2.79e-51	0.5625	0.0727619	Ciliatedcells
MMP24OS	0.810239	1.6e-07	1.38e-06	0.640625	0.339429	Ciliatedcells
HLA-C	0.81012	2.94e-13	3.75e-12	0.9375	0.734629	Ciliatedcells
C4orf3	0.809246	1e-12	1.25e-11	0.84375	0.502933	Ciliatedcells
DCDC1	0.808797	0	0	0.53125	0.00251429	Ciliatedcells
VWA3B	0.808645	0	0	0.421875	0.00350476	Ciliatedcells
NUDT14	0.808236	1.16e-17	1.8e-16	0.640625	0.229867	Ciliatedcells
CNIH2	0.807415	1.75e-235	1.27e-233	0.40625	0.00761905	Ciliatedcells
IFT81	0.804447	1.21e-40	3.27e-39	0.515625	0.0768762	Ciliatedcells
OXTR	0.80357	0	0	0.421875	0.00350476	Ciliatedcells
PDE4DIP	0.802485	1.2e-23	2.26e-22	0.625	0.17341	Ciliatedcells
MUC20	0.800166	8.5e-18	1.32e-16	0.46875	0.124114	Ciliatedcells
EFHB	0.799965	0	0	0.421875	0.0055619	Ciliatedcells
ST6GALNAC1	0.799092	1.1e-31	2.53e-30	0.578125	0.117257	Ciliatedcells
KCNRG	0.798343	0	0	0.453125	0.00373333	Ciliatedcells
VIM-AS1	0.797096	3.84e-78	1.49e-76	0.390625	0.023619	Ciliatedcells
RB1CC1	0.794901	2.26e-17	3.46e-16	0.609375	0.202971	Ciliatedcells
PCBP2	0.794531	1.51e-06	1.16e-05	0.78125	0.494781	Ciliatedcells
ELK3	0.793363	1.01e-18	1.64e-17	0.453125	0.111924	Ciliatedcells
PPOX	0.792743	3.92e-47	1.14e-45	0.546875	0.0754286	Ciliatedcells
TOGARAM1	0.79228	1.38e-55	4.44e-54	0.59375	0.075581	Ciliatedcells
SERPINB1	0.79025	4.44e-17	6.73e-16	0.75	0.299048	Ciliatedcells
KCNE1	0.784986	1.32e-293	1.09e-291	0.484375	0.00853333	Ciliatedcells
ABCA13	0.784919	2.41e-22	4.36e-21	0.375	0.0689524	Ciliatedcells
ARHGEF37	0.78478	1.06e-10	1.18e-09	0.1875	0.0360381	Ciliatedcells
NELFE	0.784291	6.19e-19	1.01e-17	0.75	0.286324	Ciliatedcells
MPC2	0.783769	1.48e-10	1.62e-09	0.6875	0.388419	Ciliatedcells
CASC4	0.782393	3.93e-18	6.23e-17	0.625	0.207086	Ciliatedcells
RRAD	0.781368	1.59e-41	4.36e-40	0.609375	0.0953905	Ciliatedcells
NUDT7	0.779833	5.83e-61	1.98e-59	0.453125	0.0402286	Ciliatedcells
SLAIN2	0.778614	1.75e-19	2.93e-18	0.5625	0.166324	Ciliatedcells
COX17	0.778534	5.98e-09	5.83e-08	0.71875	0.432838	Ciliatedcells
AC008771.1	0.778307	4.13e-21	7.22e-20	0.515625	0.131276	Ciliatedcells
TMF1	0.777819	2.95e-16	4.32e-15	0.609375	0.211124	Ciliatedcells
MAP6	0.776118	2.36e-135	1.24e-133	0.484375	0.0208762	Ciliatedcells
IFT46	0.775453	7.08e-55	2.26e-53	0.5	0.0557714	Ciliatedcells
GLT8D1	0.775196	1.01e-18	1.63e-17	0.515625	0.144229	Ciliatedcells
RHPN2	0.774175	7.44e-40	1.99e-38	0.390625	0.0453333	Ciliatedcells
PLXNB1	0.77405	8.98e-55	2.86e-53	0.53125	0.061181	Ciliatedcells
SYTL1	0.773777	8.7e-28	1.86e-26	0.578125	0.130286	Ciliatedcells
RBM47	0.772844	5.88e-13	7.43e-12	0.625	0.24381	Ciliatedcells
KIF27	0.772631	2e-94	8.6e-93	0.5	0.0323048	Ciliatedcells
ZNF688	0.772144	7.84e-39	2.06e-37	0.59375	0.105371	Ciliatedcells
FBXW9	0.771979	8.11e-75	3.05e-73	0.53125	0.0461714	Ciliatedcells
MICOS10	0.771768	2.94e-10	3.16e-09	0.828125	0.509257	Ciliatedcells
C6orf132	0.771627	1.55e-38	4.06e-37	0.546875	0.088	Ciliatedcells
GBP3	0.770571	4.03e-26	8.17e-25	0.609375	0.153981	Ciliatedcells
LAP3	0.770401	2.07e-16	3.05e-15	0.640625	0.233295	Ciliatedcells
WDFY1	0.770017	1.03e-17	1.59e-16	0.375	0.0807619	Ciliatedcells
PPP1R7	0.769866	3.39e-13	4.31e-12	0.609375	0.263619	Ciliatedcells
PAPOLA	0.768378	6.48e-11	7.29e-10	0.765625	0.407695	Ciliatedcells
C11orf49	0.768089	3.51e-35	8.71e-34	0.5625	0.103619	Ciliatedcells
KLHL6	0.767587	2.01e-99	9.03e-98	0.328125	0.0127238	Ciliatedcells
IQCE	0.766758	1.09e-39	2.89e-38	0.453125	0.0606476	Ciliatedcells
TTC39C-AS1	0.765819	0	0	0.328125	0.00167619	Ciliatedcells
VPS35	0.765799	5.16e-16	7.47e-15	0.71875	0.307886	Ciliatedcells
FAM161A	0.76539	1.01e-25	2.02e-24	0.40625	0.0713143	Ciliatedcells
RPA3	0.764904	3.03e-12	3.69e-11	0.75	0.391924	Ciliatedcells
GSTK1	0.764275	1.5e-17	2.31e-16	0.703125	0.244648	Ciliatedcells
MIA	0.763674	1.58e-261	1.21e-259	0.296875	0.0032	Ciliatedcells
AL022068.1	0.763341	5.15e-177	3.1e-175	0.390625	0.00982857	Ciliatedcells
PRKAR2A	0.760341	5.21e-27	1.08e-25	0.609375	0.14941	Ciliatedcells
BCO2	0.759862	3.25e-104	1.51e-102	0.515625	0.0304762	Ciliatedcells
TTC30A	0.759099	1.31e-56	4.29e-55	0.34375	0.0251429	Ciliatedcells
VDAC3	0.758415	7.72e-14	1.01e-12	0.625	0.23741	Ciliatedcells
MED25	0.758019	2.59e-30	5.81e-29	0.53125	0.103238	Ciliatedcells
CFAP74	0.756962	4.15e-251	3.07e-249	0.453125	0.00899048	Ciliatedcells
FILIP1	0.75642	2.91e-56	9.44e-55	0.484375	0.049219	Ciliatedcells
TRMT1L	0.755726	2.82e-33	6.74e-32	0.515625	0.0907429	Ciliatedcells
SERTAD4	0.755009	3.29e-09	3.27e-08	0.25	0.0656	Ciliatedcells
DHRS4L2	0.754827	6.27e-06	4.46e-05	0.34375	0.149562	Ciliatedcells
HAGHL	0.75305	6.88e-44	1.94e-42	0.53125	0.0746667	Ciliatedcells
DLGAP1-AS1	0.750506	1.93e-28	4.17e-27	0.53125	0.110552	Ciliatedcells
AHSA1	0.750231	6.37e-14	8.41e-13	0.703125	0.306057	Ciliatedcells
DUSP14	0.749768	6.66e-18	1.04e-16	0.421875	0.0998095	Ciliatedcells
TSNAXIP1	0.748693	0	0	0.4375	0.00251429	Ciliatedcells
ATP6V1G1	0.748337	1.18e-08	1.12e-07	0.890625	0.536076	Ciliatedcells
RPS27L	0.748216	4.01e-11	4.57e-10	0.765625	0.470552	Ciliatedcells
OCEL1	0.747254	5.32e-47	1.55e-45	0.59375	0.0887619	Ciliatedcells
SPAG7	0.747093	5.36e-17	8.09e-16	0.671875	0.245562	Ciliatedcells
TTC29	0.745622	0	0	0.46875	0.000152381	Ciliatedcells
ATP6V1D	0.743864	5.65e-17	8.52e-16	0.6875	0.26979	Ciliatedcells
CD164	0.742035	3.36e-12	4.08e-11	0.75	0.384076	Ciliatedcells
PPP1R16A	0.740906	3.12e-27	6.53e-26	0.609375	0.141943	Ciliatedcells
MGST2	0.740506	2.44e-11	2.82e-10	0.515625	0.201295	Ciliatedcells
CROCC	0.739556	1.26e-32	2.98e-31	0.34375	0.042819	Ciliatedcells
BICDL2	0.739532	3.63e-24	6.97e-23	0.53125	0.125181	Ciliatedcells
FXYD1	0.738364	5.78e-40	1.55e-38	0.28125	0.0237714	Ciliatedcells
FDXR	0.738115	1.13e-54	3.59e-53	0.546875	0.0657524	Ciliatedcells
SLC34A2	0.737267	5.73e-19	9.4e-18	0.875	0.294629	Ciliatedcells
LINC01513	0.736072	0	0	0.453125	0.000380952	Ciliatedcells
LRRC26	0.736039	5.57e-45	1.59e-43	0.390625	0.0403048	Ciliatedcells
DDR1	0.735705	2.13e-15	2.99e-14	0.65625	0.237714	Ciliatedcells
MVP	0.734029	4.33e-11	4.91e-10	0.625	0.2672	Ciliatedcells
TMEM212	0.733809	0	0	0.390625	0	Ciliatedcells
ERICH6-AS1	0.732308	1.07e-112	5.16e-111	0.484375	0.025219	Ciliatedcells
VWA3A	0.731772	0	0	0.4375	0.000990476	Ciliatedcells
GNA11	0.730618	1.06e-31	2.46e-30	0.546875	0.105448	Ciliatedcells
ENPP4	0.728244	1.07e-11	1.26e-10	0.375	0.114819	Ciliatedcells
ZBED5-AS1	0.727654	7.28e-29	1.59e-27	0.546875	0.116267	Ciliatedcells
PRUNE2	0.727444	0	0	0.4375	0.00251429	Ciliatedcells
RBKS	0.72622	1.39e-52	4.3e-51	0.5	0.0564571	Ciliatedcells
LBH	0.725887	1.45e-16	2.15e-15	0.40625	0.094781	Ciliatedcells
C14orf132	0.72429	2.1e-176	1.25e-174	0.4375	0.0124952	Ciliatedcells
DPY30	0.724268	1.65e-08	1.56e-07	0.734375	0.482438	Ciliatedcells
HSD11B1L	0.722609	5.18e-27	1.08e-25	0.4375	0.0795429	Ciliatedcells
WRAP53	0.721844	8.84e-95	3.82e-93	0.46875	0.0283429	Ciliatedcells
RPGRIP1L	0.721786	1.85e-38	4.84e-37	0.4375	0.0574476	Ciliatedcells
PARK7	0.721339	2.16e-08	2.02e-07	0.859375	0.584305	Ciliatedcells
LCA5L	0.720766	4.22e-157	2.37e-155	0.5	0.0189714	Ciliatedcells
C16orf46	0.720519	2.7e-113	1.31e-111	0.40625	0.0173714	Ciliatedcells
WDR93	0.720034	0	0	0.453125	0.00510476	Ciliatedcells
USP51	0.71927	5.3e-25	1.04e-23	0.265625	0.0331429	Ciliatedcells
CEP290	0.718345	1.24e-26	2.54e-25	0.546875	0.125257	Ciliatedcells
FAIM	0.718241	7.89e-32	1.83e-30	0.59375	0.124648	Ciliatedcells
SLFN5	0.71808	2.48e-18	3.97e-17	0.59375	0.189562	Ciliatedcells
SYTL3	0.717338	7.86e-67	2.82e-65	0.453125	0.0371048	Ciliatedcells
PFDN5	0.715441	1.15e-08	1.1e-07	0.921875	0.759086	Ciliatedcells
TMEM14B	0.714739	9.22e-09	8.89e-08	0.75	0.456533	Ciliatedcells
CCDC69	0.713936	1.32e-90	5.57e-89	0.53125	0.0378667	Ciliatedcells
STRBP	0.713448	1.21e-48	3.58e-47	0.578125	0.0825905	Ciliatedcells
DRC7	0.711673	0	0	0.453125	0.000609524	Ciliatedcells
IFT80	0.711582	4.86e-30	1.08e-28	0.53125	0.102705	Ciliatedcells
DUOX1	0.71148	1.19e-25	2.38e-24	0.390625	0.0662095	Ciliatedcells
JOSD2	0.711376	1.42e-14	1.93e-13	0.625	0.241295	Ciliatedcells
VRK3	0.711289	4.59e-33	1.09e-31	0.53125	0.10019	Ciliatedcells
NANS	0.711193	6.48e-15	8.93e-14	0.609375	0.227429	Ciliatedcells
MAPRE3	0.711034	7.79e-56	2.52e-54	0.546875	0.0643048	Ciliatedcells
TUBGCP2	0.710761	2.54e-20	4.35e-19	0.640625	0.19779	Ciliatedcells
[truncated: 14,280 more rows]
