# Supplementary material for: Single‐cell transcriptomic analysis of the senescent microenvironment in bone metastasis
Source: Cell Prolif. 2024 Sep 4;58(1):e13743. doi: 10.1111/cpr.13743 (PMC11693537; doi:10.1111/cpr.13743)
Supplement: Supplementary file 5 — Table S4. Gene ontology terms enriched in clusters of epithelial cells by mfuzz method. [file CPR-58-e13743-s002.xlsx]

## Sheet: GO_cluster1
Table S4. Gene ontology terms enriched in clusters of epithelial cells by mfuzz method
ONTOLOGY	ID	Description	GeneRatio	BgRatio	pvalue	p.adjust	qvalue	geneID	Count
BP	GO:0002181	cytoplasmic translation	51/755	161/18903	4.50526e-32	1.94132e-28	1.89885e-28	EIF2D/EIF3CL/EIF3L/EIF4A2/ETF1/RACK1/RPL10/RPL10A/RPL11/RPL12/RPL13A/RPL14/RPL15/RPL17/RPL21/RPL22/RPL23/RPL26/RPL27A/RPL3/RPL32/RPL34/RPL35/RPL36A/RPL41/RPL6/RPL7/RPL7A/RPL9/RPLP0/RPLP1/RPS11/RPS12/RPS13/RPS14/RPS17/RPS2/RPS20/RPS23/RPS24/RPS25/RPS28/RPS29/RPS3/RPS3A/RPS4X/RPS5/RPS9/RPSA/RWDD1/UNK	51
BP	GO:0033108	mitochondrial respiratory chain complex assembly	17/755	99/18903	3.59487e-07	0.000774515	0.000757572	ACAD9/COA3/COX16/ECSIT/IMMP2L/NDUFA10/NDUFA11/NDUFA3/NDUFA5/NDUFB1/NDUFB2/NDUFS4/NDUFS7/OXA1L/PET100/PET117/TMEM186	17
BP	GO:0009060	aerobic respiration	24/755	194/18903	9.09762e-07	0.00130672	0.00127814	ATP5F1A/ATP5F1D/COX4I1/DLST/IDH1/IDH3A/MTFR1L/NDUFA10/NDUFA11/NDUFA3/NDUFA5/NDUFB1/NDUFB2/NDUFS4/NDUFS7/NOP53/OXA1L/PANK2/PARK7/UQCR10/UQCR11/UQCRB/UQCRC1/UQCRQ	24
BP	GO:0045333	cellular respiration	27/755	240/18903	1.28423e-06	0.00138343	0.00135317	ATP5F1A/ATP5F1D/CHCHD5/CISD1/COX4I1/DLST/IDH1/IDH3A/IMMP2L/MTFR1L/NDUFA10/NDUFA11/NDUFA3/NDUFA5/NDUFB1/NDUFB2/NDUFS4/NDUFS7/NOP53/OXA1L/PANK2/PARK7/UQCR10/UQCR11/UQCRB/UQCRC1/UQCRQ	27
BP	GO:0010257	NADH dehydrogenase complex assembly	12/755	59/18903	3.0056e-06	0.00215852	0.0021113	ACAD9/ECSIT/NDUFA10/NDUFA11/NDUFA3/NDUFA5/NDUFB1/NDUFB2/NDUFS4/NDUFS7/OXA1L/TMEM186	12
BP	GO:0032981	mitochondrial respiratory chain complex I assembly	12/755	59/18903	3.0056e-06	0.00215852	0.0021113	ACAD9/ECSIT/NDUFA10/NDUFA11/NDUFA3/NDUFA5/NDUFB1/NDUFB2/NDUFS4/NDUFS7/OXA1L/TMEM186	12
BP	GO:0042273	ribosomal large subunit biogenesis	13/755	76/18903	8.86484e-06	0.00545694	0.00533756	NOL9/NOP53/RPL10/RPL10A/RPL11/RPL14/RPL26/RPL35/RPL6/RPL7/RPL7A/RPLP0/RSL24D1	13
BP	GO:0015980	energy derivation by oxidation of organic compounds	31/755	333/18903	1.1742e-05	0.00632451	0.00618616	ATP5F1A/ATP5F1D/CHCHD5/CISD1/COX4I1/DLST/GBE1/IDH1/IDH3A/IMMP2L/INPP5K/MTFR1L/NDUFA10/NDUFA11/NDUFA3/NDUFA5/NDUFB1/NDUFB2/NDUFS4/NDUFS7/NHLRC1/NOP53/OXA1L/PANK2/PARK7/PPP1CA/UQCR10/UQCR11/UQCRB/UQCRC1/UQCRQ	31
BP	GO:0022613	ribonucleoprotein complex biogenesis	40/755	489/18903	1.53278e-05	0.00733859	0.00717805	AAR2/EIF2D/EIF3CL/EIF3L/FRG1/GEMIN4/GTF2H5/MRPS11/NOL9/NOP10/NOP53/NUDT21/PDCD11/RPL10/RPL10A/RPL11/RPL13A/RPL14/RPL26/RPL35/RPL6/RPL7/RPL7A/RPLP0/RPS14/RPS17/RPS24/RPS25/RPS28/RPS5/RPSA/RPUSD3/RPUSD4/RSL24D1/RUVBL2/SF3B5/TAF9/TARBP2/WEE2-AS1/YJU2	40
BP	GO:0019646	aerobic electron transport chain	14/755	93/18903	1.85304e-05	0.00798476	0.00781009	COX4I1/NDUFA10/NDUFA3/NDUFA5/NDUFB1/NDUFB2/NDUFS4/NDUFS7/PARK7/UQCR10/UQCR11/UQCRB/UQCRC1/UQCRQ	14
BP	GO:2000059	negative regulation of ubiquitin-dependent protein catabolic process	10/755	50/18903	2.34567e-05	0.00918865	0.00898764	CCAR2/DDRGK1/HIPK2/NOP53/PARK7/RPL11/RPL23/SVIP/TAF9/TRIM39	10
BP	GO:0032435	negative regulation of proteasomal ubiquitin-dependent protein catabolic process	8/755	37/18903	8.60437e-05	0.0185381	0.0181326	CCAR2/DDRGK1/NOP53/PARK7/RPL11/SVIP/TAF9/TRIM39	8
BP	GO:0071826	ribonucleoprotein complex subunit organization	24/755	242/18903	4.08573e-05	0.0146712	0.0143502	AAR2/EIF2D/EIF3CL/EIF3L/GEMIN4/MRPS11/NOP53/NUDT21/RPL10/RPL11/RPL13A/RPL6/RPLP0/RPS14/RPS28/RPS5/RPSA/RUVBL2/SF3B5/TAF9/TARBP2/WEE2-AS1/YJU2/ZFAND1	24
BP	GO:0042773	ATP synthesis coupled electron transport	14/755	101/18903	4.77396e-05	0.0146936	0.0143721	COX4I1/NDUFA10/NDUFA3/NDUFA5/NDUFB1/NDUFB2/NDUFS4/NDUFS7/PARK7/UQCR10/UQCR11/UQCRB/UQCRC1/UQCRQ	14
BP	GO:0042775	mitochondrial ATP synthesis coupled electron transport	14/755	101/18903	4.77396e-05	0.0146936	0.0143721	COX4I1/NDUFA10/NDUFA3/NDUFA5/NDUFB1/NDUFB2/NDUFS4/NDUFS7/PARK7/UQCR10/UQCR11/UQCRB/UQCRC1/UQCRQ	14
BP	GO:0042254	ribosome biogenesis	28/755	310/18903	5.26429e-05	0.0149238	0.0145973	FRG1/GEMIN4/GTF2H5/MRPS11/NOL9/NOP10/NOP53/PDCD11/RPL10/RPL10A/RPL11/RPL14/RPL26/RPL35/RPL6/RPL7/RPL7A/RPLP0/RPS14/RPS17/RPS24/RPS25/RPS28/RPS5/RPSA/RPUSD3/RPUSD4/RSL24D1	28
BP	GO:1903051	negative regulation of proteolysis involved in protein catabolic process	11/755	66/18903	5.54145e-05	0.0149238	0.0145973	ALAD/CCAR2/DDRGK1/HIPK2/NOP53/PARK7/RPL11/RPL23/SVIP/TAF9/TRIM39	11
BP	GO:0009260	ribonucleotide biosynthetic process	23/755	234/18903	6.7394e-05	0.0161334	0.0157804	ACSS2/AK3/AK9/ATP5F1A/ATP5F1D/ATP5MGL/DHODH/ELOVL5/GUCY2D/IMPDH2/NDUFA10/NDUFA11/NDUFA3/NDUFA5/NDUFB1/NDUFB2/NDUFS4/NDUFS7/PANK2/PANK4/PPCS/RFK/SLC35B3	23
BP	GO:0022618	ribonucleoprotein complex assembly	23/755	234/18903	6.7394e-05	0.0161334	0.0157804	AAR2/EIF2D/EIF3CL/EIF3L/GEMIN4/MRPS11/NOP53/NUDT21/RPL10/RPL11/RPL13A/RPL6/RPLP0/RPS14/RPS28/RPS5/RPSA/RUVBL2/SF3B5/TAF9/TARBP2/WEE2-AS1/YJU2	23
BP	GO:0006119	oxidative phosphorylation	17/755	147/18903	8.19829e-05	0.0185381	0.0181326	ATP5F1A/ATP5F1D/COX4I1/NDUFA10/NDUFA11/NDUFA3/NDUFA5/NDUFB1/NDUFB2/NDUFS4/NDUFS7/PARK7/UQCR10/UQCR11/UQCRB/UQCRC1/UQCRQ	17
BP	GO:0046390	ribose phosphate biosynthetic process	23/755	241/18903	0.000105604	0.0207493	0.0202954	ACSS2/AK3/AK9/ATP5F1A/ATP5F1D/ATP5MGL/DHODH/ELOVL5/GUCY2D/IMPDH2/NDUFA10/NDUFA11/NDUFA3/NDUFA5/NDUFB1/NDUFB2/NDUFS4/NDUFS7/PANK2/PANK4/PPCS/RFK/SLC35B3	23
BP	GO:0022904	respiratory electron transport chain	15/755	122/18903	0.000105937	0.0207493	0.0202954	COX4I1/IMMP2L/NDUFA10/NDUFA3/NDUFA5/NDUFB1/NDUFB2/NDUFS4/NDUFS7/PARK7/UQCR10/UQCR11/UQCRB/UQCRC1/UQCRQ	15
BP	GO:0006413	translational initiation	15/755	123/18903	0.000116286	0.0217859	0.0213094	ATF4/EIF2D/EIF3CL/EIF3L/EIF4A2/EIF4EBP2/GLE1/MTIF3/PPP1CA/RPL13A/RPS17/RPS3/RPS3A/RPS5/TMED2	15
BP	GO:0006364	rRNA processing	22/755	229/18903	0.000134503	0.0228709	0.0223706	FRG1/GEMIN4/GTF2H5/MRPS11/NOL9/NOP10/NOP53/PDCD11/RPL10A/RPL11/RPL14/RPL26/RPL35/RPL7/RPL7A/RPS14/RPS17/RPS24/RPS25/RPS28/RPUSD3/RPUSD4	22
BP	GO:0042255	ribosome assembly	10/755	61/18903	0.000138584	0.0228709	0.0223706	MRPS11/NOP53/RPL10/RPL11/RPL6/RPLP0/RPS14/RPS28/RPS5/RPSA	10
BP	GO:1903008	organelle disassembly	16/755	139/18903	0.000138997	0.0228709	0.0223706	ARFIP2/BNIP3L/DDRGK1/EIF2D/FBXO7/GABARAP/KIF9/MTIF3/PARK7/PNPLA2/PRKN/SREBF1/STX5/TOMM7/TRIP4/ZFAND1	16
BP	GO:0070979	protein K11-linked ubiquitination	7/755	30/18903	0.000143571	0.0228709	0.0223706	ANAPC10/ANAPC13/ANAPC2/PRKN/RNF26/UBE2D3/UBE2D4	7
BP	GO:0006122	mitochondrial electron transport, ubiquinol to cytochrome c	5/755	14/18903	0.000148616	0.0228709	0.0223706	UQCR10/UQCR11/UQCRB/UQCRC1/UQCRQ	5
BP	GO:1901799	negative regulation of proteasomal protein catabolic process	9/755	51/18903	0.000166304	0.0247104	0.0241699	ALAD/CCAR2/DDRGK1/NOP53/PARK7/RPL11/SVIP/TAF9/TRIM39	9
BP	GO:0015986	proton motive force-driven ATP synthesis	11/755	76/18903	0.000205748	0.0287798	0.0281503	ATP5F1A/ATP5F1D/ATP5MGL/NDUFA10/NDUFA11/NDUFA3/NDUFA5/NDUFB1/NDUFB2/NDUFS4/NDUFS7	11
BP	GO:0009152	purine ribonucleotide biosynthetic process	21/755	220/18903	0.000207049	0.0287798	0.0281503	ACSS2/AK3/AK9/ATP5F1A/ATP5F1D/ATP5MGL/ELOVL5/GUCY2D/IMPDH2/NDUFA10/NDUFA11/NDUFA3/NDUFA5/NDUFB1/NDUFB2/NDUFS4/NDUFS7/PANK2/PANK4/PPCS/SLC35B3	21
BP	GO:0042776	proton motive force-driven mitochondrial ATP synthesis	10/755	67/18903	0.000307284	0.0413778	0.0404726	ATP5F1A/ATP5F1D/NDUFA10/NDUFA11/NDUFA3/NDUFA5/NDUFB1/NDUFB2/NDUFS4/NDUFS7	10
BP	GO:0035308	negative regulation of protein dephosphorylation	7/755	34/18903	0.00033015	0.0431096	0.0421665	ARPP19/FKBP1A/IKBKB/PPP1R11/PPP1R1B/PTPA/YWHAE	7
BP	GO:0019693	ribose phosphate metabolic process	35/755	475/18903	0.00038985	0.0494078	0.048327	ACOT8/ACSS2/AK3/AK9/ARNT/ATP5F1A/ATP5F1D/ATP5MGL/BPGM/DHODH/DLST/ELOVL5/ENPP3/GPAT4/GUCY2D/IMPDH2/MVK/NDUFA10/NDUFA11/NDUFA3/NDUFA5/NDUFB1/NDUFB2/NDUFS4/NDUFS7/NUDT14/PANK2/PANK4/PGM1/PMVK/PPCS/PRKAG1/RFK/SLC35B3/TJP2	35

## Sheet: GO_cluster2
Table S4. Gene ontology terms enriched in clusters of epithelial cells by mfuzz method
ONTOLOGY	ID	Description	GeneRatio	BgRatio	pvalue	p.adjust	qvalue	geneID	Count
BP	GO:0044782	cilium organization	109/1356	391/18903	1.70312e-36	9.05211e-33	8.63932e-33	ABCC4/ABLIM1/ARMC2/ARMC9/ATP6V0D1/ATP6V1D/B9D1/BBOF1/BBS10/CATIP/CC2D2A/CCDC113/CCDC13/CCDC39/CCDC40/CCDC57/CCDC65/CEP162/CEP70/CFAP100/CFAP126/CFAP157/CFAP161/CFAP206/CFAP221/CFAP298/CFAP43/CFAP44/CFAP46/CFAP47/CFAP52/CFAP53/CFAP54/CFAP61/CFAP69/CFAP70/CFAP73/CPLANE2/CROCC/DAW1/DCDC2/DCTN1/DNAAF1/DNAAF3/DNAAF4/DNAH1/DNAH2/DNAH5/DNAH7/DNAI1/DNAI2/DNAL1/DRC1/DRC7/DYNC2H1/DZIP1L/ENO4/EVI5L/FOXJ1/FU…	109
BP	GO:0060271	cilium assembly	99/1356	362/18903	1.88909e-32	5.02027e-29	4.79134e-29	ABCC4/ABLIM1/ARMC2/ARMC9/ATP6V0D1/ATP6V1D/B9D1/BBOF1/BBS10/CC2D2A/CCDC113/CCDC13/CCDC39/CCDC40/CCDC57/CCDC65/CEP162/CEP70/CFAP100/CFAP157/CFAP161/CFAP206/CFAP221/CFAP298/CFAP43/CFAP44/CFAP46/CFAP47/CFAP52/CFAP53/CFAP54/CFAP69/CFAP70/CFAP73/CPLANE2/CROCC/DAW1/DCDC2/DCTN1/DNAAF1/DNAAF3/DNAAF4/DNAH1/DNAH2/DNAH5/DNAH7/DNAI1/DNAI2/DNAL1/DRC1/DRC7/DYNC2H1/DZIP1L/EVI5L/FOXJ1/FUZ/GALNT11/GAS8/GSN/HYDIN/I…	99
BP	GO:0003341	cilium movement	70/1356	195/18903	2.73834e-31	4.85143e-28	4.6302e-28	AQP4/ARMC2/ATP2B4/CATSPERD/CATSPERE/CCDC39/CCDC40/CCDC65/CFAP100/CFAP157/CFAP206/CFAP221/CFAP298/CFAP43/CFAP44/CFAP45/CFAP46/CFAP47/CFAP52/CFAP53/CFAP54/CFAP61/CFAP69/CFAP70/CFAP73/DAW1/DNAAF1/DNAAF4/DNAH1/DNAH5/DNAH7/DNAH9/DNAI1/DNAI2/DRC1/DRC7/ENKUR/ENO4/EPPIN/GAS2L2/GAS8/HYDIN/IFT81/KIF27/LZTFL1/MEIG1/MNS1/NEK10/NME5/NPHP4/ROPN1L/RSPH4A/RSPH9/SPA17/SPAG17/SPAG6/SPEF1/SPEF2/TCTE1/TEKT1/TEKT2/TE…	70
BP	GO:0001539	cilium or flagellum-dependent cell motility	53/1356	159/18903	3.01128e-22	2.00062e-19	1.90939e-19	ARMC2/ATP2B4/CATSPERD/CATSPERE/CCDC39/CCDC40/CCDC65/CFAP157/CFAP206/CFAP221/CFAP43/CFAP44/CFAP45/CFAP46/CFAP47/CFAP52/CFAP54/CFAP69/DNAH1/DNAH2/DNAH3/DNAH5/DNAH6/DNAH7/DNAI1/DRC1/DRC7/EFHC1/EFHC2/ENKUR/ENO4/EPPIN/GAS2L2/GAS8/IFT81/LZTFL1/MEIG1/MNS1/NPHP4/ROPN1L/RSPH4A/RSPH9/SPAG6/SPEF2/TCTE1/TEKT1/TEKT2/TEKT3/TEKT4/TTC21A/TTLL6/TTLL9/VPS13A	53
BP	GO:0060285	cilium-dependent cell motility	53/1356	159/18903	3.01128e-22	2.00062e-19	1.90939e-19	ARMC2/ATP2B4/CATSPERD/CATSPERE/CCDC39/CCDC40/CCDC65/CFAP157/CFAP206/CFAP221/CFAP43/CFAP44/CFAP45/CFAP46/CFAP47/CFAP52/CFAP54/CFAP69/DNAH1/DNAH2/DNAH3/DNAH5/DNAH6/DNAH7/DNAI1/DRC1/DRC7/EFHC1/EFHC2/ENKUR/ENO4/EPPIN/GAS2L2/GAS8/IFT81/LZTFL1/MEIG1/MNS1/NPHP4/ROPN1L/RSPH4A/RSPH9/SPAG6/SPEF2/TCTE1/TEKT1/TEKT2/TEKT3/TEKT4/TTC21A/TTLL6/TTLL9/VPS13A	53
BP	GO:0060294	cilium movement involved in cell motility	45/1356	146/18903	1.36885e-17	8.08382e-15	7.71519e-15	ARMC2/ATP2B4/CATSPERD/CATSPERE/CCDC39/CCDC40/CFAP157/CFAP206/CFAP221/CFAP43/CFAP44/CFAP45/CFAP46/CFAP47/CFAP52/CFAP54/CFAP69/DNAH1/DNAH5/DNAI1/DRC7/ENKUR/ENO4/EPPIN/GAS2L2/GAS8/IFT81/LZTFL1/MEIG1/MNS1/NPHP4/ROPN1L/RSPH4A/RSPH9/SPAG6/SPEF2/TCTE1/TEKT1/TEKT2/TEKT3/TEKT4/TTC21A/TTLL6/TTLL9/VPS13A	45
BP	GO:0035082	axoneme assembly	46/1356	93/18903	3.3436e-28	4.44281e-25	4.24022e-25	ARMC2/CC2D2A/CCDC39/CCDC40/CCDC65/CFAP100/CFAP157/CFAP206/CFAP43/CFAP44/CFAP46/CFAP47/CFAP69/CFAP73/CPLANE2/DAW1/DNAAF1/DNAAF3/DNAAF4/DNAH1/DNAH2/DNAH5/DNAH7/DNAI1/DNAI2/DNAL1/DRC1/DRC7/FOXJ1/GAS8/HYDIN/LRGUK/LRRC49/MEIG1/MNS1/RP1/RSPH1/RSPH4A/RSPH9/SPAG1/SPAG17/SPAG6/SPEF1/SPEF2/TEKT2/ZMYND10	46
BP	GO:0001578	microtubule bundle formation	52/1356	124/18903	2.41453e-27	2.5193e-24	2.40441e-24	ARMC2/CC2D2A/CCDC39/CCDC40/CCDC65/CCSER2/CFAP100/CFAP157/CFAP206/CFAP43/CFAP44/CFAP46/CFAP47/CFAP69/CFAP73/CHP1/CPLANE2/DAW1/DNAAF1/DNAAF3/DNAAF4/DNAH1/DNAH2/DNAH5/DNAH7/DNAI1/DNAI2/DNAL1/DRC1/DRC7/FOXJ1/GAS2L2/GAS8/HYDIN/LRGUK/LRRC49/MEIG1/MNS1/NCKAP5/RP1/RSPH1/RSPH4A/RSPH9/SPAG1/SPAG17/SPAG6/SPEF1/SPEF2/TEKT2/TPPP3/TTLL6/ZMYND10	52
BP	GO:0007018	microtubule-based movement	99/1356	415/18903	2.84399e-27	2.5193e-24	2.40441e-24	AGBL4/AGTPBP1/AQP4/ARMC2/ATP2B4/BORCS7/CATSPERD/CATSPERE/CCDC39/CCDC40/CCDC65/CFAP100/CFAP157/CFAP206/CFAP221/CFAP298/CFAP43/CFAP44/CFAP45/CFAP46/CFAP47/CFAP52/CFAP53/CFAP54/CFAP61/CFAP69/CFAP70/CFAP73/CNIH2/DAW1/DNAAF1/DNAAF4/DNAH1/DNAH10/DNAH12/DNAH2/DNAH3/DNAH5/DNAH6/DNAH7/DNAH9/DNAI1/DNAI2/DRC1/DRC7/DYNC2H1/DYNLRB2/ENKUR/ENO4/EPPIN/FUZ/GAS2L2/GAS8/HYDIN/IFT122/IFT43/IFT46/IFT81/IFT88/KIF19/KI…	99
BP	GO:0003351	epithelial cilium movement involved in extracellular fluid movement	24/1356	42/18903	2.85511e-17	1.51749e-14	1.44829e-14	AQP4/CCDC39/CCDC40/CFAP221/CFAP43/CFAP45/CFAP53/CFAP54/DAW1/DNAAF1/DNAAF4/DNAH1/DNAH5/DNAH9/DNAI1/GAS8/KIF27/NEK10/NME5/ROPN1L/SPA17/SPAG17/SPAG6/SPEF2	24
BP	GO:0006858	extracellular transport	24/1356	45/18903	2.4689e-16	1.19293e-13	1.13853e-13	AQP4/CCDC39/CCDC40/CFAP221/CFAP43/CFAP45/CFAP53/CFAP54/DAW1/DNAAF1/DNAAF4/DNAH1/DNAH5/DNAH9/DNAI1/GAS8/KIF27/NEK10/NME5/ROPN1L/SPA17/SPAG17/SPAG6/SPEF2	24
BP	GO:0070286	axonemal dynein complex assembly	21/1356	39/18903	1.43454e-14	6.05311e-12	5.77709e-12	CCDC39/CCDC40/CCDC65/CFAP100/CFAP73/DAW1/DNAAF1/DNAAF3/DNAAF4/DNAH1/DNAH2/DNAH5/DNAH7/DNAI1/DNAI2/DNAL1/DRC1/LRRC49/SPAG1/TEKT2/ZMYND10	21
BP	GO:0044458	motile cilium assembly	26/1356	61/18903	1.48054e-14	6.05311e-12	5.77709e-12	ARMC2/BBOF1/CC2D2A/CCDC39/CCDC40/CFAP157/CFAP206/CFAP221/CFAP43/CFAP44/CFAP47/CFAP54/CFAP69/DNAAF1/DNAAF3/DNAH1/DRC7/FOXJ1/IFT81/MEIG1/MNS1/RSPH9/SPAG17/SPAG6/SPEF2/ZMYND10	26
BP	GO:0030317	flagellated sperm motility	38/1356	130/18903	3.07223e-14	1.08859e-11	1.03895e-11	ARMC2/ATP2B4/CATSPERD/CATSPERE/CCDC39/CCDC40/CFAP157/CFAP206/CFAP221/CFAP43/CFAP44/CFAP45/CFAP47/CFAP52/CFAP54/CFAP69/DNAH1/DNAH5/DNAI1/DRC7/ENKUR/ENO4/EPPIN/GAS8/IFT81/LZTFL1/MEIG1/MNS1/NPHP4/ROPN1L/SPAG6/SPEF2/TCTE1/TEKT2/TEKT3/TTC21A/TTLL9/VPS13A	38
BP	GO:0097722	sperm motility	38/1356	130/18903	3.07223e-14	1.08859e-11	1.03895e-11	ARMC2/ATP2B4/CATSPERD/CATSPERE/CCDC39/CCDC40/CFAP157/CFAP206/CFAP221/CFAP43/CFAP44/CFAP45/CFAP47/CFAP52/CFAP54/CFAP69/DNAH1/DNAH5/DNAI1/DRC7/ENKUR/ENO4/EPPIN/GAS8/IFT81/LZTFL1/MEIG1/MNS1/NPHP4/ROPN1L/SPAG6/SPEF2/TCTE1/TEKT2/TEKT3/TTC21A/TTLL9/VPS13A	38
BP	GO:0099111	microtubule-based transport	46/1356	209/18903	5.27454e-12	1.75214e-09	1.67224e-09	AGBL4/AGTPBP1/AQP4/BORCS7/CCDC39/CCDC40/CFAP221/CFAP43/CFAP45/CFAP53/CFAP54/CNIH2/DAW1/DNAAF1/DNAAF4/DNAH1/DNAH5/DNAH9/DNAI1/DYNC2H1/FUZ/GAS8/IFT122/IFT43/IFT46/IFT81/IFT88/KIF1C/KIF27/LCA5/LCA5L/MAK/MAP1A/MREG/NEK10/NME5/PCM1/RABL2B/ROPN1L/SPA17/SPAG17/SPAG6/SPEF2/TRAK2/TTC21A/WDR35	46
BP	GO:0120316	sperm flagellum assembly	16/1356	36/18903	8.32914e-10	2.60408e-07	2.48533e-07	ARMC2/CFAP157/CFAP206/CFAP221/CFAP43/CFAP44/CFAP47/CFAP54/CFAP69/DNAH1/DRC7/IFT81/MEIG1/MNS1/SPAG6/SPEF2	16
BP	GO:0036159	inner dynein arm assembly	11/1356	17/18903	2.05848e-09	6.07822e-07	5.80105e-07	CCDC39/CCDC40/CFAP100/CFAP73/DNAAF1/DNAAF4/DNAH1/DNAH2/DNAH7/TEKT2/ZMYND10	11
BP	GO:0007288	sperm axoneme assembly	13/1356	28/18903	1.701e-08	4.75834e-06	4.54135e-06	ARMC2/CFAP157/CFAP206/CFAP43/CFAP44/CFAP47/CFAP69/DNAH1/DRC7/MEIG1/MNS1/SPAG6/SPEF2	13
BP	GO:0006790	sulfur compound metabolic process	51/1356	338/18903	3.41132e-07	8.91501e-05	8.50848e-05	AASS/ACAT1/ACOT2/ACSBG1/ACSL1/ACSL5/ACSM3/ACSS1/ADI1/AHCYL2/AMD1/BTD/CHPF2/CHST15/CHST6/CHST9/EDNRB/GGT5/GGT7/GLCE/GNMT/GSTA1/GSTA2/GSTA3/GSTA4/HS3ST5/HSD17B4/HYAL1/ISCA2/ISCU/MAT1A/MAT2B/MCCC1/MSRA/MTRR/MVD/NDST1/NUBP1/NUDT7/OXSM/PAPSS1/PDHB/SLC19A3/SPOCK2/ST3GAL3/ST3GAL6/SUCLA2/SUCLG2/SULT1A2/SULT2B1/TSTD1	51
BP	GO:0003352	regulation of cilium movement	14/1356	40/18903	3.5224e-07	8.91501e-05	8.50848e-05	CCDC39/CCDC40/CCDC65/CFAP206/CFAP298/CFAP43/CFAP45/CFAP69/DNAAF1/DRC1/EPPIN/GAS2L2/RSPH4A/TTLL6	14
BP	GO:0061512	protein localization to cilium	18/1356	70/18903	1.44876e-06	0.000350008	0.000334047	ATP6V1D/CC2D2A/CCDC39/CROCC/DYNC2H1/DZIP1L/EFCAB7/GAS8/IFT122/LZTFL1/MAPK15/NPHP4/ROM1/SPATA7/TTC21A/WDR35/ZDHHC3/ZMYND10	18
BP	GO:0090660	cerebrospinal fluid circulation	8/1356	15/18903	2.80139e-06	0.000647364	0.000617844	AQP4/CCDC39/CFAP221/CFAP43/CFAP45/CFAP54/DAW1/DNAH9	8
BP	GO:0042073	intraciliary transport	14/1356	47/18903	3.22205e-06	0.000713551	0.000681012	DYNC2H1/FUZ/IFT122/IFT43/IFT46/IFT81/IFT88/LCA5/LCA5L/MAK/PCM1/RABL2B/TTC21A/WDR35	14
BP	GO:0003018	vascular process in circulatory system	41/1356	270/18903	4.01362e-06	0.000853296	0.000814385	ABCC4/ABCC9/ADRA2A/AGER/AGTR2/ATP2B4/ATP8A1/AZU1/CAV1/CD36/CD38/CTNNBIP1/DDAH1/DOCK5/EDNRB/FAAH/FGG/GUCY1A1/KCNJ8/KCNMB1/KCNMB2/LRP2/MFSD2A/MYLK3/NPR1/OXTR/P2RY2/PTP4A3/RHOA/SCNN1B/SERPINF2/SLC15A2/SLC22A3/SLC2A10/SLC4A8/SLC6A1/SLC6A4/TJP1/TRPM4/VSTM4/ZDHHC21	41
BP	GO:0060632	regulation of microtubule-based movement	15/1356	55/18903	4.8962e-06	0.0010009	0.000955255	CCDC39/CCDC40/CCDC65/CFAP206/CFAP298/CFAP43/CFAP45/CFAP69/CNIH2/DNAAF1/DRC1/EPPIN/GAS2L2/RSPH4A/TTLL6	15
BP	GO:0046394	carboxylic acid biosynthetic process	46/1356	326/18903	7.99391e-06	0.00157362	0.00150186	AASS/ABCB11/ABCD3/ABHD2/ACSBG1/ACSM3/ACSS1/ADI1/ALDH1A1/ALDH1A2/ALOX15/ALOX15B/ASL/ASS1/ATP2B4/BCAT2/CD74/CYP27A1/DPYD/ERLIN2/FADS1/FADS2/GGT5/GGT7/INSIG1/INSIG2/LIPG/LPL/LTA4H/MID1IP1/MTRR/OSBPL6/OXSM/PCBD1/PECR/PLA2G4F/PRKAB1/SCD/SERINC3/SLC27A2/SRR/STARD4/SUCLA2/UPB1/WDTC1/XBP1	46
BP	GO:0003356	regulation of cilium beat frequency	8/1356	17/18903	9.29117e-06	0.00172289	0.00164432	CCDC39/CCDC40/CFAP206/CFAP43/CFAP45/DNAAF1/GAS2L2/TTLL6	8
BP	GO:0016053	organic acid biosynthetic process	46/1356	328/18903	9.40052e-06	0.00172289	0.00164432	AASS/ABCB11/ABCD3/ABHD2/ACSBG1/ACSM3/ACSS1/ADI1/ALDH1A1/ALDH1A2/ALOX15/ALOX15B/ASL/ASS1/ATP2B4/BCAT2/CD74/CYP27A1/DPYD/ERLIN2/FADS1/FADS2/GGT5/GGT7/INSIG1/INSIG2/LIPG/LPL/LTA4H/MID1IP1/MTRR/OSBPL6/OXSM/PCBD1/PECR/PLA2G4F/PRKAB1/SCD/SERINC3/SLC27A2/SRR/STARD4/SUCLA2/UPB1/WDTC1/XBP1	46
BP	GO:0010876	lipid localization	61/1356	483/18903	1.10959e-05	0.00196581	0.00187617	ABCA3/ABCA6/ABCA8/ABCB11/ABCC4/ABCD3/ACSL1/ACSL5/ALKBH7/ANO6/APOH/ATP10B/ATP8A1/ATP8A2/BSCL2/C3/CAV1/CD36/CDS1/CFTR/CLU/CPT2/CRY1/CRY2/DBI/FABP6/FIS1/FTO/GLTP/GRAMD1A/GRAMD1C/LAMTOR1/LDLR/LIPG/LPL/LRP10/MFSD2A/NPC2/NR0B2/OSBPL6/P2RX4/PCSK9/PISD/PITPNM2/PLA2G2A/PLA2G4F/RBP2/SFTPA1/SLC27A2/SLC27A3/SLC51B/SLC5A8/SLCO2A1/SREBF2/STARD4/STX12/UGCG/VAPA/VPS13A/VPS13D/ZFYVE1	61
BP	GO:0007286	spermatid development	31/1356	189/18903	1.24504e-05	0.00213464	0.0020373	ABHD2/ARMC2/CATSPERD/CATSPERE/CFAP157/CFAP206/CFAP221/CFAP43/CFAP44/CFAP47/CFAP54/CFAP69/CFTR/CIB1/DNAH1/DPY19L2/DRC7/IFT81/MEIG1/MNS1/NME5/PACRG/REC8/RFX2/ROPN1L/RSPH1/SPAG17/SPAG6/SPEF2/STRBP/TTC21A	31
BP	GO:0036158	outer dynein arm assembly	9/1356	23/18903	1.59142e-05	0.00264325	0.00252272	DAW1/DNAAF1/DNAAF4/DNAH5/DNAI1/DNAI2/DNAL1/LRRC49/ZMYND10	9
BP	GO:0048515	spermatid differentiation	31/1356	196/18903	2.60267e-05	0.00419188	0.00400073	ABHD2/ARMC2/CATSPERD/CATSPERE/CFAP157/CFAP206/CFAP221/CFAP43/CFAP44/CFAP47/CFAP54/CFAP69/CFTR/CIB1/DNAH1/DPY19L2/DRC7/IFT81/MEIG1/MNS1/NME5/PACRG/REC8/RFX2/ROPN1L/RSPH1/SPAG17/SPAG6/SPEF2/STRBP/TTC21A	31
BP	GO:0008202	steroid metabolic process	44/1356	323/18903	3.01053e-05	0.00470616	0.00449156	ABCB11/ABCD3/ACAA1/ASAH1/ATP1A1/CAT/CFTR/CUBN/CYB5R3/CYP17A1/CYP27A1/CYP51A1/DHCR24/EBPL/EDNRB/EPHX2/ERG28/ERLIN2/FAXDC2/HSD17B2/HSD17B4/HSD17B6/HSD17B7/INSIG1/INSIG2/LAMTOR1/LDLR/LRP2/MVD/NPC2/NR0B2/OSBPL6/PCSK9/PDE8B/SCARF1/SCNN1B/SLC27A2/SMPD1/SRD5A2/SREBF2/STARD4/STS/SULT1A2/SULT2B1	44
BP	GO:0003071	renal system process involved in regulation of systemic arterial blood pressure	9/1356	25/18903	3.4892e-05	0.0052986	0.00505698	AGTR2/CORO2B/CYP4F12/EDNRB/EMP2/GAS6/PCSK5/RHOA/SERPINF2	9
BP	GO:0006631	fatty acid metabolic process	51/1356	400/18903	4.43973e-05	0.00655477	0.00625586	ABCB11/ABCD3/ABHD2/ACAA1/ACADS/ACAT1/ACOT2/ACOX2/ACOXL/ACSBG1/ACSL1/ACSL5/ACSM3/ACSS1/ALKBH7/ALOX15/ALOX15B/ASAH1/AUH/C3/CAV1/CD36/CD74/CNR1/CPT2/CRYL1/CYP4F12/DBI/ERLIN2/FAAH/FADS1/FADS2/GGT5/GSTA1/HSD17B4/INSIG1/INSIG2/LIPG/LPL/MFSD2A/MID1IP1/NUDT7/OXSM/PECR/PLA2G4F/PRKAB1/SCD/SLC27A2/SLC27A3/WDTC1/XBP1	51
BP	GO:0007368	determination of left/right symmetry	23/1356	131/18903	5.40475e-05	0.00776385	0.00740982	ALG5/CC2D2A/CCDC39/CCDC40/CFAP45/CFAP52/CFAP53/CITED2/DAAM2/DAW1/DNAAF1/DNAAF3/DNAAF4/DNAH5/DNAI1/DNAI2/DRC1/DYNC2H1/ENKUR/FOXJ1/GALNT11/GAS8/SRF	23
BP	GO:0009855	determination of bilateral symmetry	24/1356	141/18903	6.28872e-05	0.00879594	0.00839483	ALDH1A2/ALG5/CC2D2A/CCDC39/CCDC40/CFAP45/CFAP52/CFAP53/CITED2/DAAM2/DAW1/DNAAF1/DNAAF3/DNAAF4/DNAH5/DNAI1/DNAI2/DRC1/DYNC2H1/ENKUR/FOXJ1/GALNT11/GAS8/SRF	24
BP	GO:0009799	specification of symmetry	24/1356	142/18903	7.06213e-05	0.00962441	0.00918553	ALDH1A2/ALG5/CC2D2A/CCDC39/CCDC40/CFAP45/CFAP52/CFAP53/CITED2/DAAM2/DAW1/DNAAF1/DNAAF3/DNAAF4/DNAH5/DNAI1/DNAI2/DRC1/DYNC2H1/ENKUR/FOXJ1/GALNT11/GAS8/SRF	24
BP	GO:0006869	lipid transport	53/1356	433/18903	9.42442e-05	0.0124399	0.0118726	ABCA3/ABCA6/ABCA8/ABCB11/ABCC4/ABCD3/ACSL1/ACSL5/ANO6/APOH/ATP10B/ATP8A1/ATP8A2/CAV1/CD36/CFTR/CLU/CPT2/CRY1/CRY2/DBI/FABP6/FIS1/GLTP/GRAMD1A/GRAMD1C/LAMTOR1/LDLR/LIPG/LRP10/MFSD2A/NPC2/NR0B2/OSBPL6/P2RX4/PCSK9/PITPNM2/PLA2G2A/PLA2G4F/RBP2/SFTPA1/SLC27A2/SLC27A3/SLC51B/SLC5A8/SLCO2A1/SREBF2/STARD4/STX12/UGCG/VAPA/VPS13A/VPS13D	53
BP	GO:1905475	regulation of protein localization to membrane	27/1356	172/18903	9.59613e-05	0.0124399	0.0118726	AGR2/ARHGAP44/ATP2B4/BCL2L1/CHP1/CIB1/DMTN/EFCAB7/EZR/FIS1/GPC5/GSN/LZTFL1/MYO1C/PDPK1/PID1/PKDCC/PPP2R5A/RAP1A/SLC51B/SORBS1/STX8/TMEM59/TNFAIP6/VAMP8/VTI1B/ZDHHC2	27
BP	GO:0016125	sterol metabolic process	25/1356	154/18903	9.90473e-05	0.0125342	0.0119626	CAT/CFTR/CUBN/CYB5R3/CYP27A1/CYP51A1/DHCR24/EBPL/EPHX2/ERG28/ERLIN2/FAXDC2/HSD17B7/INSIG1/INSIG2/LDLR/MVD/NPC2/NR0B2/PCSK9/SCARF1/SMPD1/SREBF2/STARD4/SULT2B1	25
BP	GO:1902236	negative regulation of endoplasmic reticulum stress-induced intrinsic apoptotic signaling pathway	7/1356	20/18903	0.000324693	0.0397193	0.0379081	BCL2L1/CREB3L1/LRRK2/PTPN1/SELENOS/TMBIM6/XBP1	7
BP	GO:0007281	germ cell development	40/1356	316/18903	0.000328815	0.0397193	0.0379081	ABHD2/ANG/ARMC2/BCL2L1/CATSPERD/CATSPERE/CFAP157/CFAP206/CFAP221/CFAP43/CFAP44/CFAP47/CFAP54/CFAP69/CFTR/CIB1/DIAPH2/DMRTA1/DNAH1/DPY19L2/DRC7/IFT81/MEIG1/MNS1/NME5/PACRG/PAQR5/PAQR8/PDE5A/REC8/RFX2/ROPN1L/RPS6KA2/RSPH1/SPAG17/SPAG6/SPEF2/STRBP/TNFAIP6/TTC21A	40
BP	GO:0008203	cholesterol metabolic process	22/1356	139/18903	0.000364495	0.0430509	0.0410877	CAT/CFTR/CUBN/CYB5R3/CYP27A1/CYP51A1/DHCR24/EPHX2/ERLIN2/HSD17B7/INSIG1/INSIG2/LDLR/MVD/NPC2/NR0B2/PCSK9/SCARF1/SMPD1/SREBF2/STARD4/SULT2B1	22
BP	GO:0046500	S-adenosylmethionine metabolic process	6/1356	15/18903	0.000383447	0.0443049	0.0422845	AHCYL2/AMD1/GNMT/MAT1A/MAT2B/MTRR	6
BP	GO:0072330	monocarboxylic acid biosynthetic process	30/1356	218/18903	0.000440691	0.0492339	0.0469888	ABCB11/ABCD3/ABHD2/ACSBG1/ACSM3/ACSS1/ALDH1A2/ALOX15/ALOX15B/CD74/CYP27A1/ERLIN2/FADS1/FADS2/INSIG1/INSIG2/LIPG/LPL/MID1IP1/OSBPL6/OXSM/PECR/PLA2G4F/PRKAB1/SCD/SLC27A2/SRR/STARD4/WDTC1/XBP1	30
BP	GO:0009101	glycoprotein biosynthetic process	40/1356	321/18903	0.000453017	0.0492339	0.0469888	ABO/ALG2/ALG5/B3GALT2/B3GNT8/CHP1/CHPF2/CHST15/CHST9/DOLK/DPM2/DPY19L2/GALNT11/GALNT12/GALNT13/GLCE/GMPPB/HS3ST5/IL33/MGAT3/MUSTN1/NDST1/NECAB1/NECAB3/PMM1/SERP2/SLC2A10/SLC35C1/SLC39A8/SLC51B/ST3GAL3/ST3GAL6/ST6GAL1/ST6GALNAC3/ST6GALNAC4/ST6GALNAC5/ST6GALNAC6/TM9SF2/TMEM59/TMTC2	40
BP	GO:0097503	sialylation	7/1356	21/18903	0.000457046	0.0492339	0.0469888	ST3GAL3/ST3GAL6/ST6GAL1/ST6GALNAC3/ST6GALNAC4/ST6GALNAC5/ST6GALNAC6	7
BP	GO:0002526	acute inflammatory response	19/1356	114/18903	0.00046316	0.0492339	0.0469888	ADRA2A/ANO6/ASS1/C3/CNR1/CTNNBIP1/EDNRB/F3/HP/KL/MYLK3/NUPR1/ORM1/ORM2/SAA2/SELENOS/SERPINA1/SERPINA3/SERPINF2	19

## Sheet: GO_cluster3
Table S4. Gene ontology terms enriched in clusters of epithelial cells by mfuzz method
ONTOLOGY	ID	Description	GeneRatio	BgRatio	pvalue	p.adjust	qvalue	geneID	Count
BP	GO:0002399	MHC class II protein complex assembly	10/1571	16/18903	7.68e-08	0.000219678	0.000205407	B2M/HLA-DMA/HLA-DMB/HLA-DOA/HLA-DPA1/HLA-DPB1/HLA-DQB1/HLA-DRA/HLA-DRB1/HLA-DRB5	10
BP	GO:0002503	peptide antigen assembly with MHC class II protein complex	10/1571	16/18903	7.68e-08	0.000219678	0.000205407	B2M/HLA-DMA/HLA-DMB/HLA-DOA/HLA-DPA1/HLA-DPB1/HLA-DQB1/HLA-DRA/HLA-DRB1/HLA-DRB5	10
BP	GO:0002396	MHC protein complex assembly	10/1571	20/18903	1.3e-06	0.00185729	0.00173664	B2M/HLA-DMA/HLA-DMB/HLA-DOA/HLA-DPA1/HLA-DPB1/HLA-DQB1/HLA-DRA/HLA-DRB1/HLA-DRB5	10
BP	GO:0002501	peptide antigen assembly with MHC protein complex	10/1571	20/18903	1.3e-06	0.00185729	0.00173664	B2M/HLA-DMA/HLA-DMB/HLA-DOA/HLA-DPA1/HLA-DPB1/HLA-DQB1/HLA-DRA/HLA-DRB1/HLA-DRB5	10
BP	GO:0043087	regulation of GTPase activity	57/1571	376/18903	6.66e-06	0.00761822	0.00712333	ABR/ADAP1/ADPRH/AGAP3/AGAP4/ARAP2/ARHGAP24/ARHGAP6/ARHGAP9/ARHGEF7/ASAP2/BCAS3/BCL6/BCR/CCDC125/CDKL5/CHN2/CPEB2/CX3CL1/DAB2IP/DOCK9/ELMOD2/FERMT2/FICD/FLCN/MTOR/MYO9A/NEDD9/ODAM/PLXNA2/PLXNB2/PRKG1/PTK2B/RABGAP1/RABGAP1L/RALGAPB/RAP1GAP/RASA2/RASA4/RASGRP3/RGL3/RGL4/RGN/SGSM1/SGSM2/SGSM3/SIPA1L1/SNX18/SPRY2/SYNGAP1/TBC1D12/TBC1D13/TBC1D30/TBC1D5/TBC1D9/TRAPPC6B/TTC8	57
BP	GO:0002478	antigen processing and presentation of exogenous peptide antigen	13/1571	40/18903	1.22e-05	0.0116444	0.010888	B2M/DNM2/HLA-A/HLA-DMA/HLA-DMB/HLA-DOA/HLA-DPA1/HLA-DPB1/HLA-DQB1/HLA-DRA/HLA-DRB1/HLA-DRB5/HLA-F	13
BP	GO:0019886	antigen processing and presentation of exogenous peptide antigen via MHC class II	11/1571	30/18903	1.56e-05	0.0126216	0.0118017	B2M/DNM2/HLA-DMA/HLA-DMB/HLA-DOA/HLA-DPA1/HLA-DPB1/HLA-DQB1/HLA-DRA/HLA-DRB1/HLA-DRB5	11
BP	GO:0030705	cytoskeleton-dependent intracellular transport	36/1571	208/18903	1.93e-05	0.0126216	0.0118017	BBS12/BLOC1S2/BLOC1S6/BORCS8/CAMSAP3/CCDC88C/CLN3/CLUAP1/COPG1/FBXW11/FYCO1/HOOK2/IFT22/IFT57/IFT80/KIF13A/KIF3A/KXD1/MAP1S/MAP6/MYO1G/MYO5B/PRKCZ/RAB27B/RAB6A/RHOT1/RPGR/SPG11/SYBU/TRAF3IP1/TRAK1/TTC21B/TUB/UBB/UXT/WDR19	36
BP	GO:0010970	transport along microtubule	31/1571	168/18903	1.99e-05	0.0126216	0.0118017	BBS12/BLOC1S2/BLOC1S6/BORCS8/CAMSAP3/CLN3/CLUAP1/COPG1/FBXW11/FYCO1/IFT22/IFT57/IFT80/KIF13A/KIF3A/KXD1/MAP1S/PRKCZ/RAB27B/RAB6A/RHOT1/RPGR/SPG11/SYBU/TRAF3IP1/TRAK1/TTC21B/TUB/UBB/UXT/WDR19	31
BP	GO:0051056	regulation of small GTPase mediated signal transduction	47/1571	305/18903	2.73e-05	0.0151105	0.0141289	ABR/AKAP13/ARFGEF3/ARHGAP1/ARHGAP18/ARHGAP24/ARHGAP26/ARHGAP31/ARHGAP32/ARHGAP40/ARHGAP6/ARHGAP9/ARHGDIB/ARHGEF1/ARHGEF12/ARHGEF18/BCL6/BCR/CCDC125/CDON/CHN2/CUL3/DAB2IP/DENND3/DENND4A/DNM2/DNMBP/FLCN/GIT2/IQSEC2/IQSEC3/MYO9A/NOTCH2/PLCE1/PSD4/RABGEF1/RALGAPB/RAP1GAP/RASA2/RASA4/SGSM3/SHOC2/SIPA1L1/SPATA13/SPRY2/STARD13/SYNGAP1	47
BP	GO:0019884	antigen processing and presentation of exogenous antigen	14/1571	49/18903	2.97e-05	0.0151105	0.0141289	B2M/CD1C/DNM2/HLA-A/HLA-DMA/HLA-DMB/HLA-DOA/HLA-DPA1/HLA-DPB1/HLA-DQB1/HLA-DRA/HLA-DRB1/HLA-DRB5/HLA-F	14
BP	GO:0048193	Golgi vesicle transport	46/1571	298/18903	3.17e-05	0.0151105	0.0141289	ANK3/AP1G2/ATP9A/BBS1/BBS2/CLN3/COG6/COPE/COPG1/CUL3/DNM2/DOP1B/EXOC6/GABARAPL2/GGA2/GGA3/GOLGA2/IER3IP1/KIF13A/KLHL20/MIA2/MPPE1/NAPA/NRBP2/PRKD1/RAB6A/RBSN/SCAMP2/SCAP/SEC22C/SEC24A/SEC24D/SGSM2/SLC10A7/SORT1/SPTBN1/STX17/TEX261/TMED1/TMEM115/TRAPPC11/TRAPPC6B/TRAPPC9/USO1/VPS13C/VPS35L	46
BP	GO:0044782	cilium organization	56/1571	391/18903	4.2e-05	0.0184963	0.0172947	BBIP1/BBS1/BBS12/BBS2/CCDC32/CCDC66/CCDC96/CCP110/CDC14A/CDC14B/CDKL5/CEP126/CFAP410/CLCN4/CLUAP1/CNTROB/DNAJB13/DNM2/DZIP1/EHD2/EHD4/FHDC1/IFT22/IFT57/IFT80/IQCG/JHY/KCNQ1/KIF3A/LIMK2/NEDD9/NPHP3/PKD2/PTPN23/RAB3IP/RABEP2/RILPL2/RPGR/TAPT1/TBC1D30/TCTN1/TMEM107/TMEM17/TMEM250/TMEM67/TMEM80/TOGARAM1/TRAF3IP1/TTC12/TTC21B/TTC8/TUB/WDR11/WDR19/WWTR1/YAP1	56
BP	GO:0031331	positive regulation of cellular catabolic process	60/1571	429/18903	4.6e-05	0.0187854	0.0175651	ABCD2/ADRB2/AMBRA1/ANKIB1/ARIH1/ARIH2/AXIN2/BAX/CELF1/CNOT1/CNOT6/CPEB3/CPT1A/DAPK1/DNAJB2/DTX3L/EPM2A/FLCN/FURIN/FYCO1/HECTD1/HSPB8/METTL16/MLH1/MOV10/MTOR/NANOS3/PARN/PDE12/PIAS1/PINK1/PLIN5/PRICKLE1/PRKCD/PRKD1/PSEN1/PSMD10/PTK2B/PUM1/RBM24/RC3H2/RNF180/SAMD4A/SESN1/SH3D19/SH3RF1/SH3RF2/SLC4A4/SNX18/SNX33/TFEB/TP53INP1/TRIM22/TRIM8/UBQLN2/ULK2/WDR45/YTHDF3/ZER1/ZFP36L1	60
BP	GO:0090150	establishment of protein localization to membrane	42/1571	270/18903	5.74e-05	0.0214199	0.0200284	ANK3/BAX/BBS1/BBS2/BRAF/CAMLG/CLN3/COLQ/COX18/EMC10/EMC3/EMC7/GGA2/GGA3/GORASP1/GRIN3B/KCNB1/KCNE1/KIF13A/MAL/NPC1/PEX16/PEX5/RAB3IP/RABGEF1/RILPL2/SDCBP/SEC61A1/SEC62/SIL1/SLC1A1/SPTBN1/STOM/TAOK2/TIMM10B/ZDHHC1/ZDHHC11/ZDHHC11B/ZDHHC15/ZDHHC20/ZDHHC7/ZDHHC9	42
BP	GO:0002495	antigen processing and presentation of peptide antigen via MHC class II	11/1571	34/18903	5.99e-05	0.0214199	0.0200284	B2M/DNM2/HLA-DMA/HLA-DMB/HLA-DOA/HLA-DPA1/HLA-DPB1/HLA-DQB1/HLA-DRA/HLA-DRB1/HLA-DRB5	11
BP	GO:0016236	macroautophagy	47/1571	317/18903	7.26e-05	0.0228094	0.0213277	ADPRH/ADRB2/AMBRA1/ATG7/ATP6V0E1/ATP6V1A/CAPNS1/CHMP2A/CHMP6/CLEC16A/CLN3/EI24/EPM2A/FYCO1/GABARAPL1/GABARAPL2/HSPB8/KLHL3/LRBA/MFSD8/MTMR14/MTOR/NPC1/NRBP2/PINK1/PLEKHM1/PSEN1/RAB5A/RETREG3/SESN1/SNX18/SPATA33/SPG11/STX17/TBC1D12/TBC1D5/TEX264/TMEM41B/TP53INP1/UBQLN2/ULK2/VPS13C/VPS36/VPS39/WDR45/WDR81/ZFYVE26	47
BP	GO:0016197	endosomal transport	39/1571	247/18903	7.47e-05	0.0228094	0.0213277	ANKRD50/ANXA8L1/AP5M1/ARHGAP1/ATP9A/BAIAP3/BLOC1S2/CHMP2A/CHMP6/CLEC16A/CLN5/CLTCL1/DCLK1/DENND1C/EHD2/EHD4/GGA3/LEPROTL1/LMTK2/MICALL2/MYO5B/PHETA1/PHETA2/PTPN23/RAB11FIP4/RAB6A/RBSN/REPS2/SGSM2/SNX17/SNX18/SNX33/SORT1/TBC1D5/TMCC1/TMEM50B/VPS35L/VPS36/VPS39	39
BP	GO:0007033	vacuole organization	35/1571	213/18903	7.58e-05	0.0228094	0.0213277	ACP2/ADPRH/AKTIP/AMBRA1/ATG7/ATP6V1A/CHMP2A/CHMP6/CLN3/CLN5/GABARAPL1/GABARAPL2/HOOK2/HPS1/LRBA/MFSD8/MT3/MTOR/NDP/PINK1/PSEN1/RAB5A/RNASEK/SNX18/SPG11/STX17/TBC1D12/TFEB/TMEM41B/TP53INP1/UBQLN2/ULK2/VPS33B/WDR45/ZFYVE26	35
BP	GO:0007179	transforming growth factor beta receptor signaling pathway	35/1571	216/18903	0.00010109	0.0289116	0.0270335	ACVR1/AMHR2/APPL2/ARID4A/BMP2/BMPR1A/DNM2/FERMT2/FLCN/FMOD/FOLR1/FURIN/GCNT2/GIPC1/HPGD/HTRA1/ID1/ING2/LATS2/LEMD3/LOX/NKX2-1/NPNT/PBLD/PPM1A/PRDM16/SDCBP/SMAD9/SPRED1/SPRY2/TGFBR2/TGFBRAP1/TRIM33/USP9Y/VEPH1	35
BP	GO:0002504	antigen processing and presentation of peptide or polysaccharide antigen via MHC class II	11/1571	36/18903	0.000107745	0.0293476	0.0274411	B2M/DNM2/HLA-DMA/HLA-DMB/HLA-DOA/HLA-DPA1/HLA-DPB1/HLA-DQB1/HLA-DRA/HLA-DRB1/HLA-DRB5	11
BP	GO:0006643	membrane lipid metabolic process	34/1571	209/18903	0.000116555	0.0303044	0.0283358	B3GALT4/BAX/CCN1/CERKL/CYP1B1/ELOVL1/GALC/GLB1/HACD1/HACD2/HACD4/LARGE1/MGST2/MPPE1/OSBP/PGAP3/PIGA/PIGB/PIGO/PIGQ/PPM1L/PRKCD/PRKD1/SERINC1/SERINC5/SGPP1/SIRT3/SMPD3/SPTLC3/SPTSSA/ST3GAL1/ST3GAL5/ST8SIA4/TEX2	34
BP	GO:0045444	fat cell differentiation	38/1571	244/18903	0.000123366	0.0306806	0.0286875	ADGRF5/ADRB2/ALDH6A1/ANKRD26/AXIN2/BBS1/BBS12/BBS2/BMP2/C1QTNF3/CREBL2/ERAP1/FAM120B/FERMT2/FLCN/GPS2/ID4/KLF5/LMO3/LRP5/NAPEPLD/PEX11A/PIAS1/PPARGC1A/PRDM16/RARRES2/RORA/SAV1/SORT1/SYAP1/TFE3/TMEM64/TTC8/WWTR1/YAP1/ZBTB16/ZBTB7C/ZFP36L1	38
BP	GO:0060271	cilium assembly	51/1571	362/18903	0.000138011	0.0328925	0.0307558	BBIP1/BBS1/BBS2/CCDC66/CCDC96/CCP110/CDC14A/CDC14B/CDKL5/CEP126/CFAP410/CLCN4/CLUAP1/CNTROB/DNAJB13/DNM2/DZIP1/EHD2/EHD4/FHDC1/IFT22/IFT57/IFT80/IQCG/JHY/KCNQ1/KIF3A/LIMK2/NPHP3/PTPN23/RAB3IP/RABEP2/RILPL2/RPGR/TAPT1/TBC1D30/TCTN1/TMEM107/TMEM17/TMEM250/TMEM67/TMEM80/TOGARAM1/TRAF3IP1/TTC12/TTC21B/TTC8/WDR11/WDR19/WWTR1/YAP1	51
BP	GO:0043547	positive regulation of GTPase activity	42/1571	283/18903	0.000167858	0.0347929	0.0325327	ABR/ADAP1/ADPRH/AGAP3/AGAP4/ARAP2/ARHGAP24/ARHGAP6/ARHGEF7/ASAP2/BCAS3/BCR/CCDC125/CDKL5/CHN2/CX3CL1/DOCK9/ELMOD2/FERMT2/FLCN/MYO9A/NEDD9/ODAM/PTK2B/RABGAP1/RABGAP1L/RALGAPB/RAP1GAP/RASGRP3/RGL3/RGL4/RGN/SGSM1/SGSM2/SGSM3/SIPA1L1/SNX18/TBC1D12/TBC1D13/TBC1D30/TBC1D5/TBC1D9	42
BP	GO:0035329	hippo signaling	12/1571	44/18903	0.000178123	0.0347929	0.0325327	AMOTL1/ARRDC3/LATS2/MAP2K3/MARK3/SAV1/SHANK2/TEAD1/WWC2/WWC3/WWTR1/YAP1	12
BP	GO:0090630	activation of GTPase activity	23/1571	123/18903	0.000182194	0.0347929	0.0325327	ABR/ADPRH/AGAP3/AGAP4/ARHGAP24/BCAS3/BCR/CCDC125/NEDD9/PTK2B/RABGAP1/RABGAP1L/RALGAPB/RAP1GAP/SGSM1/SGSM2/SGSM3/SIPA1L1/TBC1D12/TBC1D13/TBC1D30/TBC1D5/TBC1D9	23
BP	GO:0016311	dephosphorylation	50/1571	357/18903	0.00018462	0.0347929	0.0325327	ACP2/AMBRA1/BMP2/BTRC/CDC14A/CDC14B/CTDNEP1/DNAJC6/DUSP16/DUSP18/DUSP19/DUSP28/FBXW11/FKBP1B/IGBP1/INPP5A/LGALS3/MTMR1/MTMR10/MTMR14/MTMR9/MTOR/NPNT/PDP2/PINK1/PPM1A/PPM1B/PPM1E/PPM1L/PPM1M/PPP1R36/PPP2R3C/PPP2R5C/PPP4R1/PPP4R4/PRKCD/PTP4A2/PTPMT1/PTPN23/PTPN9/PTPRD/PTPRE/RGN/SACM1L/SGPP1/SSH2/STYXL1/THNSL2/UBASH3B/UBLCP1	50
BP	GO:0048002	antigen processing and presentation of peptide antigen	15/1571	64/18903	0.000188141	0.0347929	0.0325327	B2M/DNM2/ERAP1/HLA-A/HLA-DMA/HLA-DMB/HLA-DOA/HLA-DPA1/HLA-DPB1/HLA-DQB1/HLA-DRA/HLA-DRB1/HLA-DRB5/HLA-F/IDE	15
BP	GO:0043476	pigment accumulation	6/1571	12/18903	0.000194382	0.0347929	0.0325327	AP1M1/BLOC1S6/CD63/RAB32/SHROOM2/SHROOM3	6
BP	GO:0043482	cellular pigment accumulation	6/1571	12/18903	0.000194382	0.0347929	0.0325327	AP1M1/BLOC1S6/CD63/RAB32/SHROOM2/SHROOM3	6
BP	GO:0019882	antigen processing and presentation	21/1571	108/18903	0.000194646	0.0347929	0.0325327	B2M/CD1C/CTSH/DNM2/ERAP1/HLA-A/HLA-DMA/HLA-DMB/HLA-DOA/HLA-DPA1/HLA-DPB1/HLA-DQB1/HLA-DRA/HLA-DRB1/HLA-DRB5/HLA-F/ICAM1/IDE/KDM5D/RAB32/RAB6A	21
BP	GO:0046329	negative regulation of JNK cascade	11/1571	39/18903	0.000238282	0.0413022	0.0386191	DACT1/DUSP16/DUSP19/GPS2/GSTP1/MAPK8IP1/MECOM/PER1/PINK1/SH3RF2/TAOK3	11
BP	GO:0099111	microtubule-based transport	33/1571	209/18903	0.000257985	0.0434021	0.0405827	BBS12/BLOC1S2/BLOC1S6/BORCS8/CAMSAP3/CLN3/CLUAP1/COPG1/FBXW11/FYCO1/IFT22/IFT57/IFT80/JHY/KIF13A/KIF3A/KXD1/MAP1S/NPHP3/PRKCZ/RAB27B/RAB6A/RHOT1/RPGR/SPG11/SYBU/TRAF3IP1/TRAK1/TTC21B/TUB/UBB/UXT/WDR19	33
BP	GO:0072384	organelle transport along microtubule	18/1571	88/18903	0.000283975	0.0464096	0.0433948	BLOC1S2/BLOC1S6/BORCS8/CLN3/COPG1/FBXW11/FYCO1/KIF13A/KIF3A/KXD1/MAP1S/PRKCZ/RAB6A/RHOT1/SYBU/TRAK1/UBB/UXT	18
BP	GO:0043161	proteasome-mediated ubiquitin-dependent protein catabolic process	59/1571	450/18903	0.000312632	0.0486378	0.0454782	AGAP3/ANAPC4/ANKIB1/ARAF/AREL1/ARIH1/ARIH2/AXIN2/BFAR/BTRC/CAMLG/CDC26/CUL3/DNAJB12/DNAJB14/DNAJB2/DNAJB9/EDEM1/EDEM2/ERLEC1/FBXL13/FBXL3/FBXO33/FBXO38/FBXW11/FEM1B/FEM1C/GIPC1/HECTD1/KLHDC1/KLHL20/N4BP1/NEDD4L/PIAS1/PPP2R5C/PRICKLE1/PSEN1/PSMD10/RMND5B/RNF103/RNF180/RNF185/RNF4/RYBP/SDCBP/SH3BGRL/SH3RF1/SH3RF2/SKP1/SPOP/STT3B/TMEM67/UBQLN2/USP19/WFS1/WWP1/WWP2/WWTR1/ZER1	59
BP	GO:0002381	immunoglobulin production involved in immunoglobulin-mediated immune response	16/1571	74/18903	0.000314615	0.0486378	0.0454782	APLF/B2M/BCL6/CD28/HLA-DMA/HLA-DMB/HLA-DOA/HLA-DPA1/HLA-DPB1/HLA-DQB1/HLA-DRA/HLA-DRB1/HLA-DRB5/MLH1/TNFSF13/TP53BP1	16

## Sheet: GO_cluster4
Table S4. Gene ontology terms enriched in clusters of epithelial cells by mfuzz method
ONTOLOGY	ID	Description	GeneRatio	BgRatio	pvalue	p.adjust	qvalue	geneID	Count
BP	GO:0008380	RNA splicing	70/1455	469/18903	6.17e-08	0.000339165	0.000327081	ACIN1/AHNAK2/C9orf78/CCNL2/CLNS1A/CWC15/CWC22/CWC27/DBR1/DDX23/DDX39A/DDX46/DHX16/DHX35/DHX8/DHX9/ECD/EFTUD2/ENY2/ESRP1/FUS/GEMIN6/GPATCH1/HTATSF1/IWS1/KHDC4/LSM10/LSM4/MAGOHB/MTREX/NCL/NONO/NPM1/NSRP1/PPIL3/PPP2CA/PQBP1/PRMT1/PRMT7/PRPF3/PRPF4B/PUF60/RBM15/RBM20/RBM22/RBM39/RBM4B/RBMX2/RBMXL1/RRAGC/RSRC1/SART1/SART3/SF3B1/SFPQ/SMU1/SRSF12/STRAP/TCERG1/THOC6/THRAP3/TIA1/TRPT1/TSEN15/U2AF2/USP49/W…	70
BP	GO:0006260	DNA replication	48/1455	286/18903	2.35e-07	0.00054646	0.000526989	ATAD5/CDC7/CHAF1A/CHAF1B/CHEK1/CHTF18/DBF4/DDX23/DHX9/DNA2/DTL/E2F7/EME1/HELB/ING4/INO80E/JADE3/MCIDAS/MCM4/MCM7/MCM8/MCM9/NUCKS1/ORC5/ORC6/PIF1/POLA2/POLD3/POLE2/PPP2CA/RECQL/RFC2/RFC4/RFWD3/RMI2/RNASEH1/RNASEH2A/SIRT7/SMARCAL1/TFPT/TIMELESS/TOP1MT/TOPBP1/USP37/WDHD1/WRNIP1/ZMPSTE24/ZNF830	48
BP	GO:1901987	regulation of cell cycle phase transition	66/1455	453/18903	3.61e-07	0.00054646	0.000526989	ANAPC5/ANLN/ANXA1/ATAD5/ATF2/BRIP1/BRSK1/BUB1B/BUB3/CDC23/CDC25B/CDC27/CDC7/CDC73/CDKN1B/CENPE/CHEK1/CRLF3/DBF4/DNA2/DPF2/DPF3/DTL/DYNC1LI1/E2F7/ECD/EME1/ERCC2/FANCD2/GIGYF2/HUS1/ING4/INTS3/KIF14/LSM10/MDC1/MIIP/MTBP/NABP1/NPM1/NSMCE2/NSUN2/PAF1/PAGR1/PBX1/PHB2/PLCB1/PPP2CA/PSME2/RAD21/RAD51C/RBL1/RCC2/RFWD3/SIX3/SMARCC2/SMARCD1/SPDL1/TIMELESS/TOPBP1/TPR/TPRA1/TRIP13/TTI1/VPS4A/ZNF830	66
BP	GO:0044772	mitotic cell cycle phase transition	68/1455	473/18903	3.98e-07	0.00054646	0.000526989	ANAPC5/ANLN/ANXA1/ATAD5/BRSK1/BUB1B/BUB3/CCNF/CCNG2/CCNI2/CCNJ/CCNO/CDC23/CDC25B/CDC27/CDC7/CDC73/CDKN1B/CDKN3/CENPE/CHEK1/CRLF3/DBF4/DPF2/DPF3/DTL/DYNC1LI1/E2F6/E2F7/ECD/ERCC2/GIGYF2/HUS1/INTS3/KIF14/LSM10/MIIP/MTBP/MYC/NABP1/NSMCE2/PBX1/PHB2/PKMYT1/PLCB1/PPM1D/PPME1/PPP2CA/PSME2/RAD21/RAD51C/RBL1/RCC2/RFWD3/SIRT7/SMARCC2/SMARCD1/SPAST/SPDL1/TACC3/TAF2/TOPBP1/TPR/TPRA1/TRIP13/USP37/VPS4A/ZNF830	68
BP	GO:0006302	double-strand break repair	48/1455	300/18903	9.9e-07	0.000835751	0.000805973	BRIP1/CDC7/CGAS/CHEK1/DCLRE1B/DNA2/DPF2/DPF3/EME1/EPC1/FANCB/FANCD2/FUS/HELB/HMGB2/HSF1/HSF2BP/HUS1/INTS3/MCM4/MCM7/MCM8/MCM9/MMS19/NABP1/NSMCE1/NSMCE2/NUCKS1/PARP2/RAD21/RAD51AP1/RAD51C/RECQL/RFWD3/RIF1/RMI2/RNF168/SFPQ/SIRT7/SLF1/SMARCAL1/SMARCC2/SMARCD1/SMC6/SWI5/TIMELESS/TRIP13/UBE2V2	48
BP	GO:0006261	DNA-templated DNA replication	32/1455	166/18903	1.13e-06	0.000835751	0.000805973	ATAD5/CDC7/CHTF18/DBF4/DDX23/DNA2/E2F7/EME1/HELB/MCIDAS/MCM4/MCM7/MCM8/MCM9/NUCKS1/ORC5/ORC6/POLA2/POLD3/POLE2/RECQL/RFC2/RFC4/RFWD3/SIRT7/SMARCAL1/TIMELESS/TOPBP1/WDHD1/WRNIP1/ZMPSTE24/ZNF830	32
BP	GO:0000377	RNA splicing, via transesterification reactions with bulged adenosine as nucleophile	51/1455	329/18903	1.22e-06	0.000835751	0.000805973	C9orf78/CLNS1A/CWC15/CWC22/CWC27/DBR1/DDX23/DDX39A/DDX46/DHX16/DHX35/DHX8/DHX9/EFTUD2/GEMIN6/GPATCH1/HTATSF1/KHDC4/LSM4/MAGOHB/MTREX/NCL/NPM1/NSRP1/PPIL3/PQBP1/PRMT7/PRPF3/PRPF4B/PUF60/RBM15/RBM20/RBM22/RBM39/RBM4B/RBMX2/RBMXL1/RSRC1/SART1/SART3/SF3B1/SFPQ/SMU1/SRSF12/STRAP/THRAP3/TIA1/U2AF2/USP49/WTAP/ZC3H10	51
BP	GO:0000398	mRNA splicing, via spliceosome	51/1455	329/18903	1.22e-06	0.000835751	0.000805973	C9orf78/CLNS1A/CWC15/CWC22/CWC27/DBR1/DDX23/DDX39A/DDX46/DHX16/DHX35/DHX8/DHX9/EFTUD2/GEMIN6/GPATCH1/HTATSF1/KHDC4/LSM4/MAGOHB/MTREX/NCL/NPM1/NSRP1/PPIL3/PQBP1/PRMT7/PRPF3/PRPF4B/PUF60/RBM15/RBM20/RBM22/RBM39/RBM4B/RBMX2/RBMXL1/RSRC1/SART1/SART3/SF3B1/SFPQ/SMU1/SRSF12/STRAP/THRAP3/TIA1/U2AF2/USP49/WTAP/ZC3H10	51
BP	GO:0006310	DNA recombination	51/1455	332/18903	1.6e-06	0.000962754	0.000928451	APEX2/ATAD5/BRIP1/CDC7/CGAS/CHEK1/CLCF1/EME1/EPC1/ERCC2/FANCB/FANCD2/FUS/HELB/HMGB2/HSF2BP/HSPD1/HUS1/INO80E/INTS3/MCM4/MCM7/MCM8/MCM9/MMS19/MSH6/NABP1/NONO/NSMCE1/NSMCE2/NUCKS1/PAGR1/PIF1/RAD21/RAD51AP1/RAD51C/RECQL/RFWD3/RIF1/RMI2/RNF168/SFPQ/SLF1/SMC6/SUPV3L1/SWI5/TCF3/TFPT/TIMELESS/TOPBP1/TRIP13	51
BP	GO:0000375	RNA splicing, via transesterification reactions	51/1455	333/18903	1.75e-06	0.000962754	0.000928451	C9orf78/CLNS1A/CWC15/CWC22/CWC27/DBR1/DDX23/DDX39A/DDX46/DHX16/DHX35/DHX8/DHX9/EFTUD2/GEMIN6/GPATCH1/HTATSF1/KHDC4/LSM4/MAGOHB/MTREX/NCL/NPM1/NSRP1/PPIL3/PQBP1/PRMT7/PRPF3/PRPF4B/PUF60/RBM15/RBM20/RBM22/RBM39/RBM4B/RBMX2/RBMXL1/RSRC1/SART1/SART3/SF3B1/SFPQ/SMU1/SRSF12/STRAP/THRAP3/TIA1/U2AF2/USP49/WTAP/ZC3H10	51
BP	GO:0140053	mitochondrial gene expression	30/1455	163/18903	6.43e-06	0.00321548	0.00310091	DARS2/FASTKD1/MRPL13/MRPL15/MRPL16/MRPL17/MRPL35/MRPL36/MRPL49/MRPL51/MRPL58/MRPS16/MRPS17/MRPS24/MRPS30/MRPS34/MTERF4/MTG2/MTIF2/NSUN3/PNPT1/PRKAA1/PTCD3/SLC25A33/SUPV3L1/TARS2/TBRG4/TFB2M/TRMT10C/TRMT5	30
BP	GO:1901990	regulation of mitotic cell cycle phase transition	51/1455	354/18903	1.04e-05	0.00474703	0.00457789	ANAPC5/ANLN/ANXA1/ATAD5/BRSK1/BUB1B/BUB3/CDC23/CDC25B/CDC27/CDC7/CDC73/CDKN1B/CENPE/CHEK1/CRLF3/DPF2/DPF3/DTL/DYNC1LI1/E2F7/ECD/ERCC2/GIGYF2/HUS1/INTS3/KIF14/LSM10/MIIP/MTBP/NABP1/NSMCE2/PBX1/PHB2/PLCB1/PPP2CA/PSME2/RAD21/RAD51C/RBL1/RCC2/RFWD3/SMARCC2/SMARCD1/SPDL1/TOPBP1/TPR/TPRA1/TRIP13/VPS4A/ZNF830	51
BP	GO:0000724	double-strand break repair via homologous recombination	30/1455	169/18903	1.35e-05	0.0057101	0.00550665	CDC7/CGAS/CHEK1/EPC1/FANCB/FUS/HELB/HUS1/INTS3/MCM4/MCM7/MCM8/MCM9/MMS19/NABP1/NSMCE1/NSMCE2/NUCKS1/RAD21/RAD51AP1/RAD51C/RECQL/RFWD3/RIF1/RMI2/SFPQ/SLF1/SMC6/SWI5/TIMELESS	30
BP	GO:0071103	DNA conformation change	22/1455	106/18903	1.55e-05	0.00607118	0.00585487	ANXA1/ASCC1/ASCC3/BRIP1/CHTF18/DHX9/DNA2/DQX1/ERCC2/HELB/HMGB2/MCM4/MCM7/MCM8/MCM9/PIF1/RECQL/RFC2/RFC4/SUPV3L1/TOP1MT/WRNIP1	22
BP	GO:0032392	DNA geometric change	21/1455	99/18903	1.69e-05	0.00619255	0.00597191	ANXA1/ASCC1/ASCC3/BRIP1/CHTF18/DHX9/DNA2/DQX1/ERCC2/HELB/HMGB2/MCM4/MCM7/MCM8/MCM9/PIF1/RECQL/RFC2/RFC4/SUPV3L1/WRNIP1	21
BP	GO:0034470	ncRNA processing	59/1455	439/18903	1.89e-05	0.00649303	0.00626168	ADAR/BOP1/DCAF13/DDX56/ELP1/ELP2/ERCC2/ESF1/FCF1/FTSJ1/FTSJ3/HEATR1/HELB/INTS3/ISG20/KRI1/LAGE3/MDN1/METTL2A/MTERF4/MTREX/NCOR1/NOC4L/NOL11/NOLC1/NSUN2/NSUN3/NSUN6/OSGEPL1/PELP1/POP1/POP7/PPAN/REXO4/RPUSD2/RRP1/SART1/SIRT7/SPOUT1/SRRT/TBL3/TFB2M/THUMPD3/TOE1/TRMT10C/TRMT13/TRMT2A/TRMT5/TRPT1/TSEN15/TYW5/UTP14A/UTP25/UTP6/WDR3/WDR74/ZC3H10/ZMPSTE24/ZNHIT6	59
BP	GO:0032508	DNA duplex unwinding	20/1455	93/18903	2.15e-05	0.00659035	0.00635554	ANXA1/ASCC1/ASCC3/BRIP1/CHTF18/DHX9/DNA2/DQX1/ERCC2/HELB/MCM4/MCM7/MCM8/MCM9/PIF1/RECQL/RFC2/RFC4/SUPV3L1/WRNIP1	20
BP	GO:0000725	recombinational repair	30/1455	173/18903	2.16e-05	0.00659035	0.00635554	CDC7/CGAS/CHEK1/EPC1/FANCB/FUS/HELB/HUS1/INTS3/MCM4/MCM7/MCM8/MCM9/MMS19/NABP1/NSMCE1/NSMCE2/NUCKS1/RAD21/RAD51AP1/RAD51C/RECQL/RFWD3/RIF1/RMI2/SFPQ/SLF1/SMC6/SWI5/TIMELESS	30
BP	GO:0018205	peptidyl-lysine modification	56/1455	414/18903	2.54e-05	0.00734739	0.00708561	ATF2/BCL11A/BEND3/CHEK1/DNMT3B/EEF1AKMT3/ENY2/EPC1/ING4/IWS1/JADE3/KANSL2/KAT6A/KDM3A/LMNA/LOXL1/LOXL3/NELFA/NSMCE1/NSMCE2/PAGR1/PBXIP1/PHF19/PRKAA1/RANGAP1/RBBP5/RELA/RIF1/RLF/SENP5/SETD6/SETD7/SETDB1/SF3B1/SIRT7/SLF1/SMC6/SMYD5/STX1A/TADA2A/TAF2/TAF5/TAF6/TAF7/THAP7/TOLLIP/TOPORS/TRIM38/UBE2I/UHRF2/VCPKMT/WDR5/ZMPSTE24/ZNF274/ZNF304/ZNF451	56
BP	GO:0007059	chromosome segregation	52/1455	382/18903	4.11e-05	0.0113111	0.0109081	ANAPC5/BANF1/BECN1/BRIP1/BUB1B/BUB3/CDC23/CDC27/CENPE/CENPK/CIAO1/DPF2/DPF3/DYNC1LI1/EME1/ERCC2/FANCD2/KIF11/KIF14/KIF18B/KIF4A/KNL1/MIS18A/MKI67/MMS19/NCAPD2/NCAPD3/NSMCE2/NUP37/NUP62/PHB2/PHF13/RAD21/RAD51C/RCC2/RMI2/SEH1L/SFPQ/SIRT7/SKA2/SLF1/SMARCC2/SMARCD1/SMC6/SPDL1/SYCE2/TACC3/TPR/TRIP13/TTL/UBE2I/VPS4A	52
BP	GO:0022613	ribonucleoprotein complex biogenesis	62/1455	489/18903	6.83e-05	0.0178797	0.0172426	AATF/ADAR/BOP1/CDC73/CLNS1A/DCAF13/DDX23/DDX46/DDX56/DHX9/EIF3C/ERCC2/ESF1/FCF1/FTSJ3/GEMIN6/HEATR1/HELB/HSP90AB1/HTATSF1/ISG20/ISG20L2/KHDC4/KRI1/LSG1/LSM4/MDN1/MRPL36/MTERF4/MTG2/MTREX/NIP7/NLE1/NOC4L/NOL11/NOLC1/NPM1/NSUN3/PELP1/POP7/PPAN/PRMT7/PRPF3/PUF60/RBMX2/REXO4/RPUSD2/RRP1/SART1/SART3/SF3B1/SIRT7/SRSF12/STRAP/TBL3/TFB2M/UTP14A/UTP25/UTP6/WDR3/WDR74/ZNHIT6	62
BP	GO:0090329	regulation of DNA-templated DNA replication	14/1455	57/18903	7.95e-05	0.0198718	0.0191638	CDC7/CHTF18/DBF4/E2F7/MCIDAS/MCM4/MCM7/RFC2/RFC4/SMARCAL1/TIMELESS/WRNIP1/ZMPSTE24/ZNF830	14
BP	GO:0140014	mitotic nuclear division	45/1455	325/18903	8.83e-05	0.0211125	0.0203603	ANAPC5/ANLN/BANF1/BECN1/BORA/BUB1B/BUB3/CDC23/CDC27/CDKN1B/CENPE/CENPK/CHEK1/DPF2/DPF3/DYNC1LI1/KIF11/KIF14/KIF18B/KIF20B/KIF4A/MKI67/MTBP/MYBL2/MZT1/NCAPD2/NCAPD3/NSMCE2/NUP62/PHB2/PHF13/PKMYT1/RAD21/SEH1L/SIRT7/SLF1/SMARCC2/SMARCD1/SPAST/SPDL1/TACC3/TPR/TRIP13/UBE2I/VPS4A	45
BP	GO:0006354	DNA-templated transcription elongation	36/1455	241/18903	9.43e-05	0.0216035	0.0208338	CDC73/CNOT2/DHX9/DPF2/DPF3/EAF2/EAPP/ELP2/ENY2/ERCC2/FHL3/FUS/GON4L/HDGF/HR/HTATSF1/INTS3/KAT6A/KDM2B/KDM3A/MED10/MED15/MED19/NELFA/PAF1/RNF168/SCAF8/SMARCD1/SUPT5H/TCEA1/TCEA2/TCERG1/TFB2M/THRAP3/TRIP13/ZNF326	36
BP	GO:0006275	regulation of DNA replication	24/1455	136/18903	0.000104461	0.022973	0.0221544	ATAD5/CDC7/CHTF18/DBF4/DHX9/DNA2/E2F7/INO80E/JADE3/MCIDAS/MCM4/MCM7/NUCKS1/ORC5/PPP2CA/RFC2/RFC4/SMARCAL1/TFPT/TIMELESS/USP37/WRNIP1/ZMPSTE24/ZNF830	24
BP	GO:0043414	macromolecule methylation	47/1455	348/18903	0.000114384	0.0241878	0.023326	BEND3/CLNS1A/DNMT3A/DNMT3B/EEF1AKMT3/FTSJ1/FTSJ3/HELLS/IWS1/KANSL2/KDM3A/LMNA/METTL2A/MIS18A/MYC/NELFA/NSUN2/NSUN3/NSUN6/PAF1/PAGR1/PHF19/PLD6/PPM1D/PRMT1/PRMT7/RBBP5/RBM15/RIF1/RLF/SETD6/SETD7/SETDB1/SIRT7/SMYD5/TFB2M/THUMPD3/TRMT10C/TRMT13/TRMT2A/TRMT5/VCPKMT/WDR5/WTAP/ZMPSTE24/ZNF274/ZNF304	47
BP	GO:0006364	rRNA processing	34/1455	229/18903	0.000164031	0.0334016	0.0322115	BOP1/DCAF13/DDX56/ERCC2/ESF1/FCF1/FTSJ3/HEATR1/HELB/ISG20/KRI1/MDN1/MTERF4/MTREX/NOC4L/NOL11/NOLC1/NSUN3/PELP1/POP7/PPAN/REXO4/RPUSD2/RRP1/SART1/SIRT7/TBL3/TFB2M/UTP14A/UTP25/UTP6/WDR3/WDR74/ZNHIT6	34
BP	GO:0036297	interstrand cross-link repair	11/1455	41/18903	0.000197342	0.0387495	0.0373688	DCLRE1B/FANCA/FANCB/FANCD2/MCM8/MCM9/NEIL3/NUCKS1/RAD51AP1/RFWD3/RNF168	11
BP	GO:0042254	ribosome biogenesis	42/1455	310/18903	0.000240875	0.045277	0.0436638	AATF/BOP1/DCAF13/DDX56/ERCC2/ESF1/FCF1/FTSJ3/HEATR1/HELB/ISG20/ISG20L2/KRI1/LSG1/MDN1/MRPL36/MTERF4/MTG2/MTREX/NIP7/NLE1/NOC4L/NOL11/NOLC1/NPM1/NSUN3/PELP1/POP7/PPAN/REXO4/RPUSD2/RRP1/SART1/SIRT7/TBL3/TFB2M/UTP14A/UTP25/UTP6/WDR3/WDR74/ZNHIT6	42
BP	GO:1902749	regulation of cell cycle G2/M phase transition	20/1455	110/18903	0.000253191	0.045277	0.0436638	ATAD5/BRSK1/CDC25B/CDC7/CHEK1/DTL/HUS1/ING4/INTS3/KIF14/MIIP/NABP1/NPM1/PBX1/RAD21/RAD51C/RCC2/TOPBP1/VPS4A/ZNF830	20
BP	GO:0032259	methylation	50/1455	390/18903	0.00025529	0.045277	0.0436638	BEND3/CLNS1A/COMTD1/DNMT3A/DNMT3B/EEF1AKMT3/FTSJ1/FTSJ3/HELLS/IWS1/KANSL2/KDM3A/LMNA/METTL2A/MIS18A/MYC/NELFA/NSUN2/NSUN3/NSUN6/PAF1/PAGR1/PHF19/PLD6/PPM1D/PRDM15/PRMT1/PRMT7/RBBP5/RBM15/RIF1/RLF/SETD6/SETD7/SETDB1/SIRT7/SMYD5/SPOUT1/TFB2M/THUMPD3/TRMT10C/TRMT13/TRMT2A/TRMT5/VCPKMT/WDR5/WTAP/ZMPSTE24/ZNF274/ZNF304	50

## Sheet: GO_cluster5
Table S4. Gene ontology terms enriched in clusters of epithelial cells by mfuzz method
ONTOLOGY	ID	Description	GeneRatio	BgRatio	pvalue	p.adjust	qvalue	geneID	Count
BP	GO:0000070	mitotic sister chromatid segregation	56/1348	204/18903	4.80394e-19	2.51486e-15	2.33017e-15	ACTB/ACTL6A/ANAPC7/AURKB/BIRC5/CCNB1/CDC20/CDC6/CDCA5/CDCA8/CENPF/CHMP1A/CHMP4A/DLGAP5/DSCC1/DSN1/ESCO2/ESPL1/HASPIN/KAT5/KIF23/KIF2C/KIFC1/KNSTRN/KPNB1/MAD2L1/MIS12/NAA10/NAA50/NCAPG/NCAPG2/NCAPH/NDC80/NEK2/NEK6/NSL1/NUF2/NUSAP1/PLK1/PSRC1/PTTG1/RACGAP1/SGO1/SGO2/SMARCA2/SMARCC1/SMARCE1/SMC3/SPAG5/SPC24/TNKS/TTK/WRAP73/ZW10/ZWILCH/ZWINT	56
BP	GO:0140014	mitotic nuclear division	71/1348	325/18903	9.3218e-18	2.43998e-14	2.26078e-14	ACTB/ACTL6A/ANAPC7/ARHGEF10/AURKB/BIRC5/CCNB1/CDC20/CDC25C/CDC42/CDC6/CDCA2/CDCA5/CDCA8/CENPF/CEP85/CHEK2/CHMP1A/CHMP4A/DLGAP5/DSCC1/DSN1/ESCO2/ESPL1/HASPIN/KAT5/KIF15/KIF23/KIF2C/KIFC1/KNSTRN/KPNB1/MAD2L1/MIS12/NAA10/NAA50/NCAPG/NCAPG2/NCAPH/NDC80/NEK2/NEK6/NSFL1C/NSL1/NUF2/NUSAP1/PLK1/PRMT5/PSRC1/PTTG1/RACGAP1/REEP3/REEP4/SGO1/SGO2/SMARCA2/SMARCC1/SMARCE1/SMC3/SPAG5/SPC24/SPHK1/TGFA/TNKS/TOM1L1…	71
BP	GO:0007059	chromosome segregation	77/1348	382/18903	4.91709e-17	8.03214e-14	7.44224e-14	ACTB/ACTL6A/ANAPC7/AURKB/BIRC5/CCNB1/CCNE2/CDC20/CDC42/CDC6/CDCA2/CDCA5/CDCA8/CENPF/CENPH/CENPN/CENPW/CEP85/CHMP1A/CHMP4A/CSNK2A1/DLGAP5/DSCC1/DSN1/ECT2/EHMT2/ESCO2/ESPL1/FEN1/HASPIN/HJURP/KAT5/KIF23/KIF2C/KIFC1/KNSTRN/KPNB1/MAD2L1/MIS12/NAA10/NAA50/NCAPG/NCAPG2/NCAPH/NDC1/NDC80/NEK2/NEK6/NSL1/NTMT1/NUF2/NUSAP1/OIP5/PLK1/PSMC3IP/PSRC1/PTTG1/RACGAP1/RAD18/SGO1/SGO2/SKA1/SMARCA2/SMARCC1/SMARCE1/SMC…	77
BP	GO:0000819	sister chromatid segregation	58/1348	239/18903	6.13726e-17	8.03214e-14	7.44224e-14	ACTB/ACTL6A/ANAPC7/AURKB/BIRC5/CCNB1/CDC20/CDC6/CDCA5/CDCA8/CENPF/CHMP1A/CHMP4A/DLGAP5/DSCC1/DSN1/ESCO2/ESPL1/FEN1/HASPIN/KAT5/KIF23/KIF2C/KIFC1/KNSTRN/KPNB1/MAD2L1/MIS12/NAA10/NAA50/NCAPG/NCAPG2/NCAPH/NDC80/NEK2/NEK6/NSL1/NUF2/NUSAP1/PLK1/PSRC1/PTTG1/RACGAP1/SGO1/SGO2/SMARCA2/SMARCC1/SMARCE1/SMC3/SPAG5/SPC24/TNKS/TOP2A/TTK/WRAP73/ZW10/ZWILCH/ZWINT	58
BP	GO:0000280	nuclear division	86/1348	481/18903	1.42033e-15	1.48709e-12	1.37787e-12	ACTB/ACTL6A/ANAPC7/ARHGEF10/AURKB/BIRC5/CCNB1/CCNB2/CCNE2/CDC20/CDC25C/CDC42/CDC6/CDCA2/CDCA5/CDCA8/CENPF/CEP85/CHEK2/CHMP1A/CHMP4A/DLGAP5/DSCC1/DSN1/EHMT2/ESCO2/ESPL1/FZR1/HASPIN/KAT5/KIF15/KIF23/KIF2C/KIFC1/KNSTRN/KPNB1/LIF/MAD2L1/MIS12/NAA10/NAA50/NCAPG/NCAPG2/NCAPH/NDC1/NDC80/NEK2/NEK6/NSFL1C/NSL1/NUF2/NUSAP1/PLK1/PRMT5/PSMC3IP/PSRC1/PTTG1/RACGAP1/RAD1/RAD51/RAD54L/REEP3/REEP4/SGO1/SGO2/SMARC…	86
BP	GO:0033044	regulation of chromosome organization	57/1348	252/18903	3.28516e-15	2.8663e-12	2.65579e-12	ACTB/ACTL6A/ACTR5/ANAPC7/AURKB/BIRC5/CCNB1/CCT2/CCT3/CCT4/CCT5/CCT7/CDC20/CDC6/CDCA5/CDCA8/CENPF/DHX36/DKC1/DLGAP5/DNMT1/EID3/ERCC1/ESPL1/FEN1/HASPIN/KAT5/MAD2L1/MAPKAPK5/MCM2/MNAT1/NAA10/NABP2/NCAPG/NCAPH/NDC80/NEK2/NEK6/NUF2/PLK1/POT1/PTTG1/RTEL1/RUVBL1/SLX1B/SMARCA2/SMARCC1/SMARCE1/SMG5/SPC24/TNKS/TOP2A/TTK/XRCC1/ZW10/ZWILCH/ZWINT	57
BP	GO:0098813	nuclear chromosome segregation	65/1348	321/18903	1.12872e-14	8.44119e-12	7.82125e-12	ACTB/ACTL6A/ANAPC7/AURKB/BIRC5/CCNB1/CCNE2/CDC20/CDC42/CDC6/CDCA5/CDCA8/CENPF/CHMP1A/CHMP4A/DLGAP5/DSCC1/DSN1/ECT2/EHMT2/ESCO2/ESPL1/FEN1/HASPIN/KAT5/KIF23/KIF2C/KIFC1/KNSTRN/KPNB1/MAD2L1/MIS12/NAA10/NAA50/NCAPG/NCAPG2/NCAPH/NDC1/NDC80/NEK2/NEK6/NSL1/NUF2/NUSAP1/PLK1/PSMC3IP/PSRC1/PTTG1/RACGAP1/SGO1/SGO2/SMARCA2/SMARCC1/SMARCE1/SMC3/SPAG5/SPC24/SYCP2/TNKS/TOP2A/TTK/WRAP73/ZW10/ZWILCH/ZWINT	65
BP	GO:0022613	ribonucleoprotein complex biogenesis	81/1348	489/18903	6.99037e-13	4.57432e-10	4.23837e-10	ABCE1/BMS1/BRIX1/C1orf109/COIL/CPSF6/DDX27/DDX31/DDX39B/DDX52/DDX54/DKC1/EFL1/EIF3K/EMG1/ERAL1/ERI3/EXOSC2/EXOSC3/EXOSC4/EXOSC8/EXOSC9/FASTKD2/GAR1/GCFC2/GPATCH4/GRWD1/LTO1/METTL18/METTL5/MPHOSPH10/MRPL1/MRPL22/MRPS7/MRTO4/NGDN/NIFK/NOL10/NOM1/NOP56/NOP58/NPM3/NSUN5/PA2G4/PES1/PIH1D1/POLR2D/PRMT5/PRPF19/PRPF31/PRPF6/PTGES3/PWP1/RIOK1/RPP40/RRP15/RSL1D1/RUVBL1/SDAD1/SF3A1/SF3B2/SF3B3/SF3B4/SF3B6/S…	81
BP	GO:0000075	cell cycle checkpoint signaling	44/1348	186/18903	9.16325e-13	5.32996e-10	4.93851e-10	AURKB/BABAM2/BARD1/BIRC5/BLM/BRCC3/CCNB1/CCND1/CDC20/CDC45/CDC6/CDCA8/CDK1/CENPF/CHEK2/CLSPN/DDX39B/FZR1/GTSE1/HASPIN/MAD2L1/NABP2/NAE1/NDC80/NUF2/ORC1/PBK/PLK1/PRPF19/RAD1/RAD51/RHNO1/RPA2/SDE2/SPC24/TICRR/TIPIN/TIPRL/TRIAP1/TTK/WDR76/ZW10/ZWILCH/ZWINT	44
BP	GO:1902850	microtubule cytoskeleton organization involved in mitosis	40/1348	163/18903	2.84613e-12	1.44958e-09	1.34312e-09	ARHGEF10/AURKB/BIRC5/CCNB1/CDC20/CDCA8/CENPA/CENPH/CHEK2/CHMP1A/CHMP4A/DLGAP5/ESPL1/GPSM2/INTS13/ITGB1/KAT5/KIF15/KIF23/KIFC1/KPNB1/MAD2L1/NDC80/NEK2/NEK6/NSFL1C/NUF2/NUSAP1/PAX6/PLK1/PSRC1/RACGAP1/SASS6/SMC3/STIL/TNKS/TPX2/TTK/WRAP73/ZW10	40
BP	GO:0042254	ribosome biogenesis	59/1348	310/18903	3.04592e-12	1.44958e-09	1.34312e-09	ABCE1/BMS1/BRIX1/C1orf109/DDX27/DDX31/DDX52/DDX54/DKC1/EFL1/EMG1/ERAL1/ERI3/EXOSC2/EXOSC3/EXOSC4/EXOSC8/EXOSC9/FASTKD2/GAR1/GPATCH4/GRWD1/LTO1/METTL18/METTL5/MPHOSPH10/MRPL1/MRPL22/MRPS7/MRTO4/NGDN/NIFK/NOL10/NOM1/NOP56/NOP58/NPM3/NSUN5/PA2G4/PES1/PIH1D1/PWP1/RIOK1/RPP40/RRP15/RSL1D1/SDAD1/SNU13/SPATA5/SPATA5L1/SUV39H1/TFB1M/TRAF7/UTP18/WBP11/WDR43/WDR75/ZNF622/ZNHIT3	59
BP	GO:0051983	regulation of chromosome segregation	35/1348	132/18903	6.06467e-12	2.64571e-09	2.45141e-09	ACTB/ACTL6A/ANAPC7/AURKB/BIRC5/CCNB1/CDC20/CDC6/CDCA2/CDCA8/CENPF/CSNK2A1/DLGAP5/ESPL1/HASPIN/KAT5/KIF2C/MAD2L1/NCAPG/NCAPG2/NCAPH/NDC80/NEK6/NUF2/PLK1/PTTG1/RAD18/SMARCA2/SMARCC1/SMARCE1/SPC24/TTK/ZW10/ZWILCH/ZWINT	35
BP	GO:0007093	mitotic cell cycle checkpoint signaling	36/1348	141/18903	1.00973e-11	4.06611e-09	3.76748e-09	AURKB/BABAM2/BARD1/BIRC5/BLM/BRCC3/CCNB1/CCND1/CDC20/CDC6/CDCA8/CDK1/CENPF/CHEK2/CLSPN/FZR1/GTSE1/HASPIN/MAD2L1/NABP2/NAE1/NDC80/NUF2/ORC1/PBK/PLK1/RPA2/SDE2/SPC24/TICRR/TIPIN/TRIAP1/TTK/ZW10/ZWILCH/ZWINT	36
BP	GO:1905818	regulation of chromosome separation	31/1348	111/18903	2.26467e-11	8.46824e-09	7.84631e-09	ACTB/ACTL6A/ANAPC7/AURKB/BIRC5/CCNB1/CDC20/CDC6/CDCA8/CENPF/CSNK2A1/DLGAP5/ESPL1/HASPIN/MAD2L1/NCAPG/NCAPG2/NCAPH/NDC80/NEK6/NUF2/PLK1/PTTG1/SMARCA2/SMARCC1/SMARCE1/SPC24/TTK/ZW10/ZWILCH/ZWINT	31
BP	GO:0010948	negative regulation of cell cycle process	57/1348	318/18903	8.47386e-11	2.90681e-08	2.69332e-08	AURKB/BABAM2/BARD1/BCL2/BIRC5/BLM/BRCC3/CCNB1/CCND1/CDC20/CDC45/CDC6/CDCA8/CDK1/CENPF/CHEK2/CLSPN/DDX39B/E2F8/ESPL1/EZH2/FZR1/GTSE1/HASPIN/LIF/MAD2L1/NAA10/NABP2/NAE1/NDC80/NEK2/NKX3-1/NUF2/ORC1/OVOL1/PBK/PLK1/PRPF19/PTTG1/RAD1/RAD51/RBM14/RHNO1/RPA2/SDE2/SPC24/TICRR/TIPIN/TIPRL/TNKS/TOM1L1/TRIAP1/TTK/WDR76/ZW10/ZWILCH/ZWINT	57
BP	GO:2001251	negative regulation of chromosome organization	28/1348	97/18903	8.88423e-11	2.90681e-08	2.69332e-08	AURKB/BIRC5/CCNB1/CDC20/CDCA8/CENPF/ERCC1/ESPL1/HASPIN/MAD2L1/MCM2/MNAT1/NAA10/NDC80/NUF2/PLK1/POT1/PTTG1/RTEL1/SLX1B/SPC24/TNKS/TOP2A/TTK/XRCC1/ZW10/ZWILCH/ZWINT	28
BP	GO:0045786	negative regulation of cell cycle	64/1348	405/18903	1.37115e-09	2.87118e-07	2.66031e-07	AURKB/BABAM2/BARD1/BCL2/BIRC5/BLM/BRCC3/BTG1/CCNB1/CCND1/CDC20/CDC45/CDC6/CDCA8/CDK1/CDK5RAP1/CENPF/CHEK2/CLSPN/DDX39B/E2F8/ESPL1/EZH2/FZR1/GMNN/GTSE1/HASPIN/HTRA2/LIF/MAD2L1/NAA10/NABP2/NAE1/NDC80/NEK2/NKX3-1/NUF2/ORC1/OVOL1/PBK/PLK1/PRPF19/PTTG1/RAD1/RAD51/RBM14/RHNO1/RPA2/SDE2/SPC24/SUV39H1/TFAP4/TICRR/TIPIN/TIPRL/TNKS/TOM1L1/TRIAP1/TTK/WDR76/ZBTB17/ZW10/ZWILCH/ZWINT	64
BP	GO:0033046	negative regulation of sister chromatid segregation	17/1348	51/18903	4.15389e-08	4.72731e-06	4.38012e-06	AURKB/BIRC5/CCNB1/CDC20/CDCA8/CENPF/HASPIN/MAD2L1/NDC80/NUF2/PLK1/PTTG1/SPC24/TTK/ZW10/ZWILCH/ZWINT	17
BP	GO:0033048	negative regulation of mitotic sister chromatid segregation	17/1348	51/18903	4.15389e-08	4.72731e-06	4.38012e-06	AURKB/BIRC5/CCNB1/CDC20/CDCA8/CENPF/HASPIN/MAD2L1/NDC80/NUF2/PLK1/PTTG1/SPC24/TTK/ZW10/ZWILCH/ZWINT	17
BP	GO:2000816	negative regulation of mitotic sister chromatid separation	17/1348	51/18903	4.15389e-08	4.72731e-06	4.38012e-06	AURKB/BIRC5/CCNB1/CDC20/CDCA8/CENPF/HASPIN/MAD2L1/NDC80/NUF2/PLK1/PTTG1/SPC24/TTK/ZW10/ZWILCH/ZWINT	17
BP	GO:0051784	negative regulation of nuclear division	19/1348	63/18903	4.24789e-08	4.73143e-06	4.38394e-06	AURKB/BIRC5/CCNB1/CDC20/CDCA8/CENPF/HASPIN/LIF/MAD2L1/NDC80/NUF2/PLK1/RAD1/SPC24/TOM1L1/TTK/ZW10/ZWILCH/ZWINT	19
BP	GO:0090068	positive regulation of cell cycle process	47/1348	260/18903	2.87674e-09	4.87657e-07	4.51842e-07	ANAPC7/AURKB/BIRC5/CCNB1/CCND1/CDC25C/CDC42/CDC6/CDCA5/CDCA8/CDK1/CDK4/CHEK2/CPSF3/DDX39B/DLGAP5/E2F8/ECT2/ESPL1/EZH2/FEN1/GPSM2/KAT5/KIF23/KLHL18/MAD2L1/MTA3/NCAPG/NCAPG2/NCAPH/NDC80/NSFL1C/NUSAP1/PBK/PLK4/PLRG1/RACGAP1/RHNO1/RRM1/RRM2/SASS6/SPAG5/SPHK1/STIL/SVIL/TGFA/ZNF16	47
BP	GO:1901987	regulation of cell cycle phase transition	72/1348	453/18903	9.6921e-11	2.9846e-08	2.7654e-08	ACTB/ACTL6A/ANAPC7/AURKB/BABAM2/BARD1/BCL2/BIRC5/BLM/BRCC3/CCNB1/CCND1/CDC20/CDC25C/CDC45/CDC6/CDCA5/CDCA8/CDK1/CDK4/CENPF/CHEK2/CLSPN/CPSF3/DDX39B/DLGAP5/ESPL1/EZH2/FZR1/GTSE1/HASPIN/KLHL18/MAD2L1/MNAT1/MTA3/NABP2/NAE1/NDC80/NEK6/NKX3-1/NUF2/ORC1/OVOL1/PBK/PLK1/PLRG1/PRPF19/PSME3/RAD1/RAD51/RHNO1/RPA2/RRM1/RRM2/SASS6/SDE2/SMARCA2/SMARCC1/SMARCE1/SPC24/STIL/TFAP4/TICRR/TIPIN/TIPRL/TRIAP1/TTK/WDR7…	72
BP	GO:0034470	ncRNA processing	70/1348	439/18903	1.53166e-10	4.45457e-08	4.12742e-08	ADAT2/BMS1/BRIX1/C2orf49/CDK5RAP1/CTU2/DDX27/DDX52/DDX54/DKC1/DPH3/DTWD1/DUS3L/ELP5/EMG1/ERI3/EXOSC2/EXOSC3/EXOSC4/EXOSC8/EXOSC9/GAR1/GRSF1/HENMT1/HOXB-AS3/HSD17B10/INTS13/METTL18/METTL5/METTL8/MOCS3/MPHOSPH10/MRPL1/MRTO4/MTO1/NGDN/NIFK/NOL10/NOP56/NOP58/NPM3/NSUN5/NUP155/PA2G4/PES1/PIH1D1/POLR3K/PWP1/QTRT2/RIOK1/RPP21/RPP25L/RPP40/RRP15/RSL1D1/RTRAF/SNU13/SRSF3/SUV39H1/TFB1M/TRMT10B/TRMT11/TSEN5…	70
BP	GO:0010965	regulation of mitotic sister chromatid separation	27/1348	98/18903	6.12366e-10	1.68723e-07	1.56331e-07	ACTB/ACTL6A/ANAPC7/AURKB/BIRC5/CCNB1/CDC20/CDC6/CDCA8/CENPF/DLGAP5/ESPL1/HASPIN/MAD2L1/NDC80/NEK6/NUF2/PLK1/PTTG1/SMARCA2/SMARCC1/SMARCE1/SPC24/TTK/ZW10/ZWILCH/ZWINT	27
BP	GO:0030071	regulation of mitotic metaphase/anaphase transition	26/1348	92/18903	6.92284e-10	1.81205e-07	1.67897e-07	ACTB/ACTL6A/ANAPC7/AURKB/BIRC5/CCNB1/CDC20/CDC6/CDCA8/CENPF/DLGAP5/ESPL1/HASPIN/MAD2L1/NDC80/NEK6/NUF2/PLK1/SMARCA2/SMARCC1/SMARCE1/SPC24/TTK/ZW10/ZWILCH/ZWINT	26
BP	GO:1901990	regulation of mitotic cell cycle phase transition	59/1348	354/18903	7.65665e-10	1.90869e-07	1.76851e-07	ACTB/ACTL6A/ANAPC7/AURKB/BABAM2/BARD1/BCL2/BIRC5/BLM/BRCC3/CCNB1/CCND1/CDC20/CDC25C/CDC6/CDCA5/CDCA8/CDK1/CDK4/CENPF/CHEK2/CLSPN/CPSF3/DLGAP5/ESPL1/EZH2/FZR1/GTSE1/HASPIN/KLHL18/MAD2L1/MNAT1/MTA3/NABP2/NAE1/NDC80/NEK6/NUF2/ORC1/PLK1/PLRG1/PSME3/RPA2/RRM1/RRM2/SASS6/SDE2/SMARCA2/SMARCC1/SMARCE1/SPC24/STIL/TFAP4/TICRR/TRIAP1/TTK/ZW10/ZWILCH/ZWINT	59
BP	GO:0033045	regulation of sister chromatid segregation	28/1348	107/18903	1.08e-09	2.48207e-07	2.29978e-07	ACTB/ACTL6A/ANAPC7/AURKB/BIRC5/CCNB1/CDC20/CDC6/CDCA8/CENPF/DLGAP5/ESPL1/HASPIN/KAT5/MAD2L1/NDC80/NEK6/NUF2/PLK1/PTTG1/SMARCA2/SMARCC1/SMARCE1/SPC24/TTK/ZW10/ZWILCH/ZWINT	28
BP	GO:0051304	chromosome separation	32/1348	135/18903	1.0905e-09	2.48207e-07	2.29978e-07	ACTB/ACTL6A/ANAPC7/AURKB/BIRC5/CCNB1/CDC20/CDC6/CDCA8/CENPF/CSNK2A1/DLGAP5/ESPL1/HASPIN/MAD2L1/NCAPG/NCAPG2/NCAPH/NDC80/NEK6/NUF2/PLK1/PTTG1/SMARCA2/SMARCC1/SMARCE1/SPC24/TOP2A/TTK/ZW10/ZWILCH/ZWINT	32
BP	GO:0051306	mitotic sister chromatid separation	27/1348	101/18903	1.27779e-09	2.78718e-07	2.58248e-07	ACTB/ACTL6A/ANAPC7/AURKB/BIRC5/CCNB1/CDC20/CDC6/CDCA8/CENPF/DLGAP5/ESPL1/HASPIN/MAD2L1/NDC80/NEK6/NUF2/PLK1/PTTG1/SMARCA2/SMARCC1/SMARCE1/SPC24/TTK/ZW10/ZWILCH/ZWINT	27
BP	GO:0007091	metaphase/anaphase transition of mitotic cell cycle	26/1348	95/18903	1.48472e-09	2.87872e-07	2.66729e-07	ACTB/ACTL6A/ANAPC7/AURKB/BIRC5/CCNB1/CDC20/CDC6/CDCA8/CENPF/DLGAP5/ESPL1/HASPIN/MAD2L1/NDC80/NEK6/NUF2/PLK1/SMARCA2/SMARCC1/SMARCE1/SPC24/TTK/ZW10/ZWILCH/ZWINT	26
BP	GO:1902099	regulation of metaphase/anaphase transition of cell cycle	26/1348	95/18903	1.48472e-09	2.87872e-07	2.66729e-07	ACTB/ACTL6A/ANAPC7/AURKB/BIRC5/CCNB1/CDC20/CDC6/CDCA8/CENPF/DLGAP5/ESPL1/HASPIN/MAD2L1/NDC80/NEK6/NUF2/PLK1/SMARCA2/SMARCC1/SMARCE1/SPC24/TTK/ZW10/ZWILCH/ZWINT	26
BP	GO:0008608	attachment of spindle microtubules to kinetochore	17/1348	43/18903	2.04827e-09	3.82954e-07	3.54829e-07	AURKB/BIRC5/CCNB1/CDC42/CDCA8/ECT2/KAT5/KIF2C/KNSTRN/MIS12/NDC80/NEK2/NUF2/RACGAP1/SGO1/SPAG5/SPC24	17
BP	GO:0000723	telomere maintenance	34/1348	154/18903	2.43378e-09	4.39339e-07	4.07072e-07	ACTL6A/AURKB/BLM/CCNE2/CCT2/CCT3/CCT4/CCT5/CCT7/DCLRE1C/DHX36/DKC1/EID3/ERCC1/EXO1/FEN1/GAR1/LTO1/MAPKAPK5/NABP2/NEK2/POT1/PTGES3/RAD51/RFC1/RPA2/RTEL1/RUVBL1/SLX1B/SMG5/SP100/TNKS/XRCC1/XRCC6	34
BP	GO:0006260	DNA replication	50/1348	286/18903	2.93231e-09	4.87657e-07	4.51842e-07	ACTL6A/ACTR5/BARD1/BCAR3/BLM/CCNA2/CCNE2/CDC45/CDC6/CDK1/DSCC1/E2F8/EHMT2/ESCO2/FBH1/FEN1/GINS1/GINS2/GINS4/GMNN/GRWD1/LIG1/MCM10/MCM2/MCM5/MGME1/NASP/ORC1/ORC4/PCLAF/POLD2/POLD4/PRIM1/PRIM2/RAD51/RFC1/RFC5/RPA2/RRM1/RRM2/RTEL1/RUVBL1/SDE2/SMC3/SUPT16H/TICRR/TIPIN/TOP1/TTF1/ZRANB3	50
BP	GO:0007052	mitotic spindle organization	31/1348	133/18903	3.06507e-09	4.87657e-07	4.51842e-07	ARHGEF10/AURKB/BIRC5/CCNB1/CDC20/CDCA8/CENPH/CHEK2/CHMP1A/CHMP4A/DLGAP5/GPSM2/INTS13/KIF15/KIF23/KIFC1/KPNB1/NDC80/NEK2/NEK6/NUF2/PLK1/PSRC1/RACGAP1/SASS6/SMC3/STIL/TNKS/TPX2/TTK/WRAP73	31
BP	GO:0044784	metaphase/anaphase transition of cell cycle	26/1348	98/18903	3.07406e-09	4.87657e-07	4.51842e-07	ACTB/ACTL6A/ANAPC7/AURKB/BIRC5/CCNB1/CDC20/CDC6/CDCA8/CENPF/DLGAP5/ESPL1/HASPIN/MAD2L1/NDC80/NEK6/NUF2/PLK1/SMARCA2/SMARCC1/SMARCE1/SPC24/TTK/ZW10/ZWILCH/ZWINT	26
BP	GO:0007051	spindle organization	39/1348	195/18903	3.42954e-09	5.28049e-07	4.89267e-07	ARHGEF10/AUNIP/AURKB/BIRC5/CCNB1/CCNB2/CDC20/CDCA8/CENPH/CHEK2/CHMP1A/CHMP4A/CSNK1D/DLGAP5/ESPL1/GPSM2/HAUS5/INTS13/KIF15/KIF23/KIFC1/KNSTRN/KPNB1/NDC80/NEK2/NEK6/NTMT1/NUF2/PLK1/PSRC1/RACGAP1/SASS6/SMC3/SPAG5/STIL/TNKS/TPX2/TTK/WRAP73	39
BP	GO:1901988	negative regulation of cell cycle phase transition	48/1348	272/18903	4.42516e-09	6.61877e-07	6.13267e-07	AURKB/BABAM2/BARD1/BCL2/BIRC5/BLM/BRCC3/CCNB1/CCND1/CDC20/CDC45/CDC6/CDCA8/CDK1/CENPF/CHEK2/CLSPN/DDX39B/EZH2/FZR1/GTSE1/HASPIN/MAD2L1/NABP2/NAE1/NDC80/NKX3-1/NUF2/ORC1/OVOL1/PBK/PLK1/PRPF19/RAD1/RAD51/RHNO1/RPA2/SDE2/SPC24/TICRR/TIPIN/TIPRL/TRIAP1/TTK/WDR76/ZW10/ZWILCH/ZWINT	48
BP	GO:0051988	regulation of attachment of spindle microtubules to kinetochore	11/1348	18/18903	4.6492e-09	6.76071e-07	6.26418e-07	AURKB/BIRC5/CCNB1/CDC42/CDCA8/ECT2/KAT5/KNSTRN/NEK2/RACGAP1/SPAG5	11
BP	GO:0044772	mitotic cell cycle phase transition	69/1348	473/18903	9.58354e-09	1.35594e-06	1.25636e-06	ACTB/ACTL6A/ANAPC7/AURKB/BABAM2/BARD1/BCL2/BIRC5/BLM/BRCC3/CCNA2/CCNB1/CCNB2/CCND1/CCNE2/CDC20/CDC25C/CDC6/CDCA5/CDCA8/CDK1/CDK4/CENPF/CHEK2/CKS1B/CLSPN/CPSF3/CUL2/DLGAP5/ESPL1/EZH2/FZR1/GTSE1/HASPIN/IQGAP3/ITGB1/KHDRBS1/KLHL18/MAD2L1/MELK/MNAT1/MTA3/NABP2/NAE1/NASP/NDC80/NEK6/NUF2/ORC1/PLK1/PLRG1/PSME3/RPA2/RRM1/RRM2/SASS6/SDE2/SMARCA2/SMARCC1/SMARCE1/SPC24/STIL/TFAP4/TICRR/TRIAP1/TTK/ZW10/ZWILC…	69
BP	GO:0007088	regulation of mitotic nuclear division	28/1348	118/18903	1.15547e-08	1.59181e-06	1.4749e-06	ANAPC7/AURKB/BIRC5/CCNB1/CDC20/CDC25C/CDC42/CDCA2/CDCA8/CENPF/DLGAP5/ESPL1/HASPIN/MAD2L1/NDC80/NEK2/NUF2/NUSAP1/PLK1/PRMT5/SPC24/SPHK1/TGFA/TOM1L1/TTK/ZW10/ZWILCH/ZWINT	28
BP	GO:0006364	rRNA processing	42/1348	229/18903	1.28121e-08	1.71978e-06	1.59348e-06	BMS1/BRIX1/DDX27/DDX52/DDX54/DKC1/EMG1/ERI3/EXOSC2/EXOSC3/EXOSC4/EXOSC8/EXOSC9/GAR1/METTL18/METTL5/MPHOSPH10/MRPL1/MRTO4/NGDN/NIFK/NOL10/NOP56/NOP58/NPM3/NSUN5/PA2G4/PES1/PIH1D1/PWP1/RIOK1/RPP40/RRP15/RSL1D1/SNU13/SUV39H1/TFB1M/UTP18/WBP11/WDR43/WDR75/ZNHIT3	42
BP	GO:0051783	regulation of nuclear division	31/1348	145/18903	2.7168e-08	3.55561e-06	3.29447e-06	ANAPC7/AURKB/BIRC5/CCNB1/CDC20/CDC25C/CDC42/CDCA2/CDCA8/CENPF/DLGAP5/ESPL1/FZR1/HASPIN/LIF/MAD2L1/NDC80/NEK2/NUF2/NUSAP1/PLK1/PRMT5/RAD1/SPC24/SPHK1/TGFA/TOM1L1/TTK/ZW10/ZWILCH/ZWINT	31
BP	GO:0032200	telomere organization	36/1348	185/18903	2.87524e-08	3.67119e-06	3.40157e-06	ACTL6A/AURKB/BLM/CCNE2/CCT2/CCT3/CCT4/CCT5/CCT7/DCLRE1C/DHX36/DKC1/EID3/ERCC1/EXO1/EZH2/FEN1/GAR1/HAT1/LTO1/MAPKAPK5/NABP2/NEK2/POT1/PTGES3/RAD51/RFC1/RPA2/RTEL1/RUVBL1/SLX1B/SMG5/SP100/TNKS/XRCC1/XRCC6	36
BP	GO:0033047	regulation of mitotic sister chromatid segregation	18/1348	56/18903	3.17656e-08	3.95936e-06	3.66857e-06	AURKB/BIRC5/CCNB1/CDC20/CDCA8/CENPF/HASPIN/KAT5/MAD2L1/NDC80/NUF2/PLK1/PTTG1/SPC24/TTK/ZW10/ZWILCH/ZWINT	18
BP	GO:0006302	double-strand break repair	49/1348	300/18903	4.04492e-08	4.72731e-06	4.38012e-06	ACTB/ACTL6A/ACTR5/APTX/ATP23/AUNIP/BABAM2/BLM/BRCC3/CDC45/CDCA5/CHEK2/DCLRE1C/DMAP1/EID3/ERCC1/ERCC8/ESCO2/FBH1/FEN1/GINS2/GINS4/KAT5/KDM1A/MCM2/MCM5/MORF4L2/NABP2/PARPBP/PIAS4/POT1/PPP4R3B/PRPF19/RAD51/RAD54L/RPA2/RTEL1/RUVBL1/SLX1B/SMARCA2/SMARCC1/SMARCE1/TDP1/UBQLN4/WDR70/XRCC1/XRCC2/XRCC4/XRCC6	49
BP	GO:0007094	mitotic spindle assembly checkpoint signaling	16/1348	46/18903	5.23393e-08	5.47992e-06	5.07746e-06	AURKB/BIRC5/CCNB1/CDC20/CDCA8/CENPF/HASPIN/MAD2L1/NDC80/NUF2/PLK1/SPC24/TTK/ZW10/ZWILCH/ZWINT	16
BP	GO:0071173	spindle assembly checkpoint signaling	16/1348	46/18903	5.23393e-08	5.47992e-06	5.07746e-06	AURKB/BIRC5/CCNB1/CDC20/CDCA8/CENPF/HASPIN/MAD2L1/NDC80/NUF2/PLK1/SPC24/TTK/ZW10/ZWILCH/ZWINT	16
BP	GO:0071174	mitotic spindle checkpoint signaling	16/1348	46/18903	5.23393e-08	5.47992e-06	5.07746e-06	AURKB/BIRC5/CCNB1/CDC20/CDCA8/CENPF/HASPIN/MAD2L1/NDC80/NUF2/PLK1/SPC24/TTK/ZW10/ZWILCH/ZWINT	16
BP	GO:0016072	rRNA metabolic process	45/1348	268/18903	6.24996e-08	6.4154e-06	5.94423e-06	BMS1/BRIX1/DDX27/DDX52/DDX54/DKC1/EMG1/ERI3/EXOSC2/EXOSC3/EXOSC4/EXOSC8/EXOSC9/GAR1/GTF3C3/METTL18/METTL5/MPHOSPH10/MRPL1/MRTO4/NGDN/NIFK/NOL10/NOP56/NOP58/NPM3/NSUN5/PA2G4/PES1/PIH1D1/POLR1B/PWP1/RIOK1/RPP40/RRP15/RSL1D1/SNU13/SUV39H1/TFB1M/UTP18/WBP11/WDR43/WDR75/ZCCHC7/ZNHIT3	45
BP	GO:0031577	spindle checkpoint signaling	16/1348	47/18903	7.41216e-08	7.46205e-06	6.91401e-06	AURKB/BIRC5/CCNB1/CDC20/CDCA8/CENPF/HASPIN/MAD2L1/NDC80/NUF2/PLK1/SPC24/TTK/ZW10/ZWILCH/ZWINT	16
BP	GO:0051225	spindle assembly	28/1348	128/18903	7.55648e-08	7.46381e-06	6.91564e-06	ARHGEF10/AURKB/BIRC5/CCNB2/CDC20/CDCA8/CHEK2/CHMP1A/CHMP4A/CSNK1D/GPSM2/HAUS5/KIF15/KIF23/KIFC1/KPNB1/NDC80/NEK2/NEK6/PLK1/RACGAP1/SASS6/SMC3/SPAG5/STIL/TNKS/TPX2/WRAP73	28
BP	GO:0051985	negative regulation of chromosome segregation	17/1348	53/18903	7.92432e-08	7.54251e-06	6.98857e-06	AURKB/BIRC5/CCNB1/CDC20/CDCA8/CENPF/HASPIN/MAD2L1/NDC80/NUF2/PLK1/PTTG1/SPC24/TTK/ZW10/ZWILCH/ZWINT	17
BP	GO:1905819	negative regulation of chromosome separation	17/1348	53/18903	7.92432e-08	7.54251e-06	6.98857e-06	AURKB/BIRC5/CCNB1/CDC20/CDCA8/CENPF/HASPIN/MAD2L1/NDC80/NUF2/PLK1/PTTG1/SPC24/TTK/ZW10/ZWILCH/ZWINT	17
BP	GO:0031570	DNA integrity checkpoint signaling	28/1348	129/18903	9.00362e-08	8.41677e-06	7.79862e-06	BABAM2/BARD1/BLM/BRCC3/CCND1/CDC45/CDC6/CDK1/CHEK2/CLSPN/DDX39B/FZR1/GTSE1/NAE1/ORC1/PBK/PLK1/PRPF19/RAD1/RAD51/RHNO1/RPA2/SDE2/TICRR/TIPIN/TIPRL/TRIAP1/WDR76	28
BP	GO:1901991	negative regulation of mitotic cell cycle phase transition	36/1348	194/18903	1.0165e-07	9.33571e-06	8.65007e-06	AURKB/BABAM2/BARD1/BCL2/BIRC5/BLM/BRCC3/CCNB1/CCND1/CDC20/CDC6/CDCA8/CDK1/CENPF/CHEK2/CLSPN/EZH2/FZR1/GTSE1/HASPIN/MAD2L1/NABP2/NAE1/NDC80/NUF2/ORC1/PLK1/RPA2/SDE2/SPC24/TICRR/TRIAP1/TTK/ZW10/ZWILCH/ZWINT	36
BP	GO:0045841	negative regulation of mitotic metaphase/anaphase transition	16/1348	48/18903	1.03854e-07	9.37375e-06	8.68531e-06	AURKB/BIRC5/CCNB1/CDC20/CDCA8/CENPF/HASPIN/MAD2L1/NDC80/NUF2/PLK1/SPC24/TTK/ZW10/ZWILCH/ZWINT	16
BP	GO:0045787	positive regulation of cell cycle	54/1348	362/18903	1.8727e-07	1.66162e-05	1.53959e-05	ANAPC7/ASCL1/AURKB/BIRC5/CCNB1/CCND1/CDC25C/CDC42/CDC6/CDCA5/CDCA8/CDK1/CDK4/CHEK2/CKS1B/CPSF3/DDX39B/DLGAP5/E2F8/ECT2/ESPL1/EZH2/FEN1/GPSM2/KAT5/KIF23/KLHL18/MAD2L1/MNAT1/MTA3/NCAPG/NCAPG2/NCAPH/NDC80/NKX3-1/NSFL1C/NUSAP1/OVOL1/PBK/PLK4/PLRG1/PSRC1/PTK6/RACGAP1/RHNO1/RRM1/RRM2/SASS6/SPAG5/SPHK1/STIL/SVIL/TGFA/ZNF16	54
BP	GO:0045839	negative regulation of mitotic nuclear division	17/1348	56/18903	1.95798e-07	1.69819e-05	1.57347e-05	AURKB/BIRC5/CCNB1/CDC20/CDCA8/CENPF/HASPIN/MAD2L1/NDC80/NUF2/PLK1/SPC24/TOM1L1/TTK/ZW10/ZWILCH/ZWINT	17
BP	GO:1902100	negative regulation of metaphase/anaphase transition of cell cycle	16/1348	50/18903	1.97879e-07	1.69819e-05	1.57347e-05	AURKB/BIRC5/CCNB1/CDC20/CDCA8/CENPF/HASPIN/MAD2L1/NDC80/NUF2/PLK1/SPC24/TTK/ZW10/ZWILCH/ZWINT	16
BP	GO:0006261	DNA-templated DNA replication	32/1348	166/18903	2.08958e-07	1.76435e-05	1.63477e-05	BARD1/BLM/CCNE2/CDC45/CDC6/DSCC1/E2F8/FBH1/FEN1/GINS1/GINS2/GINS4/GMNN/LIG1/MCM10/MCM2/MCM5/MGME1/ORC1/ORC4/POLD2/POLD4/PRIM1/PRIM2/RAD51/RFC1/RFC5/RRM1/RTEL1/TICRR/TIPIN/ZRANB3	32
BP	GO:0090435	protein localization to nuclear envelope	8/1348	12/18903	2.50329e-07	2.08012e-05	1.92735e-05	INTS13/LMNB1/LMNB2/NUP155/NUP54/NUTF2/OSBPL8/PLK1	8
BP	GO:0010639	negative regulation of organelle organization	54/1348	366/18903	2.68726e-07	2.1981e-05	2.03666e-05	ANKRD27/ARHGEF2/AURKB/AVIL/BAK1/BIRC5/CCNB1/CDC20/CDCA8/CENPF/CHMP4A/CKAP2/EHMT2/ERCC1/ESPL1/GCLC/GHITM/HASPIN/IQCJ-SCHIP1/LIF/MAD2L1/MCM2/MNAT1/MTPN/NAA10/NDC80/NUF2/PARL/PFN2/PHF23/PLK1/POT1/PTTG1/RAD1/RBM14/RTEL1/SLX1B/SMCR8/SPC24/SPTB/SVIL/TCHP/TMSB10/TNKS/TOM1L1/TOP2A/TPX2/TRIAP1/TSPO/TTK/XRCC1/ZW10/ZWILCH/ZWINT	54
BP	GO:0006403	RNA localization	36/1348	202/18903	2.8844e-07	2.32305e-05	2.15244e-05	CCT2/CCT3/CCT4/CCT5/CCT7/CPSF6/DDX39B/DHX36/DKC1/IGF2BP3/KHDRBS1/KPNB1/MAGOH/MEX3D/NDC1/NOP58/NUP155/NUP35/NUP54/NUP85/NUTF2/PIH1D1/POLR2D/PRPF6/RBFOX1/RTRAF/RUVBL1/SENP2/SMG5/SMG7/SRSF3/TNKS/UPF3B/XPO5/ZC3H11B/ZNHIT3	36
BP	GO:0045930	negative regulation of mitotic cell cycle	41/1348	246/18903	2.92928e-07	2.32345e-05	2.15281e-05	AURKB/BABAM2/BARD1/BCL2/BIRC5/BLM/BRCC3/BTG1/CCNB1/CCND1/CDC20/CDC6/CDCA8/CDK1/CENPF/CHEK2/CLSPN/EZH2/FZR1/GTSE1/HASPIN/MAD2L1/NABP2/NAE1/NDC80/NUF2/ORC1/OVOL1/PBK/PLK1/RPA2/SDE2/SPC24/TICRR/TIPIN/TOM1L1/TRIAP1/TTK/ZW10/ZWILCH/ZWINT	41
BP	GO:0000281	mitotic cytokinesis	21/1348	85/18903	3.70366e-07	2.89383e-05	2.6813e-05	ARF1/AURKB/BIRC5/CDCA8/CENPA/CFL1/CHMP1A/CHMP4A/CKAP2/ECT2/ESPL1/EXOC5/KIF20A/KIF23/MITD1/NUSAP1/PLK1/RACGAP1/RTKN/SNX9/STAMBP	21
BP	GO:0034502	protein localization to chromosome	25/1348	115/18903	4.21536e-07	3.24521e-05	3.00687e-05	AURKB/CCT2/CCT3/CCT4/CCT5/CCT7/CDCA5/CDK1/CENPA/DKC1/ESCO2/EZH2/HASPIN/MIS12/NABP2/NDC80/PIH1D1/PLK1/POT1/RPA2/TNKS/TTK/XRCC4/ZW10/ZWILCH	25
BP	GO:0140694	non-membrane-bounded organelle assembly	55/1348	386/18903	6.5362e-07	4.93232e-05	4.57008e-05	ACTG1/ARHGEF10/AURKB/BIRC5/BRIX1/CCNB2/CDC20/CDCA8/CENPA/CENPF/CENPH/CENPN/CENPW/CEP76/CHEK2/CHMP1A/CHMP4A/CSNK1D/CSRP2/DLGAP5/EFL1/ERAL1/FASTKD2/GPSM2/GRB7/HAUS5/HCK/ITGB1/KIAA0753/KIF15/KIF23/KIFC1/KPNB1/MIS12/MRPL22/MRPS7/MRTO4/NDC80/NEB/NEK2/NEK6/PLK1/PLK4/PRKAA2/RACGAP1/RBM14/SASS6/SMC3/SPAG5/STIL/TNKS/TPM1/TPX2/TRAF7/WRAP73	55
BP	GO:0032206	positive regulation of telomere maintenance	18/1348	67/18903	6.59527e-07	4.93232e-05	4.57008e-05	ACTL6A/AURKB/CCT2/CCT3/CCT4/CCT5/CCT7/DHX36/DKC1/ERCC1/MAPKAPK5/NABP2/NEK2/POT1/RTEL1/RUVBL1/SLX1B/TNKS	18
BP	GO:1901976	regulation of cell cycle checkpoint	15/1348	48/18903	6.72368e-07	4.95753e-05	4.59343e-05	AURKB/BABAM2/BARD1/BIRC5/BRCC3/CCNB1/CDCA8/CHEK2/DDX39B/MAD2L1/NDC80/PBK/RAD51/RPA2/WDR76	15
BP	GO:1904358	positive regulation of telomere maintenance via telomere lengthening	13/1348	37/18903	8.21741e-07	5.97474e-05	5.53594e-05	AURKB/CCT2/CCT3/CCT4/CCT5/CCT7/DHX36/DKC1/MAPKAPK5/NEK2/POT1/RTEL1/TNKS	13
BP	GO:0008380	RNA splicing	63/1348	469/18903	8.39247e-07	6.01755e-05	5.5756e-05	C2orf49/COIL/DDX39B/ELAVL4/FXR1/GCFC2/GRSF1/HMX2/HNRNPA3/HNRNPR/HOXB-AS3/IVNS1ABP/KDM1A/KHDRBS1/LSM5/MAGOH/MPHOSPH10/PABPC1/PLRG1/PPIG/PPIH/PPIL1/PRMT5/PRPF19/PRPF31/PRPF4/PRPF40A/PRPF40B/PRPF6/PTBP1/RAVER1/RBFOX1/RBM14/RBM28/RBM38/RNPS1/RTRAF/SF3A1/SF3B2/SF3B3/SF3B4/SF3B6/SMN2/SNRNP27/SNRNP48/SNRPA/SNRPA1/SNRPB/SNU13/SRRM1/SRSF10/SRSF11/SRSF3/SRSF4/SUPT3H/TADA1/TARDBP/TSEN54/TXNL4B/USP39/WBP11/Z…	63
BP	GO:0010212	response to ionizing radiation	28/1348	143/18903	8.50618e-07	6.01755e-05	5.5756e-05	AEN/BABAM2/BAK1/BARD1/BCL2/BLM/BRCC3/CCND1/CHEK2/CRYAB/CXCL10/DCLRE1C/ECT2/ERCC1/ERCC8/KAT5/KDM1A/NABP2/NET1/RAD1/RAD51/RAD54L/RHNO1/TICRR/VCAM1/XRCC2/XRCC4/XRCC6	28
BP	GO:0040001	establishment of mitotic spindle localization	13/1348	38/18903	1.16776e-06	8.15099e-05	7.55236e-05	CENPA/ESPL1/GPSM2/ITGB1/KAT5/KPNB1/MAD2L1/NDC80/NSFL1C/NUSAP1/PAX6/PLK1/ZW10	13
BP	GO:2001252	positive regulation of chromosome organization	23/1348	106/18903	1.25256e-06	8.6278e-05	7.99415e-05	ACTL6A/AURKB/CCT2/CCT3/CCT4/CCT5/CCT7/DHX36/DKC1/DNMT1/ERCC1/FEN1/KAT5/MAPKAPK5/NABP2/NCAPG/NCAPH/NEK2/POT1/RTEL1/RUVBL1/SLX1B/TNKS	23
BP	GO:0007080	mitotic metaphase plate congression	16/1348	57/18903	1.44502e-06	9.82423e-05	9.10271e-05	AURKB/BIRC5/CCNB1/CDCA5/CDCA8/CHMP1A/CHMP4A/KAT5/KIF2C/KIFC1/KPNB1/MIS12/NDC80/NUF2/PSRC1/ZW10	16
BP	GO:0051310	metaphase plate congression	18/1348	71/18903	1.66474e-06	0.00011173	0.000103524	AURKB/BIRC5/CCNB1/CDCA5/CDCA8/CENPF/CHMP1A/CHMP4A/KAT5/KIF2C/KIFC1/KPNB1/MIS12/NDC80/NUF2/PSRC1/SPAG5/ZW10	18
BP	GO:0000375	RNA splicing, via transesterification reactions	48/1348	333/18903	2.39278e-06	0.00015856	0.000146915	COIL/DDX39B/FXR1/GCFC2/HMX2/HNRNPA3/HNRNPR/KDM1A/KHDRBS1/LSM5/MAGOH/MPHOSPH10/PABPC1/PLRG1/PPIH/PPIL1/PRMT5/PRPF19/PRPF31/PRPF4/PRPF40A/PRPF40B/PRPF6/PTBP1/RAVER1/RBFOX1/RBM14/RBM38/RNPS1/SF3A1/SF3B2/SF3B3/SF3B4/SF3B6/SMN2/SNRNP27/SNRPA/SNRPA1/SNRPB/SNU13/SRRM1/SRSF10/SRSF3/SRSF4/TXNL4B/USP39/WBP11/ZCRB1	48
BP	GO:0010833	telomere maintenance via telomere lengthening	19/1348	81/18903	3.05308e-06	0.000199786	0.000185113	AURKB/CCT2/CCT3/CCT4/CCT5/CCT7/DHX36/DKC1/GAR1/MAPKAPK5/NEK2/POT1/PTGES3/RAD51/RFC1/RTEL1/SLX1B/SMG5/TNKS	19
BP	GO:0090307	mitotic spindle assembly	18/1348	74/18903	3.1716e-06	0.00020248	0.000187609	ARHGEF10/AURKB/BIRC5/CDC20/CDCA8/CHEK2/CHMP1A/CHMP4A/KIF15/KIF23/KIFC1/KPNB1/NEK2/PLK1/RACGAP1/SMC3/TPX2/WRAP73	18
BP	GO:2000573	positive regulation of DNA biosynthetic process	18/1348	74/18903	3.1716e-06	0.00020248	0.000187609	AURKB/CCT2/CCT3/CCT4/CCT5/CCT7/DKC1/DSCC1/GINS1/GINS2/GINS4/MAPKAPK5/NEK2/POT1/PTGES3/RFC5/TNKS/USP1	18
BP	GO:0051293	establishment of spindle localization	15/1348	54/18903	3.5441e-06	0.000223534	0.000207117	CENPA/CFL1/ESPL1/GPSM2/ITGB1/KAT5/KPNB1/MAD2L1/NDC80/NSFL1C/NUSAP1/PAX6/PLK1/SPAG5/ZW10	15
BP	GO:0000377	RNA splicing, via transesterification reactions with bulged adenosine as nucleophile	47/1348	329/18903	3.8964e-06	0.000237808	0.000220342	COIL/DDX39B/FXR1/GCFC2/HMX2/HNRNPA3/HNRNPR/KDM1A/KHDRBS1/LSM5/MAGOH/PABPC1/PLRG1/PPIH/PPIL1/PRMT5/PRPF19/PRPF31/PRPF4/PRPF40A/PRPF40B/PRPF6/PTBP1/RAVER1/RBFOX1/RBM14/RBM38/RNPS1/SF3A1/SF3B2/SF3B3/SF3B4/SF3B6/SMN2/SNRNP27/SNRPA/SNRPA1/SNRPB/SNU13/SRRM1/SRSF10/SRSF3/SRSF4/TXNL4B/USP39/WBP11/ZCRB1	47
BP	GO:0000398	mRNA splicing, via spliceosome	47/1348	329/18903	3.8964e-06	0.000237808	0.000220342	COIL/DDX39B/FXR1/GCFC2/HMX2/HNRNPA3/HNRNPR/KDM1A/KHDRBS1/LSM5/MAGOH/PABPC1/PLRG1/PPIH/PPIL1/PRMT5/PRPF19/PRPF31/PRPF4/PRPF40A/PRPF40B/PRPF6/PTBP1/RAVER1/RBFOX1/RBM14/RBM38/RNPS1/SF3A1/SF3B2/SF3B3/SF3B4/SF3B6/SMN2/SNRNP27/SNRPA/SNRPA1/SNRPB/SNU13/SRRM1/SRSF10/SRSF3/SRSF4/TXNL4B/USP39/WBP11/ZCRB1	47
BP	GO:0051984	positive regulation of chromosome segregation	10/1348	25/18903	3.98734e-06	0.000237808	0.000220342	AURKB/BIRC5/CCNB1/CDC6/CDCA8/KAT5/NCAPG/NCAPG2/NCAPH/RAD18	10
BP	GO:0061640	cytoskeleton-dependent cytokinesis	23/1348	113/18903	3.9963e-06	0.000237808	0.000220342	ARF1/AURKB/BIRC5/CDCA8/CENPA/CFL1/CHMP1A/CHMP4A/CKAP2/ECT2/ESPL1/EXOC5/KIF20A/KIF23/MITD1/NUSAP1/PLK1/RACGAP1/RTKN/SEPTIN11/SEPTIN3/SNX9/STAMBP	23
BP	GO:0000077	DNA damage checkpoint signaling	24/1348	121/18903	3.99753e-06	0.000237808	0.000220342	BABAM2/BARD1/BLM/BRCC3/CCND1/CDK1/CHEK2/CLSPN/DDX39B/FZR1/GTSE1/PBK/PLK1/PRPF19/RAD1/RAD51/RHNO1/RPA2/SDE2/TICRR/TIPIN/TIPRL/TRIAP1/WDR76	24
BP	GO:0051054	positive regulation of DNA metabolic process	44/1348	301/18903	4.30098e-06	0.000252985	0.000234405	ACTB/ACTL6A/AURKB/BABAM2/BCAR3/BRCC3/CCT2/CCT3/CCT4/CCT5/CCT7/CDK1/CEBPG/DHX36/DKC1/DMAP1/DSCC1/E2F8/ERCC1/EXOSC3/EYA2/GINS1/GINS2/GINS4/KAT5/MAPKAPK5/MORF4L2/NABP2/NEK2/PIAS4/POT1/PRIM2/PTGES3/RAD51/RFC5/RTEL1/RUVBL1/SLX1B/SMARCA2/SMARCC1/SMARCE1/TNKS/USP1/XRCC1	44
BP	GO:0071103	DNA conformation change	22/1348	106/18903	4.60703e-06	0.000267976	0.000248295	BLM/CDC45/CHD6/DHX36/DSCC1/FBH1/GINS1/GINS2/GINS4/MCM2/MCM5/MNAT1/POT1/RAD51/RAD54L/RFC5/RTEL1/RUVBL1/TOP1/TOP2A/XRCC6/ZRANB3	22
BP	GO:0000725	recombinational repair	30/1348	173/18903	4.89612e-06	0.000281662	0.000260976	ACTB/ACTL6A/AUNIP/BLM/CDC45/DMAP1/EID3/FBH1/FEN1/GINS2/GINS4/KAT5/KDM1A/MCM2/MCM5/MORF4L2/NABP2/PARPBP/PIAS4/RAD51/RAD54L/RHNO1/RPA2/RTEL1/RUVBL1/SLX1B/UBQLN4/XRCC1/XRCC2/XRCC6	30
BP	GO:0010389	regulation of G2/M transition of mitotic cell cycle	21/1348	99/18903	5.25077e-06	0.000295568	0.00027386	AURKB/BABAM2/BARD1/BLM/BRCC3/CCNB1/CCND1/CDC25C/CDC6/CDK1/CDK4/CENPF/CLSPN/FZR1/MTA3/NABP2/NAE1/ORC1/PLK1/RRM1/TICRR	21
BP	GO:0032392	DNA geometric change	21/1348	99/18903	5.25077e-06	0.000295568	0.00027386	BLM/CDC45/CHD6/DHX36/DSCC1/FBH1/GINS1/GINS2/GINS4/MCM2/MCM5/MNAT1/POT1/RAD51/RAD54L/RFC5/RTEL1/RUVBL1/TOP2A/XRCC6/ZRANB3	21
BP	GO:0007064	mitotic sister chromatid cohesion	10/1348	26/18903	6.06582e-06	0.000337814	0.000313004	CDC20/CDCA5/DSCC1/ESCO2/HASPIN/NAA10/NAA50/SGO1/SMC3/TNKS	10
BP	GO:0044774	mitotic DNA integrity checkpoint signaling	19/1348	85/18903	6.52387e-06	0.000359499	0.000333097	BABAM2/BLM/BRCC3/CCND1/CDC6/CDK1/CHEK2/CLSPN/FZR1/GTSE1/NAE1/ORC1/PBK/PLK1/RPA2/SDE2/TICRR/TIPIN/TRIAP1	19
BP	GO:0032508	DNA duplex unwinding	20/1348	93/18903	7.02159e-06	0.000382896	0.000354775	BLM/CDC45/CHD6/DHX36/DSCC1/FBH1/GINS1/GINS2/GINS4/MCM2/MCM5/MNAT1/POT1/RAD51/RAD54L/RFC5/RTEL1/RUVBL1/TOP2A/XRCC6	20
BP	GO:0032204	regulation of telomere maintenance	21/1348	101/18903	7.31483e-06	0.000394775	0.000365781	ACTL6A/AURKB/CCT2/CCT3/CCT4/CCT5/CCT7/DHX36/DKC1/EID3/ERCC1/MAPKAPK5/NABP2/NEK2/POT1/RTEL1/RUVBL1/SLX1B/SMG5/TNKS/XRCC1	21
BP	GO:0034508	centromere complex assembly	11/1348	32/18903	7.4157e-06	0.000396134	0.000367041	CENPA/CENPF/CENPH/CENPN/CENPP/CENPW/DLGAP5/HJURP/MIS12/NASP/OIP5	11
BP	GO:0006270	DNA replication initiation	12/1348	38/18903	7.80352e-06	0.000412641	0.000382335	CCNE2/CDC45/CDC6/GMNN/MCM10/MCM2/MCM5/ORC1/ORC4/PRIM1/PRIM2/TICRR	12
BP	GO:0070200	establishment of protein localization to telomere	8/1348	17/18903	8.89237e-06	0.000465516	0.000431327	CCT2/CCT3/CCT4/CCT5/CCT7/DKC1/NABP2/POT1	8
BP	GO:0006275	regulation of DNA replication	25/1348	136/18903	1.04124e-05	0.00053969	0.000500054	ACTL6A/ACTR5/BCAR3/BLM/CCNA2/CDC6/CDK1/DSCC1/E2F8/EHMT2/ESCO2/FBH1/GINS1/GINS2/GINS4/GMNN/MCM2/MCM5/RFC5/RUVBL1/SMC3/TICRR/TIPIN/TTF1/ZRANB3	25
BP	GO:2001020	regulation of response to DNA damage stimulus	44/1348	312/18903	1.09397e-05	0.000561465	0.000520229	ACKR3/ACTB/ACTL6A/AUNIP/BABAM2/BARD1/BCL2/BCLAF1/BRCC3/CEBPG/CHEK2/DDX39B/DMAP1/ERCC1/ERCC8/EYA2/FBH1/FXR1/KAT5/KDM1A/MIF/MORF4L2/NKX3-1/PARPBP/PBK/PIAS4/POT1/PPP4R3B/RAD51/RPA2/RTEL1/RUVBL1/SF3B3/SMARCA2/SMARCC1/SMARCE1/SUPT3H/TADA1/TAF4/TRIAP1/UBQLN4/USP1/WDR76/XRCC1	44
BP	GO:0051653	spindle localization	15/1348	59/18903	1.16492e-05	0.000592072	0.000548588	CENPA/CFL1/ESPL1/GPSM2/ITGB1/KAT5/KPNB1/MAD2L1/NDC80/NSFL1C/NUSAP1/PAX6/PLK1/SPAG5/ZW10	15
BP	GO:0050000	chromosome localization	19/1348	89/18903	1.3217e-05	0.000665299	0.000616437	AURKB/BIRC5/CCNB1/CDCA5/CDCA8/CENPF/CHMP1A/CHMP4A/DLGAP5/KAT5/KIF2C/KIFC1/KPNB1/MIS12/NDC80/NUF2/PSRC1/SPAG5/ZW10	19
BP	GO:0032212	positive regulation of telomere maintenance via telomerase	11/1348	34/18903	1.44001e-05	0.000717946	0.000665218	AURKB/CCT2/CCT3/CCT4/CCT5/CCT7/DKC1/MAPKAPK5/NEK2/POT1/TNKS	11
BP	GO:0051303	establishment of chromosome localization	18/1348	82/18903	1.47973e-05	0.000730792	0.00067712	AURKB/BIRC5/CCNB1/CDCA5/CDCA8/CENPF/CHMP1A/CHMP4A/KAT5/KIF2C/KIFC1/KPNB1/MIS12/NDC80/NUF2/PSRC1/SPAG5/ZW10	18
BP	GO:0051383	kinetochore organization	9/1348	23/18903	1.51719e-05	0.000742287	0.000687772	CENPA/CENPF/CENPH/CENPN/CENPW/DLGAP5/MIS12/NDC80/NUF2	9
BP	GO:0044839	cell cycle G2/M phase transition	27/1348	157/18903	1.67421e-05	0.000811527	0.000751926	AURKB/BABAM2/BARD1/BLM/BRCC3/CCNA2/CCNB1/CCNB2/CCND1/CDC25C/CDC6/CDK1/CDK4/CENPF/CHEK2/CLSPN/FZR1/KHDRBS1/MELK/MTA3/NABP2/NAE1/NDC80/ORC1/PLK1/RRM1/TICRR	27
BP	GO:1904356	regulation of telomere maintenance via telomere lengthening	15/1348	61/18903	1.79936e-05	0.000864186	0.000800718	AURKB/CCT2/CCT3/CCT4/CCT5/CCT7/DHX36/DKC1/MAPKAPK5/NEK2/POT1/RTEL1/SLX1B/SMG5/TNKS	15
BP	GO:0042273	ribosomal large subunit biogenesis	17/1348	76/18903	1.95467e-05	0.000930247	0.000861927	BRIX1/C1orf109/FASTKD2/LTO1/MRPL1/MRTO4/NIFK/PES1/RRP15/RSL1D1/SDAD1/SNU13/SPATA5/SPATA5L1/TRAF7/ZNF622/ZNHIT3	17
BP	GO:0006399	tRNA metabolic process	31/1348	195/18903	2.09561e-05	0.000988333	0.000915747	ADAT2/C2orf49/CDK5RAP1/CTU2/DPH3/DTWD1/DUS3L/ELP5/EXOSC2/EXOSC3/EXOSC8/EXOSC9/FARSA/GRSF1/GTF3C3/HARS2/HSD17B10/METTL8/MOCS3/MTO1/POLR3K/QTRT2/RPP21/RPP25L/RPP40/RTRAF/TRMT10B/TRMT11/TSEN54/TYW3/ZCCHC7	31
BP	GO:1904851	positive regulation of establishment of protein localization to telomere	6/1348	10/18903	2.12717e-05	0.000994262	0.000921241	CCT2/CCT3/CCT4/CCT5/CCT7/DKC1	6
BP	GO:0000086	G2/M transition of mitotic cell cycle	25/1348	142/18903	2.25197e-05	0.00104328	0.000966659	AURKB/BABAM2/BARD1/BLM/BRCC3/CCNA2/CCNB1/CCND1/CDC25C/CDC6/CDK1/CDK4/CENPF/CHEK2/CLSPN/FZR1/KHDRBS1/MELK/MTA3/NABP2/NAE1/ORC1/PLK1/RRM1/TICRR	25
BP	GO:0000910	cytokinesis	30/1348	187/18903	2.36689e-05	0.0010869	0.00100707	ARF1/AURKB/BIRC5/CDC42/CDC6/CDCA8/CENPA/CFL1/CHMP1A/CHMP4A/CKAP2/E2F8/ECT2/ESPL1/EXOC5/KIF20A/KIF23/MITD1/NUSAP1/PLK1/PLK4/PRPF40A/RACGAP1/RTKN/SEPTIN11/SEPTIN3/SH3GLB1/SNX9/STAMBP/SVIL	30
BP	GO:0000724	double-strand break repair via homologous recombination	28/1348	169/18903	2.39809e-05	0.00109165	0.00101148	ACTB/ACTL6A/AUNIP/BLM/CDC45/DMAP1/EID3/FBH1/FEN1/GINS2/GINS4/KAT5/KDM1A/MCM2/MCM5/MORF4L2/NABP2/PARPBP/PIAS4/RAD51/RAD54L/RPA2/RTEL1/RUVBL1/SLX1B/UBQLN4/XRCC1/XRCC2	28
BP	GO:0071897	DNA biosynthetic process	31/1348	198/18903	2.84492e-05	0.00128389	0.0011896	AURKB/CCT2/CCT3/CCT4/CCT5/CCT7/CENPF/DKC1/DSCC1/GAR1/GINS1/GINS2/GINS4/LIG1/LIN9/MAPKAPK5/NEK2/PCLAF/POLD2/POLD4/POT1/PTGES3/RFC1/RFC5/RRM1/SMG5/SPHK1/TK1/TNKS/TYMS/USP1	31
BP	GO:1902749	regulation of cell cycle G2/M phase transition	21/1348	110/18903	2.88294e-05	0.00128993	0.0011952	AURKB/BABAM2/BARD1/BLM/BRCC3/CCNB1/CCND1/CDC25C/CDC6/CDK1/CDK4/CENPF/CLSPN/FZR1/MTA3/NABP2/NAE1/ORC1/PLK1/RRM1/TICRR	21
BP	GO:0042770	signal transduction in response to DNA damage	29/1348	181/18903	3.29391e-05	0.00146132	0.001354	BABAM2/BARD1/BLM/BRCC3/CCND1/CDK1/CHEK2/CLSPN/DDX39B/FZR1/GTSE1/KAT5/KDM1A/MIF/PBK/PLK1/PRPF19/RAD1/RAD51/RHNO1/RPA2/SDE2/SP100/TFAP4/TICRR/TIPIN/TIPRL/TRIAP1/WDR76	29
BP	GO:0044818	mitotic G2/M transition checkpoint	13/1348	50/18903	3.4206e-05	0.00150478	0.00139426	BABAM2/BARD1/BLM/BRCC3/CDC6/CDK1/CLSPN/FZR1/NABP2/NAE1/ORC1/PLK1/TICRR	13
BP	GO:0090329	regulation of DNA-templated DNA replication	14/1348	57/18903	3.45229e-05	0.00150606	0.00139545	BLM/DSCC1/E2F8/FBH1/GINS1/GINS2/GINS4/GMNN/MCM2/MCM5/RFC5/TICRR/TIPIN/ZRANB3	14
BP	GO:1904874	positive regulation of telomerase RNA localization to Cajal body	7/1348	15/18903	3.56831e-05	0.00154381	0.00143043	CCT2/CCT3/CCT4/CCT5/CCT7/DKC1/RUVBL1	7
BP	GO:0031123	RNA 3'-end processing	21/1348	113/18903	4.37692e-05	0.00184122	0.001706	BARD1/CPSF3/CPSF6/CSTF2/CSTF2T/DHX36/DKC1/ERI3/EXOSC2/EXOSC3/EXOSC4/EXOSC8/EXOSC9/GRSF1/HSD17B10/MTPAP/PABPC1/POLR2D/POLR3K/RPRD1B/SNRPA	21
BP	GO:0070203	regulation of establishment of protein localization to telomere	6/1348	11/18903	4.39642e-05	0.00184122	0.001706	CCT2/CCT3/CCT4/CCT5/CCT7/DKC1	6
BP	GO:1904869	regulation of protein localization to Cajal body	6/1348	11/18903	4.39642e-05	0.00184122	0.001706	CCT2/CCT3/CCT4/CCT5/CCT7/DKC1	6
BP	GO:1904871	positive regulation of protein localization to Cajal body	6/1348	11/18903	4.39642e-05	0.00184122	0.001706	CCT2/CCT3/CCT4/CCT5/CCT7/DKC1	6
BP	GO:0006282	regulation of DNA repair	32/1348	212/18903	4.45859e-05	0.00185244	0.00171639	ACTB/ACTL6A/AUNIP/BABAM2/BARD1/BRCC3/CEBPG/DMAP1/ERCC8/EYA2/FBH1/KAT5/KDM1A/MORF4L2/PARPBP/PIAS4/POT1/PPP4R3B/RAD51/RPA2/RTEL1/RUVBL1/SF3B3/SMARCA2/SMARCC1/SMARCE1/SUPT3H/TADA1/TAF4/UBQLN4/USP1/XRCC1	32
BP	GO:1901989	positive regulation of cell cycle phase transition	22/1348	122/18903	4.6975e-05	0.00193633	0.00179412	ANAPC7/CCNB1/CCND1/CDC25C/CDC6/CDCA5/CDK1/CDK4/CHEK2/CPSF3/DDX39B/DLGAP5/ESPL1/EZH2/KLHL18/MTA3/PLRG1/RRM1/RRM2/SASS6/STIL/ZNF16	22
BP	GO:2000001	regulation of DNA damage checkpoint	9/1348	26/18903	4.77042e-05	0.00195103	0.00180774	BABAM2/BARD1/BRCC3/CHEK2/DDX39B/PBK/RAD51/RPA2/WDR76	9
BP	GO:0006310	DNA recombination	44/1348	332/18903	5.09816e-05	0.0020689	0.00191696	ACTB/ACTL6A/ACTR5/AUNIP/BARD1/BLM/CDC45/DCLRE1C/DMAP1/EID3/ERCC1/EXO1/EXOSC3/FBH1/FEN1/GINS2/GINS4/KAT5/KDM1A/KPNA1/KPNA2/MCM2/MCM5/MORF4L2/NABP2/PARPBP/PGBD5/PIAS4/PSMC3IP/RAD51/RAD54L/RHNO1/RPA2/RTEL1/RUVBL1/SLX1B/TOP2A/UBQLN4/UNG/XRCC1/XRCC2/XRCC4/XRCC6/ZRANB3	44
BP	GO:0051315	attachment of mitotic spindle microtubules to kinetochore	8/1348	21/18903	5.75032e-05	0.00231561	0.00214555	AURKB/BIRC5/CDCA8/KAT5/KIF2C/MIS12/NDC80/NUF2	8
BP	GO:0006266	DNA ligation	7/1348	16/18903	5.95304e-05	0.00236092	0.00218753	APTX/LIG1/RAD51/TOP2A/XRCC1/XRCC4/XRCC6	7
BP	GO:0043486	histone exchange	7/1348	16/18903	5.95304e-05	0.00236092	0.00218753	ACTL6A/ACTR6/ANP32E/DMAP1/KAT5/NASP/RUVBL1	7
BP	GO:0000132	establishment of mitotic spindle orientation	10/1348	33/18903	6.66921e-05	0.00259992	0.00240897	CENPA/GPSM2/ITGB1/KAT5/MAD2L1/NDC80/NSFL1C/PAX6/PLK1/ZW10	10
BP	GO:0070199	establishment of protein localization to chromosome	9/1348	27/18903	6.70466e-05	0.00259992	0.00240897	CCT2/CCT3/CCT4/CCT5/CCT7/DKC1/NABP2/PIH1D1/POT1	9
BP	GO:1905820	positive regulation of chromosome separation	9/1348	27/18903	6.70466e-05	0.00259992	0.00240897	ANAPC7/AURKB/BIRC5/CDCA8/DLGAP5/ESPL1/NCAPG/NCAPG2/NCAPH	9
BP	GO:0008033	tRNA processing	23/1348	134/18903	7.09931e-05	0.00273271	0.00253201	ADAT2/C2orf49/CDK5RAP1/CTU2/DPH3/DTWD1/DUS3L/ELP5/GRSF1/HSD17B10/METTL8/MOCS3/MTO1/POLR3K/QTRT2/RPP21/RPP25L/RPP40/RTRAF/TRMT10B/TRMT11/TSEN54/TYW3	23
BP	GO:0051294	establishment of spindle orientation	11/1348	40/18903	7.82191e-05	0.00298888	0.00276937	CENPA/GPSM2/ITGB1/KAT5/MAD2L1/NDC80/NSFL1C/PAX6/PLK1/SPAG5/ZW10	11
BP	GO:0070202	regulation of establishment of protein localization to chromosome	6/1348	12/18903	8.2612e-05	0.00306719	0.00284193	CCT2/CCT3/CCT4/CCT5/CCT7/DKC1	6
BP	GO:1903405	protein localization to nuclear body	6/1348	12/18903	8.2612e-05	0.00306719	0.00284193	CCT2/CCT3/CCT4/CCT5/CCT7/DKC1	6
BP	GO:1904816	positive regulation of protein localization to chromosome, telomeric region	6/1348	12/18903	8.2612e-05	0.00306719	0.00284193	CCT2/CCT3/CCT4/CCT5/CCT7/DKC1	6
BP	GO:1904867	protein localization to Cajal body	6/1348	12/18903	8.2612e-05	0.00306719	0.00284193	CCT2/CCT3/CCT4/CCT5/CCT7/DKC1	6
BP	GO:0007004	telomere maintenance via telomerase	15/1348	69/18903	8.43048e-05	0.00310179	0.00287399	AURKB/CCT2/CCT3/CCT4/CCT5/CCT7/DKC1/GAR1/MAPKAPK5/NEK2/POT1/PTGES3/RFC1/SMG5/TNKS	15
BP	GO:0006268	DNA unwinding involved in DNA replication	8/1348	22/18903	8.4729e-05	0.00310179	0.00287399	BLM/CDC45/GINS1/GINS2/GINS4/MCM2/MCM5/RAD51	8
BP	GO:0000076	DNA replication checkpoint signaling	7/1348	17/18903	9.4977e-05	0.00345281	0.00319922	CDC45/CDC6/CLSPN/NAE1/ORC1/TICRR/TIPIN	7
BP	GO:0007062	sister chromatid cohesion	14/1348	63/18903	0.000112131	0.0040483	0.00375098	CDC20/CDCA5/DSCC1/ESCO2/ESPL1/FEN1/HASPIN/NAA10/NAA50/PLK1/SGO1/SGO2/SMC3/TNKS	14
BP	GO:0061077	chaperone-mediated protein folding	15/1348	71/18903	0.000118903	0.00426339	0.00395027	CCT2/CCT3/CCT4/CCT5/CCT7/CSNK2A1/DNAJC7/ERO1A/HSPA14/PDCD5/PDCL3/PEX19/PTGES3/ST13/TRAP1	15
BP	GO:0006997	nucleus organization	23/1348	139/18903	0.000126304	0.00448911	0.00415942	ACTR6/BAZ2A/CDK1/CHMP1A/CHMP4A/EMD/EMG1/KAT5/LMNB1/LMNB2/NDC1/NEK6/NSFL1C/NUP155/NUP35/NUP54/PLK1/POLR1B/REEP3/REEP4/SPAG4/SUV39H1/TARDBP	23
BP	GO:0044786	cell cycle DNA replication	11/1348	42/18903	0.000126913	0.00448911	0.00415942	BLM/CDC45/E2F8/FEN1/GINS1/GMNN/LIG1/MCM2/RAD51/RTEL1/TIPIN	11
BP	GO:0010972	negative regulation of G2/M transition of mitotic cell cycle	14/1348	64/18903	0.000134223	0.00471581	0.00436947	AURKB/BABAM2/BARD1/BLM/BRCC3/CDC6/CDK1/CLSPN/FZR1/NABP2/NAE1/ORC1/PLK1/TICRR	14
BP	GO:0034501	protein localization to kinetochore	7/1348	18/18903	0.000145868	0.00499099	0.00462443	AURKB/CDK1/MIS12/NDC80/TTK/ZW10/ZWILCH	7
BP	GO:0051382	kinetochore assembly	7/1348	18/18903	0.000145868	0.00499099	0.00462443	CENPA/CENPF/CENPH/CENPN/CENPW/DLGAP5/MIS12	7
BP	GO:1903083	protein localization to condensed chromosome	7/1348	18/18903	0.000145868	0.00499099	0.00462443	AURKB/CDK1/MIS12/NDC80/TTK/ZW10/ZWILCH	7
BP	GO:1904872	regulation of telomerase RNA localization to Cajal body	7/1348	18/18903	0.000145868	0.00499099	0.00462443	CCT2/CCT3/CCT4/CCT5/CCT7/DKC1/RUVBL1	7
BP	GO:0044773	mitotic DNA damage checkpoint signaling	16/1348	81/18903	0.000164967	0.00560782	0.00519596	BABAM2/BLM/BRCC3/CCND1/CDK1/CHEK2/CLSPN/FZR1/GTSE1/PBK/PLK1/RPA2/SDE2/TICRR/TIPIN/TRIAP1	16
BP	GO:0070198	protein localization to chromosome, telomeric region	9/1348	30/18903	0.000168413	0.00568802	0.00527027	CCT2/CCT3/CCT4/CCT5/CCT7/DKC1/NABP2/POT1/TNKS	9
BP	GO:1902750	negative regulation of cell cycle G2/M phase transition	14/1348	66/18903	0.000189903	0.0063727	0.00590467	AURKB/BABAM2/BARD1/BLM/BRCC3/CDC6/CDK1/CLSPN/FZR1/NABP2/NAE1/ORC1/PLK1/TICRR	14
BP	GO:0006338	chromatin remodeling	46/1348	373/18903	0.000196158	0.00654068	0.00606031	ACTB/ACTL6A/ACTR5/ACTR6/ANP32B/ANP32E/ASIP/BAZ2A/CENPP/CENPW/CHD6/DMAP1/DNAJC9/DNMT1/EZH2/GATAD2B/GRWD1/HAT1/HDAC1/HJURP/KAT5/KDM1A/LMNB1/LMNB2/LOXL2/MCM2/MLLT3/MTA3/NAP1L5/NASP/NPM3/OIP5/PADI2/PADI4/PAK1/PAX6/PIH1D1/RAD54L/RUVBL1/SMARCA2/SMARCC1/SMARCE1/SUPT16H/SUV39H1/TOP1/ZRANB3	46
BP	GO:0043628	small regulatory ncRNA 3'-end processing	7/1348	19/18903	0.000216785	0.00700536	0.00649087	DKC1/ERI3/EXOSC2/EXOSC3/EXOSC4/EXOSC8/EXOSC9	7
BP	GO:0090670	RNA localization to Cajal body	7/1348	19/18903	0.000216785	0.00700536	0.00649087	CCT2/CCT3/CCT4/CCT5/CCT7/DKC1/RUVBL1	7
BP	GO:0090671	telomerase RNA localization to Cajal body	7/1348	19/18903	0.000216785	0.00700536	0.00649087	CCT2/CCT3/CCT4/CCT5/CCT7/DKC1/RUVBL1	7
BP	GO:0090672	telomerase RNA localization	7/1348	19/18903	0.000216785	0.00700536	0.00649087	CCT2/CCT3/CCT4/CCT5/CCT7/DKC1/RUVBL1	7
BP	GO:0090685	RNA localization to nucleus	7/1348	19/18903	0.000216785	0.00700536	0.00649087	CCT2/CCT3/CCT4/CCT5/CCT7/DKC1/RUVBL1	7
BP	GO:0006278	RNA-templated DNA biosynthetic process	15/1348	75/18903	0.000226486	0.00727394	0.00673972	AURKB/CCT2/CCT3/CCT4/CCT5/CCT7/DKC1/GAR1/MAPKAPK5/NEK2/POT1/PTGES3/RFC1/SMG5/TNKS	15
BP	GO:1901992	positive regulation of mitotic cell cycle phase transition	18/1348	100/18903	0.000228135	0.00728225	0.00674742	ANAPC7/CCNB1/CCND1/CDC25C/CDC6/CDCA5/CDK1/CDK4/CPSF3/DLGAP5/ESPL1/KLHL18/MTA3/PLRG1/RRM1/RRM2/SASS6/STIL	18
BP	GO:0071027	nuclear RNA surveillance	6/1348	14/18903	0.000237067	0.0074314	0.00688562	EXOSC2/EXOSC3/EXOSC4/EXOSC8/EXOSC9/ZCCHC7	6
BP	GO:1904814	regulation of protein localization to chromosome, telomeric region	6/1348	14/18903	0.000237067	0.0074314	0.00688562	CCT2/CCT3/CCT4/CCT5/CCT7/DKC1	6
BP	GO:1990173	protein localization to nucleoplasm	6/1348	14/18903	0.000237067	0.0074314	0.00688562	CCT2/CCT3/CCT4/CCT5/CCT7/DKC1	6
BP	GO:0009314	response to radiation	53/1348	452/18903	0.000241836	0.00753578	0.00698233	ABCA7/ACTR5/AEN/ANGPT2/AURKB/BABAM2/BAK1/BARD1/BCL2/BLM/BRCC3/CCND1/CHEK2/CRYAB/CXCL10/DCLRE1C/DHX36/ECT2/ERCC1/ERCC8/FANCG/FECH/FEN1/FOXB1/GNGT1/ITGB1/KAT5/KDM1A/NABP2/NDRG4/NET1/OPN3/PBK/PCLAF/PPP1CB/PPP1CC/RAD1/RAD51/RAD54L/RGS9/RHNO1/SAG/SDE2/TICRR/TIPIN/TRIAP1/TXN/USP1/VCAM1/XRCC2/XRCC4/XRCC6/ZRANB3	53
BP	GO:0033260	nuclear DNA replication	10/1348	38/18903	0.000245466	0.00760364	0.0070452	BLM/CDC45/FEN1/GINS1/GMNN/LIG1/MCM2/RAD51/RTEL1/TIPIN	10
BP	GO:0006998	nuclear envelope organization	13/1348	60/18903	0.000255455	0.0078665	0.00728876	CHMP1A/CHMP4A/EMD/LMNB1/LMNB2/NEK6/NSFL1C/NUP155/PLK1/REEP3/REEP4/SPAG4/TARDBP	13
BP	GO:0032210	regulation of telomere maintenance via telomerase	12/1348	53/18903	0.000283533	0.00868009	0.0080426	AURKB/CCT2/CCT3/CCT4/CCT5/CCT7/DKC1/MAPKAPK5/NEK2/POT1/SMG5/TNKS	12
BP	GO:0010165	response to X-ray	9/1348	32/18903	0.000290005	0.00882659	0.00817834	BLM/BRCC3/CCND1/ERCC1/ERCC8/RAD51/XRCC2/XRCC4/XRCC6	9
BP	GO:1904353	regulation of telomere capping	8/1348	26/18903	0.000320187	0.00968889	0.00897731	AURKB/ERCC1/MAPKAPK5/NABP2/NEK2/RTEL1/TNKS/XRCC1	8
BP	GO:0050684	regulation of mRNA processing	22/1348	139/18903	0.000335983	0.0100771	0.00933701	BARD1/CDK11A/CPSF6/DHX36/FXR1/HMX2/KHDRBS1/MAGOH/PRMT5/PRPF19/PTBP1/RAVER1/RBFOX1/RBM38/RNPS1/SAFB/SF3B4/SNRPA/SRRM1/SRSF10/SRSF3/SRSF4	22
BP	GO:0031125	rRNA 3'-end processing	5/1348	10/18903	0.000340505	0.0100771	0.00933701	ERI3/EXOSC2/EXOSC3/EXOSC8/EXOSC9	5
BP	GO:0033314	mitotic DNA replication checkpoint signaling	5/1348	10/18903	0.000340505	0.0100771	0.00933701	CDC6/CLSPN/NAE1/ORC1/TICRR	5
BP	GO:0006913	nucleocytoplasmic transport	41/1348	329/18903	0.000342641	0.0100771	0.00933701	ABCE1/AGT/AKIRIN2/ANGPT1/ANP32A/ANP32B/BARD1/CCHCR1/CDK1/CPSF6/DDX39B/DMAP1/ECT2/ELAVL1/EMD/JUP/KHDRBS1/KPNA1/KPNA2/KPNB1/MAGOH/NDC1/NUP155/NUP35/NUP54/NUP85/NUTF2/POLR2D/PPP1CC/RAB23/SDAD1/SFN/SMG5/SMG7/SP100/SRSF3/TARDBP/TXN/UPF3B/XPO5/ZC3H11B	41
BP	GO:0051169	nuclear transport	41/1348	329/18903	0.000342641	0.0100771	0.00933701	ABCE1/AGT/AKIRIN2/ANGPT1/ANP32A/ANP32B/BARD1/CCHCR1/CDK1/CPSF6/DDX39B/DMAP1/ECT2/ELAVL1/EMD/JUP/KHDRBS1/KPNA1/KPNA2/KPNB1/MAGOH/NDC1/NUP155/NUP35/NUP54/NUP85/NUTF2/POLR2D/PPP1CC/RAB23/SDAD1/SFN/SMG5/SMG7/SP100/SRSF3/TARDBP/TXN/UPF3B/XPO5/ZC3H11B	41
BP	GO:0016233	telomere capping	10/1348	40/18903	0.000386218	0.0112325	0.0104076	AURKB/DCLRE1C/ERCC1/MAPKAPK5/NABP2/NEK2/POT1/RTEL1/TNKS/XRCC1	10
BP	GO:0032506	cytokinetic process	10/1348	40/18903	0.000386218	0.0112325	0.0104076	ARF1/AURKB/CHMP1A/CHMP4A/ECT2/KIF20A/MITD1/RACGAP1/RTKN/SNX9	10
BP	GO:0006473	protein acetylation	31/1348	230/18903	0.000464376	0.013431	0.0124446	ACTB/ACTL6A/ARID5A/ATAT1/ATG5/BMI1/DMAP1/DSCC1/ESCO2/HAT1/KAT14/KAT5/LIF/MAP3K7/MLLT3/MORF4L2/NAA10/NAA25/NAA35/NAA50/NFYA/PAX6/PHF20/PIH1D1/PRKAA2/RUVBL1/SF3B3/SPHK1/SUPT3H/TADA1/TAF4	31
BP	GO:0051973	positive regulation of telomerase activity	9/1348	34/18903	0.000476443	0.0137043	0.0126978	AURKB/CCT2/CCT4/DKC1/MAPKAPK5/NEK2/POT1/PTGES3/TNKS	9
BP	GO:0043687	post-translational protein modification	12/1348	56/18903	0.000486577	0.0139193	0.012897	AGBL5/ATG5/AURKB/DSCC1/ESCO2/FN3KRP/FOLH1/PADI4/RNF7/RPS6KA4/UBE2F/WIPI2	12
BP	GO:0010569	regulation of double-strand break repair via homologous recombination	14/1348	72/18903	0.000490812	0.0139641	0.0129386	ACTB/ACTL6A/DMAP1/FBH1/KAT5/KDM1A/MORF4L2/PARPBP/PIAS4/RAD51/RPA2/RTEL1/RUVBL1/UBQLN4	14
BP	GO:0071826	ribonucleoprotein complex subunit organization	32/1348	242/18903	0.000532176	0.0150591	0.0139531	BRIX1/COIL/CPSF6/DDX39B/EIF3K/ERAL1/FASTKD2/GCFC2/KIF5B/MRPS7/MRTO4/PIH1D1/POLR2D/PRMT5/PRPF19/PRPF31/PRPF6/PTGES3/RUVBL1/SF3A1/SF3B2/SF3B3/SF3B4/SF3B6/SMN2/SNRPA1/SNRPB/SNU13/SRSF10/TRAF7/USP39/ZNHIT3	32
BP	GO:1903046	meiotic cell cycle process	29/1348	212/18903	0.000546379	0.0153779	0.0142485	CCNB2/CCNE2/CDC20/CDC25C/EHMT2/ERCC1/ESPL1/FZR1/LIF/NCAPH/NDC1/NDC80/NUF2/OVOL1/PLK1/PSMC3IP/PTTG1/RAD1/RAD51/RAD54L/SGO1/SGO2/SMC3/SYCP2/SYCP2L/TDRD12/TDRKH/TOP2A/TTK	29
BP	GO:0009263	deoxyribonucleotide biosynthetic process	6/1348	16/18903	0.000558398	0.0153853	0.0142554	DCK/DTYMK/GUK1/RRM1/RRM2/TYMS	6
BP	GO:0009265	2'-deoxyribonucleotide biosynthetic process	6/1348	16/18903	0.000558398	0.0153853	0.0142554	DCK/DTYMK/GUK1/RRM1/RRM2/TYMS	6
BP	GO:0046385	deoxyribose phosphate biosynthetic process	6/1348	16/18903	0.000558398	0.0153853	0.0142554	DCK/DTYMK/GUK1/RRM1/RRM2/TYMS	6
BP	GO:0071025	RNA surveillance	6/1348	16/18903	0.000558398	0.0153853	0.0142554	EXOSC2/EXOSC3/EXOSC4/EXOSC8/EXOSC9/ZCCHC7	6
BP	GO:0007098	centrosome cycle	21/1348	135/18903	0.000574805	0.0157545	0.0145974	ARHGEF10/CDK1/CEP68/CEP76/CEP85/CHMP1A/HAUS5/KIAA0753/NDC80/NEK2/NSFL1C/ODF2/PCLAF/PLK1/PLK4/RBM14/SASS6/SGO1/STIL/TUBE1/XRCC2	21
BP	GO:0034427	nuclear-transcribed mRNA catabolic process, exonucleolytic, 3'-5'	5/1348	11/18903	0.000587622	0.0157754	0.0146168	EXOSC2/EXOSC3/EXOSC4/EXOSC8/EXOSC9	5
BP	GO:0044771	meiotic cell cycle phase transition	5/1348	11/18903	0.000587622	0.0157754	0.0146168	CCNB2/CDC25C/NDC80/OVOL1/TTK	5
BP	GO:0051256	mitotic spindle midzone assembly	5/1348	11/18903	0.000587622	0.0157754	0.0146168	AURKB/BIRC5/CDCA8/KIF23/RACGAP1	5
BP	GO:0051987	positive regulation of attachment of spindle microtubules to kinetochore	5/1348	11/18903	0.000587622	0.0157754	0.0146168	AURKB/BIRC5/CCNB1/CDCA8/KAT5	5
BP	GO:0034504	protein localization to nucleus	38/1348	306/18903	0.00059322	0.0158444	0.0146808	ABCA7/AGT/AKIRIN2/ANGPT1/BARD1/CARD10/CCT2/CCT3/CCT4/CCT5/CCT7/CD2AP/CDK1/DKC1/DMAP1/ECT2/ELAVL1/INTS13/JUP/KPNA1/KPNA2/KPNB1/LIF/LMNB1/LMNB2/NUP155/NUP35/NUP54/NUP85/NUTF2/OSBPL8/OTUD7B/PLK1/PLRG1/RAB23/SP100/TARDBP/TXN	38
BP	GO:0072527	pyrimidine-containing compound metabolic process	15/1348	82/18903	0.000619109	0.016452	0.0152437	APOBEC3B/CDA/CDADC1/CPS1/DCK/DCTPP1/DTYMK/NME1/NME4/NT5C3A/TK1/TYMS/UCK1/UCKL1/UNG	15
BP	GO:0022618	ribonucleoprotein complex assembly	31/1348	234/18903	0.000624621	0.0165146	0.0153017	BRIX1/COIL/CPSF6/DDX39B/EIF3K/ERAL1/FASTKD2/GCFC2/MRPS7/MRTO4/PIH1D1/POLR2D/PRMT5/PRPF19/PRPF31/PRPF6/PTGES3/RUVBL1/SF3A1/SF3B2/SF3B3/SF3B4/SF3B6/SMN2/SNRPA1/SNRPB/SNU13/SRSF10/TRAF7/USP39/ZNHIT3	31
BP	GO:0072594	establishment of protein localization to organelle	51/1348	449/18903	0.000659057	0.0173375	0.0160642	AGT/AKIRIN2/ANGPT1/BAG4/CCT2/CCT3/CCT4/CCT5/CCT7/CDK1/CHMP4A/DKC1/DMAP1/ECT2/ELAVL1/HTRA2/JUP/KPNA1/KPNA2/KPNB1/MTX1/MTX2/NABP2/NUP155/NUP35/NUP54/NUP85/NUTF2/PAM16/PARL/PDCD5/PEX13/PEX19/PIH1D1/POT1/RAB10/RAB23/SAMM50/SEC61G/SH3GLB1/SNX16/SRP72/TARDBP/TIMM23/TIMM29/TIMM8B/TOMM5/TRMT10B/TSG101/TSPO/UBL4A	51
BP	GO:0031124	mRNA 3'-end processing	12/1348	58/18903	0.000680904	0.0178227	0.0165137	BARD1/CPSF3/CPSF6/CSTF2/CSTF2T/DHX36/GRSF1/MTPAP/PABPC1/POLR2D/RPRD1B/SNRPA	12
BP	GO:0071824	protein-DNA complex subunit organization	35/1348	277/18903	0.000699659	0.0182225	0.0168841	ACTL6A/ACTR6/ANP32B/ANP32E/BAZ2A/CAND1/CDC45/CENPA/CENPF/CENPH/CENPN/CENPP/CENPW/DLGAP5/DMAP1/DNAJC9/GMNN/GRWD1/HJURP/KAT5/MCM2/MED30/MED9/MIS12/NAP1L5/NASP/OIP5/PADI4/PIH1D1/RAD51/RUVBL1/SMARCC1/SMARCE1/SUPT16H/TAF4	35
BP	GO:0009124	nucleoside monophosphate biosynthetic process	10/1348	43/18903	0.00071833	0.0186161	0.0172489	ADSL/CDA/DCK/GMPS/PAICS/PPAT/TK1/TYMS/UCK1/UCKL1	10
BP	GO:0009451	RNA modification	25/1348	176/18903	0.000735709	0.0189726	0.0175792	ADAT2/APOBEC3B/CDK5RAP1/CTU2/DKC1/DPH3/DTWD1/DUS3L/ELP5/EMG1/GAR1/HENMT1/HSD17B10/METTL5/METTL8/MOCS3/MTO1/NSUN5/PCIF1/QTRT2/SNRPB/TFB1M/TRMT10B/TRMT11/TYW3	25
BP	GO:0000460	maturation of 5.8S rRNA	9/1348	36/18903	0.000751462	0.0192838	0.0178676	ERI3/EXOSC2/EXOSC3/EXOSC4/EXOSC8/EXOSC9/PES1/RPP40/RRP15	9
BP	GO:0045931	positive regulation of mitotic cell cycle	20/1348	129/18903	0.000802356	0.0204158	0.0189164	ANAPC7/CCNB1/CCND1/CDC25C/CDC6/CDCA5/CDK1/CDK4/CPSF3/DLGAP5/ESPL1/KLHL18/MTA3/NKX3-1/PLRG1/RRM1/RRM2/SASS6/SPHK1/STIL	20
BP	GO:0006513	protein monoubiquitination	15/1348	84/18903	0.000804675	0.0204158	0.0189164	BABAM2/BARD1/BMI1/BRCC3/FANCC/FANCG/FANCL/KLHL12/RAD18/RAD51/RING1/RNF126/RNF2/TSG101/UBE2T	15
BP	GO:0007379	segment specification	6/1348	17/18903	0.000811173	0.0204158	0.0189164	BMI1/DLL1/DVL2/MEOX1/MLLT3/MTF2	6
BP	GO:1904355	positive regulation of telomere capping	6/1348	17/18903	0.000811173	0.0204158	0.0189164	AURKB/MAPKAPK5/NABP2/NEK2/RTEL1/TNKS	6
BP	GO:0035518	histone H2A monoubiquitination	7/1348	23/18903	0.000819333	0.0205225	0.0190153	BABAM2/BARD1/BMI1/BRCC3/RAD51/RING1/RNF2	7
BP	GO:2000278	regulation of DNA biosynthetic process	19/1348	121/18903	0.00091597	0.0228338	0.0211568	AURKB/CCT2/CCT3/CCT4/CCT5/CCT7/DKC1/DSCC1/GINS1/GINS2/GINS4/MAPKAPK5/NEK2/POT1/PTGES3/RFC5/SMG5/TNKS/USP1	19
BP	GO:0043094	cellular metabolic compound salvage	8/1348	30/18903	0.000928797	0.0229842	0.0212961	ADSL/APIP/BHMT2/CDA/DCK/PRTFDC1/UCK1/UCKL1	8
BP	GO:0072528	pyrimidine-containing compound biosynthetic process	9/1348	37/18903	0.000930935	0.0229842	0.0212961	CDA/CPS1/DCK/DTYMK/NME1/NME4/TYMS/UCK1/UCKL1	9
BP	GO:0000022	mitotic spindle elongation	5/1348	12/18903	0.000948344	0.0229842	0.0212961	AURKB/BIRC5/CDCA8/KIF23/RACGAP1	5
BP	GO:0000727	double-strand break repair via break-induced replication	5/1348	12/18903	0.000948344	0.0229842	0.0212961	CDC45/GINS2/GINS4/MCM2/MCM5	5
BP	GO:0090232	positive regulation of spindle checkpoint	5/1348	12/18903	0.000948344	0.0229842	0.0212961	AURKB/BIRC5/CDCA8/MAD2L1/NDC80	5
BP	GO:0090267	positive regulation of mitotic cell cycle spindle assembly checkpoint	5/1348	12/18903	0.000948344	0.0229842	0.0212961	AURKB/BIRC5/CDCA8/MAD2L1/NDC80	5
BP	GO:0051302	regulation of cell division	26/1348	190/18903	0.00102481	0.0247229	0.0229072	AURKB/BIRC5/BLM/CDC42/CDC6/CDCA8/DLL1/E2F8/ECT2/ITGB1BP1/KAT14/KIF20A/KIF23/MLLT3/NKX3-1/PAX6/PDGFD/PLK1/PLK4/PRPF40A/RACGAP1/SFN/SH3GLB1/SVIL/TGFA/ZNF16	26
BP	GO:0006213	pyrimidine nucleoside metabolic process	7/1348	24/18903	0.00108614	0.0259633	0.0240565	APOBEC3B/CDA/CDADC1/DTYMK/NT5C3A/TK1/UCKL1	7
BP	GO:1903241	U2-type prespliceosome assembly	7/1348	24/18903	0.00108614	0.0259633	0.0240565	SF3A1/SF3B2/SF3B3/SF3B4/SF3B6/SNRPA1/SNRPB	7
BP	GO:1901970	positive regulation of mitotic sister chromatid separation	6/1348	18/18903	0.00114382	0.0272178	0.0252189	ANAPC7/AURKB/BIRC5/CDCA8/DLGAP5/ESPL1	6
BP	GO:1900182	positive regulation of protein localization to nucleus	15/1348	87/18903	0.00117017	0.0277187	0.025683	CARD10/CCT2/CCT3/CCT4/CCT5/CCT7/CD2AP/CDK1/DKC1/DMAP1/ECT2/JUP/LIF/PLK1/TARDBP	15
BP	GO:0050657	nucleic acid transport	23/1348	163/18903	0.00128648	0.0302006	0.0279826	CPSF6/DDX39B/IGF2BP3/KHDRBS1/KPNB1/MAGOH/NDC1/NUP155/NUP35/NUP54/NUP85/NUTF2/POLR2D/RBFOX1/RTRAF/SENP2/SMG5/SMG7/SRSF3/TNKS/UPF3B/XPO5/ZC3H11B	23
BP	GO:0050658	RNA transport	23/1348	163/18903	0.00128648	0.0302006	0.0279826	CPSF6/DDX39B/IGF2BP3/KHDRBS1/KPNB1/MAGOH/NDC1/NUP155/NUP35/NUP54/NUP85/NUTF2/POLR2D/RBFOX1/RTRAF/SENP2/SMG5/SMG7/SRSF3/TNKS/UPF3B/XPO5/ZC3H11B	23
BP	GO:0140013	meiotic nuclear division	26/1348	194/18903	0.00139238	0.0325407	0.0301508	CCNB2/CCNE2/CDC20/EHMT2/ESPL1/FZR1/LIF/NCAPH/NDC1/NDC80/NUF2/PLK1/PSMC3IP/PTTG1/RAD1/RAD51/RAD54L/SGO1/SGO2/SMC3/SYCP2/SYCP2L/TDRD12/TDRKH/TOP2A/TTK	26
BP	GO:0000466	maturation of 5.8S rRNA from tricistronic rRNA transcript (SSU-rRNA, 5.8S rRNA, LSU-rRNA)	7/1348	25/18903	0.00141662	0.0327404	0.0303358	ERI3/EXOSC2/EXOSC3/EXOSC8/EXOSC9/PES1/RPP40	7
BP	GO:0009147	pyrimidine nucleoside triphosphate metabolic process	7/1348	25/18903	0.00141662	0.0327404	0.0303358	DCTPP1/DTYMK/NME1/NME4/TYMS/UCK1/UCKL1	7
BP	GO:2000779	regulation of double-strand break repair	20/1348	135/18903	0.0014261	0.0327404	0.0303358	ACTB/ACTL6A/AUNIP/DMAP1/FBH1/KAT5/KDM1A/MORF4L2/PARPBP/PIAS4/POT1/PPP4R3B/RAD51/RPA2/RTEL1/RUVBL1/SMARCA2/SMARCC1/SMARCE1/UBQLN4	20
BP	GO:0007008	outer mitochondrial membrane organization	5/1348	13/18903	0.00145096	0.0327404	0.0303358	MTX1/MTX2/PDCD5/SAMM50/TOMM5	5
BP	GO:0045040	protein insertion into mitochondrial outer membrane	5/1348	13/18903	0.00145096	0.0327404	0.0303358	MTX1/MTX2/PDCD5/SAMM50/TOMM5	5
BP	GO:0090235	regulation of metaphase plate congression	5/1348	13/18903	0.00145096	0.0327404	0.0303358	AURKB/BIRC5/CDCA8/KAT5/SPAG5	5
BP	GO:1900262	regulation of DNA-directed DNA polymerase activity	5/1348	13/18903	0.00145096	0.0327404	0.0303358	DSCC1/GINS1/GINS2/GINS4/RFC5	5
BP	GO:1900264	positive regulation of DNA-directed DNA polymerase activity	5/1348	13/18903	0.00145096	0.0327404	0.0303358	DSCC1/GINS1/GINS2/GINS4/RFC5	5
BP	GO:0006221	pyrimidine nucleotide biosynthetic process	8/1348	32/18903	0.00146933	0.0330127	0.0305881	CDA/DCK/DTYMK/NME1/NME4/TYMS/UCK1/UCKL1	8
BP	GO:0090224	regulation of spindle organization	10/1348	47/18903	0.00149551	0.0334573	0.0310001	CHMP1A/CHMP4A/GPSM2/KIF15/PLK1/PSRC1/SASS6/SPAG5/STIL/TPX2	10
BP	GO:0007076	mitotic chromosome condensation	6/1348	19/18903	0.00157169	0.0347164	0.0321668	CDCA5/CHMP1A/NCAPG/NCAPH/NUSAP1/PLK1	6
BP	GO:0009148	pyrimidine nucleoside triphosphate biosynthetic process	6/1348	19/18903	0.00157169	0.0347164	0.0321668	DTYMK/NME1/NME4/TYMS/UCK1/UCKL1	6
BP	GO:1901978	positive regulation of cell cycle checkpoint	6/1348	19/18903	0.00157169	0.0347164	0.0321668	AURKB/BIRC5/CDCA8/MAD2L1/NDC80/PBK	6
BP	GO:0051236	establishment of RNA localization	23/1348	166/18903	0.00164525	0.0360386	0.0333918	CPSF6/DDX39B/IGF2BP3/KHDRBS1/KPNB1/MAGOH/NDC1/NUP155/NUP35/NUP54/NUP85/NUTF2/POLR2D/RBFOX1/RTRAF/SENP2/SMG5/SMG7/SRSF3/TNKS/UPF3B/XPO5/ZC3H11B	23
BP	GO:0022900	electron transport chain	24/1348	176/18903	0.00164532	0.0360386	0.0333918	AKR1B1/CCNB1/CDK1/CIAPIN1/COA6/COX5B/COX6A1/CYP19A1/GHITM/GLDC/GLRX2/LOXL2/ME1/NDOR1/NDUFA9/NDUFB9/NDUFS1/NDUFS6/NQO2/PHGDH/SDHA/SDHAF2/SLC25A51/SRD5A1	24
BP	GO:0071214	cellular response to abiotic stimulus	39/1348	335/18903	0.00172595	0.0374911	0.0347376	ACTR5/AGT/AKR1B1/ARHGEF2/ASCL1/AURKB/BABAM2/BAK1/BARD1/BLM/BRCC3/CASP8AP2/CHEK2/CRYAB/DHX36/ECT2/EFHD1/ERCC1/ERRFI1/GCLC/KDM1A/MTPN/NET1/OPN3/PALM/PBK/RAD1/RAD51/RGS9/RHNO1/SAG/SDE2/SLC2A1/SLC4A11/TNFRSF10A/TRIAP1/TSPO/WNK3/XRCC6	39
BP	GO:0104004	cellular response to environmental stimulus	39/1348	335/18903	0.00172595	0.0374911	0.0347376	ACTR5/AGT/AKR1B1/ARHGEF2/ASCL1/AURKB/BABAM2/BAK1/BARD1/BLM/BRCC3/CASP8AP2/CHEK2/CRYAB/DHX36/ECT2/EFHD1/ERCC1/ERRFI1/GCLC/KDM1A/MTPN/NET1/OPN3/PALM/PBK/RAD1/RAD51/RGS9/RHNO1/SAG/SDE2/SLC2A1/SLC4A11/TNFRSF10A/TRIAP1/TSPO/WNK3/XRCC6	39
BP	GO:0046822	regulation of nucleocytoplasmic transport	17/1348	109/18903	0.00179481	0.0388257	0.0359742	ANGPT1/ANP32B/BARD1/CDK1/CPSF6/DMAP1/ECT2/EMD/JUP/KHDRBS1/NUP54/PPP1CC/RAB23/SFN/SP100/TARDBP/TXN	17
BP	GO:0051204	protein insertion into mitochondrial membrane	8/1348	33/18903	0.00181992	0.0390462	0.0361785	MTX1/MTX2/PDCD5/SAMM50/TIMM29/TIMM8B/TOMM5/TRMT10B	8
BP	GO:0090169	regulation of spindle assembly	8/1348	33/18903	0.00181992	0.0390462	0.0361785	CHMP1A/CHMP4A/GPSM2/KIF15/PLK1/SASS6/SPAG5/STIL	8
BP	GO:2001021	negative regulation of response to DNA damage stimulus	14/1348	82/18903	0.0018554	0.039645	0.0367333	ACKR3/AUNIP/BCL2/CHEK2/DDX39B/ERCC1/FBH1/KDM1A/MIF/PARPBP/RTEL1/TRIAP1/UBQLN4/XRCC1	14
BP	GO:0006475	internal protein amino acid acetylation	25/1348	188/18903	0.0018986	0.0404032	0.0374359	ACTB/ACTL6A/ARID5A/ATAT1/ATG5/BMI1/DMAP1/HAT1/KAT14/KAT5/LIF/MAP3K7/MLLT3/MORF4L2/NAA10/NAA50/NFYA/PAX6/PHF20/PIH1D1/RUVBL1/SF3B3/SUPT3H/TADA1/TAF4	25
BP	GO:0032147	activation of protein kinase activity	21/1348	148/18903	0.00190632	0.0404033	0.0374359	AGT/ANGPT1/AREG/CALCA/CAMKK2/CARD10/CLSPN/ECT2/GPRC5B/ITGB1BP1/MAP3K7/MOB1A/MOB3B/OSBPL8/PRLR/TGFA/TNFRSF10A/TOM1L1/TPX2/TRAF4/TXN	21
BP	GO:1903008	organelle disassembly	20/1348	139/18903	0.00204002	0.0430625	0.0398999	ATG4B/ATG5/ATG9A/ATG9B/CAMKK2/CDC37/CDK1/FBXL4/FUNDC2/HTRA2/KAT5/KIF5B/PARL/PLIN3/PRKAA2/TSPO/UBA5/VDAC1/WIPI1/WIPI2	20
BP	GO:0060749	mammary gland alveolus development	6/1348	20/18903	0.0021111	0.0438038	0.0405868	AREG/CCND1/FOXB1/PRLR/TGFA/TPH1	6
BP	GO:0061377	mammary gland lobule development	6/1348	20/18903	0.0021111	0.0438038	0.0405868	AREG/CCND1/FOXB1/PRLR/TGFA/TPH1	6
BP	GO:0016078	tRNA catabolic process	5/1348	14/18903	0.00212534	0.0438038	0.0405868	EXOSC2/EXOSC3/EXOSC8/EXOSC9/ZCCHC7	5
BP	GO:0051231	spindle elongation	5/1348	14/18903	0.00212534	0.0438038	0.0405868	AURKB/BIRC5/CDCA8/KIF23/RACGAP1	5
BP	GO:0051255	spindle midzone assembly	5/1348	14/18903	0.00212534	0.0438038	0.0405868	AURKB/BIRC5/CDCA8/KIF23/RACGAP1	5
BP	GO:1902969	mitotic DNA replication	5/1348	14/18903	0.00212534	0.0438038	0.0405868	CDC45/GINS1/LIG1/MCM2/RAD51	5
BP	GO:0051321	meiotic cell cycle	34/1348	285/18903	0.00220934	0.0453151	0.0419871	ANAPC7/CCNB2/CCNE2/CDC20/CDC25C/EHMT2/ERCC1/ESPL1/EXO1/FZR1/LIF/NCAPH/NDC1/NDC80/NEK2/NUF2/OVOL1/PLK1/PSMC3IP/PTTG1/RAD1/RAD51/RAD54L/SGO1/SGO2/SMC3/SYCP2/SYCP2L/TDRD12/TDRKH/TOP2A/TTK/XRCC2/ZW10	34
BP	GO:0007095	mitotic G2 DNA damage checkpoint signaling	8/1348	34/18903	0.0022333	0.0453151	0.0419871	BABAM2/BLM/BRCC3/CDK1/CLSPN/FZR1/PLK1/TICRR	8
BP	GO:0009112	nucleobase metabolic process	8/1348	34/18903	0.0022333	0.0453151	0.0419871	CDA/CPS1/GMPS/KDM1A/PAICS/PPAT/SHMT2/TYMS	8
BP	GO:0009156	ribonucleoside monophosphate biosynthetic process	8/1348	34/18903	0.0022333	0.0453151	0.0419871	ADSL/CDA/DCK/GMPS/PAICS/PPAT/UCK1/UCKL1	8
BP	GO:0031023	microtubule organizing center organization	21/1348	150/18903	0.00225316	0.0455417	0.042197	ARHGEF10/CDK1/CEP68/CEP76/CEP85/CHMP1A/HAUS5/KIAA0753/NDC80/NEK2/NSFL1C/ODF2/PCLAF/PLK1/PLK4/RBM14/SASS6/SGO1/STIL/TUBE1/XRCC2	21
BP	GO:0071479	cellular response to ionizing radiation	13/1348	75/18903	0.00231427	0.046597	0.0431748	BABAM2/BARD1/BLM/BRCC3/CHEK2/CRYAB/ECT2/KDM1A/NET1/RAD1/RAD51/RHNO1/XRCC6	13
BP	GO:0006400	tRNA modification	15/1348	93/18903	0.00232698	0.0466733	0.0432455	ADAT2/CDK5RAP1/CTU2/DPH3/DTWD1/DUS3L/ELP5/HSD17B10/METTL8/MOCS3/MTO1/QTRT2/TRMT10B/TRMT11/TYW3	15
BP	GO:0006457	protein folding	28/1348	223/18903	0.00249699	0.0498902	0.0462261	ANP32E/BAG2/BAG4/CCT2/CCT3/CCT4/CCT5/CCT7/CDC37/CLPX/CRYAB/CSNK2A1/DNAJC25/DNAJC7/ERO1A/HSPA14/PDCD5/PDCL3/PDIA2/PEX19/PFDN2/PPIG/PPIH/PPIL1/PTGES3/ST13/TRAP1/VBP1	28
BP	GO:1903311	regulation of mRNA metabolic process	36/1348	309/18903	0.00250642	0.0498902	0.0462261	BARD1/CDK11A/CPSF6/DHX36/ELAVL1/ELAVL4/EXOSC2/EXOSC3/EXOSC8/EXOSC9/FASTKD2/FASTKD3/FXR1/HMX2/IGF2BP3/KHDRBS1/MAGOH/MEX3D/PABPC1/PAIP1/POLR2D/PRMT5/PRPF19/PTBP1/RAVER1/RBFOX1/RBM38/RNPS1/SAFB/SF3B4/SNRPA/SRRM1/SRSF10/SRSF3/SRSF4/TARDBP	36
BP	GO:0048144	fibroblast proliferation	16/1348	103/18903	0.0025163	0.0498972	0.0462326	AGT/BMI1/CCNA2/CCNB1/CDC6/CDK1/CDK4/CKS1B/E2F8/EMD/LIF/MIF/PDGFD/PRDX1/PTGES3/SPHK1	16

## Sheet: GO_cluster6
Table S4. Gene ontology terms enriched in clusters of epithelial cells by mfuzz method
ONTOLOGY	ID	Description	GeneRatio	BgRatio	pvalue	p.adjust	qvalue	geneID	Count
BP	GO:0022613	ribonucleoprotein complex biogenesis	114/1678	489/18903	2.23e-22	6.74e-19	6.62e-19	ABT1/BYSL/C1QBP/CINP/CLP1/CRNKL1/DDX1/DDX18/DDX20/DDX21/DDX28/DENR/EBNA1BP2/EIF2A/EIF2S2/EIF3D/EIF3E/EIF3F/EIF3G/EIF3H/EIF3I/EIF3J/EIF3M/EIF4B/EIF6/ERI1/EXOSC1/EXOSC10/EXOSC5/FBL/GEMIN7/GNL2/GTF3A/GTPBP4/IMP4/ISY1/LSM2/LSM6/LTV1/LUC7L2/MAK16/MPHOSPH6/MRM3/MRPL20/MRPL44/MRPS2/NGRN/NHP2/NMD3/NOB1/NOC2L/NOL8/NOP16/NUFIP1/NUP88/NVL/PAK1IP1/PHF5A/PIN4/PINX1/POP4/PRPF18/PSIP1/RAN/RBMX/RCL1/RIOX2/RPF1/R…	114
BP	GO:0002181	cytoplasmic translation	59/1678	161/18903	2.39e-22	6.74e-19	6.62e-19	CNBP/CSDE1/DENR/DPH2/DPH5/DRG1/DRG2/EIF2B3/EIF2S2/EIF3D/EIF3E/EIF3F/EIF3G/EIF3H/EIF3I/EIF3J/EIF3M/EIF4A1/EIF4B/NCBP2/NCK1/RBM4/RPL13/RPL18/RPL18A/RPL19/RPL23A/RPL27/RPL28/RPL29/RPL31/RPL35A/RPL36/RPL37/RPL37A/RPL38/RPL39/RPL4/RPL5/RPL8/RPLP2/RPS10/RPS15/RPS15A/RPS16/RPS18/RPS19/RPS21/RPS26/RPS27/RPS27A/RPS6/RPS7/RPS8/SYNCRIP/UBA52/YBX1/YTHDF2/ZC3H15	59
BP	GO:0042254	ribosome biogenesis	76/1678	310/18903	1.37e-16	2.58e-13	2.53e-13	ABT1/BYSL/C1QBP/CINP/DDX18/DDX21/DDX28/EBNA1BP2/EIF2A/EIF6/ERI1/EXOSC1/EXOSC10/EXOSC5/FBL/GNL2/GTF3A/GTPBP4/IMP4/LSM6/LTV1/MAK16/MPHOSPH6/MRM3/MRPL20/MRPL44/MRPS2/NGRN/NHP2/NMD3/NOB1/NOC2L/NOL8/NOP16/NUP88/NVL/PAK1IP1/PIN4/PINX1/POP4/RAN/RCL1/RIOX2/RPF1/RPF2/RPL23A/RPL27/RPL35A/RPL38/RPL5/RPL7L1/RPP30/RPP38/RPS15/RPS16/RPS19/RPS21/RPS27/RPS6/RPS7/RPS8/RRP7A/RRP9/RRS1/TMA16/TRMT61B/TSR1/URB2/UTP11…	76
BP	GO:0032543	mitochondrial translation	43/1678	131/18903	1.14e-14	1.6e-11	1.57e-11	AURKAIP1/C1QBP/DAP3/MRPL10/MRPL12/MRPL19/MRPL2/MRPL20/MRPL21/MRPL24/MRPL3/MRPL30/MRPL37/MRPL38/MRPL4/MRPL42/MRPL44/MRPL45/MRPL46/MRPL47/MRPL50/MRPL55/MRPL9/MRPS10/MRPS14/MRPS15/MRPS18A/MRPS18B/MRPS2/MRPS33/MRPS35/MRPS5/MRPS9/MTRF1L/NGRN/QRSL1/RARS2/RMND1/SARS2/TACO1/TRUB2/TSFM/UQCC2	43
BP	GO:0140053	mitochondrial gene expression	46/1678	163/18903	6.89e-13	7.75e-10	7.62e-10	AURKAIP1/C1QBP/DAP3/FASTKD5/MRPL10/MRPL12/MRPL19/MRPL2/MRPL20/MRPL21/MRPL24/MRPL3/MRPL30/MRPL37/MRPL38/MRPL4/MRPL42/MRPL44/MRPL45/MRPL46/MRPL47/MRPL50/MRPL55/MRPL9/MRPS10/MRPS14/MRPS15/MRPS18A/MRPS18B/MRPS2/MRPS33/MRPS35/MRPS5/MRPS9/MTRF1L/NGRN/QRSL1/RARS2/RMND1/SARS2/TACO1/TRIT1/TRMT61B/TRUB2/TSFM/UQCC2	46
BP	GO:0016072	rRNA metabolic process	62/1678	268/18903	1.4e-12	1.32e-09	1.3e-09	ABT1/BYSL/DDX18/DDX21/EBNA1BP2/EIF6/ERI1/EXOSC1/EXOSC10/EXOSC5/FBL/GTF3A/GTF3C5/GTF3C6/GTPBP4/IMP4/IPPK/LSM6/MAK16/MAPT/MPHOSPH6/MRM3/MRPL44/NHP2/NOB1/NOL8/NVL/PIN4/POLR1E/POP4/RCL1/RPF1/RPF2/RPL27/RPL35A/RPL5/RPL7L1/RPP30/RPP38/RPS15/RPS16/RPS19/RPS21/RPS27/RPS6/RPS7/RPS8/RRP7A/RRP9/RRS1/SMARCA4/SMARCB1/TP53/TRMT61B/TSR1/UTP11/UTP4/WDR12/WDR18/WDR46/XRN2/YTHDF2	62
BP	GO:0034470	ncRNA processing	84/1678	439/18903	1.02e-11	8.16e-09	8.02e-09	ABT1/ADAT3/BYSL/CDKAL1/CLP1/CT45A10/DDX1/DDX18/DDX21/EBNA1BP2/EIF6/ERI1/ESR1/EXOSC1/EXOSC10/EXOSC5/FAM98A/FBL/GTPBP4/IMP4/INTS11/INTS12/INTS14/INTS7/KTI12/LSM6/MAK16/METTL2B/MPHOSPH6/MRM3/MRPL44/NCBP2/NHP2/NOB1/NOL8/NVL/PIN4/POP4/PRKRA/PUSL1/RCL1/RPF1/RPF2/RPL27/RPL35A/RPL5/RPL7L1/RPP30/RPP38/RPS15/RPS16/RPS19/RPS21/RPS27/RPS6/RPS7/RPS8/RRP7A/RRP9/RRS1/RTCB/SAGE1/SMAD1/SSB/THUMPD2/TP53/TP53RK/TPR…	84
BP	GO:0006364	rRNA processing	53/1678	229/18903	5.82e-11	4.09e-08	4.02e-08	ABT1/BYSL/DDX18/DDX21/EBNA1BP2/EIF6/ERI1/EXOSC1/EXOSC10/EXOSC5/FBL/GTPBP4/IMP4/LSM6/MAK16/MPHOSPH6/MRM3/MRPL44/NHP2/NOB1/NOL8/NVL/PIN4/POP4/RCL1/RPF1/RPF2/RPL27/RPL35A/RPL5/RPL7L1/RPP30/RPP38/RPS15/RPS16/RPS19/RPS21/RPS27/RPS6/RPS7/RPS8/RRP7A/RRP9/RRS1/TRMT61B/TSR1/UTP11/UTP4/WDR12/WDR18/WDR46/XRN2/YTHDF2	53
BP	GO:0022618	ribonucleoprotein complex assembly	52/1678	234/18903	4.22e-10	2.64e-07	2.59e-07	ABT1/CLP1/CRNKL1/DDX1/DDX20/DDX28/DENR/EIF2S2/EIF3D/EIF3E/EIF3F/EIF3G/EIF3H/EIF3I/EIF3J/EIF3M/EIF4B/EIF6/GEMIN7/ISY1/LSM2/LUC7L2/MRPL20/NUFIP1/PHF5A/PRPF18/PSIP1/RBMX/RPF2/RPL23A/RPL38/RPL5/RPS15/RPS19/RPS27/RRP7A/RRS1/SF3A2/SF3A3/SLU7/SNRPB2/SNRPC/SNRPD1/SNRPD2/SNRPE/SNRPF/SNRPG/SRPK1/SRPK3/TGS1/WDR77/XRCC5	52
BP	GO:0071826	ribonucleoprotein complex subunit organization	53/1678	242/18903	5.03e-10	2.83e-07	2.78e-07	ABT1/CLP1/CRNKL1/DDX1/DDX20/DDX28/DENR/EIF2S2/EIF3D/EIF3E/EIF3F/EIF3G/EIF3H/EIF3I/EIF3J/EIF3M/EIF4B/EIF6/GEMIN7/ISY1/LSM2/LUC7L2/MRPL20/NUFIP1/PHF5A/PRPF18/PSIP1/RBMX/RPF2/RPL23A/RPL38/RPL5/RPS15/RPS19/RPS27/RRP7A/RRS1/SF3A2/SF3A3/SLU7/SNRPB2/SNRPC/SNRPD1/SNRPD2/SNRPE/SNRPF/SNRPG/SRPK1/SRPK3/TGS1/VCP/WDR77/XRCC5	53
BP	GO:0002183	cytoplasmic translational initiation	17/1678	40/18903	1.49e-08	7.61e-06	7.48e-06	DENR/EIF2B3/EIF2S2/EIF3D/EIF3E/EIF3F/EIF3G/EIF3H/EIF3I/EIF3J/EIF3M/EIF4A1/EIF4B/NCBP2/NCK1/RBM4/YTHDF2	17
BP	GO:0042273	ribosomal large subunit biogenesis	24/1678	76/18903	1.95e-08	9.16e-06	9.01e-06	CINP/DDX18/DDX28/EBNA1BP2/EIF6/GTF3A/GTPBP4/MAK16/MRPL20/NHP2/NOC2L/NOP16/NVL/PAK1IP1/RPF1/RPF2/RPL23A/RPL35A/RPL38/RPL5/RPL7L1/RRS1/TMA16/WDR12	24
BP	GO:0008380	RNA splicing	78/1678	469/18903	4.13e-08	1.76e-05	1.73e-05	ARVCF/BRDT/C1QBP/CDC40/CDC5L/CIR1/CLK3/CLP1/CRNKL1/CTNNBL1/DCPS/DDX1/DDX20/DDX41/ESS2/FAM98A/GEMIN7/HNRNPC/HNRNPF/HNRNPK/HNRNPM/IK/ISY1/LSM1/LSM2/LSM6/LSM7/LSM8/LUC7L2/MFAP1/NCBP2/PHF5A/PPIE/PPP1R8/PPP2R1A/PRDX6/PRPF18/PRPF38A/PSIP1/PTBP3/RALY/RBM17/RBM4/RBM42/RBM8A/RBMX/RPS26/RTCB/SCNM1/SF3A2/SF3A3/SLU7/SNRNP25/SNRNP35/SNRNP40/SNRPB2/SNRPC/SNRPD1/SNRPD2/SNRPE/SNRPF/SNRPG/SNW1/SRPK1/SRPK3/SRSF2/S…	78
BP	GO:0009060	aerobic respiration	42/1678	194/18903	4.38e-08	1.76e-05	1.73e-05	ACO1/AK4/ATP5F1B/ATP5F1C/ATP5F1E/ATP5MG/ATP5PB/ATP5PO/BID/BLOC1S1/C2orf69/COX4I2/COX5A/COX6B1/COX7A2/COX7A2L/COX8C/FXN/IDH2/IDH3B/ME3/MSH2/MTFR1/NDUFA12/NDUFA6/NDUFB3/NDUFB4/NDUFB6/NDUFS2/NDUFS3/NDUFS5/SDHB/SDHC/SLC25A14/STOML2/SUCLG1/UQCC2/UQCRC2/UQCRFS1/UQCRH/UQCRHL/VCP	42
BP	GO:0006413	translational initiation	31/1678	123/18903	6.93e-08	2.6e-05	2.55e-05	BZW1/CDC123/CSDE1/DDX1/DENR/EIF2A/EIF2B3/EIF2B4/EIF2S2/EIF3D/EIF3E/EIF3F/EIF3G/EIF3H/EIF3I/EIF3J/EIF3M/EIF4A1/EIF4B/EIF4E/EIF4E2/EIF4EBP1/EIF5B/EIF6/KLHL25/NCBP2/NCK1/POLR2G/RBM4/UHMK1/YTHDF2	31
BP	GO:0000375	RNA splicing, via transesterification reactions	60/1678	333/18903	8.94e-08	3.14e-05	3.09e-05	C1QBP/CDC40/CDC5L/CRNKL1/CTNNBL1/DCPS/DDX1/DDX20/DDX41/ESS2/GEMIN7/HNRNPC/HNRNPF/HNRNPK/HNRNPM/IK/ISY1/LSM1/LSM2/LSM6/LSM7/LSM8/LUC7L2/MFAP1/NCBP2/PHF5A/PPIE/PRDX6/PRPF18/PRPF38A/PSIP1/RALY/RBM17/RBM4/RBM42/RBM8A/RBMX/SCNM1/SF3A2/SF3A3/SLU7/SNRNP25/SNRNP35/SNRNP40/SNRPB2/SNRPC/SNRPD1/SNRPD2/SNRPE/SNRPF/SNRPG/SNW1/SRPK1/SRPK3/SRSF2/SYF2/SYNCRIP/TGS1/WDR77/ZMAT2	60
BP	GO:0000377	RNA splicing, via transesterification reactions with bulged adenosine as nucleophile	59/1678	329/18903	1.35e-07	4.23e-05	4.16e-05	C1QBP/CDC40/CDC5L/CRNKL1/CTNNBL1/DCPS/DDX1/DDX20/DDX41/ESS2/GEMIN7/HNRNPC/HNRNPF/HNRNPK/HNRNPM/IK/ISY1/LSM2/LSM6/LSM7/LSM8/LUC7L2/MFAP1/NCBP2/PHF5A/PPIE/PRDX6/PRPF18/PRPF38A/PSIP1/RALY/RBM17/RBM4/RBM42/RBM8A/RBMX/SCNM1/SF3A2/SF3A3/SLU7/SNRNP25/SNRNP35/SNRNP40/SNRPB2/SNRPC/SNRPD1/SNRPD2/SNRPE/SNRPF/SNRPG/SNW1/SRPK1/SRPK3/SRSF2/SYF2/SYNCRIP/TGS1/WDR77/ZMAT2	59
BP	GO:0000398	mRNA splicing, via spliceosome	59/1678	329/18903	1.35e-07	4.23e-05	4.16e-05	C1QBP/CDC40/CDC5L/CRNKL1/CTNNBL1/DCPS/DDX1/DDX20/DDX41/ESS2/GEMIN7/HNRNPC/HNRNPF/HNRNPK/HNRNPM/IK/ISY1/LSM2/LSM6/LSM7/LSM8/LUC7L2/MFAP1/NCBP2/PHF5A/PPIE/PRDX6/PRPF18/PRPF38A/PSIP1/RALY/RBM17/RBM4/RBM42/RBM8A/RBMX/SCNM1/SF3A2/SF3A3/SLU7/SNRNP25/SNRNP35/SNRNP40/SNRPB2/SNRPC/SNRPD1/SNRPD2/SNRPE/SNRPF/SNRPG/SNW1/SRPK1/SRPK3/SRSF2/SYF2/SYNCRIP/TGS1/WDR77/ZMAT2	59
BP	GO:0006119	oxidative phosphorylation	34/1678	147/18903	1.57e-07	4.66e-05	4.58e-05	AK4/ATP5F1B/ATP5F1C/ATP5F1E/ATP5MG/ATP5PB/ATP5PO/BID/C2orf69/COX4I2/COX5A/COX6B1/COX7A2/COX7A2L/COX8C/FXN/MSH2/NDUFA12/NDUFA6/NDUFB3/NDUFB4/NDUFB6/NDUFS2/NDUFS3/NDUFS5/SDHB/SDHC/STOML2/UQCC2/UQCRC2/UQCRFS1/UQCRH/UQCRHL/VCP	34
BP	GO:0042274	ribosomal small subunit biogenesis	22/1678	78/18903	6.86e-07	0.000193102	0.000189794	ABT1/BYSL/IMP4/LSM6/LTV1/NOB1/RCL1/RPL38/RPS15/RPS16/RPS19/RPS21/RPS27/RPS6/RPS7/RPS8/RRP7A/RRS1/TSR1/UTP4/WDR46/XRCC5	22
BP	GO:0045333	cellular respiration	45/1678	240/18903	1.16e-06	0.000310021	0.000304709	ACO1/AIFM2/AK4/ATP5F1B/ATP5F1C/ATP5F1E/ATP5MG/ATP5PB/ATP5PO/BID/BLOC1S1/C2orf69/COX4I2/COX5A/COX6B1/COX7A2/COX7A2L/COX8C/ETFA/FXN/IDH2/IDH3B/ME3/MSH2/MTFR1/MTLN/NDUFA12/NDUFA6/NDUFB3/NDUFB4/NDUFB6/NDUFS2/NDUFS3/NDUFS5/SDHB/SDHC/SLC25A14/STOML2/SUCLG1/UQCC2/UQCRC2/UQCRFS1/UQCRH/UQCRHL/VCP	45
BP	GO:0009142	nucleoside triphosphate biosynthetic process	30/1678	134/18903	1.72e-06	0.000438955	0.000431435	AK4/ALDOA/ATP5F1B/ATP5F1C/ATP5F1E/ATP5MC2/ATP5MG/ATP5PB/ATP5PO/CMPK1/CTPS1/ENO1/IMPDH1/NDUFA12/NDUFA6/NDUFB3/NDUFB4/NDUFB6/NDUFS2/NDUFS3/NDUFS5/NME2/NME7/PARP1/SDHB/SDHC/STOML2/TBPL1/UCK2/VCP	30
BP	GO:0001732	formation of cytoplasmic translation initiation complex	9/1678	16/18903	2.15e-06	0.000526895	0.000517868	EIF2S2/EIF3D/EIF3E/EIF3F/EIF3G/EIF3H/EIF3I/EIF3J/EIF3M	9
BP	GO:0009201	ribonucleoside triphosphate biosynthetic process	28/1678	123/18903	2.66e-06	0.000623533	0.00061285	AK4/ALDOA/ATP5F1B/ATP5F1C/ATP5F1E/ATP5MC2/ATP5MG/ATP5PB/ATP5PO/CTPS1/ENO1/IMPDH1/NDUFA12/NDUFA6/NDUFB3/NDUFB4/NDUFB6/NDUFS2/NDUFS3/NDUFS5/NME2/NME7/PARP1/SDHB/SDHC/STOML2/UCK2/VCP	28
BP	GO:0042255	ribosome assembly	18/1678	61/18903	3.43e-06	0.00077192	0.000758695	ABT1/C1QBP/DDX28/EIF2A/EIF6/MRPL20/MRPS2/NGRN/RPF2/RPL23A/RPL38/RPL5/RPS15/RPS19/RPS27/RRP7A/RRS1/XRCC5	18
BP	GO:0009165	nucleotide biosynthetic process	51/1678	304/18903	6.92e-06	0.00149809	0.00147242	ADA/AK2/AK4/ALDOA/ATIC/ATP5F1B/ATP5F1C/ATP5F1E/ATP5MC2/ATP5MG/ATP5PB/ATP5PO/CMPK1/CTPS1/ELOVL6/ENO1/FLAD1/GUCA2A/GUCY1B1/HPCA/IDO1/IMPDH1/KYNU/MPC2/NAPRT/NDUFA12/NDUFA6/NDUFB3/NDUFB4/NDUFB6/NDUFS2/NDUFS3/NDUFS5/NME2/NME7/NMNAT2/NPPA/PARP1/PARP9/PDHX/PDK1/SDHB/SDHC/SHMT1/SLC25A1/SLC35B2/STOML2/TBPL1/UCK2/UMPS/VCP	51
BP	GO:1902570	protein localization to nucleolus	9/1678	18/18903	7.76e-06	0.00161811	0.00159039	BYSL/NMD3/NOL8/NVL/PINX1/RAN/RPF2/RRP7A/RRS1	9
BP	GO:1901293	nucleoside phosphate biosynthetic process	51/1678	306/18903	8.36e-06	0.00168016	0.00165137	ADA/AK2/AK4/ALDOA/ATIC/ATP5F1B/ATP5F1C/ATP5F1E/ATP5MC2/ATP5MG/ATP5PB/ATP5PO/CMPK1/CTPS1/ELOVL6/ENO1/FLAD1/GUCA2A/GUCY1B1/HPCA/IDO1/IMPDH1/KYNU/MPC2/NAPRT/NDUFA12/NDUFA6/NDUFB3/NDUFB4/NDUFB6/NDUFS2/NDUFS3/NDUFS5/NME2/NME7/NMNAT2/NPPA/PARP1/PARP9/PDHX/PDK1/SDHB/SDHC/SHMT1/SLC25A1/SLC35B2/STOML2/TBPL1/UCK2/UMPS/VCP	51
BP	GO:0009206	purine ribonucleoside triphosphate biosynthetic process	26/1678	117/18903	9.5e-06	0.00184389	0.0018123	AK4/ALDOA/ATP5F1B/ATP5F1C/ATP5F1E/ATP5MC2/ATP5MG/ATP5PB/ATP5PO/ENO1/IMPDH1/NDUFA12/NDUFA6/NDUFB3/NDUFB4/NDUFB6/NDUFS2/NDUFS3/NDUFS5/NME2/NME7/PARP1/SDHB/SDHC/STOML2/VCP	26
BP	GO:0015980	energy derivation by oxidation of organic compounds	54/1678	333/18903	1.04e-05	0.00195307	0.00191961	ACADM/ACO1/AIFM2/AK4/ATP5F1B/ATP5F1C/ATP5F1E/ATP5MG/ATP5PB/ATP5PO/BID/BLOC1S1/C2orf69/COX4I2/COX5A/COX6B1/COX7A2/COX7A2L/COX8C/ETFA/FXN/GYG1/IDH2/IDH3B/INSR/IRS1/ME3/MRAP2/MSH2/MTFR1/MTLN/NDUFA12/NDUFA6/NDUFB3/NDUFB4/NDUFB6/NDUFS2/NDUFS3/NDUFS5/PFKM/PPP1R3B/SDHB/SDHC/SLC25A14/STOML2/SUCLG1/TP53/UGP2/UQCC2/UQCRC2/UQCRFS1/UQCRH/UQCRHL/VCP	54
BP	GO:0009145	purine nucleoside triphosphate biosynthetic process	26/1678	118/18903	1.12e-05	0.00202806	0.00199332	AK4/ALDOA/ATP5F1B/ATP5F1C/ATP5F1E/ATP5MC2/ATP5MG/ATP5PB/ATP5PO/ENO1/IMPDH1/NDUFA12/NDUFA6/NDUFB3/NDUFB4/NDUFB6/NDUFS2/NDUFS3/NDUFS5/NME2/NME7/PARP1/SDHB/SDHC/STOML2/VCP	26
BP	GO:0046390	ribose phosphate biosynthetic process	42/1678	241/18903	1.71e-05	0.00300886	0.00295731	ADA/AK2/AK4/ALDOA/ATIC/ATP5F1B/ATP5F1C/ATP5F1E/ATP5MC2/ATP5MG/ATP5PB/ATP5PO/CMPK1/CTPS1/ELOVL6/ENO1/G6PD/GUCY1B1/IMPDH1/MPC2/NDUFA12/NDUFA6/NDUFB3/NDUFB4/NDUFB6/NDUFS2/NDUFS3/NDUFS5/NME2/NME7/NPPA/PARP1/PDHX/PDK1/SDHB/SDHC/SLC25A1/SLC35B2/STOML2/UCK2/UMPS/VCP	42
BP	GO:0009260	ribonucleotide biosynthetic process	41/1678	234/18903	1.88e-05	0.00320762	0.00315267	ADA/AK2/AK4/ALDOA/ATIC/ATP5F1B/ATP5F1C/ATP5F1E/ATP5MC2/ATP5MG/ATP5PB/ATP5PO/CMPK1/CTPS1/ELOVL6/ENO1/GUCY1B1/IMPDH1/MPC2/NDUFA12/NDUFA6/NDUFB3/NDUFB4/NDUFB6/NDUFS2/NDUFS3/NDUFS5/NME2/NME7/NPPA/PARP1/PDHX/PDK1/SDHB/SDHC/SLC25A1/SLC35B2/STOML2/UCK2/UMPS/VCP	41
BP	GO:0009141	nucleoside triphosphate metabolic process	45/1678	267/18903	2.09e-05	0.00345228	0.00339313	ADA/AK2/AK4/ALDOA/ALDOC/ATP5F1B/ATP5F1C/ATP5F1E/ATP5MC2/ATP5MG/ATP5PB/ATP5PO/CMPK1/CTPS1/EIF6/ENO1/IMPDH1/INSR/ITPA/MYH3/NDUFA12/NDUFA6/NDUFB3/NDUFB4/NDUFB6/NDUFS2/NDUFS3/NDUFS5/NME2/NME7/NUDT15/NUDT5/OLA1/PARP1/PFKM/PFKP/RAN/SDHB/SDHC/SIRT6/SMPDL3A/STOML2/TBPL1/UCK2/VCP	45
BP	GO:0006383	transcription by RNA polymerase III	15/1678	53/18903	3.83e-05	0.0061532	0.00604778	BRF2/DDX21/DEK/GTF3A/GTF3C5/GTF3C6/POLR1C/POLR3C/POLR3D/POLR3F/POLR3GL/SNAPC3/TBP/ZC3H8/ZNF76	15
BP	GO:0006754	ATP biosynthetic process	23/1678	106/18903	4.55e-05	0.00710591	0.00698417	AK4/ALDOA/ATP5F1B/ATP5F1C/ATP5F1E/ATP5MC2/ATP5MG/ATP5PB/ATP5PO/ENO1/NDUFA12/NDUFA6/NDUFB3/NDUFB4/NDUFB6/NDUFS2/NDUFS3/NDUFS5/PARP1/SDHB/SDHC/STOML2/VCP	23
BP	GO:0070585	protein localization to mitochondrion	26/1678	128/18903	4.99e-05	0.00758848	0.00745847	AGK/ATG13/BCS1L/BID/CALM3/CHCHD4/HAX1/MAIP1/MAPK8/MAPT/MFF/MTCH2/NMT1/RNF186/ROMO1/SAE1/TIMM13/TIMM17A/TIMM22/TIMM44/TIMM50/TIMM9/TOMM22/TOMM6/UBE2J2/UBE2L3	26
BP	GO:0090151	establishment of protein localization to mitochondrial membrane	12/1678	37/18903	5.19e-05	0.00769169	0.00755991	AGK/BCS1L/CALM3/MAIP1/MAPK8/NMT1/ROMO1/TIMM13/TIMM22/TIMM9/TOMM22/TOMM6	12
BP	GO:0042776	proton motive force-driven mitochondrial ATP synthesis	17/1678	67/18903	5.58e-05	0.00804664	0.00790878	ATP5F1B/ATP5F1C/ATP5F1E/ATP5MG/ATP5PB/ATP5PO/NDUFA12/NDUFA6/NDUFB3/NDUFB4/NDUFB6/NDUFS2/NDUFS3/NDUFS5/SDHB/SDHC/STOML2	17
BP	GO:0015986	proton motive force-driven ATP synthesis	18/1678	76/18903	9.05e-05	0.012729	0.0125109	ATP5F1B/ATP5F1C/ATP5F1E/ATP5MC2/ATP5MG/ATP5PB/ATP5PO/NDUFA12/NDUFA6/NDUFB3/NDUFB4/NDUFB6/NDUFS2/NDUFS3/NDUFS5/SDHB/SDHC/STOML2	18
BP	GO:0072522	purine-containing compound biosynthetic process	41/1678	251/18903	9.79e-05	0.0134446	0.0132142	ADA/AK2/AK4/ALDOA/ATIC/ATP5F1B/ATP5F1C/ATP5F1E/ATP5MC2/ATP5MG/ATP5PB/ATP5PO/ELOVL6/ENO1/GUCA2A/GUCY1B1/HPCA/IMPDH1/MPC2/MTAP/NDUFA12/NDUFA6/NDUFB3/NDUFB4/NDUFB6/NDUFS2/NDUFS3/NDUFS5/NME2/NME7/NPPA/PARP1/PDHX/PDK1/SDHB/SDHC/SHMT1/SLC25A1/SLC35B2/STOML2/VCP	41
BP	GO:0009152	purine ribonucleotide biosynthetic process	37/1678	220/18903	0.000113934	0.0152671	0.0150055	ADA/AK2/AK4/ALDOA/ATIC/ATP5F1B/ATP5F1C/ATP5F1E/ATP5MC2/ATP5MG/ATP5PB/ATP5PO/ELOVL6/ENO1/GUCY1B1/IMPDH1/MPC2/NDUFA12/NDUFA6/NDUFB3/NDUFB4/NDUFB6/NDUFS2/NDUFS3/NDUFS5/NME2/NME7/NPPA/PARP1/PDHX/PDK1/SDHB/SDHC/SLC25A1/SLC35B2/STOML2/VCP	37
BP	GO:0007006	mitochondrial membrane organization	24/1678	120/18903	0.000123309	0.0161391	0.0158626	AGK/BCS1L/BID/CALM3/CHCHD3/DNAJC11/HEBP2/HIP1R/MAIP1/MAPK8/MICOS10/MPV17L/NMT1/ROMO1/TIMM13/TIMM22/TIMM50/TIMM9/TMEM11/TMEM14A/TOMM22/TOMM6/TP53/VDAC2	24
BP	GO:1903241	U2-type prespliceosome assembly	9/1678	24/18903	0.000127668	0.0163299	0.0160502	PHF5A/SF3A2/SF3A3/SNRPB2/SNRPD1/SNRPD2/SNRPE/SNRPF/SNRPG	9
BP	GO:0009144	purine nucleoside triphosphate metabolic process	40/1678	247/18903	0.000143117	0.0174267	0.0171282	ADA/AK2/AK4/ALDOA/ALDOC/ATP5F1B/ATP5F1C/ATP5F1E/ATP5MC2/ATP5MG/ATP5PB/ATP5PO/EIF6/ENO1/IMPDH1/INSR/ITPA/MYH3/NDUFA12/NDUFA6/NDUFB3/NDUFB4/NDUFB6/NDUFS2/NDUFS3/NDUFS5/NME2/NME7/NUDT15/NUDT5/OLA1/PARP1/PFKM/PFKP/RAN/SDHB/SDHC/SIRT6/STOML2/VCP	40
BP	GO:0000054	ribosomal subunit export from nucleus	7/1678	15/18903	0.000145532	0.0174267	0.0171282	EIF6/LTV1/NMD3/NUP88/RAN/RPS15/RRS1	7
BP	GO:0033750	ribosome localization	7/1678	15/18903	0.000145532	0.0174267	0.0171282	EIF6/LTV1/NMD3/NUP88/RAN/RPS15/RRS1	7
BP	GO:0009199	ribonucleoside triphosphate metabolic process	40/1678	249/18903	0.000170611	0.0200042	0.0196615	AK2/AK4/ALDOA/ALDOC/ATP5F1B/ATP5F1C/ATP5F1E/ATP5MC2/ATP5MG/ATP5PB/ATP5PO/CTPS1/EIF6/ENO1/IMPDH1/INSR/ITPA/MYH3/NDUFA12/NDUFA6/NDUFB3/NDUFB4/NDUFB6/NDUFS2/NDUFS3/NDUFS5/NME2/NME7/NUDT5/OLA1/PARP1/PFKM/PFKP/RAN/SDHB/SDHC/SIRT6/STOML2/UCK2/VCP	40
BP	GO:0042773	ATP synthesis coupled electron transport	21/1678	101/18903	0.000181384	0.0202589	0.0199118	BID/COX4I2/COX5A/COX6B1/COX7A2/COX7A2L/COX8C/NDUFA12/NDUFA6/NDUFB3/NDUFB4/NDUFB6/NDUFS2/NDUFS3/NDUFS5/SDHB/SDHC/UQCRC2/UQCRFS1/UQCRH/UQCRHL	21
BP	GO:0042775	mitochondrial ATP synthesis coupled electron transport	21/1678	101/18903	0.000181384	0.0202589	0.0199118	BID/COX4I2/COX5A/COX6B1/COX7A2/COX7A2L/COX8C/NDUFA12/NDUFA6/NDUFB3/NDUFB4/NDUFB6/NDUFS2/NDUFS3/NDUFS5/SDHB/SDHC/UQCRC2/UQCRFS1/UQCRH/UQCRHL	21
BP	GO:0072655	establishment of protein localization to mitochondrion	24/1678	123/18903	0.000183583	0.0202589	0.0199118	AGK/ATG13/BCS1L/BID/CALM3/CHCHD4/HAX1/MAIP1/MAPK8/MAPT/MFF/NMT1/ROMO1/SAE1/TIMM13/TIMM17A/TIMM22/TIMM44/TIMM50/TIMM9/TOMM22/TOMM6/UBE2J2/UBE2L3	24
BP	GO:0006164	purine nucleotide biosynthetic process	39/1678	242/18903	0.000191004	0.0206112	0.0202581	ADA/AK2/AK4/ALDOA/ATIC/ATP5F1B/ATP5F1C/ATP5F1E/ATP5MC2/ATP5MG/ATP5PB/ATP5PO/ELOVL6/ENO1/GUCA2A/GUCY1B1/HPCA/IMPDH1/MPC2/NDUFA12/NDUFA6/NDUFB3/NDUFB4/NDUFB6/NDUFS2/NDUFS3/NDUFS5/NME2/NME7/NPPA/PARP1/PDHX/PDK1/SDHB/SDHC/SLC25A1/SLC35B2/STOML2/VCP	39
BP	GO:0000460	maturation of 5.8S rRNA	11/1678	36/18903	0.0001941	0.0206112	0.0202581	ABT1/EIF6/ERI1/EXOSC10/MAK16/MPHOSPH6/RCL1/RPF1/RPS21/RRS1/WDR12	11
BP	GO:0030490	maturation of SSU-rRNA	14/1678	55/18903	0.000238948	0.0249037	0.024477	ABT1/BYSL/IMP4/LSM6/NOB1/RCL1/RPS16/RPS19/RPS21/RPS8/RRS1/TSR1/UTP4/WDR46	14
BP	GO:0090150	establishment of protein localization to membrane	42/1678	270/18903	0.000243833	0.0249508	0.0245233	AGK/ATG3/BAG6/BCS1L/BID/CALM3/CDK5/CEMIP/CHMP4B/EMC4/ERBB2/GOLPH3/GOLPH3L/HPCA/KRT18/LYPLA1/MAIP1/MAPK8/MFF/MIEF2/NACA/NACA2/NMT1/OPTN/PEX3/RAB11A/ROMO1/RTP3/SEC63/SGTA/SRP9/SSR1/SSR2/TCAF2/TIMM13/TIMM22/TIMM9/TOMM22/TOMM6/VAMP3/VPS37A/ZFAND2B	42
BP	GO:1904667	negative regulation of ubiquitin protein ligase activity	6/1678	12/18903	0.000279956	0.0279055	0.0274274	FBXO5/MAD2L2/RPL37/RPL5/RPS15/RPS7	6
BP	GO:0006839	mitochondrial transport	32/1678	189/18903	0.000282625	0.0279055	0.0274274	AGK/ATG13/BCS1L/BID/CHCHD4/HAX1/HEBP2/HIP1R/MAIP1/MAPK8/MFF/MPV17L/NMT1/NPTX1/ROMO1/SAE1/SLC25A10/SLC25A14/TIMM13/TIMM17A/TIMM22/TIMM44/TIMM50/TIMM9/TMEM14A/TMEM14C/TOMM22/TOMM6/TP53/UBE2J2/UBE2L3/VDAC2	32
BP	GO:0046700	heterocycle catabolic process	64/1678	468/18903	0.000333378	0.0323492	0.031795	ADA/AHCY/AKR7A3/ALKBH5/AMBP/APEX1/APOBEC1/CARHSP1/CNOT4/CNOT7/CSDE1/DCPS/DNPH1/EIF3E/EXOSC1/EXOSC10/EXOSC5/FASTKD5/GAS5/GDA/HMOX2/HNRNPA0/HNRNPC/HNRNPM/IDO1/ITPA/KYNU/LSM1/LSM2/LSM6/LSM7/MBD4/NCBP2/NFE2L2/NT5C3B/NTHL1/NUDT15/NUDT5/OGG1/PLEKHN1/POLR2G/PPP1R8/PYM1/RBM8A/SERBP1/SETMAR/SLIRP/SMG9/SMPDL3A/SMUG1/SND1/SSB/SUCLG1/SYNCRIP/TDG/TRAF2/UPF2/UPF3A/UROD/VCP/XRN2/YBX1/YTHDF2/ZCCHC17	64
BP	GO:0016114	terpenoid biosynthetic process	7/1678	17/18903	0.000375124	0.0357831	0.03517	AKR1C3/ALDH1A3/DHRS9/FDPS/GGPS1/RBP1/RDH10	7
BP	GO:0033108	mitochondrial respiratory chain complex assembly	20/1678	99/18903	0.000381735	0.0358067	0.0351933	BCS1L/CHCHD4/COA8/COX20/DMAC1/DMAC2/NDUFA12/NDUFA6/NDUFB3/NDUFB4/NDUFB6/NDUFS2/NDUFS3/NDUFS5/SCO1/STMP1/TACO1/UQCC1/UQCC2/UQCRFS1	20
BP	GO:0009205	purine ribonucleoside triphosphate metabolic process	38/1678	242/18903	0.000389455	0.035932	0.0353164	AK2/AK4/ALDOA/ALDOC/ATP5F1B/ATP5F1C/ATP5F1E/ATP5MC2/ATP5MG/ATP5PB/ATP5PO/EIF6/ENO1/IMPDH1/INSR/ITPA/MYH3/NDUFA12/NDUFA6/NDUFB3/NDUFB4/NDUFB6/NDUFS2/NDUFS3/NDUFS5/NME2/NME7/NUDT5/OLA1/PARP1/PFKM/PFKP/RAN/SDHB/SDHC/SIRT6/STOML2/VCP	38
BP	GO:0051204	protein insertion into mitochondrial membrane	10/1678	33/18903	0.000407236	0.0369665	0.0363332	AGK/MAIP1/MAPK8/NMT1/ROMO1/TIMM13/TIMM22/TIMM9/TOMM22/TOMM6	10
BP	GO:0022904	respiratory electron transport chain	23/1678	122/18903	0.000416302	0.0371408	0.0365045	AIFM2/BID/COX4I2/COX5A/COX6B1/COX7A2/COX7A2L/COX8C/ETFA/NDUFA12/NDUFA6/NDUFB3/NDUFB4/NDUFB6/NDUFS2/NDUFS3/NDUFS5/SDHB/SDHC/UQCRC2/UQCRFS1/UQCRH/UQCRHL	23
BP	GO:0000462	maturation of SSU-rRNA from tricistronic rRNA transcript (SSU-rRNA, 5.8S rRNA, LSU-rRNA)	11/1678	39/18903	0.000422354	0.0371408	0.0365045	ABT1/BYSL/RCL1/RPS16/RPS19/RPS21/RPS8/RRS1/TSR1/UTP4/WDR46	11
BP	GO:0019646	aerobic electron transport chain	19/1678	93/18903	0.000456143	0.0394949	0.0388183	COX4I2/COX5A/COX6B1/COX7A2/COX7A2L/COX8C/NDUFA6/NDUFB3/NDUFB4/NDUFB6/NDUFS2/NDUFS3/NDUFS5/SDHB/SDHC/UQCRC2/UQCRFS1/UQCRH/UQCRHL	19
BP	GO:0006220	pyrimidine nucleotide metabolic process	13/1678	52/18903	0.000477587	0.0397003	0.0390202	CMPK1/CTPS1/MBD4/NME2/NME7/NTHL1/OGG1/SHMT1/SMUG1/TBPL1/TDG/UCK2/UMPS	13
BP	GO:0006388	tRNA splicing, via endonucleolytic cleavage and ligation	6/1678	13/18903	0.000480897	0.0397003	0.0390202	CLP1/DDX1/FAM98A/RTCB/TSEN34/ZBTB8OS	6
BP	GO:0000469	cleavage involved in rRNA processing	9/1678	28/18903	0.000486731	0.0397003	0.0390202	ABT1/ERI1/EXOSC10/NHP2/NOB1/RCL1/RPS21/RRS1/TSR1	9
BP	GO:0000470	maturation of LSU-rRNA	9/1678	28/18903	0.000486731	0.0397003	0.0390202	DDX18/EIF6/GTPBP4/MAK16/NHP2/RPF1/RPF2/RPL7L1/WDR12	9
BP	GO:0140694	non-membrane-bounded organelle assembly	54/1678	386/18903	0.000546094	0.043906	0.0431538	ABRAXAS1/ABT1/AURKA/C1QBP/CDK2/CDK5RAP2/CENPS/CENPX/CHMP4B/CHMP7/CNOT7/CSDE1/CSRP1/DDX28/DRG1/EDN1/EIF2A/EIF6/FBXO5/FLII/HAUS1/HAUS6/LSM14A/MAPRE1/MAPT/MRPL20/MRPS2/MYH11/MYH3/NGRN/PGM5/POC1B/POLDIP2/PRC1/PROX1/RAB11A/RCC1/RPF2/RPL23A/RPL38/RPL5/RPS15/RPS19/RPS27/RRP7A/RRS1/SPICE1/SQLE/TMOD1/TUBB/VIL1/VPS4B/XRCC5/YTHDF2	54
BP	GO:0019730	antimicrobial humoral response	23/1678	125/18903	0.00059516	0.0470955	0.0462886	COLEC11/CXCL11/CXCL5/DEFB1/FGA/FGB/IGHA1/IGHA2/IGKV3-20/IL36RN/KLK5/KLK7/PF4/PI3/PRTN3/ROMO1/RPL39/RPS19/S100A7/S100A9/SPRR2A/WFDC10B/WFDC3	23
BP	GO:0000245	spliceosomal complex assembly	19/1678	95/18903	0.000602501	0.0470955	0.0462886	CRNKL1/DDX1/ISY1/LUC7L2/PHF5A/PSIP1/RBMX/SF3A2/SF3A3/SLU7/SNRPB2/SNRPC/SNRPD1/SNRPD2/SNRPE/SNRPF/SNRPG/SRPK1/SRPK3	19
BP	GO:0051205	protein insertion into membrane	15/1678	67/18903	0.000647821	0.0499444	0.0490887	AGK/BAG6/BCS1L/EMC4/MAIP1/MAPK8/NMT1/ROMO1/RTP3/SGTA/TIMM13/TIMM22/TIMM9/TOMM22/TOMM6	15

## Sheet: GO_cluster7
Table S4. Gene ontology terms enriched in clusters of epithelial cells by mfuzz method
ONTOLOGY	ID	Description	GeneRatio	BgRatio	pvalue	p.adjust	qvalue	geneID	Count
BP	GO:0007159	leukocyte cell-cell adhesion	67/1518	414/18903	2.48181e-08	0.000121454	0.000107711	ADTRP/AIF1/ARID1A/BMP7/CARD11/CCL2/CCL5/CCR7/CD177/CD209/CD27/CD300A/CD6/CTLA4/CX3CR1/CXCL12/DHPS/DLG1/DLG5/EFNB1/FOXP3/FUT4/GATA3/GCNT1/GLI2/HFE/ICOS/ICOSLG/IGF1/IL12RB1/IL1A/IL1RL2/IL2RA/IL6/ITGA5/ITGB7/JAK3/JAM2/KLF4/LEF1/LILRB1/MAP3K8/MIA3/NCK2/NFKBID/PAG1/PELI1/PIK3CA/PRNP/PTPN2/PTPN22/RC3H1/RIPK2/ROCK1/RUNX3/SASH3/SEMA4D/SIRPA/SKAP1/SMARCD2/STK10/TNFSF4/TRAF6/TWSG1/WNT10B/ZAP70/ZC3H12A	67
BP	GO:0045444	fat cell differentiation	46/1518	244/18903	4.14023e-08	0.000121454	0.000107711	ALOXE3/ATF5/AXIN1/BMP7/C1QL4/CMKLR1/CTBP2/DIO2/E2F1/EGR2/ENPP1/FABP3/FABP4/FFAR2/GATA2/GATA3/GNB3/GPER1/HMGA2/IL11/IL6/KLF4/LAMB3/LRP3/MAFB/MED1/NIPBL/NOC3L/NR1D1/RETN/RGS2/SFRP2/SIRT1/SLC2A4/SMAD3/SNAI2/STK3/STK4/SULT1E1/TFAP2B/TGFB1/WNT10B/WNT5B/ZC3H12A/ZFP36L2/ZNF385A	46
BP	GO:0001704	formation of primary germ layer	29/1518	127/18903	2.09821e-07	0.00041034	0.00036391	AXIN1/BMP7/COL11A1/COL5A2/COL6A1/EOMES/FN1/FOXF1/GRB2/HMGA2/ITGA5/ITGA7/KLF4/LAMB1/LAMB3/LEF1/LHX1/MESP2/MIXL1/MMP14/POU5F1/SFRP2/SMAD3/SOX7/TBX6/TRIM15/TWSG1/WNT11/WNT3	29
BP	GO:0045785	positive regulation of cell adhesion	71/1518	484/18903	4.99744e-07	0.000732999	0.000650062	ADAM9/ADGRG1/AIF1/ARID1A/BMP7/CARD11/CCL2/CCL5/CCR7/CD209/CD27/CD6/CDK6/CSF1/CXCL12/CXCL13/DENND6A/DHPS/EFNB1/EGFL6/FN1/FOXF1/FOXP3/FUT4/GATA3/GCNT1/GLI2/IBSP/ICOS/ICOSLG/IGF1/IL12RB1/IL1A/IL1RL2/IL2RA/IL6/ITGA5/JAK3/KIF26B/LAMA1/LAMB1/LDB1/LEF1/LILRB1/MAP3K8/NCK2/NFKBID/NID1/OLFM4/PDGFB/PIK3CA/PREX1/PRKCA/PTPN22/PTPRJ/RELL2/RIPK2/ROCK1/RUNX3/SASH3/SFRP2/SIRPA/SKAP1/SMAD3/SMARCD2/STK4/STX4/TNFSF4…	71
BP	GO:1903037	regulation of leukocyte cell-cell adhesion	58/1518	377/18903	1.18551e-06	0.00121039	0.00107344	ADTRP/AIF1/ARID1A/CARD11/CCL2/CCL5/CCR7/CD209/CD27/CD300A/CD6/CTLA4/CXCL12/DHPS/DLG1/DLG5/EFNB1/FOXP3/FUT4/GATA3/GCNT1/GLI2/HFE/ICOS/ICOSLG/IGF1/IL12RB1/IL1A/IL1RL2/IL2RA/IL6/JAK3/KLF4/LEF1/LILRB1/MAP3K8/MIA3/NCK2/NFKBID/PAG1/PELI1/PIK3CA/PRNP/PTPN2/PTPN22/RC3H1/RIPK2/RUNX3/SASH3/SIRPA/SKAP1/SMARCD2/TNFSF4/TRAF6/TWSG1/WNT10B/ZAP70/ZC3H12A	58
BP	GO:0030198	extracellular matrix organization	51/1518	318/18903	1.50115e-06	0.00121039	0.00107344	ADAMTS13/ADAMTS14/ADAMTS17/ADAMTS2/ADAMTS3/ADAMTS6/ADAMTS7/ADAMTS9/ADAMTSL4/ADTRP/CARMIL2/COL10A1/COL11A1/COL17A1/COL24A1/COL5A2/COLGALT2/COMP/DDR1/EGFL6/ENG/EXOC8/FBLN1/FGFR4/FOXF1/GAS2/IBSP/IL6/LAMA1/LAMB1/LAMB3/MATN2/MELTF/MMP14/MMP25/NID1/NTNG2/OLFML2A/PLOD3/POSTN/RAMP2/RB1/RECK/SFRP2/SMAD3/SOX9/SULF2/TGFB1/TGFBR1/TLL2/TNXB	51
BP	GO:0022407	regulation of cell-cell adhesion	70/1518	490/18903	1.60454e-06	0.00121039	0.00107344	ADTRP/AIF1/ARID1A/BMP7/CARD11/CCL2/CCL5/CCR7/CD209/CD27/CD300A/CD6/CTLA4/CXCL12/CXCL13/DENND6A/DHPS/DLG1/DLG5/EFNB1/EPHB3/FOXP3/FUT4/GATA3/GCNT1/GLI2/HFE/ICOS/ICOSLG/IGF1/IL12RB1/IL1A/IL1RL2/IL1RN/IL2RA/IL6/JAK3/KIF26B/KLF4/LEF1/LILRB1/MAP3K8/METTL3/MIA3/NCK2/NFKBID/NOTCH4/PAG1/PELI1/PIK3CA/PRKCA/PRNP/PTK2/PTPN2/PTPN22/RC3H1/RIPK2/RUNX3/SASH3/SIRPA/SKAP1/SMARCD2/TGFB1/TNFSF4/TRAF6/TWSG1/WNT10B/ZA…	70
BP	GO:0043062	extracellular structure organization	51/1518	319/18903	1.65044e-06	0.00121039	0.00107344	ADAMTS13/ADAMTS14/ADAMTS17/ADAMTS2/ADAMTS3/ADAMTS6/ADAMTS7/ADAMTS9/ADAMTSL4/ADTRP/CARMIL2/COL10A1/COL11A1/COL17A1/COL24A1/COL5A2/COLGALT2/COMP/DDR1/EGFL6/ENG/EXOC8/FBLN1/FGFR4/FOXF1/GAS2/IBSP/IL6/LAMA1/LAMB1/LAMB3/MATN2/MELTF/MMP14/MMP25/NID1/NTNG2/OLFML2A/PLOD3/POSTN/RAMP2/RB1/RECK/SFRP2/SMAD3/SOX9/SULF2/TGFB1/TGFBR1/TLL2/TNXB	51
BP	GO:0045229	external encapsulating structure organization	51/1518	321/18903	1.99151e-06	0.00129824	0.00115135	ADAMTS13/ADAMTS14/ADAMTS17/ADAMTS2/ADAMTS3/ADAMTS6/ADAMTS7/ADAMTS9/ADAMTSL4/ADTRP/CARMIL2/COL10A1/COL11A1/COL17A1/COL24A1/COL5A2/COLGALT2/COMP/DDR1/EGFL6/ENG/EXOC8/FBLN1/FGFR4/FOXF1/GAS2/IBSP/IL6/LAMA1/LAMB1/LAMB3/MATN2/MELTF/MMP14/MMP25/NID1/NTNG2/OLFML2A/PLOD3/POSTN/RAMP2/RB1/RECK/SFRP2/SMAD3/SOX9/SULF2/TGFB1/TGFBR1/TLL2/TNXB	51
BP	GO:0032496	response to lipopolysaccharide	52/1518	339/18903	4.55002e-06	0.00242864	0.00215384	ADAM9/ADAMTS13/CAMP/CASP9/CCL2/CCL5/CCR7/CD6/CD68/CSF1/CSF2RB/CX3CR1/CXCL13/DIO2/FOXP3/GCH1/GIT1/GJB2/GJB6/IFNAR1/IL1A/IL24/IL6/IRAK2/KMO/LILRB1/LITAF/LTA/LY96/MAPK3/MTDH/NOS1/NR1D1/P2RX7/PDE4B/PELI1/PRKCA/PTGER1/PTPN22/RIPK2/SBNO2/SCIMP/SERPINE1/SIRPA/SNCA/STAP1/TGFB1/THPO/TICAM2/TNFSF4/TRAF6/ZC3H12A	52
BP	GO:0050852	T cell receptor signaling pathway	28/1518	139/18903	4.77497e-06	0.00242864	0.00215384	BTNL9/CARD11/CCR7/CD226/CD300A/CD8A/CTLA4/FOXP3/GATA3/ICOSLG/LCP2/NFKBID/PDE4B/PIK3CA/PRNP/PTPN2/PTPN22/PTPRJ/RC3H1/RIPK2/SKAP1/SLA2/THEMIS/TRAF6/TRBC1/TRBC2/ZAP70/ZC3H12A	28
BP	GO:0050863	regulation of T cell activation	56/1518	376/18903	4.96739e-06	0.00242864	0.00215384	AIF1/ARID1A/CAMK4/CARD11/CCL2/CCL5/CCR7/CD2/CD209/CD27/CD300A/CD6/CTLA4/DHPS/DLG1/DLG5/EFNB1/FOXP3/GATA3/GLI2/HFE/ICOS/ICOSLG/IGF1/IL12RB1/IL1A/IL1RL2/IL2RA/IL6/JAK3/LAT/LEF1/LILRB1/MAP3K8/METTL3/NCK2/NFKBID/PAG1/PELI1/PIK3CA/PRDM1/PRNP/PTPN2/PTPN22/RC3H1/RIPK2/RUNX3/SASH3/SIRPA/SMARCD2/TNFSF4/TRAF6/TWSG1/WNT10B/ZAP70/ZC3H12A	56
BP	GO:0030217	T cell differentiation	46/1518	296/18903	1.12464e-05	0.0036657	0.00325093	ARID1A/BCL11B/CAMK4/CARD11/CCR7/CD2/CD27/CD8A/CDK6/CTLA4/CTSL/EOMES/FOXP3/GATA3/GLI2/GPR18/IL12RB1/IL18R1/IL1A/IL1RL2/IL2RA/IL6/JAK3/KDELR1/KLRC1/LEF1/MAFB/METTL3/NFKBID/NKX2-3/PRDM1/PREX1/PTPN2/PTPN22/RC3H1/RIPK2/RUNX3/SASH3/SMARCD2/STAT3/THEMIS/TNFSF4/WNT10B/ZAP70/ZC3H12A/ZFP36L2	46
BP	GO:0046631	alpha-beta T cell activation	32/1518	174/18903	7.86358e-06	0.00307571	0.0027277	BCL11B/CARD11/CD300A/CTSL/EOMES/FOXP3/GATA3/GPR18/HFE/IL12RB1/IL18R1/IL2RA/IL6/JAK3/LEF1/LILRB1/NFKBID/NKG7/NKX2-3/PRDM1/PTPN22/RC3H1/RIPK2/RUNX3/SASH3/STAT3/TNFSF4/TRBC1/TRBC2/TWSG1/ZAP70/ZC3H12A	32
BP	GO:0002274	myeloid leukocyte activation	40/1518	237/18903	5.64155e-06	0.00254607	0.00225799	ADAM9/ADGRE2/AIF1/CAMK4/CAMP/CBL/CCL5/CD177/CD2/CD226/CD300A/CD33/CSF1/CST7/CTSC/CX3CR1/DNASE1L3/FES/FN1/FOXF1/GATA2/GRN/IFNGR2/IL13RA2/IL6/KMT2E/LAT/LCP2/LTBR/NR1D1/PREX1/PTGDR/PTGDS/SBNO2/SNCA/STAP1/STX4/TLR6/TRAF6/ZC3H12A	40
BP	GO:0050900	leukocyte migration	58/1518	398/18903	6.70289e-06	0.00280899	0.00249116	ADGRE2/ADTRP/AIF1/CCL2/CCL5/CCL8/CCR7/CD177/CD200R1/CD300A/CD34/CD99/CH25H/CMKLR1/CSF1/CX3CR1/CXCL12/CXCL13/FFAR2/FPR2/FUT4/GATA3/GCNT1/GPR18/IL16/IL1A/IL6/ITGA6/ITGA7/ITGB7/JAM2/LRCH1/LYVE1/MAPK3/MCOLN2/MIA3/MMP14/MPP1/NINJ1/NKX2-3/PDE4B/PDGFB/PLEC/PLVAP/PPIA/PREX1/PTK2/RHOG/ROCK1/ROR2/SCG2/SERPINE1/SIRPA/STAP1/STK10/TRPM2/XCL2/ZAP70	58
BP	GO:0001706	endoderm formation	16/1518	58/18903	8.63025e-06	0.00316461	0.00280654	COL11A1/COL5A2/COL6A1/EOMES/FN1/GRB2/HMGA2/ITGA5/ITGA7/LAMB1/LAMB3/LHX1/MIXL1/MMP14/POU5F1/SOX7	16
BP	GO:0002683	negative regulation of immune system process	63/1518	449/18903	9.45805e-06	0.00326414	0.00289481	ADTRP/BST2/C4BPB/CCL2/CD200R1/CD300A/CD68/CDK6/CST7/CTLA4/CUEDC2/CUL4A/CX3CR1/CXCL12/DCST1/DLG1/DLG5/FBN1/FBXW7/FCRL3/FOXF1/FOXP3/GAL/GATA2/GPER1/GPR18/GRN/HFE/IL13RA2/IL2RA/JAK3/KIR2DL4/KLRC1/KLRD1/LILRB1/LRCH1/LST1/MAFB/METTL3/MIA3/NLRC3/NR1D1/PAG1/PELI1/PKN1/PRNP/PTPN2/PTPN22/PTPRJ/RC3H1/RUNX3/SAMSN1/SERPINB9/SLA2/SNAI2/SOX9/STAP1/STAT2/TGFB1/TNFSF4/TWSG1/WDR41/ZC3H12A	63
BP	GO:0002237	response to molecule of bacterial origin	53/1518	360/18903	1.23312e-05	0.00380773	0.00337689	ADAM9/ADAMTS13/CAMP/CASP9/CCL2/CCL5/CCR7/CD6/CD68/CSF1/CSF2RB/CX3CR1/CXCL13/DIO2/FOXP3/GCH1/GIT1/GJB2/GJB6/IFNAR1/IL1A/IL24/IL6/IRAK2/KMO/LILRB1/LITAF/LTA/LY96/MAPK3/MTDH/NOS1/NR1D1/P2RX7/PDE4B/PELI1/PRKCA/PTGER1/PTPN22/RIPK2/SBNO2/SCIMP/SERPINE1/SIRPA/SNCA/STAP1/TGFB1/THPO/TICAM2/TLR6/TNFSF4/TRAF6/ZC3H12A	53
BP	GO:0007369	gastrulation	34/1518	196/18903	1.52951e-05	0.00448681	0.00397914	AXIN1/BMP7/COL11A1/COL5A2/COL6A1/EOMES/FN1/FOXF1/FRS2/GRB2/HMGA2/IL1RN/ITGA5/ITGA7/KLF4/LAMB1/LAMB3/LDB1/LEF1/LHX1/MESP2/MIXL1/MMP14/POGLUT1/POU5F1/SFRP2/SMAD3/SOX7/TBX6/TRIM15/TWSG1/WNT11/WNT3/WNT5B	34
BP	GO:0070555	response to interleukin-1	27/1518	141/18903	1.85105e-05	0.0050137	0.00444641	ADAMTS7/CAMP/CCL2/CCL5/CCL8/GHR/IL1RL2/IL1RN/IL6/IRAK2/KMO/MAPK3/MTHFR/NR1D1/PRKCA/PTGIS/RC3H1/RIPK2/SIRPA/SNCA/SOX9/TANK/TRAF6/USP10/XCL2/YY1/ZC3H12A	27
BP	GO:0002718	regulation of cytokine production involved in immune response	24/1518	118/18903	1.88003e-05	0.0050137	0.00444641	BST2/CD226/CLEC7A/CUEDC2/FFAR2/FOXP3/GATA3/HFE/IL18R1/IL6/JAK3/KIR2DL4/LILRB1/LITAF/P2RX7/PANX1/RIPK2/SASH3/SCIMP/SIRT1/TGFB1/TLR7/TNFSF4/TRAF6	24
BP	GO:0035987	endodermal cell differentiation	14/1518	49/18903	2.01952e-05	0.00515154	0.00456865	COL11A1/COL5A2/COL6A1/EOMES/FN1/GRB2/HMGA2/ITGA5/ITGA7/LAMB1/LAMB3/MIXL1/MMP14/POU5F1	14
BP	GO:0002367	cytokine production involved in immune response	24/1518	120/18903	2.51856e-05	0.00601324	0.00533285	BST2/CD226/CLEC7A/CUEDC2/FFAR2/FOXP3/GATA3/HFE/IL18R1/IL6/JAK3/KIR2DL4/LILRB1/LITAF/P2RX7/PANX1/RIPK2/SASH3/SCIMP/SIRT1/TGFB1/TLR7/TNFSF4/TRAF6	24
BP	GO:1903131	mononuclear cell differentiation	64/1518	473/18903	2.56232e-05	0.00601324	0.00533285	ADGRG3/ARID1A/BCL11B/CAMK4/CARD11/CCR7/CD2/CD27/CD8A/CDK6/CSF1/CTLA4/CTSL/EOMES/FCRL3/FES/FOXP3/GATA3/GLI2/GPR18/IKZF1/IL11/IL12RB1/IL18R1/IL1A/IL1RL2/IL2RA/IL6/IRF2BP2/ITM2A/JAK3/KDELR1/KLRC1/LEF1/LILRB1/LTBR/MAFB/MED1/METTL3/MMP14/NFATC1/NFKBID/NKX2-3/PHF14/PRDM1/PREX1/PTPN2/PTPN22/PTPRJ/RC3H1/RIPK2/RUNX3/SASH3/SMARCD2/STAT3/THEMIS/TNFSF4/TRAF6/TRPM2/WNT10B/YY1/ZAP70/ZC3H12A/ZFP36L2	64
BP	GO:0042102	positive regulation of T cell proliferation	22/1518	106/18903	2.97378e-05	0.00671044	0.00595116	AIF1/CARD11/CCL5/CD209/CD6/DHPS/EFNB1/FOXP3/ICOSLG/IGF1/IL12RB1/IL1A/IL2RA/IL6/JAK3/NCK2/PTPN22/RIPK2/SASH3/TNFSF4/TRAF6/ZAP70	22
BP	GO:0071222	cellular response to lipopolysaccharide	36/1518	222/18903	3.93292e-05	0.00846112	0.00750376	ADAM9/ADAMTS13/CAMP/CCL2/CCL5/CD6/CD68/CX3CR1/CXCL13/GIT1/IL1A/IL24/IL6/IRAK2/KMO/LILRB1/LITAF/LY96/MAPK3/MTDH/NR1D1/PDE4B/PRKCA/PTPN22/RIPK2/SBNO2/SCIMP/SERPINE1/SIRPA/STAP1/TGFB1/THPO/TICAM2/TNFSF4/TRAF6/ZC3H12A	36
BP	GO:1903039	positive regulation of leukocyte cell-cell adhesion	42/1518	275/18903	4.03803e-05	0.00846112	0.00750376	AIF1/ARID1A/CARD11/CCL2/CCL5/CCR7/CD209/CD27/CD6/DHPS/EFNB1/FOXP3/FUT4/GATA3/GCNT1/GLI2/ICOS/ICOSLG/IGF1/IL12RB1/IL1A/IL1RL2/IL2RA/IL6/JAK3/LEF1/LILRB1/MAP3K8/NCK2/NFKBID/PIK3CA/PTPN22/RIPK2/RUNX3/SASH3/SIRPA/SKAP1/SMARCD2/TNFSF4/TRAF6/WNT10B/ZAP70	42
BP	GO:0050870	positive regulation of T cell activation	39/1518	251/18903	5.10275e-05	0.00984274	0.00872905	AIF1/ARID1A/CARD11/CCL2/CCL5/CCR7/CD209/CD27/CD6/DHPS/EFNB1/FOXP3/GATA3/GLI2/ICOS/ICOSLG/IGF1/IL12RB1/IL1A/IL1RL2/IL2RA/IL6/JAK3/LEF1/LILRB1/MAP3K8/NCK2/NFKBID/PIK3CA/PTPN22/RIPK2/RUNX3/SASH3/SIRPA/SMARCD2/TNFSF4/TRAF6/WNT10B/ZAP70	39
BP	GO:0002697	regulation of immune effector process	53/1518	379/18903	5.15872e-05	0.00984274	0.00872905	ADGRE2/BST2/C4BPB/CD177/CD226/CD300A/CLEC7A/CUEDC2/CX3CR1/DNASE1L3/FCN1/FCRL3/FES/FFAR2/FOXF1/FOXP3/GATA2/GATA3/GRN/HFE/IL12RB1/IL13RA2/IL18R1/IL6/JAK3/KIR2DL4/KLRC1/KLRC2/KLRD1/LILRB1/LITAF/LTA/NFKBID/P2RX7/PANX1/PKN1/PTPN22/PTPRJ/RC3H1/RIPK2/SASH3/SCIMP/SERPINB9/SIRT1/STAP1/STX4/SUPT6H/TGFB1/TLR7/TNFSF4/TRAF6/WAS/ZC3H12A	53
BP	GO:0070663	regulation of leukocyte proliferation	41/1518	269/18903	5.2007e-05	0.00984274	0.00872905	AIF1/BST2/CARD11/CCL5/CCL8/CD209/CD300A/CD6/CSF1/CSF2RB/CTLA4/DHPS/DLG1/DLG5/EFNB1/FCRL3/FOXP3/GAL/ICOSLG/IGF1/IL12RB1/IL1A/IL2RA/IL6/JAK3/LILRB1/LST1/MAPK3/NCK2/PELI1/PKN1/PRNP/PTK2/PTPN22/RC3H1/RIPK2/SASH3/TNFSF4/TRAF6/TWSG1/ZAP70	41
BP	GO:0071219	cellular response to molecule of bacterial origin	37/1518	234/18903	5.38938e-05	0.0098811	0.00876307	ADAM9/ADAMTS13/CAMP/CCL2/CCL5/CD6/CD68/CX3CR1/CXCL13/GIT1/IL1A/IL24/IL6/IRAK2/KMO/LILRB1/LITAF/LY96/MAPK3/MTDH/NR1D1/PDE4B/PRKCA/PTPN22/RIPK2/SBNO2/SCIMP/SERPINE1/SIRPA/STAP1/TGFB1/THPO/TICAM2/TLR6/TNFSF4/TRAF6/ZC3H12A	37
BP	GO:0071216	cellular response to biotic stimulus	40/1518	261/18903	5.63468e-05	0.0100178	0.00888428	ADAM9/ADAMTS13/CAMP/CCL2/CCL5/CD6/CD68/CLEC7A/CX3CR1/CXCL13/EIF2AK3/GIT1/IL1A/IL24/IL6/IRAK2/KMO/LILRB1/LITAF/LY96/MAPK3/MTDH/NR1D1/PDE4B/PRKCA/PTPN22/RIPK2/SBNO2/SCIMP/SERPINE1/SIRPA/SLX4/STAP1/TGFB1/THPO/TICAM2/TLR6/TNFSF4/TRAF6/ZC3H12A	40
BP	GO:0070665	positive regulation of leukocyte proliferation	29/1518	167/18903	6.16292e-05	0.010438	0.00925696	AIF1/BST2/CARD11/CCL5/CD209/CD6/CSF1/CSF2RB/DHPS/EFNB1/FCRL3/FOXP3/ICOSLG/IGF1/IL12RB1/IL1A/IL2RA/IL6/JAK3/MAPK3/NCK2/PELI1/PTK2/PTPN22/RIPK2/SASH3/TNFSF4/TRAF6/ZAP70	29
BP	GO:0071347	cellular response to interleukin-1	22/1518	111/18903	6.22687e-05	0.010438	0.00925696	ADAMTS7/CAMP/CCL2/CCL5/CCL8/IL1RL2/IL1RN/IL6/IRAK2/KMO/MAPK3/NR1D1/PTGIS/RC3H1/SIRPA/SOX9/TANK/TRAF6/USP10/XCL2/YY1/ZC3H12A	22
BP	GO:1902105	regulation of leukocyte differentiation	46/1518	317/18903	6.45914e-05	0.0105266	0.00933553	ARID1A/CAMK4/CARD11/CD101/CD2/CD27/CDK6/CSF1/CTLA4/CUL4A/FBN1/FBXW7/FCRL3/FES/FOXP3/GATA2/GATA3/GLI2/IL12RB1/IL1RL2/IL2RA/JAK3/LEF1/LILRB1/MAFB/METTL3/MMP14/NFKBID/PRDM1/PRKCA/PTPN2/RB1/RC3H1/RIPK1/RIPK2/ROR2/RUNX3/SASH3/SMARCD2/TGFB1/TNFSF4/TRAF6/WNT10B/ZAP70/ZC3H12A/ZFP36L2	46
BP	GO:0006816	calcium ion transport	59/1518	440/18903	6.76756e-05	0.0107312	0.00951694	ATP2B1/CABP4/CACNA1C/CACNA1F/CACNA1H/CACNA2D3/CALCRL/CCL2/CCL5/CCL8/CCR7/CD33/CDH23/CHERP/CXCL12/F2RL3/FCRL3/GEM/GP1BB/GPER1/GPR35/GRIN3A/GSTO1/HAP1/HCRT/IL16/JAK3/LILRB1/MCOLN2/MCOLN3/NCS1/NIPSNAP2/NOS1/P2RX2/P2RX5/P2RX7/PANX1/PDE4B/PDGFB/PKD2L2/PLPP4/PML/PMPCB/PRNP/RAMP2/RASA3/RYR1/SLC35G1/SLC3A2/SLC8A1/SNCA/STAC2/STRIT1/TPCN2/TRPM2/TRPM8/UBR3/UCN/VMP1	59
BP	GO:0045165	cell fate commitment	42/1518	282/18903	7.27838e-05	0.0112374	0.00996594	APC2/BCL11B/CTSL/DLX1/EOMES/EPOP/FOXP3/GAP43/GATA2/GATA3/GDF7/GLI2/IL12RB1/IL6/ISL2/KLF4/MGA/MTA2/NOTCH4/NRG1/OLIG1/PITX1/PML/POU5F1/PRDM1/SFRP2/SMO/SOX18/SOX9/STAT3/TBX15/TBX18/TBX6/TGFBR1/TNXB/TRIM15/WNT10A/WNT10B/WNT11/WNT3/WNT5B/WNT6	42
BP	GO:0007492	endoderm development	18/1518	83/18903	8.43396e-05	0.0126877	0.0112521	COL11A1/COL5A2/COL6A1/EOMES/FN1/GRB2/HMGA2/ITGA5/ITGA7/LAMB1/LAMB3/LDB1/LHX1/MIXL1/MMP14/POU5F1/SMAD3/SOX7	18
BP	GO:0051090	regulation of DNA-binding transcription factor activity	60/1518	454/18903	8.9164e-05	0.0130781	0.0115984	ADGRG3/AMH/BMP7/C14orf39/CARD11/CLEC7A/CMKLR1/CX3CR1/E2F1/EDA/ENPP1/EOMES/ERC1/FOXP3/G3BP2/HEYL/HSPA1A/HSPA1B/IL18R1/IL1RAP/IL6/IRAK2/JMY/KLF4/LPAR5/MAP3K10/MAPK3/MED13/MID2/MTDH/NEUROG2/NFKBIE/NLRC3/NLRC4/PELI1/PIDD1/PPIA/PRNP/PTGIS/RAB7B/RB1/RIPK1/RIPK2/SIRT1/SMAD3/SMO/STAT3/STK3/STK36/TBX6/TCEAL7/TLR6/TNFSF4/TRAF6/TRIM15/TRIM34/WNT10B/ZC3H12A/ZIC2/ZNF431	60
BP	GO:0022409	positive regulation of cell-cell adhesion	46/1518	322/18903	9.45007e-05	0.0133959	0.0118802	AIF1/ARID1A/BMP7/CARD11/CCL2/CCL5/CCR7/CD209/CD27/CD6/CXCL13/DENND6A/DHPS/EFNB1/FOXP3/FUT4/GATA3/GCNT1/GLI2/ICOS/ICOSLG/IGF1/IL12RB1/IL1A/IL1RL2/IL2RA/IL6/JAK3/KIF26B/LEF1/LILRB1/MAP3K8/NCK2/NFKBID/PIK3CA/PTPN22/RIPK2/RUNX3/SASH3/SIRPA/SKAP1/SMARCD2/TNFSF4/TRAF6/WNT10B/ZAP70	46
BP	GO:0031589	cell-substrate adhesion	51/1518	369/18903	9.58972e-05	0.0133959	0.0118802	ACER2/ACVRL1/ADAM9/ADAMTS13/ADAMTS9/CCR7/CD34/CDK6/COL17A1/CSF1/DDR1/EDA/EGFL6/EPHB3/FAM107A/FBLN1/FN1/FOXF1/ITGA2B/ITGA5/ITGA6/ITGA7/ITGB7/ITGBL1/L1CAM/LAMB1/LAMB3/LDB1/LYVE1/MELTF/MMP14/NID1/NTNG2/OLFM4/PDGFB/PKP2/PREX1/PTK2/PTPRJ/RELL2/ROCK1/SERPINE1/SKAP1/SMAD3/SRGAP2/STK4/TESK2/THBS3/TNXB/TRIP6/WDPCP	51
BP	GO:0002703	regulation of leukocyte mediated immunity	37/1518	241/18903	0.000101338	0.0138267	0.0122623	ADGRE2/BST2/C4BPB/CD177/CD226/CD300A/CLEC7A/CX3CR1/DNASE1L3/FES/FOXF1/FOXP3/GATA2/GATA3/HFE/IL12RB1/IL13RA2/IL18R1/IL6/JAK3/KIR2DL4/KLRC1/KLRC2/KLRD1/LILRB1/LTA/P2RX7/SASH3/SCIMP/SERPINB9/STAP1/STX4/SUPT6H/TGFB1/TNFSF4/TRAF6/WAS	37
BP	GO:0030282	bone mineralization	23/1518	123/18903	0.0001095	0.0145983	0.0129465	ASPN/ATP2B1/BMP7/CLEC3B/COMP/EIF2AK3/ENPP1/FBN2/IBSP/IGF1/NBR1/P2RX7/RFLNB/ROR2/SBNO2/SLC8A1/SMAD3/SNX10/SOX9/TGFB1/TMEM119/WNT10B/WNT11	23
BP	GO:0030098	lymphocyte differentiation	56/1518	419/18903	0.000111969	0.0145983	0.0129465	ADGRG3/ARID1A/BCL11B/CAMK4/CARD11/CCR7/CD2/CD27/CD8A/CDK6/CTLA4/CTSL/EOMES/FCRL3/FOXP3/GATA3/GLI2/GPR18/IKZF1/IL11/IL12RB1/IL18R1/IL1A/IL1RL2/IL2RA/IL6/IRF2BP2/ITM2A/JAK3/KDELR1/KLRC1/LEF1/MAFB/METTL3/MMP14/NFKBID/NKX2-3/PHF14/PRDM1/PREX1/PTPN2/PTPN22/PTPRJ/RC3H1/RIPK2/RUNX3/SASH3/SMARCD2/STAT3/THEMIS/TNFSF4/WNT10B/YY1/ZAP70/ZC3H12A/ZFP36L2	56
BP	GO:0001503	ossification	57/1518	429/18903	0.000114581	0.014614	0.0129605	ADAMTS7/ASPN/ATP2B1/BMP7/CDK6/CLEC3B/COL11A1/COL5A2/COL6A1/COMP/CSF1/DCHS1/DLX5/EGR2/EIF2AK3/ENPP1/FBN2/GIT1/GLI2/IBSP/IGF1/IL6/LEF1/LRP3/LRP4/MAPK3/MEF2D/MMP14/NBR1/NIPBL/P2RX7/PTK2/REST/RFLNB/ROR2/RUNX3/RYR1/SBNO2/SEMA4D/SFRP2/SHOX2/SLC8A1/SMAD3/SMO/SNAI2/SNX10/SOX9/TGFB1/THBS3/TMEM119/TRAF6/TWSG1/WNT10B/WNT11/WNT3/XYLT1/ZHX3	57
BP	GO:0043931	ossification involved in bone maturation	9/1518	26/18903	0.000120452	0.0149072	0.0132205	ADAMTS7/DCHS1/IGF1/RFLNB/RYR1/SEMA4D/SNX10/THBS3/XYLT1	9
BP	GO:0042129	regulation of T cell proliferation	30/1518	182/18903	0.000124025	0.0149072	0.0132205	AIF1/CARD11/CCL5/CD209/CD6/CTLA4/DHPS/DLG1/DLG5/EFNB1/FOXP3/ICOSLG/IGF1/IL12RB1/IL1A/IL2RA/IL6/JAK3/LILRB1/NCK2/PELI1/PRNP/PTPN22/RC3H1/RIPK2/SASH3/TNFSF4/TRAF6/TWSG1/ZAP70	30
BP	GO:1903053	regulation of extracellular matrix organization	14/1518	57/18903	0.000125242	0.0149072	0.0132205	ADTRP/CARMIL2/DDR1/FGFR4/IL6/LAMA1/LAMB1/MELTF/NID1/RB1/SMAD3/SOX9/TGFB1/TNXB	14
BP	GO:0061684	chaperone-mediated autophagy	7/1518	16/18903	0.000127043	0.0149072	0.0132205	ATP13A2/EEF1A2/HSP90AA1/HSPA8/LAMP2/SNCA/SYNPO2	7
BP	GO:0033198	response to ATP	10/1518	32/18903	0.00013508	0.0155204	0.0137643	ENPP1/HSP90B1/KCNJ11/P2RX2/P2RX5/P2RX6/P2RX7/PANX1/PDXP/SLC8A1	10
BP	GO:0046632	alpha-beta T cell differentiation	22/1518	117/18903	0.000140694	0.0155204	0.0137643	BCL11B/CTSL/EOMES/FOXP3/GATA3/GPR18/IL12RB1/IL18R1/IL6/JAK3/LEF1/NFKBID/NKX2-3/PRDM1/RC3H1/RIPK2/RUNX3/SASH3/STAT3/TNFSF4/ZAP70/ZC3H12A	22
BP	GO:1903706	regulation of hemopoiesis	55/1518	413/18903	0.00014112	0.0155204	0.0137643	ARID1A/CAMK4/CARD11/CD101/CD2/CD27/CDK6/CSF1/CTLA4/CUL4A/FBN1/FBXW7/FCRL3/FES/FOXP3/GATA2/GATA3/GLI2/HSPA1A/HSPA1B/IL12RB1/IL1RL2/IL2RA/JAK3/LDB1/LEF1/LILRB1/MAFB/MED1/METTL3/MMP14/NFKBID/PRDM1/PRKCA/PTPN2/RAB7B/RB1/RC3H1/RHEX/RIPK1/RIPK2/ROR2/RUNX3/SASH3/SMARCD2/SNAI2/STAT3/TGFB1/THPO/TNFSF4/TRAF6/WNT10B/ZAP70/ZC3H12A/ZFP36L2	55
BP	GO:0019083	viral transcription	13/1518	51/18903	0.00014471	0.0155204	0.0137643	CCL5/CCNT1/CCNT2/CHD1/CTDP1/HMGA2/LEF1/MID2/REST/RSF1/USF1/USF2/ZNF639	13
BP	GO:0002720	positive regulation of cytokine production involved in immune response	17/1518	79/18903	0.000145495	0.0155204	0.0137643	CD226/CLEC7A/FFAR2/GATA3/IL18R1/IL6/KIR2DL4/LILRB1/P2RX7/PANX1/RIPK2/SASH3/SCIMP/SIRT1/TLR7/TNFSF4/TRAF6	17
BP	GO:0097485	neuron projection guidance	36/1518	237/18903	0.000155334	0.016274	0.0144326	ARHGEF25/BCL11B/BMP7/BOC/CXCL12/DLX5/DPYSL4/EFNB1/EGR2/EPHB3/FOXD1/GAP43/GATA3/GDF7/GLI2/ISL2/L1CAM/LAMA1/LAMC2/LHX1/NCAM1/NECTIN1/NGFR/OPHN1/PLXNA3/PTK2/RHOG/ROBO2/ROBO4/SCN1B/SEMA4D/SEMA6B/SIAH1/SMO/TMEFF1/WNT3	36
BP	GO:0042026	protein refolding	9/1518	27/18903	0.00016787	0.017113	0.0151767	BAG5/HSP90AA1/HSPA13/HSPA1A/HSPA1B/HSPA1L/HSPA6/HSPA8/HSPB1	9
BP	GO:0007160	cell-matrix adhesion	36/1518	238/18903	0.000169176	0.017113	0.0151767	ACER2/ACVRL1/ADAM9/ADAMTS13/ADAMTS9/CCR7/CD34/CDK6/COL17A1/CSF1/DDR1/EDA/FAM107A/FN1/ITGA2B/ITGA5/ITGA6/ITGA7/ITGB7/ITGBL1/L1CAM/LDB1/LYVE1/MMP14/NID1/PTK2/PTPRJ/ROCK1/SERPINE1/SKAP1/SMAD3/TESK2/THBS3/TNXB/TRIP6/WDPCP	36
BP	GO:0048799	animal organ maturation	10/1518	33/18903	0.00017996	0.0175365	0.0155522	ADAMTS7/DCHS1/GATA3/IGF1/RFLNB/RYR1/SEMA4D/SNX10/THBS3/XYLT1	10
BP	GO:0048562	embryonic organ morphogenesis	42/1518	294/18903	0.000186541	0.0175365	0.0155522	BBS5/BMP7/CDH23/COL11A1/DLG1/DLX5/DLX6/ENG/FBN1/FBN2/FLVCR1/FOXF1/FRS2/GATA2/GATA3/GJB6/GRHL2/HOXB3/HOXB9/HOXD9/LHX1/MAFB/MAPK3/MFAP2/MMP14/MYO7A/NIPBL/PHACTR4/PPP1R35/SHOX2/SMAD3/SMO/SOX18/SOX9/TBX15/TBX18/TBX6/TGFBR1/TMIE/TSHZ1/WDPCP/WNT11	42
BP	GO:0001819	positive regulation of cytokine production	62/1518	486/18903	0.000187059	0.0175365	0.0155522	ADCYAP1/AIF1/ARFGEF2/CARD11/CCR7/CD2/CD226/CD34/CD6/CLEC7A/EIF2AK3/FCN1/FFAR2/FLT4/FOXP3/G3BP1/GATA3/HSP90AA1/HSPA1A/HSPA1B/HSPB1/IL12RB1/IL16/IL18R1/IL1A/IL1RAP/IL1RL2/IL6/KIR2DL4/LILRB1/LTA/LY96/MCOLN2/NLRC4/NLRP1/P2RX7/PANX1/PDE4B/PELI1/PLA2R1/POLR3A/PTPN22/PTPRJ/RAB7B/RIPK1/RIPK2/SASH3/SCIMP/SERPINE1/SIRT1/SMAD3/STAT3/SULF2/TGFB1/TLR6/TLR7/TNFSF4/TOMM70/TRAF6/TRIM15/UCN/WNT11	62
BP	GO:0033674	positive regulation of kinase activity	63/1518	496/18903	0.000188307	0.0175365	0.0155522	ADAM9/ADCYAP1/ADNP/AGAP2/AXIN1/CCDC88A/CCL5/CCNT1/CCNT2/CCR7/CD300A/CSF1/DDR1/DLG1/DLG4/DVL3/EEF1A2/EPHB3/ERN1/ETAA1/FBXW7/FGFR1/FGFR4/FLT4/FZD10/GHR/GRM5/HMGA2/HSP90AA1/IGF1/LAT/LCP2/MAP3K10/MAP3K11/MAP3K12/MOB1B/MOB3C/MRE11/NBN/NRG1/P2RX7/PDGFB/PIK3CA/PIK3R4/PPIA/PRKAG2/PRNP/PTK2/ROR2/SIRT1/SNCA/STAP1/STK3/STK4/STRADA/TAB1/TAOK1/TELO2/TGFB1/TLR6/TRAF6/UCN/WNT11	63
BP	GO:0043410	positive regulation of MAPK cascade	63/1518	496/18903	0.000188307	0.0175365	0.0155522	ADAM9/ADCYAP1/ALOX12B/AXIN1/CCL2/CCL5/CCL8/CCR7/CD27/CDH2/CSPG4/DVL3/ERN1/FBXW7/FCRL3/FGF19/FGFR1/FGFR4/FLT4/FPR2/FRS2/FZD10/GHR/GPER1/GRM4/GRM5/IGF1/IL11/IL1A/IL6/LTBR/MAP3K10/MAP3K11/MAP3K12/MAP4K1/MAPK3/MAPK8IP2/NENF/NRG1/P2RX7/PDE6G/PDGFB/PPIA/PRKCA/PTPN22/PTPRJ/RAP1B/RELL2/RIPK1/RIPK2/ROCK1/ROR2/SCIMP/STK3/TAB1/TAOK1/TGFB1/TGFBR1/THPO/TLR6/TRAF6/XCL2/ZC3H12A	63
BP	GO:0002700	regulation of production of molecular mediator of immune response	30/1518	187/18903	0.000203119	0.0186203	0.0165135	BST2/CD226/CLEC7A/CUEDC2/FCRL3/FFAR2/FOXP3/GATA3/HFE/IL13RA2/IL18R1/IL6/JAK3/KIR2DL4/LILRB1/LITAF/P2RX7/PANX1/PKN1/PTPN22/RIPK2/SASH3/SCIMP/SIRT1/STX4/SUPT6H/TGFB1/TLR7/TNFSF4/TRAF6	30
BP	GO:0007204	positive regulation of cytosolic calcium ion concentration	32/1518	205/18903	0.000212672	0.0187645	0.0166413	ADCY5/ADCYAP1/CACNA1C/CCR4/CCR7/CMKLR1/CX3CR1/CXCL13/DLG4/F2RL3/FPR2/GALR2/GATA2/GNA13/GPER1/GPR18/GPR35/GPR65/HCRT/HRH4/JAK3/LPAR2/NOS1/P2RX2/P2RX5/P2RX7/P2RY10/PML/PTGDR/PTGER1/S1PR3/SLC8A1	32
BP	GO:2000628	regulation of miRNA metabolic process	16/1518	74/18903	0.000213123	0.0187645	0.0166413	GATA2/GATA3/KCNQ1OT1/KLF4/NGFR/PDGFB/POU5F1/RC3H1/REST/SMAD3/SOX9/STAT3/TERT/TGFB1/YY1/ZC3H12A	16
BP	GO:0048568	embryonic organ development	58/1518	449/18903	0.000214287	0.0187645	0.0166413	BBS5/BMP7/CDH23/CDX2/COL11A1/DLG1/DLX5/DLX6/ENG/EOMES/FBN1/FBN2/FBXW8/FLVCR1/FOXF1/FRS2/GATA2/GATA3/GJB6/GLI2/GRB2/GRHL2/HOXB3/HOXB9/HOXD9/LEF1/LHX1/MAFB/MAPK3/MED1/MFAP2/MMP14/MYO7A/NIPBL/PBX4/PDGFB/PHACTR4/PPP1R35/PRDM1/RBBP6/SCT/SHOX2/SMAD3/SMO/SOX18/SOX9/STK3/STK4/TBX15/TBX18/TBX6/TGFB1/TGFBR1/TMIE/TSHZ1/VASH1/WDPCP/WNT11	58
BP	GO:0045860	positive regulation of protein kinase activity	55/1518	420/18903	0.000218121	0.0188194	0.01669	ADAM9/ADCYAP1/ADNP/AGAP2/AXIN1/CCDC88A/CCL5/CCNT1/CCNT2/CCR7/CD300A/CSF1/DLG1/DLG4/DVL3/ERN1/ETAA1/FBXW7/FGFR1/FZD10/GHR/GRM5/HMGA2/HSP90AA1/IGF1/LAT/LCP2/MAP3K10/MAP3K11/MAP3K12/MOB1B/MOB3C/NRG1/P2RX7/PDGFB/PIK3CA/PPIA/PRKAG2/PRNP/PTK2/ROR2/SIRT1/SNCA/STAP1/STK3/STK4/STRADA/TAB1/TAOK1/TELO2/TGFB1/TLR6/TRAF6/UCN/WNT11	55
BP	GO:0035019	somatic stem cell population maintenance	15/1518	67/18903	0.000221866	0.0188479	0.0167153	BMP7/CDX2/CUL4A/GATA2/KLF4/LDB1/NIPBL/POU5F1/REST/SMO/SOX9/STAT3/TAF6L/ZFP36L2/ZHX2	15
BP	GO:0045599	negative regulation of fat cell differentiation	14/1518	60/18903	0.000224877	0.0188479	0.0167153	AXIN1/C1QL4/E2F1/ENPP1/GATA2/GATA3/GPER1/IL6/LRP3/SIRT1/SMAD3/TGFB1/WNT10B/ZFP36L2	14
BP	GO:0071674	mononuclear cell migration	32/1518	206/18903	0.000232804	0.0192375	0.0170608	ADTRP/AIF1/CCL2/CCL5/CCL8/CCR7/CD200R1/CD99/CH25H/CMKLR1/CSF1/CX3CR1/CXCL12/CXCL13/FPR2/FUT4/GATA3/IL6/ITGB7/JAM2/LRCH1/MAPK3/MIA3/PDGFB/PLEC/PTK2/SERPINE1/SIRPA/STK10/TRPM2/XCL2/ZAP70	32
BP	GO:0032944	regulation of mononuclear cell proliferation	36/1518	243/18903	0.000256427	0.0208953	0.018531	AIF1/CARD11/CCL5/CD209/CD300A/CD6/CSF1/CTLA4/DHPS/DLG1/DLG5/EFNB1/FCRL3/FOXP3/GAL/ICOSLG/IGF1/IL12RB1/IL1A/IL2RA/IL6/JAK3/LILRB1/LST1/NCK2/PELI1/PKN1/PRNP/PTPN22/RC3H1/RIPK2/SASH3/TNFSF4/TRAF6/TWSG1/ZAP70	36
BP	GO:0002062	chondrocyte differentiation	21/1518	114/18903	0.000265537	0.0212484	0.0188441	ACVRL1/ADAMTS7/COL11A1/COMP/EIF2AK3/HMGA2/MEF2D/RB1/RFLNB/RUNX3/SFRP2/SHOX2/SMAD3/SNAI2/SOX9/SULF2/TGFB1/TGFBR1/TWSG1/WNT10B/WNT5B	21
BP	GO:0045598	regulation of fat cell differentiation	25/1518	147/18903	0.00026874	0.0212484	0.0188441	AXIN1/BMP7/C1QL4/CMKLR1/E2F1/ENPP1/GATA2/GATA3/GNB3/GPER1/IL6/LRP3/NR1D1/SFRP2/SIRT1/SMAD3/SNAI2/STK3/STK4/SULT1E1/TGFB1/WNT10B/ZC3H12A/ZFP36L2/ZNF385A	25
BP	GO:0031668	cellular response to extracellular stimulus	38/1518	262/18903	0.000271625	0.0212484	0.0188441	ADNP/AIF1/AOC1/ATP2B1/CBL/CD68/EIF2AK3/FAM107A/FES/GLUL/HNRNPL/HSPA8/JMY/KIF26A/LAMP2/MAPK3/MED1/NUAK1/NUAK2/P2RX7/PDK2/PIK3C3/PIK3R4/PLEC/POSTN/PRKAG2/PRR5/RRAGB/SFRP2/SIRT1/SLC38A2/SNAI2/SZT2/TTC5/ULK1/USF1/USF2/ZC3H12A	38
BP	GO:0046777	protein autophosphorylation	34/1518	226/18903	0.00028063	0.0216379	0.0191896	AAK1/ATP13A2/ATR/CAMK4/CLK1/DDR1/EIF2AK3/ENG/ENPP1/EPHB3/ERN1/FES/FGFR1/FGFR4/FLT4/MAP3K10/MAP3K11/MAP3K12/MAP4K1/MAPK3/MOB1B/MRE11/NBN/PDGFB/PTK2/RAP2A/RIPK1/SMG1/STK10/STK17B/STK4/TAOK1/ULK1/ZAP70	34
BP	GO:0071496	cellular response to external stimulus	45/1518	328/18903	0.000283981	0.0216379	0.0191896	ADNP/AIF1/AOC1/ATP2B1/CBL/CD68/EIF2AK3/ENG/FAM107A/FES/GLUL/HNRNPL/HSPA8/JMY/KIF26A/LAMP2/LTBR/MAP3K1/MAPK3/MED1/NUAK1/NUAK2/P2RX7/PDK2/PIEZO2/PIK3C3/PIK3R4/PLEC/POSTN/PRKAG2/PRR5/RRAGB/SFRP2/SIRT1/SLC38A2/SNAI2/SOX9/SZT2/TLR7/TTC5/ULK1/USF1/USF2/WNT11/ZC3H12A	45
BP	GO:0035710	CD4-positive, alpha-beta T cell activation	21/1518	115/18903	0.00030071	0.0224339	0.0198955	CARD11/CTSL/FOXP3/GATA3/IL12RB1/IL18R1/IL2RA/IL6/JAK3/LEF1/NFKBID/NKG7/NKX2-3/RC3H1/RIPK2/RUNX3/SASH3/STAT3/TNFSF4/TWSG1/ZC3H12A	21
BP	GO:0007411	axon guidance	35/1518	236/18903	0.000303826	0.0224339	0.0198955	ARHGEF25/BCL11B/BMP7/BOC/CXCL12/DLX5/EFNB1/EGR2/EPHB3/FOXD1/GAP43/GATA3/GDF7/GLI2/ISL2/L1CAM/LAMA1/LAMC2/LHX1/NCAM1/NECTIN1/NGFR/OPHN1/PLXNA3/PTK2/RHOG/ROBO2/ROBO4/SCN1B/SEMA4D/SEMA6B/SIAH1/SMO/TMEFF1/WNT3	35
BP	GO:0048569	post-embryonic animal organ development	7/1518	18/18903	0.000306217	0.0224339	0.0198955	BCL11B/CDH23/FBN1/HMGN1/KLF4/MFAP2/MYO7A	7
BP	GO:0070977	bone maturation	9/1518	29/18903	0.000309723	0.0224339	0.0198955	ADAMTS7/DCHS1/IGF1/RFLNB/RYR1/SEMA4D/SNX10/THBS3/XYLT1	9
BP	GO:0072132	mesenchyme morphogenesis	13/1518	55/18903	0.000326067	0.0233297	0.02069	ACVRL1/BMP7/DCHS1/ENG/FOXF1/HEYL/LEF1/ROBO2/SMAD3/SNAI2/SOX9/TGFBR1/WNT11	13
BP	GO:0032946	positive regulation of mononuclear cell proliferation	25/1518	149/18903	0.000332605	0.0235107	0.0208505	AIF1/CARD11/CCL5/CD209/CD6/CSF1/DHPS/EFNB1/FCRL3/FOXP3/ICOSLG/IGF1/IL12RB1/IL1A/IL2RA/IL6/JAK3/NCK2/PELI1/PTPN22/RIPK2/SASH3/TNFSF4/TRAF6/ZAP70	25
BP	GO:0060485	mesenchyme development	43/1518	313/18903	0.0003723	0.0260034	0.0230611	ACVRL1/AMH/BASP1/BMP7/CDH2/DACT3/DCHS1/DLG5/EFNB1/ENG/EOMES/FGF19/FGFR1/FN1/FOXD1/FOXF1/GATA3/HEYL/HMGA2/IGF1/IL6/LEF1/MAPK3/NOTCH4/NRG1/PHACTR4/POGLUT1/PTK2/RFLNB/ROBO2/ROCK1/SEMA4D/SEMA6B/SFRP2/SMAD3/SMO/SNAI2/SOX9/TGFB1/TGFBR1/WNT10A/WNT11/ZNF703	43
BP	GO:0050670	regulation of lymphocyte proliferation	35/1518	239/18903	0.000386904	0.0267055	0.0236838	AIF1/CARD11/CCL5/CD209/CD300A/CD6/CTLA4/DHPS/DLG1/DLG5/EFNB1/FCRL3/FOXP3/GAL/ICOSLG/IGF1/IL12RB1/IL1A/IL2RA/IL6/JAK3/LILRB1/LST1/NCK2/PELI1/PKN1/PRNP/PTPN22/RC3H1/RIPK2/SASH3/TNFSF4/TRAF6/TWSG1/ZAP70	35
BP	GO:0001763	morphogenesis of a branching structure	31/1518	203/18903	0.000392069	0.0267473	0.0237209	BMP7/CSF1/DCHS1/DDR1/DLG1/DLG5/ENG/FOXD1/FOXF1/FRS2/GDF7/GLI2/GNA13/GRB2/GRHL2/HOXD11/LAMA1/LEF1/LHX1/MED1/MMP14/NOTCH4/PML/PRDM1/SFRP2/SHOX2/SMO/SNAI2/SOX9/STK4/WNT6	31
BP	GO:0002685	regulation of leukocyte migration	34/1518	231/18903	0.000423482	0.0285582	0.0253269	ADTRP/AIF1/CCL2/CCL5/CCL8/CCR7/CD200R1/CD300A/CD99/CMKLR1/CSF1/CX3CR1/CXCL12/CXCL13/FPR2/FUT4/GCNT1/GPR18/IL1A/IL6/JAM2/LRCH1/LYVE1/MAPK3/MIA3/MMP14/MPP1/PLVAP/PTK2/RHOG/SERPINE1/STAP1/STK10/XCL2	34
BP	GO:0030199	collagen fibril organization	14/1518	64/18903	0.000458327	0.0305569	0.0270994	ADAMTS14/ADAMTS2/ADAMTS3/ADAMTS7/COL11A1/COL5A2/COLGALT2/COMP/PLOD3/RB1/SFRP2/TGFBR1/TLL2/TNXB	14
BP	GO:0097529	myeloid leukocyte migration	35/1518	242/18903	0.000489589	0.0317633	0.0281693	ADGRE2/AIF1/CCL2/CCL5/CCL8/CCR7/CD177/CD200R1/CD300A/CD99/CMKLR1/CSF1/CX3CR1/CXCL12/CXCL13/FPR2/FUT4/IL1A/IL6/MAPK3/MCOLN2/MMP14/MPP1/PDE4B/PDGFB/PPIA/PREX1/PTK2/RHOG/ROR2/SCG2/SERPINE1/SIRPA/STAP1/XCL2	35
BP	GO:0032611	interleukin-1 beta production	20/1518	111/18903	0.000496214	0.0317633	0.0281693	CCR7/CD33/CLEC7A/CX3CR1/GIT1/HSPB1/IGF1/IL6/NLRC4/NLRP1/P2RX7/PANX1/PML/RIPK2/S1PR3/SIRPA/SMAD3/STAT3/TLR6/ZC3H12A	20
BP	GO:0032651	regulation of interleukin-1 beta production	20/1518	111/18903	0.000496214	0.0317633	0.0281693	CCR7/CD33/CLEC7A/CX3CR1/GIT1/HSPB1/IGF1/IL6/NLRC4/NLRP1/P2RX7/PANX1/PML/RIPK2/S1PR3/SIRPA/SMAD3/STAT3/TLR6/ZC3H12A	20
BP	GO:0061138	morphogenesis of a branching epithelium	29/1518	188/18903	0.000502264	0.0317633	0.0281693	BMP7/CSF1/DCHS1/DDR1/DLG1/DLG5/ENG/FOXD1/FOXF1/FRS2/GDF7/GLI2/GNA13/GRB2/GRHL2/HOXD11/LAMA1/LEF1/LHX1/MED1/MMP14/NOTCH4/PML/SFRP2/SMO/SNAI2/SOX9/STK4/WNT6	29
BP	GO:0007498	mesoderm development	23/1518	136/18903	0.000503492	0.0317633	0.0281693	AMH/AXIN1/BMP7/EOMES/FOXF1/HMGA2/IKZF1/KLF4/LDB1/LEF1/LHX1/MESP2/MIXL1/POGLUT1/RPS6KA6/SFRP2/SMAD3/SMO/TBX6/TRIM15/TWSG1/WNT11/WNT3	23
BP	GO:0045649	regulation of macrophage differentiation	8/1518	25/18903	0.000530844	0.0331326	0.0293837	CSF1/GATA2/PRKCA/PTPN2/RB1/RIPK1/ROR2/TGFB1	8
BP	GO:0002819	regulation of adaptive immune response	30/1518	198/18903	0.000551619	0.0339098	0.0300729	C4BPB/CD226/CD48/CLEC7A/FOXP3/GATA3/HFE/IL12RB1/IL18R1/IL6/JAK3/KLRC1/KLRD1/LILRB1/LTA/NFKBID/P2RX7/PKN1/RC3H1/RIPK2/SAMSN1/SASH3/SIRT1/SKAP1/SUPT6H/TGFB1/TNFSF4/TRAF6/WAS/ZC3H12A	30
BP	GO:0033627	cell adhesion mediated by integrin	17/1518	88/18903	0.000560635	0.0339098	0.0300729	ACER2/ADAM9/CCL5/CXCL13/FBN1/ITGA2B/ITGA5/ITGA6/ITGA7/ITGB7/ITGBL1/PDE3B/PTK2/SERPINE1/SFRP2/SKAP1/SNAI2	17
BP	GO:0043367	CD4-positive, alpha-beta T cell differentiation	17/1518	88/18903	0.000560635	0.0339098	0.0300729	CTSL/FOXP3/GATA3/IL12RB1/IL18R1/IL6/JAK3/LEF1/NFKBID/NKX2-3/RC3H1/RIPK2/RUNX3/SASH3/STAT3/TNFSF4/ZC3H12A	17
BP	GO:0045058	T cell selection	12/1518	51/18903	0.000572858	0.0342631	0.0303863	BCL11B/CARD11/CCR7/CTSL/FOXP3/GATA3/IL12RB1/IL6/PTPN2/STAT3/THEMIS/ZAP70	12
BP	GO:0060070	canonical Wnt signaling pathway	42/1518	310/18903	0.000578156	0.0342631	0.0303863	APC2/AXIN1/CDH2/CSNK1E/CSNK1G1/DACT3/DLX5/DVL3/EDA/FOXD1/FZD10/G3BP1/GATA3/HECW1/IGFBP1/KLF4/LEF1/LRP4/LZTS2/RECK/SFRP2/SIAH1/SMAD3/SNAI2/SOX7/SOX9/STK3/STK4/TBX18/TGFB1/TMEM198/TMEM88/TNKS2/UBR5/USP47/WNT10A/WNT10B/WNT11/WNT3/WNT5B/WNT6/ZNF703	42
BP	GO:0050671	positive regulation of lymphocyte proliferation	24/1518	146/18903	0.000588424	0.0344797	0.0305784	AIF1/CARD11/CCL5/CD209/CD6/DHPS/EFNB1/FCRL3/FOXP3/ICOSLG/IGF1/IL12RB1/IL1A/IL2RA/IL6/JAK3/NCK2/PELI1/PTPN22/RIPK2/SASH3/TNFSF4/TRAF6/ZAP70	24
BP	GO:0110148	biomineralization	28/1518	181/18903	0.000593869	0.0344797	0.0305784	ASPN/ATP2B1/BMP7/CLEC3B/COMP/EIF2AK3/ENPP1/FBLN7/FBN2/IBSP/IGF1/NBR1/NECTIN1/P2RX7/RFLNB/ROCK1/ROR2/SBNO2/SLC20A1/SLC8A1/SMAD3/SNX10/SOX9/TGFB1/TMEM119/WNT10B/WNT11/WNT6	28
BP	GO:0019722	calcium-mediated signaling	31/1518	208/18903	0.000599443	0.0344797	0.0305784	ADGRL1/CACNA1C/CCR4/CCR7/CHERP/CHP2/CLEC7A/CMKLR1/CX3CR1/EIF2AK3/FPR2/GRM5/GSTO1/IGF1/LAT/MYOZ1/NFATC1/NRG1/P2RX2/P2RX5/P2RX7/PDK2/PRNP/PTPRJ/SAMD14/SLA2/SLC8A1/TPCN2/TRPM2/TRPM8/ZAP70	31
BP	GO:0002768	immune response-regulating cell surface receptor signaling pathway	45/1518	341/18903	0.000664336	0.037145	0.0329421	BTNL9/CARD11/CCR7/CD200R1/CD226/CD300A/CD8A/CLEC7A/CMKLR1/CTLA4/FCN1/FCRL3/FFAR2/FOXP3/FPR2/GATA3/ICOSLG/IGHV3-11/KLRC1/KLRC2/KLRD1/LCP2/LILRB1/LIMK1/MAP3K1/NFKBID/PDE4B/PIK3CA/PLPP4/PRNP/PTK2/PTPN2/PTPN22/PTPRJ/RC3H1/RIPK2/SKAP1/SLA2/STAP1/THEMIS/TRAF6/TRBC1/TRBC2/ZAP70/ZC3H12A	45
BP	GO:0002698	negative regulation of immune effector process	21/1518	122/18903	0.000682419	0.037145	0.0329421	BST2/C4BPB/CD300A/CUEDC2/CX3CR1/FCRL3/FOXF1/FOXP3/GRN/HFE/IL13RA2/JAK3/KIR2DL4/KLRC1/KLRD1/LILRB1/RC3H1/SERPINB9/TGFB1/TNFSF4/ZC3H12A	21
BP	GO:0001707	mesoderm formation	15/1518	74/18903	0.000687743	0.037145	0.0329421	AXIN1/BMP7/EOMES/FOXF1/HMGA2/KLF4/LEF1/MESP2/SFRP2/SMAD3/TBX6/TRIM15/TWSG1/WNT11/WNT3	15
BP	GO:0034329	cell junction assembly	54/1518	430/18903	0.000688053	0.037145	0.0329421	ABI3/ACVRL1/ADGRL3/ADNP/CDH2/CDH5/CLDN4/CLSTN1/COL17A1/DCHS1/DLG1/DLG5/EPHB3/FAM107A/FN1/GAP43/GJB2/GJB6/GPC6/GRHL2/IL1RAP/ITGA5/ITGA6/LDB1/LINGO4/LRP4/LRRN3/MMP14/NECTIN1/NRG1/NTNG2/OPHN1/PKP2/PLEC/POF1B/PRKCA/PTK2/PTPRJ/RAMP2/RAP1B/ROBO2/ROCK1/SEMA4D/SETD5/SMAD3/SNAI2/SNCA/SRGAP2/TESK2/TRIP6/VMP1/WDPCP/WNT11/ZNF703	54
BP	GO:0002696	positive regulation of leukocyte activation	56/1518	450/18903	0.000689946	0.037145	0.0329421	AIF1/ARID1A/CARD11/CCL2/CCL5/CCR7/CD177/CD2/CD209/CD226/CD27/CD6/CLEC7A/CTSC/DHPS/EFNB1/FCRL3/FOXP3/GATA2/GATA3/GLI2/ICOS/ICOSLG/IGF1/IGHV3-11/IL12RB1/IL1A/IL1RL2/IL2RA/IL6/JAK3/KLRC2/LEF1/LILRB1/MAP3K8/MMP14/NCK2/NFKBID/PELI1/PIK3CA/PTPN22/RIPK2/RUNX3/SASH3/SIRPA/SMARCD2/STAP1/STX4/TGFB1/TLR6/TNFSF4/TRAF6/TRBC1/TRBC2/WNT10B/ZAP70	56
BP	GO:0003180	aortic valve morphogenesis	9/1518	32/18903	0.000696329	0.037145	0.0329421	GATA3/HEYL/NFATC1/RB1/ROBO2/ROCK1/SNAI2/SOX9/TGFB1	9
BP	GO:0031214	biomineral tissue development	27/1518	174/18903	0.000702148	0.037145	0.0329421	ASPN/ATP2B1/BMP7/CLEC3B/COMP/EIF2AK3/ENPP1/FBN2/IBSP/IGF1/NBR1/NECTIN1/P2RX7/RFLNB/ROCK1/ROR2/SBNO2/SLC20A1/SLC8A1/SMAD3/SNX10/SOX9/TGFB1/TMEM119/WNT10B/WNT11/WNT6	27
BP	GO:0009886	post-embryonic animal morphogenesis	6/1518	15/18903	0.000704642	0.037145	0.0329421	CDH23/FBN1/HMGN1/MFAP2/MYO7A/NKX2-3	6
BP	GO:0051235	maintenance of location	45/1518	342/18903	0.000706997	0.037145	0.0329421	ABCG1/ABHD5/CACNA1C/CCDC88A/CCR7/CHERP/ENPP1/F2RL3/FBN1/FBN2/FBXW7/FFAR2/FITM1/G3BP2/GM2A/GP1BB/GPAA1/GPER1/GSTO1/HAP1/HSP90B1/IL6/KDELR1/LMAN1/MCOLN2/MCOLN3/NFKBIE/NOS1/P2RX7/PLA2G4C/PLOD3/PML/PTPN2/RASA3/RYR1/SIRT1/SLC18A2/SLC30A3/SLC8A1/SNCA/SOAT1/SUN1/TPCN2/TRPM2/ZC3H12A	45
BP	GO:0007219	Notch signaling pathway	28/1518	183/18903	0.000709092	0.037145	0.0329421	AAK1/BMP7/CBFA2T2/CDK6/DLX1/EGFL7/FBXW7/GAS2/GATA2/HEYL/HIF1AN/IL2RA/MAML1/MESP2/METTL3/MIB2/MMP14/NOTCH2NLC/NOTCH4/NRIP2/POGLUT1/POSTN/ROBO2/S1PR3/SNAI2/SOX9/SPEN/STAT3	28
BP	GO:0048754	branching morphogenesis of an epithelial tube	25/1518	157/18903	0.000741245	0.0384857	0.0341311	BMP7/CSF1/DCHS1/DDR1/DLG1/DLG5/ENG/FOXD1/FOXF1/GDF7/GLI2/GNA13/HOXD11/LAMA1/LEF1/LHX1/MED1/MMP14/NOTCH4/PML/SFRP2/SMO/SOX9/STK4/WNT6	25
BP	GO:0007188	adenylate cyclase-modulating G protein-coupled receptor signaling pathway	35/1518	248/18903	0.000769739	0.0396146	0.0351322	ADCY5/ADCYAP1/ADGRE2/ADGRF3/ADGRG1/ADGRG3/ADGRL1/ADGRL2/ADGRL3/ADGRL4/ADM5/CALCRL/FPR2/GALR2/GNA12/GNA13/GNG2/GPER1/GPR65/GRM4/GRM5/HRH4/INSL3/LPAR2/NPR3/OXER1/PDE4B/PRKCA/PSAP/PTGER1/RAMP2/RGS2/RIMS2/S1PR3/SSTR2	35
BP	GO:0046634	regulation of alpha-beta T cell activation	20/1518	115/18903	0.000792164	0.0404141	0.0358413	CARD11/CD300A/FOXP3/GATA3/HFE/IL12RB1/IL2RA/JAK3/LILRB1/NFKBID/PRDM1/PTPN22/RC3H1/RIPK2/RUNX3/SASH3/TNFSF4/TWSG1/ZAP70/ZC3H12A	20
BP	GO:0050920	regulation of chemotaxis	33/1518	230/18903	0.000803961	0.0406624	0.0360615	AIF1/CCL2/CCL5/CCR4/CCR7/CMKLR1/CSF1/CX3CR1/CXCL12/CXCL13/FGFR1/FPR2/GPR18/HSPB1/IL16/IL6/MAPK3/MPP1/PDGFB/PLXNA3/PTK2/PTPN2/ROBO2/SCG2/SEMA4D/SEMA6B/SERPINE1/SMAD3/STAP1/STX4/TGFB1/WNT3/XCL2	33
BP	GO:0048872	homeostasis of number of cells	40/1518	296/18903	0.000811444	0.0406901	0.0360861	ADGRG1/CARD11/CCR4/CCR7/CDH2/CDK6/CSF1/CX3CR1/DNASE2/EMCN/FLVCR1/FOXP3/GATA2/GATA3/HSPA1A/HSPA1B/IKZF1/IL2RA/IL6/JAK3/KLF1/KMT2E/LAT/LDB1/MAEA/MAFB/MED1/NKX2-3/P2RX7/PDE4B/PKN1/PTPN2/RB1/RC3H1/RHEX/RRN3/SASH3/SMO/SOX9/STAT3	40
BP	GO:0042098	T cell proliferation	31/1518	212/18903	0.000829463	0.0412412	0.0365748	AIF1/CARD11/CCL5/CD209/CD6/CTLA4/DHPS/DLG1/DLG5/EFNB1/FOXP3/ICOSLG/IGF1/IL12RB1/IL1A/IL2RA/IL6/JAK3/LILRB1/NCK2/P2RX7/PELI1/PRNP/PTPN22/RC3H1/RIPK2/SASH3/TNFSF4/TRAF6/TWSG1/ZAP70	31
BP	GO:0072676	lymphocyte migration	21/1518	124/18903	0.000849227	0.041869	0.0371316	ADTRP/AIF1/CCL2/CCL5/CCL8/CCR7/CD200R1/CD99/CH25H/CXCL12/CXCL13/FUT4/GATA3/ITGB7/JAM2/LRCH1/MIA3/PLEC/STK10/XCL2/ZAP70	21
BP	GO:0002704	negative regulation of leukocyte mediated immunity	14/1518	68/18903	0.000872481	0.042657	0.0378305	BST2/C4BPB/CD300A/CX3CR1/FOXF1/FOXP3/HFE/IL13RA2/JAK3/KIR2DL4/KLRC1/KLRD1/LILRB1/SERPINB9	14
BP	GO:0048332	mesoderm morphogenesis	15/1518	76/18903	0.000920452	0.0446305	0.0395806	AXIN1/BMP7/EOMES/FOXF1/HMGA2/KLF4/LEF1/MESP2/SFRP2/SMAD3/TBX6/TRIM15/TWSG1/WNT11/WNT3	15
BP	GO:1902893	regulation of miRNA transcription	13/1518	61/18903	0.000939475	0.0449741	0.0398854	GATA2/GATA3/KLF4/NGFR/PDGFB/POU5F1/REST/SMAD3/SOX9/STAT3/TERT/TGFB1/YY1	13
BP	GO:1903055	positive regulation of extracellular matrix organization	8/1518	27/18903	0.00094287	0.0449741	0.0398854	CARMIL2/IL6/MELTF/RB1/SMAD3/SOX9/TGFB1/TNXB	8
BP	GO:0050867	positive regulation of cell activation	57/1518	467/18903	0.000991811	0.0467704	0.0414784	AIF1/ARID1A/CARD11/CCL2/CCL5/CCR7/CD177/CD2/CD209/CD226/CD27/CD6/CLEC7A/CTSC/DHPS/EFNB1/FCRL3/FOXP3/GATA2/GATA3/GLI2/GP1BB/ICOS/ICOSLG/IGF1/IGHV3-11/IL12RB1/IL1A/IL1RL2/IL2RA/IL6/JAK3/KLRC2/LEF1/LILRB1/MAP3K8/MMP14/NCK2/NFKBID/PELI1/PIK3CA/PTPN22/RIPK2/RUNX3/SASH3/SIRPA/SMARCD2/STAP1/STX4/TGFB1/TLR6/TNFSF4/TRAF6/TRBC1/TRBC2/WNT10B/ZAP70	57
BP	GO:0002699	positive regulation of immune effector process	36/1518	261/18903	0.000996472	0.0467704	0.0414784	ADGRE2/CD177/CD226/CD300A/CLEC7A/FCN1/FES/FFAR2/FOXF1/FOXP3/GATA2/GATA3/IL12RB1/IL13RA2/IL18R1/IL6/KIR2DL4/KLRC2/KLRD1/LILRB1/LTA/NFKBID/P2RX7/PANX1/PTPN22/PTPRJ/RIPK2/SASH3/SCIMP/SIRT1/STAP1/STX4/TGFB1/TLR7/TNFSF4/TRAF6	36
BP	GO:0048563	post-embryonic animal organ morphogenesis	5/1518	11/18903	0.00101564	0.0472917	0.0419407	CDH23/FBN1/HMGN1/MFAP2/MYO7A	5
BP	GO:0048762	mesenchymal cell differentiation	35/1518	252/18903	0.00102729	0.0474576	0.0420878	BMP7/CDH2/DACT3/DLG5/EFNB1/ENG/EOMES/FGF19/FGFR1/FN1/GATA3/HEYL/HMGA2/IGF1/IL6/LEF1/MAPK3/NOTCH4/NRG1/PHACTR4/PTK2/RFLNB/ROCK1/SEMA4D/SEMA6B/SFRP2/SMAD3/SMO/SNAI2/SOX9/TGFB1/TGFBR1/WNT10A/WNT11/ZNF703	35
BP	GO:0010715	regulation of extracellular matrix disassembly	6/1518	16/18903	0.0010512	0.0474941	0.0421202	CARMIL2/DDR1/FGFR4/IL6/MELTF/TGFB1	6
BP	GO:0045651	positive regulation of macrophage differentiation	6/1518	16/18903	0.0010512	0.0474941	0.0421202	CSF1/PRKCA/RB1/RIPK1/ROR2/TGFB1	6
BP	GO:0001654	eye development	49/1518	388/18903	0.00105237	0.0474941	0.0421202	ACVRL1/ARHGEF15/ATP2B1/BCL11B/BMP7/CABP4/CACNA1C/CALB1/CLCN2/CLN8/COL5A2/CRYBA2/CRYGS/CTNS/DLG1/DLX1/FBN1/FBN2/FRS2/GATA3/GRHL2/HMGN1/KLF4/LAMA1/LHX1/MED1/MFAP2/MYO7A/NECTIN1/NIPBL/OLFM3/PBX4/PHACTR4/PRDM1/RAB3GAP1/RDH13/SLC17A7/SMAD3/SOX9/STAT3/TFAP2B/TGFBR1/TTLL5/TWSG1/WDPCP/WNT5B/WNT6/YY1/ZHX2	49
BP	GO:0045580	regulation of T cell differentiation	27/1518	179/18903	0.00108906	0.0479793	0.0425505	ARID1A/CAMK4/CARD11/CD2/CD27/CTLA4/FOXP3/GATA3/GLI2/IL12RB1/IL1RL2/IL2RA/JAK3/LEF1/METTL3/NFKBID/PRDM1/PTPN2/RC3H1/RIPK2/RUNX3/SASH3/SMARCD2/TNFSF4/WNT10B/ZAP70/ZC3H12A	27
BP	GO:0043506	regulation of JUN kinase activity	13/1518	62/18903	0.00110277	0.0479793	0.0425505	AXIN1/DVL3/ERN1/FZD10/MAP3K10/MAP3K11/MAP3K12/PTPN22/ROR2/SFRP2/TLR6/TNXB/TRAF6	13
BP	GO:0061614	miRNA transcription	13/1518	62/18903	0.00110277	0.0479793	0.0425505	GATA2/GATA3/KLF4/NGFR/PDGFB/POU5F1/REST/SMAD3/SOX9/STAT3/TERT/TGFB1/YY1	13
BP	GO:0030326	embryonic limb morphogenesis	20/1518	118/18903	0.00110401	0.0479793	0.0425505	BMP7/CACNA1C/DLX5/DLX6/FBN2/FLVCR1/GNA12/GRHL2/HOXA10/HOXD9/LEF1/LRP4/MED1/NIPBL/PITX1/RECK/SFRP2/SHOX2/WDPCP/WNT3	20
BP	GO:0035113	embryonic appendage morphogenesis	20/1518	118/18903	0.00110401	0.0479793	0.0425505	BMP7/CACNA1C/DLX5/DLX6/FBN2/FLVCR1/GNA12/GRHL2/HOXA10/HOXD9/LEF1/LRP4/MED1/NIPBL/PITX1/RECK/SFRP2/SHOX2/WDPCP/WNT3	20
BP	GO:0050921	positive regulation of chemotaxis	23/1518	144/18903	0.00113411	0.0489252	0.0433894	AIF1/CCL5/CCR4/CCR7/CMKLR1/CSF1/CX3CR1/CXCL12/CXCL13/FGFR1/FPR2/HSPB1/IL16/IL6/MAPK3/PDGFB/PTK2/SCG2/SERPINE1/SMAD3/STX4/TGFB1/XCL2	23

## Sheet: GO_cluster8
Table S4. Gene ontology terms enriched in clusters of epithelial cells by mfuzz method
ONTOLOGY	ID	Description	GeneRatio	BgRatio	pvalue	p.adjust	qvalue	geneID	Count
BP	GO:0007409	axonogenesis	132/3365	438/18903	1.27333e-10	2.8202e-07	2.20734e-07	ABL1/ADARB1/ADGRB1/AFG3L2/APLP2/APOE/APP/ARHGAP35/ARTN/ATOH7/AUTS2/B4GALT6/BAIAP2/BDNF/BMPR2/C9orf72/CCK/CDH4/CDK5R2/CNTN1/CNTN5/CNTNAP1/COBL/CSF1R/CTTN/CYFIP1/DAB1/DAG1/DBNL/DSCAML1/EDN3/EFNA5/EFNB2/EFNB3/EMB/EPHA3/EPHA5/EPHA6/EPHA7/EPHA8/EPHB4/EPHB6/EVX1/EXT1/FEZ1/FEZF2/GDNF/GLI3/GOLGA4/HDAC6/HOXA2/ISL1/ISLR2/ITGA4/KIF5A/LAMA2/LAMA5/LGR6/LHX2/LHX3/LHX4/LRRC4C/MACF1/MAP2K2/MARK2/MBP/MCF2/MEGF8/M…	132
BP	GO:0061564	axon development	144/3365	490/18903	1.33849e-10	2.8202e-07	2.20734e-07	ABL1/ADARB1/ADGRB1/AFG3L2/APLP2/APOA4/APOD/APOE/APP/ARHGAP35/ARTN/ATOH7/AUTS2/B4GALT6/BAIAP2/BDNF/BMPR2/C9orf72/CAMSAP2/CCK/CDH4/CDK5R2/CERS2/CNTN1/CNTN5/CNTNAP1/COBL/CSF1R/CTTN/CYFIP1/DAB1/DAG1/DBNL/DSCAML1/EDN3/EFNA5/EFNB2/EFNB3/EMB/EPHA3/EPHA5/EPHA6/EPHA7/EPHA8/EPHB4/EPHB6/EVX1/EXT1/FEZ1/FEZF2/FLNA/GDNF/GLI3/GOLGA4/HDAC6/HOXA2/INPP5F/ISL1/ISLR2/ITGA4/JUN/KIF5A/KREMEN1/LAMA2/LAMA5/LGR6/LHX2/LHX…	144
BP	GO:0022407	regulation of cell-cell adhesion	144/3365	490/18903	1.33849e-10	2.8202e-07	2.20734e-07	ABAT/ABL1/ADORA2A/AKT1/ALOX12/APOA1/ARID1B/ARID2/B4GALNT2/BAD/BMP4/BRD7/BTN2A2/CD1D/CD3E/CD4/CD40LG/CD47/CD55/CD80/CD81/CD83/CD86/CEBPB/CHST2/CR1/CRTAM/CTSG/DOCK8/DPP4/DUSP3/EBI3/EFNA5/EFNB2/EFNB3/EGR3/ELANE/EMILIN2/EPHA7/ETS1/FCGR2B/FERMT3/FGL2/FLOT2/FUT7/GLI3/GP6/GPAM/HAS2/HAVCR2/HLA-DQA1/HLA-E/HLX/HSPH1/IFNB1/IFNG/IFNL1/IGF2/IGFBP2/IL10/IL18/IL1B/IL2RG/IL4/IL4I1/IL6ST/IL7R/ITGA4/ITGB2/LAG3/LAP…	144
BP	GO:1903131	mononuclear cell differentiation	139/3365	473/18903	2.8113e-10	4.44256e-07	3.47713e-07	ABL1/ARID1B/ARID2/ARMC5/ATM/ATP7A/AXL/BAD/BMP4/BRD7/BTK/BTN2A2/CCR6/CD1D/CD3D/CD3E/CD4/CD40LG/CD80/CD83/CD86/CEBPB/CLEC4D/CLEC4E/CR1/CR2/CRTAM/CSF1R/CSF2/CTSK/DCAF1/DCSTAMP/DHRS2/DOCK10/DOCK11/DOCK2/EGR1/EGR3/ENTPD7/EP300/F2RL1/FCER1G/FCGR2B/FGL2/FLT3/FNIP1/FOS/FOXN1/FUT7/FZD9/GLI3/GPR183/HDAC4/HLX/IFNB1/IFNG/IFNL1/IKZF3/IL10/IL18/IL1B/IL2RG/IL4/IL4I1/IL6R/IL7R/IRF4/IRF8/ITGA4/ITGB6/ITK/JAG2/JUN/…	139
BP	GO:0030098	lymphocyte differentiation	124/3365	419/18903	1.60573e-09	2.02997e-06	1.58883e-06	ABL1/ARID1B/ARID2/ARMC5/ATM/ATP7A/AXL/BAD/BMP4/BRD7/BTK/BTN2A2/CCR6/CD1D/CD3D/CD3E/CD4/CD40LG/CD80/CD83/CD86/CLEC4D/CLEC4E/CR1/CR2/CRTAM/DCAF1/DOCK10/DOCK11/DOCK2/EGR1/EGR3/ENTPD7/EP300/FCER1G/FCGR2B/FGL2/FLT3/FNIP1/FOXN1/FUT7/FZD9/GLI3/GPR183/HDAC4/HLX/IFNB1/IFNG/IFNL1/IKZF3/IL10/IL18/IL1B/IL2RG/IL4/IL4I1/IL6R/IL7R/IRF4/IRF8/ITGA4/ITK/JAG2/JUNB/KLF6/LAG3/LCK/LEPR/LIG4/LILRB2/LILRB4/LY6D/LYL1/MAL…	124
BP	GO:0006898	receptor-mediated endocytosis	85/3365	257/18903	2.13448e-09	2.24867e-06	1.76001e-06	ABCA2/ACE2/ANKRD13D/AP1G1/AP2A2/APOC1/APOC2/APOE/ARC/ARHGAP27/ATAD1/ATXN2/BMP2K/CACNG4/CACNG7/CACNG8/CANX/CD14/CD81/CLEC9A/CLTC/CTTN/CXCL8/DAB2/DBNL/DNAJC13/DNM1/DPP4/DRD4/EFNB2/EGF/EPS15/FCER1G/FCGR1A/FCGR2B/FCHO2/FCHSD2/FMR1/GAK/GRIA1/GRK2/HSPG2/IL4/INPP5F/ITGA4/ITGAM/ITGAV/ITGB2/ITSN1/ITSN2/LILRB4/LRP1/LRP6/LRPAP1/LRRTM2/MAGI2/MICALL1/MRC1/MSR1/NECAB2/NEDD4/PICALM/PICK1/PIKFYVE/PIP5K1C/PPP3R1/…	85
BP	GO:0060348	bone development	78/3365	233/18903	5.26666e-09	4.16163e-06	3.25726e-06	ACP5/ADAMTS12/AMER1/ATP6AP1/BBX/BGN/BMP4/BMPR2/BNC2/CBS/CCDC154/CHSY1/COL1A1/COL27A1/COL3A1/DYM/EP300/EPYC/EVC/EXT1/EXT2/FGF18/FGF8/FGFR3/FLI1/FLNA/FREM1/GLG1/GLI3/GNAS/GP5/HAS2/HOXA11/IFITM5/INPPL1/ITGB6/LEPR/LRRC17/LRRK1/MATN1/MBTPS2/MEF2C/MEGF8/MIGA2/MMP16/MSX1/MSX2/NPPC/NPR2/NSD2/OGN/PAPPA2/PAPSS2/PDGFC/PLS3/PPIB/PTGER4/PTPRC/RANBP3L/RARB/RFLNA/RIPPLY2/RUNX2/SCX/SERPINH1/SFRP4/SH2B3/SLC38A10/…	78
BP	GO:0002698	negative regulation of immune effector process	49/3365	122/18903	5.26706e-09	4.16163e-06	3.25726e-06	A2M/ACP5/AHR/APOA1/APOA2/AXL/C4BPA/CD47/CD55/CD84/CD96/CLEC12B/CR1/CR2/CSMD3/FCGR2B/FER/FGL2/HAVCR2/HLA-E/HLX/HMOX1/IFNB1/IFNL1/IL10/IL4/IL4I1/IL7R/LILRB4/NCKAP1L/NDFIP1/NOD2/PARP3/PGLYRP2/PPP3CB/PRG2/PTPRC/SLAMF1/SLAMF8/SMAD7/SOCS5/SPI1/TBX21/TGFB2/TGFB3/TNF/TNFSF18/TWIST1/VSIG4	49
BP	GO:0050900	leukocyte migration	117/3365	398/18903	7.05918e-09	4.9579e-06	3.88049e-06	ABL1/ADAM10/AKT1/APOD/APP/ARTN/ASB2/BDKRB1/BST1/C3AR1/C5AR1/CALR/CCL17/CCL18/CCL3/CCL3L1/CCL4/CCL7/CCN3/CCR1/CCR6/CD200/CD47/CD81/CD99L2/CHGA/CHST2/CRTAM/CSF1R/CTSG/CXCL1/CXCL2/CXCL3/CXCL8/CXCL9/CXCR5/CYP7B1/DOCK8/DPP4/DUSP1/EDN3/ELANE/EMILIN1/EXT1/F2RL1/FCER1G/FER/FLT1/FUT7/GBF1/GCSAML/GPR183/GPSM3/HMOX1/HRH1/IL10/IL17RA/IL1B/IL4/IL6R/ITGA3/ITGA4/ITGA9/ITGAL/ITGB2/LCK/LGMN/LYST/MMP2/MMP28/MMP9/M…	117
BP	GO:0045785	positive regulation of cell adhesion	136/3365	484/18903	1.03039e-08	6.29829e-06	4.92959e-06	ABI3BP/ABL1/AKT1/APBB1IP/APOA1/ARID1B/ARID2/ARL2/ATM/BAD/BRD7/BTN2A2/CALR/CASS4/CCDC80/CD1D/CD3E/CD4/CD40LG/CD47/CD55/CD80/CD81/CD83/CD86/CHST2/COL16A1/COL26A1/CR1/CTSG/DAB2/DAG1/DMP1/DOCK1/DOCK8/DPP4/DUSP26/EBI3/ECM2/EDIL3/EFEMP2/EFNB2/EFNB3/EGR3/ELANE/EMILIN1/EMILIN2/ETS1/FLNA/FLOT2/FOXC2/FUT7/GLI3/GP6/GPAM/HAS2/HAVCR2/HLA-DQA1/HLA-E/HLX/HSPH1/IFNG/IGF2/IGFBP2/IL10/IL18/IL1B/IL2RG/IL4/IL4I1/IL6…	136
BP	GO:0002683	negative regulation of immune system process	128/3365	449/18903	1.09605e-08	6.29829e-06	4.92959e-06	A2M/ACP5/ADORA2A/AHR/AKT1/APOA1/APOA2/APOD/ATM/AXL/BMP4/BTK/BTN2A2/C1QC/C4BPA/CCL3/CCN3/CD200/CD300LF/CD47/CD55/CD80/CD84/CD86/CD96/CEBPA/CEBPB/CLEC12B/COL3A1/CR1/CR2/CRTAM/CSMD3/CTSG/DPP4/DUSP1/DUSP3/ELF1/EMILIN1/FCGR2B/FER/FGL2/FGR/GLI3/GPAM/GPR137/GPR55/HAVCR2/HLA-E/HLX/HMOX1/IFNB1/IFNL1/IL10/IL4/IL4I1/IL7R/LAG3/LAPTM5/LILRB2/LILRB3/LILRB4/LPXN/LRRC17/LRRC32/MERTK/MILR1/MMP12/MMP28/MNDA/NCKAP1…	128
BP	GO:0032103	positive regulation of response to external stimulus	131/3365	464/18903	1.40598e-08	7.40601e-06	5.79659e-06	ABCC1/ADAM10/ANKRD17/AP1G1/APP/ARTN/BMPR2/BTK/C2CD4B/C3AR1/C5AR1/CALR/CASP1/CCL3/CCL4/CCL7/CCR1/CCR6/CD14/CD180/CD1D/CD47/CD81/CEBPA/CEBPB/CLEC6A/CLOCK/CPB2/CREBBP/CRTAM/CSF1R/CXCL8/EDN3/EMILIN1/EMILIN2/EP300/ETS1/F2RL1/FCGR1A/FGF18/FGF2/FLNA/GPSM3/HAVCR2/HEXIM1/HLA-E/HPX/HYAL2/IFNB1/IFNG/IKBKE/IL17RA/IL18/IL1B/IL4/IL6R/IL6ST/IRGM/KLRC3/KLRC4/LAG3/LAMP1/LGALS2/LGMN/LILRA5/LRSAM1/LY86/MAVS/MEGF8/M…	131
BP	GO:1903037	regulation of leukocyte cell-cell adhesion	111/3365	377/18903	1.55561e-08	7.56386e-06	5.92014e-06	ABL1/ADORA2A/AKT1/ARID1B/ARID2/BAD/BMP4/BRD7/BTN2A2/CD1D/CD3E/CD4/CD40LG/CD47/CD55/CD80/CD81/CD83/CD86/CEBPB/CHST2/CR1/CRTAM/CTSG/DOCK8/DPP4/DUSP3/EBI3/EFNB2/EFNB3/EGR3/ELANE/ETS1/FCGR2B/FGL2/FLOT2/FUT7/GLI3/GPAM/HAS2/HAVCR2/HLA-DQA1/HLA-E/HLX/HSPH1/IFNB1/IFNG/IFNL1/IGF2/IGFBP2/IL10/IL18/IL1B/IL2RG/IL4/IL4I1/IL6ST/IL7R/ITGA4/ITGB2/LAG3/LAPTM5/LCK/LILRB2/LILRB4/LRRC32/MALT1/NCKAP1L/NDFIP1/NFAT5/NF…	111
BP	GO:0048705	skeletal system morphogenesis	75/3365	227/18903	1.94236e-08	8.76974e-06	6.86397e-06	ACP5/ALX4/ANKRD11/ARID5B/BMP1/BMP4/BMPR2/CBS/CHST11/CHSY1/COL1A1/COL27A1/COL3A1/CSRNP1/DSCAML1/EXT1/EXT2/EYA1/FGF18/FGF8/FGFR3/FGR/FOXC2/FREM1/GLG1/GLI3/HAS2/HOXA11/HOXA2/HOXA4/HOXB2/HOXB8/HOXD10/HOXD8/HYAL2/IFITM5/IFT140/INPPL1/IRX5/MATN1/MEF2C/MEGF8/MMP16/MMP2/MSX1/MSX2/NKX3-2/NOG/NPPC/PAPPA2/PKD1/PLEKHA1/RARB/RFLNA/RIPPLY2/RUNX2/RYK/SCX/SERPINH1/SETD2/SFRP4/SGPL1/SMAD2/SOX6/TCF15/TGFB3/TIFAB/T…	75
BP	GO:0050808	synapse organization	123/3365	432/18903	2.28707e-08	9.05986e-06	7.09104e-06	ABHD17A/ABHD17B/ABL1/ADAM10/ADGRB1/ADGRB3/AFG3L2/APOE/APP/ARC/ARHGAP22/ARHGAP39/ARHGEF9/BAIAP2/BDNF/C1QA/C1QB/C1QC/C1QL1/C5AR1/CACNB2/CACNB4/CAPRIN2/CBLN2/CHRNA7/CNKSR2/CNTN5/CNTNAP1/CTTN/CUX2/CYFIP1/DAG1/DBNL/DIP2A/DLGAP3/DOCK10/EFNA5/EFNB2/EIF4G1/ELFN1/EPHA7/FCGR2B/FLNA/FRRS1L/FZD1/FZD9/GABRA1/GABRA2/GABRB2/GDNF/GRID2/GRIPAP1/HAPLN4/HDAC6/IGFN1/IL10/IL10RA/IL1RAPL1/ITGA3/ITGAM/KIRREL3/LGI2/LGMN…	123
BP	GO:0007611	learning or memory	86/3365	273/18903	2.29327e-08	9.05986e-06	7.09104e-06	ABCC8/ABL1/ADGRB3/AMFR/APOE/APP/ARC/ASIC1/ATAD1/ATXN1L/B4GALT2/BDNF/BTG2/C1QL1/CCND2/CEBPB/CHRNA7/CIC/CRTC1/CUX2/DNAH11/EGFR/EIF2AK4/EP300/FOS/FZD9/GABRA5/GALR3/GLP1R/GRIA1/GRIN2A/GRPR/HRH1/HTR2A/HTT/ITGA3/JPH3/JPH4/KCNK10/KCNK2/KCNK4/KMT2A/LGMN/LHX8/LILRB2/MECP2/MEF2C/MEIS2/MUSK/NF1/NGF/NLGN4X/NOG/NPTN/NRXN1/NRXN2/NTF4/NTSR1/OXT/PAK5/PDE1B/PICALM/PJA2/PLA2G6/PPP1R9B/PPP3CB/PRKAR2B/PRKCG/PTCHD1/P…	86
BP	GO:0050866	negative regulation of cell activation	73/3365	221/18903	3.02074e-08	1.12318e-05	8.79102e-06	ABAT/ADORA2A/ALOX12/APOE/ATM/AXL/BMP4/BTK/BTN2A2/CD200/CD300LF/CD80/CD84/CD86/CEBPB/CR1/CRTAM/CTSG/DUSP3/EMILIN1/FCGR2B/FER/FGL2/FGR/GLI3/HAVCR2/HLX/HMOX1/IFNB1/IFNL1/IL10/IL4/IL4I1/LAG3/LAPTM5/LILRB2/LILRB4/LRRC32/MERTK/MILR1/MNDA/NCKAP1L/NDFIP1/NR1H3/NRARP/PARP3/PDGFA/PGLYRP2/PIBF1/PTEN/PTPRC/SCRIB/SH2B3/SHH/SMAD7/SOCS1/SOCS5/SOCS6/SPI1/TAFA3/TBC1D10C/TBX21/THBD/TIGIT/TNFAIP3/TNFAIP8L2/TNFRSF14…	73
BP	GO:0007159	leukocyte cell-cell adhesion	118/3365	414/18903	4.12385e-08	1.39131e-05	1.08896e-05	ABL1/ADORA2A/AKT1/APOA4/ARID1B/ARID2/BAD/BMP4/BRD7/BTN2A2/CD1D/CD3E/CD4/CD40LG/CD47/CD55/CD80/CD81/CD83/CD86/CEBPB/CHST2/CR1/CRTAM/CTSG/DOCK8/DPP4/DUSP3/EBI3/EFNB2/EFNB3/EGR3/ELANE/ETS1/EXT1/FCGR2B/FERMT3/FGL2/FLOT2/FUT7/GLI3/GPAM/HAS2/HAVCR2/HLA-DQA1/HLA-E/HLX/HSPH1/IFNB1/IFNG/IFNL1/IGF2/IGFBP2/IL10/IL18/IL1B/IL2RG/IL4/IL4I1/IL6ST/IL7R/ITGA4/ITGAL/ITGB2/LAG3/LAPTM5/LCK/LILRB2/LILRB4/LRRC32/MALT1…	118
BP	GO:0002697	regulation of immune effector process	110/3365	379/18903	4.18208e-08	1.39131e-05	1.08896e-05	A2M/ACP5/AHR/ANKRD17/AP1G1/APOA1/APOA2/AXL/BTK/C4BPA/CD1D/CD40/CD40LG/CD47/CD55/CD80/CD81/CD84/CD86/CD96/CFH/CLEC12B/CR1/CR2/CRTAM/CSMD3/DENND1B/EXOSC6/F2RL1/FCGR1A/FCGR2B/FER/FGL2/FGR/FUT7/HAVCR2/HLA-E/HLX/HMOX1/HPX/IFNB1/IFNG/IFNL1/IL10/IL18/IL1B/IL4/IL4I1/IL7R/IRF4/ITGAM/ITGB2/JUNB/KLRB1/KLRC3/KLRC4/LACC1/LAG3/LAMP1/LAPTM5/LILRB4/MALT1/MAPKAPK2/MAVS/MR1/MYO18A/NCKAP1L/NCR1/NDFIP1/NFKBIZ/NLRP3/…	110
BP	GO:0007411	axon guidance	76/3365	236/18903	5.32129e-08	1.68179e-05	1.31632e-05	APP/ARHGAP35/ARTN/ATOH7/BDNF/BMPR2/CDH4/CDK5R2/CNTN1/CNTN5/CSF1R/CYFIP1/DAG1/DSCAML1/EDN3/EFNA5/EFNB2/EFNB3/EMB/EPHA3/EPHA5/EPHA6/EPHA7/EPHA8/EPHB4/EPHB6/EVX1/EXT1/FEZ1/FEZF2/GDNF/GLI3/HOXA2/ISL1/KIF5A/LAMA2/LAMA5/LGR6/LHX2/LHX3/LHX4/MEGF8/MYCBP2/NEO1/NOG/NOTCH1/NPTN/NRXN1/NTN5/PLXNA1/PLXNC1/PLXND1/PTCH1/PTPRM/PTPRO/RAC1/RELN/RHOH/RNF165/ROBO1/RYK/SEMA3E/SEMA4G/SEMA5B/SEMA7A/SHH/SLIT2/SLIT3/SMAD4…	76
BP	GO:0097485	neuron projection guidance	76/3365	237/18903	6.48431e-08	1.95178e-05	1.52763e-05	APP/ARHGAP35/ARTN/ATOH7/BDNF/BMPR2/CDH4/CDK5R2/CNTN1/CNTN5/CSF1R/CYFIP1/DAG1/DSCAML1/EDN3/EFNA5/EFNB2/EFNB3/EMB/EPHA3/EPHA5/EPHA6/EPHA7/EPHA8/EPHB4/EPHB6/EVX1/EXT1/FEZ1/FEZF2/GDNF/GLI3/HOXA2/ISL1/KIF5A/LAMA2/LAMA5/LGR6/LHX2/LHX3/LHX4/MEGF8/MYCBP2/NEO1/NOG/NOTCH1/NPTN/NRXN1/NTN5/PLXNA1/PLXNC1/PLXND1/PTCH1/PTPRM/PTPRO/RAC1/RELN/RHOH/RNF165/ROBO1/RYK/SEMA3E/SEMA4G/SEMA5B/SEMA7A/SHH/SLIT2/SLIT3/SMAD4…	76
BP	GO:0030217	T cell differentiation	90/3365	296/18903	6.98527e-08	2.00699e-05	1.57085e-05	ABL1/ARID1B/ARID2/ARMC5/ATP7A/BAD/BMP4/BRD7/BTN2A2/CCR6/CD1D/CD3D/CD3E/CD4/CD80/CD83/CD86/CLEC4D/CLEC4E/CR1/CRTAM/DOCK2/EGR1/EGR3/ENTPD7/FCER1G/FGL2/FOXN1/FUT7/GLI3/GPR183/HLX/IFNB1/IFNG/IFNL1/IKZF3/IL18/IL1B/IL2RG/IL4/IL4I1/IL6R/IL7R/IRF4/ITK/JAG2/JUNB/LAG3/LCK/LEPR/LIG4/LILRB2/LILRB4/MALT1/MR1/NCKAP1L/NFKBIZ/NKAP/NLRP3/NRARP/PHF10/PIK3R1/PIK3R2/PIK3R6/PPP3CB/PTGER4/PTPRC/RASGRP1/RHOH/RSAD2/RUNX…	90
BP	GO:0002263	cell activation involved in immune response	90/3365	297/18903	8.29471e-08	2.2796e-05	1.78422e-05	ABL1/AP1G1/APBB1IP/APP/ATP7A/BTK/CCL3/CCR6/CD180/CD40/CD40LG/CD80/CD81/CD84/CD86/CHGA/CLEC4D/CLEC4E/CR1/DOCK10/DOCK11/DOCK2/EIF2AK4/ENTPD7/EXOSC6/F2RL1/FCER1G/FCGR2B/FCGR3A/FER/FGL2/FGR/GBF1/GPR183/GRP/HAVCR2/HLX/HMOX1/IFNB1/IFNG/IFNL1/IL10/IL18/IL4/IL6R/IRF4/IRF8/ITGAL/ITGAM/ITGB2/JUNB/LAMP1/LAT2/LCP1/LIG4/LRP1/MALT1/MILR1/NCKAP1L/NDFIP1/NFKBIZ/NLRP3/NR4A3/NSD2/PARP3/PGLYRP2/PIK3CG/PLCL2/PTGER4/…	90
BP	GO:0002706	regulation of lymphocyte mediated immunity	61/3365	179/18903	1.15396e-07	2.93192e-05	2.29478e-05	AHR/AP1G1/BTK/C4BPA/CD1D/CD40/CD55/CD81/CD96/CLEC12B/CR1/CR2/CRTAM/CSMD3/DENND1B/EXOSC6/FCGR1A/FCGR2B/FUT7/HAVCR2/HLA-E/HPX/IFNB1/IL10/IL18/IL1B/IL4/IL4I1/IL7R/KLRB1/KLRC3/KLRC4/LAG3/LAMP1/LILRB4/MALT1/MR1/NCKAP1L/NCR1/NDFIP1/NLRP3/NOD2/NSD2/PARP3/PIK3R6/PPP3CB/PTPRC/RASGRP1/RSAD2/SH2D1A/SHLD2/SLAMF1/SLAMF6/SLC15A4/SMAD7/TBX21/TFRC/TNF/TNFRSF1B/TREM2/ZBTB1	61
BP	GO:0030595	leukocyte chemotaxis	76/3365	240/18903	1.1596e-07	2.93192e-05	2.29478e-05	ADAM10/BST1/C3AR1/C5AR1/CALR/CCL17/CCL18/CCL3/CCL3L1/CCL4/CCL7/CCN3/CCR1/CCR6/CHGA/CSF1R/CTSG/CXCL1/CXCL2/CXCL3/CXCL8/CXCL9/CXCR5/CYP7B1/DPP4/DUSP1/EDN3/F2RL1/FCER1G/FLT1/GBF1/GPR183/GPSM3/HRH1/IL10/IL17RA/IL1B/IL4/IL6R/ITGA9/ITGB2/LGMN/LYST/MMP2/MMP28/MOSPD2/NCKAP1L/NOD2/PIK3CG/PIKFYVE/PIP5K1C/PLA2G7/PPIB/PRSS56/PTPRO/RAC1/RIN3/SLAMF1/SLAMF8/SLC12A2/SLIT2/SPI1/SRP54/SWAP70/TGFB2/THBS1/THBS4/TNFR…	76
BP	GO:0022409	positive regulation of cell-cell adhesion	95/3365	322/18903	1.49264e-07	3.62883e-05	2.84024e-05	ABL1/AKT1/ARID1B/ARID2/BAD/BRD7/BTN2A2/CD1D/CD3E/CD4/CD40LG/CD47/CD55/CD80/CD81/CD83/CD86/CHST2/CR1/CTSG/DOCK8/DPP4/EBI3/EFNB2/EFNB3/EGR3/ELANE/EMILIN2/ETS1/FLOT2/FUT7/GLI3/GP6/GPAM/HAS2/HAVCR2/HLA-DQA1/HLA-E/HLX/HSPH1/IFNG/IGF2/IGFBP2/IL10/IL18/IL1B/IL2RG/IL4/IL4I1/IL6ST/IL7R/ITGA4/ITGB2/LCK/LILRB2/LILRB4/MALT1/MEGF10/NCKAP1L/NFAT5/NFKBIZ/NKAP/NLRP3/NOD2/NR4A3/PHF10/PIEZO1/PIK3R6/PLPP3/PPP3CA/PT…	95
BP	GO:0050890	cognition	93/3365	314/18903	1.65234e-07	3.86832e-05	3.02769e-05	ABCC8/ABL1/ADGRB3/AMFR/APOE/APP/ARC/ASIC1/ATAD1/ATXN1L/B4GALT2/BBS4/BDNF/BTG2/C1QL1/C5AR1/CCND2/CEBPB/CHRNA7/CIC/CRTC1/CUX2/CYFIP1/DNAH11/EGFR/EIF2AK4/EP300/FOS/FZD9/GABRA5/GALR3/GLP1R/GRIA1/GRIN2A/GRPR/HRH1/HTR2A/HTT/ITGA3/JPH3/JPH4/KCNK10/KCNK2/KCNK4/KMT2A/LGMN/LHCGR/LHX8/LILRB2/MAGT1/MECP2/MEF2C/MEIS2/MUSK/NF1/NGF/NLGN4X/NOG/NPTN/NRXN1/NRXN2/NTF4/NTSR1/OXT/PAK5/PDE1B/PICALM/PJA2/PLA2G6/PPP1R9B…	93
BP	GO:0030111	regulation of Wnt signaling pathway	98/3365	336/18903	1.74494e-07	3.93921e-05	3.08317e-05	ABL1/AMER1/AMFR/ANKRD6/APC/APCDD1/APCDD1L/APOE/APP/ATP6AP2/ATP6V0C/BAMBI/BARX1/BICC1/CAPRIN2/CCNY/CHD8/CITED1/COL1A1/CRBN/CSNK1G2/CSNK1G3/CTNND1/CYLD/DAB2/DDX3X/DKK2/DKK3/EGF/EGFR/EGR1/FAM53B/FGF2/FGF9/FOXL1/FOXO1/FRAT1/FRZB/FZD1/FZD6/FZD9/GLI3/GSK3A/HNF1B/IGFBP2/IGFBP4/IGFBP6/ISL1/ITGA3/KREMEN1/LATS1/LGR5/LGR6/LRP1/LRRK1/MACF1/MBD2/MCC/MDFIC/NKX2-5/NOG/NOTCH1/NRARP/NXN/OTUD5/OTULIN/PLPP3/PTPRO/P…	98
BP	GO:0002695	negative regulation of leukocyte activation	65/3365	198/18903	2.1794e-07	4.75033e-05	3.71802e-05	ADORA2A/ATM/AXL/BMP4/BTK/BTN2A2/CD200/CD300LF/CD80/CD84/CD86/CEBPB/CR1/CRTAM/CTSG/DUSP3/FCGR2B/FER/FGL2/FGR/GLI3/HAVCR2/HLX/HMOX1/IFNB1/IFNL1/IL10/IL4/IL4I1/LAG3/LAPTM5/LILRB2/LILRB4/LRRC32/MERTK/MILR1/MNDA/NCKAP1L/NDFIP1/NR1H3/NRARP/PARP3/PGLYRP2/PIBF1/PTEN/PTPRC/SCRIB/SHH/SMAD7/SOCS1/SOCS5/SOCS6/SPI1/TAFA3/TBC1D10C/TBX21/TIGIT/TNFAIP3/TNFAIP8L2/TNFRSF14/TNFSF18/TSPAN32/TYROBP/VSIG4/VSIR	65
BP	GO:0002285	lymphocyte activation involved in immune response	67/3365	207/18903	2.58969e-07	5.45649e-05	4.27072e-05	ABL1/AP1G1/APBB1IP/ATP7A/CCR6/CD180/CD40/CD40LG/CD80/CD81/CD86/CLEC4D/CLEC4E/CR1/DOCK10/DOCK11/EIF2AK4/ENTPD7/EXOSC6/F2RL1/FCER1G/FCGR2B/FCGR3A/FGL2/GPR183/HAVCR2/HLX/IFNB1/IFNG/IFNL1/IL10/IL18/IL4/IL6R/IRF4/IRF8/ITGAL/JUNB/LAMP1/LCP1/LIG4/MALT1/NCKAP1L/NDFIP1/NFKBIZ/NLRP3/NSD2/PARP3/PGLYRP2/PLCL2/PTGER4/PTPRC/SHB/SHLD2/SLAMF6/SLC11A1/SLC15A4/SMAD7/SOCS5/SPI1/SWAP70/TBX21/TFRC/TLR4/TNFSF18/TSC1/Z…	67
BP	GO:0051056	regulation of small GTPase mediated signal transduction	90/3365	305/18903	3.11522e-07	6.20633e-05	4.85762e-05	ABCA1/ABL1/AMOT/APOA1/APOE/ARAP1/ARAP3/ARFGEF1/ARHGAP11B/ARHGAP12/ARHGAP15/ARHGAP17/ARHGAP21/ARHGAP22/ARHGAP23/ARHGAP27/ARHGAP28/ARHGAP29/ARHGAP35/ARHGAP39/ARHGAP5/ARHGEF11/ARHGEF28/ARHGEF3/ARHGEF40/ARHGEF9/AUTS2/CAVIN4/CDC42SE2/COL3A1/CYTH1/DENND4B/DOCK2/DOCK3/DOCK8/ERBIN/F2RL1/FAM13A/FAM13B/FGD1/FGD2/FGD3/FGD4/GBF1/GMIP/GPR174/GPR20/GPR55/INF2/IQSEC1/ITGA3/ITGAV/ITSN1/KANK2/LPAR6/MADD/MAPRE2/MC…	90
BP	GO:1903039	positive regulation of leukocyte cell-cell adhesion	83/3365	275/18903	3.14195e-07	6.20633e-05	4.85762e-05	ABL1/AKT1/ARID1B/ARID2/BAD/BRD7/BTN2A2/CD1D/CD3E/CD4/CD40LG/CD47/CD55/CD80/CD81/CD83/CD86/CHST2/CR1/DOCK8/DPP4/EBI3/EFNB2/EFNB3/EGR3/ELANE/ETS1/FLOT2/FUT7/GLI3/GPAM/HAS2/HAVCR2/HLA-DQA1/HLA-E/HLX/HSPH1/IFNG/IGF2/IGFBP2/IL18/IL1B/IL2RG/IL4/IL4I1/IL6ST/IL7R/ITGA4/ITGB2/LCK/LILRB2/LILRB4/MALT1/NCKAP1L/NFAT5/NFKBIZ/NKAP/NLRP3/NOD2/NR4A3/PHF10/PIK3R6/PPP3CA/PTPRC/RASAL3/RASGRP1/RHOH/SELE/SELENOK/SHB/S…	83
BP	GO:0016055	Wnt signaling pathway	124/3365	456/18903	3.26855e-07	6.26076e-05	4.90022e-05	ABL1/AMER1/AMFR/ANKRD6/APC/APCDD1/APCDD1L/APOE/APP/ATP6AP2/ATP6V0C/BAMBI/BARX1/BICC1/BRD7/CAPRIN2/CCNY/CHD8/CITED1/COL1A1/CRBN/CSNK1G2/CSNK1G3/CSNK2A2/CTNND1/CTR9/CYLD/DAB2/DDX3X/DKK2/DKK3/EGF/EGFR/EGR1/EXT1/FAM53B/FBXW4/FGF2/FGF9/FOXL1/FOXO1/FRAT1/FRAT2/FRZB/FZD1/FZD2/FZD6/FZD9/GLI3/GRK6/GSK3A/HESX1/HNF1B/IGFBP2/IGFBP4/IGFBP6/ISL1/ITGA3/KREMEN1/KREMEN2/LATS1/LGR5/LGR6/LRP1/LRP6/LRRK1/MACF1/MAGI2…	124
BP	GO:0002366	leukocyte activation involved in immune response	87/3365	293/18903	3.6237e-07	6.60258e-05	5.16776e-05	ABL1/AP1G1/APBB1IP/ATP7A/BTK/CCL3/CCR6/CD180/CD40/CD40LG/CD80/CD81/CD84/CD86/CHGA/CLEC4D/CLEC4E/CR1/DOCK10/DOCK11/DOCK2/EIF2AK4/ENTPD7/EXOSC6/F2RL1/FCER1G/FCGR2B/FCGR3A/FER/FGL2/FGR/GPR183/GRP/HAVCR2/HLX/HMOX1/IFNB1/IFNG/IFNL1/IL10/IL18/IL4/IL6R/IRF4/IRF8/ITGAL/ITGAM/ITGB2/JUNB/LAMP1/LAT2/LCP1/LIG4/MALT1/MILR1/NCKAP1L/NDFIP1/NFKBIZ/NLRP3/NR4A3/NSD2/PARP3/PGLYRP2/PIK3CG/PLCL2/PTGER4/PTPRC/RASGRP1/…	87
BP	GO:0097529	myeloid leukocyte migration	75/3365	242/18903	3.65591e-07	6.60258e-05	5.16776e-05	BST1/C3AR1/C5AR1/CCL17/CCL18/CCL3/CCL3L1/CCL4/CCL7/CCN3/CCR1/CD200/CD47/CD81/CD99L2/CHGA/CSF1R/CTSG/CXCL1/CXCL2/CXCL3/CXCL8/CXCL9/DPP4/DUSP1/EDN3/EMILIN1/FCER1G/FLT1/FUT7/GBF1/HRH1/IL17RA/IL1B/IL4/IL6R/ITGA9/ITGB2/LGMN/MMP2/MMP28/MOSPD2/NCKAP1L/NF1/NOD2/PIK3CG/PIK3R1/PIKFYVE/PIP5K1C/PLA2G7/PPIB/PTGER4/PTPRO/RAC1/RHOH/RIN3/SELENOK/SLAMF1/SLAMF8/SLIT2/SPI1/SRP54/SWAP70/TGFB2/THBS1/THBS4/TNFRSF11A/T…	75
BP	GO:0048511	rhythmic process	89/3365	302/18903	3.84693e-07	6.75456e-05	5.28671e-05	A2M/AANAT/ADAMTS1/ADORA2A/ADRB1/AHR/ATOH7/AXL/BHLHE40/BHLHE41/CGA/CLOCK/CREBBP/CRTC1/CSF2/DDX5/DRD4/DYRK1A/EGR1/EGR3/ENOX1/EP300/FBXL17/FBXL6/FBXL8/GABRB1/GDF10/GDF9/GPR176/HAS2/HNF1B/HSPA5/HTR7/HUWE1/ID3/JUND/KAT2B/KDM5C/KLF10/KLF9/KMT2A/LHCGR/MAGED1/MAGEL2/MAPK9/MMP19/MMP2/MTA1/MTTP/MYCBP2/NAGLU/NCOA2/NFIL3/NFKB2/NHLH2/NLGN1/NPY5R/NR1D2/NR1H3/NR5A1/OGT/PASD1/PER3/PGR/PLEKHA1/PPARA/PRKCG/PTEN/PT…	89
BP	GO:0198738	cell-cell signaling by wnt	124/3365	458/18903	4.21139e-07	7.19466e-05	5.63117e-05	ABL1/AMER1/AMFR/ANKRD6/APC/APCDD1/APCDD1L/APOE/APP/ATP6AP2/ATP6V0C/BAMBI/BARX1/BICC1/BRD7/CAPRIN2/CCNY/CHD8/CITED1/COL1A1/CRBN/CSNK1G2/CSNK1G3/CSNK2A2/CTNND1/CTR9/CYLD/DAB2/DDX3X/DKK2/DKK3/EGF/EGFR/EGR1/EXT1/FAM53B/FBXW4/FGF2/FGF9/FOXL1/FOXO1/FRAT1/FRAT2/FRZB/FZD1/FZD2/FZD6/FZD9/GLI3/GRK6/GSK3A/HESX1/HNF1B/IGFBP2/IGFBP4/IGFBP6/ISL1/ITGA3/KREMEN1/KREMEN2/LATS1/LGR5/LGR6/LRP1/LRP6/LRRK1/MACF1/MAGI2…	124
BP	GO:0031589	cell-substrate adhesion	104/3365	369/18903	4.66115e-07	7.75345e-05	6.06853e-05	ABI3BP/ABL1/ACTN2/ADAMTS12/AJAP1/AJUBA/AP1AR/APOA1/APOD/ARL2/ATP1B2/ATRN/ATRNL1/AXL/BST1/CALR/CASK/CASS4/CCDC80/CD3E/CD96/CLASP2/COL16A1/COL1A1/COL26A1/COL3A1/CTTN/DAB2/DAG1/DMP1/DOCK1/DUSP3/ECM2/EDIL3/EFEMP2/EFNA5/EMILIN1/EPHA3/FAT2/FER/FERMT3/FLNA/FREM1/HAS2/ITGA10/ITGA3/ITGA4/ITGA9/ITGAD/ITGAL/ITGAM/ITGAV/ITGAX/ITGB2/ITGB6/LAMA5/LAMC1/LAMC3/LIMS1/LPXN/MACF1/MERTK/MINK1/MMP12/MYADM/NEXMIF/NF1/N…	104
BP	GO:0007517	muscle organ development	99/3365	348/18903	5.46784e-07	8.86211e-05	6.93626e-05	ACTA1/ADARB1/ADGRB1/ALX4/ARID5B/ASB2/ATF3/BMP4/BTG2/CAVIN4/CNTFR/CNTNAP1/COL3A1/COPRS/CTF1/DAG1/DDX17/DDX5/DISP1/DMRTA2/EFEMP2/EGR1/EGR3/EID2/EP300/EVC/FGF8/FLNB/FOS/FOXC2/FOXL2/FZD1/FZD2/HAND1/HBEGF/HLX/HOXD10/ID3/IGF2/ISL1/ITGB1BP2/LAMA2/LAMA5/LBX1/MAFF/MEF2A/MEF2B/MEF2C/MEGF10/MEOX2/MKX/MRTFB/MSX1/MTM1/MYBPC3/NF1/NKX2-5/NOG/NOTCH1/NR1D2/NR4A1/PAX3/PAX7/PPP3CA/PPP3CB/RBPJ/RCAN1/RYR2/SAP30/SCX/S…	99
BP	GO:0050863	regulation of T cell activation	105/3365	376/18903	6.65523e-07	0.000103794	8.12387e-05	ABL1/ADORA2A/AKT1/ARID1B/ARID2/BAD/BMP4/BRD7/BTN2A2/CD1D/CD3E/CD4/CD40LG/CD47/CD55/CD80/CD81/CD83/CD86/CEBPB/CR1/CRTAM/CTSG/DOCK8/DPP4/DUSP3/EBI3/EFNB2/EFNB3/EGR3/FCGR2B/FGL2/FLOT2/FOXN1/GLI3/GPAM/HAVCR2/HLA-DQA1/HLA-E/HLX/HSPH1/IFNB1/IFNG/IFNL1/IGF2/IGFBP2/IL10/IL18/IL1B/IL2RG/IL4/IL4I1/IL6ST/IL7R/IRF4/JUNB/LAG3/LAPTM5/LCK/LILRB2/LILRB4/LMO1/LRRC32/MALT1/NCKAP1L/NDFIP1/NFKBIZ/NKAP/NLRP3/NOD2/NRA…	105
BP	GO:0007613	memory	44/3365	120/18903	6.73244e-07	0.000103794	8.12387e-05	ABCC8/APOE/ARC/ASIC1/ATAD1/ATXN1L/B4GALT2/BDNF/CCND2/CEBPB/CHRNA7/CIC/CRTC1/CUX2/EIF2AK4/GRIA1/GRIN2A/HRH1/HTR2A/ITGA3/JPH3/KCNK10/KCNK2/KCNK4/LGMN/MECP2/MUSK/NGF/NTF4/OXT/PAK5/PJA2/PLA2G6/PPP3CB/PTCHD1/RCAN1/RELN/S100B/SCN2A/SGK1/SHANK1/SLC8A2/TH/TREM2	44
BP	GO:0070997	neuron death	103/3365	368/18903	7.54613e-07	0.000112511	8.80609e-05	ABL1/ADARB1/ADORA2A/AIFM1/AKT1/APOE/APP/ATM/ATN1/AXL/BACE1/BAD/BDNF/BTG2/C1QA/CCL3/CD200/CEBPB/CHGA/CHRNA7/CITED1/CNTFR/CSF3/CTSZ/DIO3/EFNB2/EGR1/EIF4G1/ENDOG/EPHA7/FAS/FCGR2B/FGF8/FOS/FZD1/FZD9/GABRA5/GABRB2/GDNF/GPR75/GRID2/GSK3A/HMOX1/HRAS/HSPA5/IFNG/IL10/IL6ST/ISL1/ITGAM/ITGB2/JUN/LGMN/LIG4/MECP2/MEF2C/NAIP/NEFL/NF1/NGF/NMNAT1/NPY/NR3C1/NR4A2/NR4A3/NTF4/PAK3/PCDHGC3/PICALM/PITX3/PJVK/PLXND1/P…	103
BP	GO:0060349	bone morphogenesis	38/3365	98/18903	7.6538e-07	0.000112511	8.80609e-05	ACP5/BMP4/BMPR2/CBS/CHSY1/COL1A1/COL27A1/COL3A1/EXT1/EXT2/FGF18/FGFR3/FREM1/GLG1/GLI3/HAS2/HOXA11/IFITM5/INPPL1/MATN1/MEF2C/MEGF8/MMP16/MSX1/MSX2/NPPC/PAPPA2/RARB/RIPPLY2/RUNX2/SCX/SERPINH1/SFRP4/TGFB3/TIFAB/TRIP11/TRPV4/TWIST1	38
BP	GO:0007229	integrin-mediated signaling pathway	42/3365	113/18903	7.87009e-07	0.000113061	8.84914e-05	ABL1/ADAM10/ADAMTS1/APOA1/BCAR1/BST1/CCM2/CD40LG/CD47/COL16A1/COL3A1/DOCK1/DST/ERBIN/FERMT3/FGR/FLNA/FYB1/ITGA10/ITGA3/ITGA4/ITGA9/ITGAD/ITGAL/ITGAM/ITGAV/ITGAX/ITGB2/ITGB6/LAMA2/LAMA5/LAMC1/LIMS1/PLEK/PLPP3/PTPRA/SEMA7A/TEC/THY1/TIMP1/TSPAN32/VAV3	42
BP	GO:1901214	regulation of neuron death	93/3365	325/18903	9.016e-07	0.000126645	9.91232e-05	ABL1/ADORA2A/AIFM1/AKT1/APOE/ATM/AXL/BACE1/BAD/BDNF/BTG2/C1QA/CCL3/CD200/CEBPB/CHGA/CHRNA7/CITED1/CNTFR/CSF3/CTSZ/EFNB2/EGR1/EIF4G1/EPHA7/FCGR2B/FGF8/FOS/FZD1/FZD9/GABRA5/GABRB2/GDNF/GPR75/GRID2/GSK3A/HMOX1/HRAS/IFNG/IL10/IL6ST/ISL1/ITGAM/ITGB2/JUN/LGMN/LIG4/MECP2/MEF2C/NAIP/NEFL/NF1/NGF/NMNAT1/NPY/NR3C1/NR4A2/NR4A3/NTF4/PAK3/PCDHGC3/PICALM/PITX3/PLXND1/PM20D1/PPARA/PRKCG/PTPRZ1/RAB29/RAPSN/RILPL…	93
BP	GO:0098742	cell-cell adhesion via plasma-membrane adhesion molecules	83/3365	282/18903	9.91241e-07	0.000136209	0.000106609	AJUBA/APOA1/CD84/CDH10/CDH12/CDH16/CDH18/CDH19/CDH4/CDH6/CDH7/CEACAM5/CLDN1/CLDN11/CLDN12/CRTAM/DAB1/DSCAML1/EFNA5/EMB/FAT2/FAT3/FAT4/GATA5/GRID2/IGFN1/IL10/IL1RAPL1/ITGAL/ITGAM/ITGB2/KIRREL3/LRRC4B/LRRC4C/MBP/MILR1/MYADM/NECTIN3/NLGN1/NPTN/NTNG1/OBSL1/PCDH10/PCDH18/PCDH19/PCDH7/PCDH8/PCDHA1/PCDHA10/PCDHA11/PCDHA12/PCDHA13/PCDHA2/PCDHA3/PCDHA5/PCDHA6/PCDHA7/PCDHAC1/PCDHAC2/PCDHB1/PCDHB3/PCDHB4/PC…	83
BP	GO:0002685	regulation of leukocyte migration	71/3365	231/18903	1.04221e-06	0.000140166	0.000109706	ABL1/ADAM10/AKT1/APOD/APP/BDKRB1/BST1/C3AR1/C5AR1/CALR/CCL3/CCL4/CCL7/CCN3/CCR1/CCR6/CD200/CD47/CD81/CD99L2/CHST2/CSF1R/CXCL8/DOCK8/DPP4/DUSP1/EDN3/ELANE/EMILIN1/F2RL1/FUT7/GCSAML/GPSM3/HMOX1/IL4/IL6R/ITGA4/LGMN/MMP28/MOSPD2/MSN/NCKAP1L/NF1/NOD2/PIK3R1/PLA2G7/PRSS56/PTGER4/RAC1/RHOH/RIN3/SELE/SELENOK/SLAMF1/SLAMF8/SLIT2/SPI1/SWAP70/THBS1/THBS4/THY1/TNF/TNFRSF14/TNFSF14/TNFSF18/TREM2/TRPV4/VEGFB/V…	71
BP	GO:0061448	connective tissue development	81/3365	274/18903	1.09822e-06	0.000144622	0.000113194	ACTA2/ADAMTS12/AMER1/ARID5B/ATP7A/BBS4/BGN/BMP1/BMP3/BMP4/BMPR2/CBS/CCN3/CHST11/CHSY1/COL1A1/COL27A1/COL3A1/COL5A1/CTSK/CYTL1/EGR1/EPYC/ESRRA/EVC/EXT1/EXT2/FGF18/FGF2/FGF9/FGFR3/FOXC2/FRZB/GDF6/GLG1/GLI3/GPLD1/HAND1/HES5/HOXA11/HRAS/HYAL2/IL6R/MAF/MATN1/MEF2C/MEX3C/MSX1/MSX2/NCOA2/NKX3-2/NOG/NOTCH1/NPPC/NR1H4/OGN/PDGFRB/PKD1/PUM2/RARB/RFLNA/RSPO2/RUNX2/SCX/SERPINH1/SLC25A25/SLC39A13/SMAD5/SMAD7/S…	81
BP	GO:0002819	regulation of adaptive immune response	63/3365	198/18903	1.12941e-06	0.000145693	0.000114032	ADCY7/AHR/BTK/C4BPA/CD1D/CD4/CD40/CD55/CD80/CD81/CLEC6A/CR1/CR2/CSMD3/DENND1B/EIF2AK4/EXOSC6/FCGR1A/FCGR2B/FUT7/HAVCR2/HLA-E/HLX/HPX/IFNB1/IL10/IL18/IL1B/IL4/IL4I1/IL6ST/IL7R/JUNB/LILRB4/MALT1/MEF2C/MR1/NCKAP1L/NDFIP1/NFKBIZ/NLRP3/NOD2/NSD2/PARP3/PPP3CB/PTPRC/RSAD2/SHLD2/SLAMF1/SLC11A1/SLC15A4/SMAD7/SOCS5/TBX21/TFRC/TNF/TNFAIP3/TNFRSF14/TNFRSF1B/TNFSF13B/TNFSF18/TREM2/ZBTB1	63
BP	GO:0002822	regulation of adaptive immune response based on somatic recombination of immune receptors built from immunoglobulin superfamily domains	59/3365	182/18903	1.23627e-06	0.000156289	0.000122326	AHR/BTK/C4BPA/CD1D/CD4/CD40/CD55/CD80/CD81/CLEC6A/CR1/CR2/CSMD3/DENND1B/EXOSC6/FCGR1A/FCGR2B/FUT7/HAVCR2/HLA-E/HLX/HPX/IFNB1/IL10/IL18/IL1B/IL4/IL4I1/IL7R/JUNB/LILRB4/MALT1/MEF2C/MR1/NCKAP1L/NDFIP1/NFKBIZ/NLRP3/NOD2/NSD2/PARP3/PPP3CB/PTPRC/RSAD2/SHLD2/SLAMF1/SLC11A1/SLC15A4/SMAD7/SOCS5/TBX21/TFRC/TNF/TNFAIP3/TNFRSF1B/TNFSF13B/TNFSF18/TREM2/ZBTB1	59
BP	GO:0046631	alpha-beta T cell activation	57/3365	174/18903	1.27708e-06	0.000158283	0.000123886	ABL1/ADORA2A/ARMC5/ATP7A/CD247/CD3D/CD3E/CD55/CD80/CD81/CD83/CD86/CLEC4A/CRTAM/DOCK2/EBI3/ENTPD7/FUT7/GLI3/GPR183/HLA-E/HLX/HSPH1/IFNG/IL18/IL2RG/IL4/IL6R/IRF4/ITK/JUNB/LILRB4/MALT1/NCKAP1L/NDFIP1/NFKBIZ/NKAP/NLRP3/PTGER4/PTPRC/RASAL3/RSAD2/SHB/SHH/SLAMF6/SMAD7/SOCS1/SOCS5/TBX21/TCIRG1/TNFRSF14/TNFSF18/TNFSF8/TRAC/VSIR/WDFY4/ZFPM1	57
BP	GO:0051250	negative regulation of lymphocyte activation	55/3365	166/18903	1.30608e-06	0.000158764	0.000124262	ADORA2A/ATM/AXL/BMP4/BTK/BTN2A2/CD80/CD86/CEBPB/CR1/CRTAM/CTSG/DUSP3/FCGR2B/FGL2/FGR/GLI3/HAVCR2/HLX/IFNB1/IFNL1/IL10/IL4/IL4I1/LAG3/LAPTM5/LILRB2/LILRB4/LRRC32/MERTK/MNDA/NCKAP1L/NDFIP1/NRARP/PARP3/PGLYRP2/PIBF1/PTEN/SCRIB/SHH/SMAD7/SOCS1/SOCS5/SOCS6/TBC1D10C/TBX21/TIGIT/TNFAIP3/TNFAIP8L2/TNFRSF14/TNFSF18/TSPAN32/TYROBP/VSIG4/VSIR	55
BP	GO:0010975	regulation of neuron projection development	119/3365	446/18903	1.58927e-06	0.000189543	0.000148353	ABL1/ADGRB3/AKT1/APOE/ARC/ARHGAP35/ATOH7/ATP1B2/BAIAP2/BDNF/BMPR2/CAMSAP2/CAPRIN2/CDH4/CERS2/CNTN1/COBL/CRTC1/CSMD3/CUX1/CUX2/CYFIP1/DAB1/DAB2/DBNL/DENND5A/DGKG/EFNA5/EFNB2/EFNB3/EP300/EPHA3/EPHA7/FAT3/FEZ1/FEZF2/FLNA/FZD1/GAK/GOLGA4/GRID2/GSK3A/HGF/HSPA5/IL1RAPL1/INPP5F/ISLR2/ITGA3/KREMEN1/LRRC4C/MACF1/MAGI2/MAP2K2/MARK2/MBP/MCF2/MEGF8/METRN/MGARP/MINAR1/MYCBP2/NDEL1/NEDD4/NEFL/NGF/NIN/NLGN1/NPT…	119
BP	GO:0050920	regulation of chemotaxis	70/3365	230/18903	1.83766e-06	0.000211967	0.000165904	ADAM10/ARTN/ATOH7/BMPR2/BST1/C3AR1/C5AR1/CALR/CCL3/CCL4/CCL7/CCN3/CCR1/CCR6/CSF1R/CXCL8/DPP4/DUSP1/DUSP3/EDN3/EFNB2/ELANE/F2RL1/FEZF2/FGF18/FGF2/GPR183/GPSM3/IL4/IL6R/LGMN/MEGF8/MMP28/MOSPD2/MYCBP2/NCKAP1L/NOD2/NOTCH1/NTRK3/PDGFRB/PLA2G7/PPM1F/PRSS56/PTPRO/RAC1/RIN3/ROBO1/RYK/SEMA3E/SEMA4G/SEMA5B/SEMA7A/SLAMF1/SLAMF8/SLIT2/SPI1/STX3/SWAP70/TBR1/THBS1/THBS4/TNFSF14/TNFSF18/TREM2/TRPV4/VEGFB/VEGFC/…	70
BP	GO:0001503	ossification	115/3365	429/18903	1.85361e-06	0.000211967	0.000165904	ADAMTS12/ADGRV1/AKT1/ANKH/ATRAID/BAMBI/BCAP29/BCOR/BMP1/BMP2K/BMP3/BMP4/BMPR2/CBS/CCDC154/CCDC47/CCL3/CCR1/CEBPA/CEBPB/CEBPD/CHSY1/CITED1/CLEC11A/CLEC3A/CLTC/COL1A1/COL1A2/CTSK/DDX5/DMP1/DNAJC13/EGFR/ESRRA/EXT1/EXT2/FBXL15/FFAR4/FGF18/FGF2/FGF9/FGFR3/FGR/FOXC2/FZD1/FZD9/GDF10/GLI3/GPLD1/HGF/HOXA2/ID3/IFITM5/IGF2/IGFBP5/IL6R/IL6ST/INPPL1/JUNB/JUND/KAZALD1/KLF10/KREMEN1/KREMEN2/MATN1/MEF2C/MMP16/MM…	115
BP	GO:0007162	negative regulation of cell adhesion	88/3365	308/18903	1.87789e-06	0.000211967	0.000165904	ABAT/ABL1/ADAM10/ADAMDEC1/ADORA2A/AJAP1/AKT1/ALOX12/AP1AR/APOA1/APOD/B4GALNT2/BMP4/BTN2A2/CASK/CBLL1/CD80/CD86/CEBPB/CLASP2/COL1A1/CR1/CRTAM/CTSG/DAB1/DUSP1/DUSP3/EFNA5/FCGR2B/FGL2/GLI3/HAVCR2/HLX/IFNB1/IFNL1/IL10/IL4/IL4I1/LAG3/LAPTM5/LILRB2/LILRB4/LPXN/LRRC32/MBP/MMP12/MMP2/MYADM/NCKAP1L/NDFIP1/NEXMIF/NF1/NF2/NOTCH1/NRARP/PIK3R1/PLXNA1/PLXNC1/PLXND1/PPARA/PPM1F/PTEN/PTPRC/PTPRO/RDX/SCRIB/SEMA3E…	88
BP	GO:0007626	locomotory behavior	62/3365	197/18903	2.06072e-06	0.000225744	0.000176687	ABAT/ABCA2/ADORA2A/ANKH/APOE/APP/ARCN1/ASTN1/ATP7A/AVP/B4GALT2/C1QL1/CACNB4/CCND2/CEND1/CNTN1/CRBN/DAB1/DPP4/DRD4/EFNB3/EGR1/FEZF2/GAA/GDNF/GPR52/GRIN2D/HEXA/HOXB8/HOXD10/HPGDS/INPP5F/MECP2/MTA1/NAGLU/NCOA2/NLGN2/NPY1R/NR4A2/NTF4/NTSR1/OPRD1/PAK5/PBX3/PDE1B/PENK/PITX3/PPP3CB/PREX2/PTEN/RCAN1/RELN/SLC25A46/SLURP1/SOD2/STRN/TH/TSC1/UBE3A/USP2/ZDHHC8/ZFHX3	62
BP	GO:0018108	peptidyl-tyrosine phosphorylation	104/3365	380/18903	2.07137e-06	0.000225744	0.000176687	AATK/ABL1/AFAP1L2/APP/AXL/BST1/BTK/CASS4/CD3E/CD4/CD40/CD80/CD81/CHKA/CLEC6A/CLK4/CNTN1/CSF1R/CSF2/CSF3/CTF1/DGKQ/DLG3/DOCK3/DYRK1A/DYRK4/EFNA5/EGF/EGFR/ENPP2/EPGN/EPHA3/EPHA5/EPHA6/EPHA7/EPHA8/EPHB4/EPHB6/ERCC6/FCGR1A/FER/FGF8/FGFR3/FGR/FLT1/FLT3/GFRA1/HBEGF/HES5/HGF/HIPK3/HIPK4/HPX/HTR2A/HYAL2/IFNG/IFNL1/IGF2/IL18/IL20/IL4/IL6R/IL6ST/INPP5F/ISL1/ITGB2/ITK/LCK/LILRA5/LILRB4/LONP1/LRRK1/MAP2K2/MA…	104
BP	GO:0022408	negative regulation of cell-cell adhesion	63/3365	202/18903	2.40395e-06	0.000257549	0.00020158	ABAT/ABL1/ADORA2A/AKT1/ALOX12/APOA1/B4GALNT2/BMP4/BTN2A2/CD80/CD86/CEBPB/CR1/CRTAM/CTSG/DUSP3/FCGR2B/FGL2/GLI3/HAVCR2/HLX/IFNB1/IFNL1/IL10/IL4/IL4I1/LAG3/LAPTM5/LILRB2/LILRB4/LRRC32/MBP/MYADM/NCKAP1L/NDFIP1/NEXMIF/NF2/NOTCH1/NRARP/PPARA/PPM1F/PTEN/RDX/SCRIB/SH2B3/SHH/SMAD7/SOCS1/SOCS5/SOCS6/SPI1/SWAP70/TBX21/TIGIT/TNFAIP8L2/TNFRSF14/TNFSF18/TRPV4/TSPAN32/VSIG4/VSIR/WNK1/WNT1	63
BP	GO:0018212	peptidyl-tyrosine modification	104/3365	382/18903	2.68153e-06	0.000282499	0.000221108	AATK/ABL1/AFAP1L2/APP/AXL/BST1/BTK/CASS4/CD3E/CD4/CD40/CD80/CD81/CHKA/CLEC6A/CLK4/CNTN1/CSF1R/CSF2/CSF3/CTF1/DGKQ/DLG3/DOCK3/DYRK1A/DYRK4/EFNA5/EGF/EGFR/ENPP2/EPGN/EPHA3/EPHA5/EPHA6/EPHA7/EPHA8/EPHB4/EPHB6/ERCC6/FCGR1A/FER/FGF8/FGFR3/FGR/FLT1/FLT3/GFRA1/HBEGF/HES5/HGF/HIPK3/HIPK4/HPX/HTR2A/HYAL2/IFNG/IFNL1/IGF2/IL18/IL20/IL4/IL6R/IL6ST/INPP5F/ISL1/ITGB2/ITK/LCK/LILRA5/LILRB4/LONP1/LRRK1/MAP2K2/MA…	104
BP	GO:0002703	regulation of leukocyte mediated immunity	72/3365	241/18903	2.79066e-06	0.000289177	0.000226335	AHR/AP1G1/BTK/C4BPA/CD1D/CD40/CD55/CD81/CD84/CD96/CLEC12B/CR1/CR2/CRTAM/CSMD3/DENND1B/EXOSC6/F2RL1/FCGR1A/FCGR2B/FER/FGR/FUT7/HAVCR2/HLA-E/HMOX1/HPX/IFNB1/IL10/IL18/IL1B/IL4/IL4I1/IL7R/ITGAM/ITGB2/KLRB1/KLRC3/KLRC4/LAG3/LAMP1/LILRB4/MALT1/MAVS/MR1/NCKAP1L/NCR1/NDFIP1/NLRP3/NOD2/NSD2/PARP3/PIK3R6/PPP3CB/PTPRC/RASGRP1/RSAD2/SH2D1A/SHLD2/SLAMF1/SLAMF6/SLC15A4/SMAD7/SPI1/TBX21/TFRC/TLR4/TNF/TNFRSF1B/…	72
BP	GO:0003002	regionalization	99/3365	360/18903	2.87632e-06	0.000293245	0.000229519	ALX4/ARC/ATM/ATP6AP2/BARX1/BHLHE40/BHLHE41/BMP1/BMP4/BMPR2/BPTF/BTG2/C1QA/CDK20/CHSY1/COBL/CYP26C1/DISP1/DMRTA2/DSCAML1/EMX1/EMX2/EP300/ETS2/EXT1/FBXL15/FEZF2/FGF2/FGF8/FKBP8/FOXC2/GATA4/GATA5/GDNF/GLI3/HES5/HNF1B/HOXA11/HOXA2/HOXA4/HOXA6/HOXB2/HOXB8/HOXD10/HOXD13/HOXD8/IFT140/IRX2/ISL1/ITGAM/KMT2A/LAMA5/LHX2/LHX3/LMX1B/LRP6/MEF2C/MEGF8/MEOX2/MIB1/MSX1/MSX2/NKX2-2/NKX2-5/NOG/NOTCH1/NOTO/NRARP/NTF…	99
BP	GO:0002274	myeloid leukocyte activation	71/3365	237/18903	2.9261e-06	0.000293586	0.000229786	ADAM10/APP/ATM/BTK/C1QA/C5AR1/CCL3/CD200/CD300LF/CD84/CD93/CEBPA/CHGA/CLEC4D/CSF2/CTSG/CXCL8/DCSTAMP/DHRS2/DOCK2/F2RL1/FCER1G/FCGR2B/FCGR3A/FER/FGR/GRP/HAMP/HAVCR1/HAVCR2/HMOX1/HYAL2/IFNG/IL10/IL18/IL4/IRF4/ITGAM/ITGB2/ITGB6/JUN/JUND/LAT2/LILRB4/MILR1/MT1G/MYO18A/NPY/NR1H3/NR4A3/PIK3CG/PJA2/PTPRC/RASGRP1/RBPJ/RHOH/SLAMF1/SLC11A1/SNAP23/SPI1/TAFA3/THBS1/TLR4/TMEM106A/TNF/TNIP2/TREM2/TSPAN32/TYROBP…	71
BP	GO:0099003	vesicle-mediated transport in synapse	65/3365	212/18903	3.20287e-06	0.000316333	0.00024759	ABCA13/ADORA2A/AP2A2/AP3B2/AP3S2/ARC/ATAD1/ATP2A2/BACE1/CACNB2/CACNB4/CADPS/CANX/CASK/CHRNA5/CHRNA6/CYFIP1/DGKQ/DNM1/DOC2A/DRD4/EFNB2/FBXL20/FCHO2/FMR1/GAK/GRIP2/GRIPAP1/HTR2A/ITSN1/ITSN2/NLGN1/NLGN2/NLGN4X/OTOF/P2RX1/PCLO/PICALM/PIP5K1C/PPP3CB/PPP3R1/PRKCB/PRKCG/PRRT2/PTEN/RAB8A/RIMS4/SCRIB/SH3GL2/SH3GL3/SLC17A8/SNAP23/SNAP91/SNCB/STON2/STX1B/STX3/SV2A/SYN1/SYN2/SYNJ1/SYT8/TH/UNC13A/WNT3A	65
BP	GO:0001819	positive regulation of cytokine production	126/3365	486/18903	3.87781e-06	0.000377102	0.000295153	ABCC8/ABL1/AFAP1L2/APOA2/APP/ATP6AP2/BTK/BTN3A2/C3AR1/C5AR1/CARD8/CASP1/CCL3/CD14/CD200/CD3E/CD4/CD40/CD40LG/CD55/CD80/CD81/CD83/CD84/CD86/CEBPB/CHUK/CLEC4E/CLEC6A/CLEC9A/CRTAM/CSF1R/CSF2/CYBB/DDX3X/DENND1B/EBI3/EGR1/ELANE/F2RL1/FCER1G/FCGR3A/FGR/GATA4/GATA6/GPSM3/GSDMD/HAVCR2/HGF/HLA-E/HMOX1/HRAS/HYAL2/IFNG/IFNL1/IL10/IL17B/IL17RA/IL18/IL1B/IL4/IL6R/IL6ST/IRF4/IRF8/ISL1/ITK/LACC1/LAPTM5/LILRA5/L…	126
BP	GO:0002701	negative regulation of production of molecular mediator of immune response	22/3365	47/18903	4.49095e-06	0.000430111	0.000336642	ACP5/APOA1/APOA2/AXL/CD96/CR1/FCGR2B/HMOX1/IFNB1/IL10/LILRB4/NDFIP1/NOD2/PARP3/PRG2/SLAMF1/SMAD7/TBX21/TGFB2/TGFB3/TNF/TWIST1	22
BP	GO:0048839	inner ear development	60/3365	193/18903	4.62764e-06	0.000436587	0.000341711	ADAM10/ADGRV1/ATP8B1/BMP4/BMPER/CCM2/CEBPA/CEBPD/CECR2/CEP290/CHRNA10/CYTL1/EYA1/EYA4/FGF2/FGF8/FGF9/FRZB/FZD2/FZD6/GABRA5/GABRB2/GLI3/GSDME/HES5/HESX1/HOXA13/JAG2/KCNK2/LGR5/LHX3/LIN7A/MAF/MAPKAPK2/NAGLU/NOTCH1/NTRK3/PAX2/PDGFA/PDGFRB/PJVK/PLS1/RBPJ/SCRIB/SEC24B/SHH/SLC17A8/SLC26A5/STOX1/TGFB2/TGFB3/TIFAB/TRIOBP/TRIP11/USH1C/USH2A/WHRN/WNT1/WNT3A/WNT5A	60
BP	GO:0034329	cell junction assembly	113/3365	430/18903	6.20253e-06	0.00056785	0.000444449	ABL1/ACE2/ACTN2/ADGRB1/ADGRB3/AJUBA/ANK2/APC/APOD/APP/ARHGEF9/ARL2/BDNF/CBLN2/CDH10/CDH12/CDH18/CDH19/CDH6/CDH7/CLASP2/CLDN1/CLDN11/CNTN5/CNTNAP1/COL16A1/CTNND1/CTTN/CUX2/DBNL/DST/DUSP3/EFNA5/EFNB2/EIF4G1/EPHA3/EPHA7/FBF1/FER/FZD1/GABRA1/GABRA2/GABRB2/GJA4/GJB1/GJD3/GRID2/HAPLN4/IGFN1/IL1B/IL1RAPL1/KIRREL3/LAMC1/LGI2/LIMS1/LRRC24/LRRC4B/LRRTM2/MACF1/MARVELD2/MECP2/MEF2C/MUSK/MYCBP2/NLGN1/NLGN2/NL…	113
BP	GO:0002719	negative regulation of cytokine production involved in immune response	18/3365	35/18903	6.287e-06	0.00056785	0.000444449	ACP5/APOA1/APOA2/AXL/CD96/HMOX1/IFNB1/IL10/LILRB4/NOD2/PRG2/SLAMF1/SMAD7/TBX21/TGFB2/TGFB3/TNF/TWIST1	18
BP	GO:0060411	cardiac septum morphogenesis	29/3365	72/18903	6.28848e-06	0.00056785	0.000444449	BMP4/BMPR2/DNAH11/FGF8/FZD1/FZD2/GATA4/GATA6/HAND1/ISL1/MDM2/MIR17HG/MSX2/NKX2-5/NOG/NOTCH1/NSD2/RBPJ/ROBO1/SLIT2/SLIT3/SMAD4/SMAD6/SMAD7/TGFB2/TGFBR3/WNT5A/ZFPM1/ZFPM2	29
BP	GO:1902105	regulation of leukocyte differentiation	88/3365	317/18903	6.69145e-06	0.00058433	0.000457348	ABL1/ARID1B/ARID2/AXL/BAD/BMP4/BRD7/BTK/BTN2A2/C1QC/CCL3/CCR1/CD4/CD80/CD83/CD86/CEBPB/CR1/CRTAM/DCSTAMP/EGR3/ESRRA/EVI2B/FCGR2B/FGL2/FOS/FOXN1/GLI3/GPR137/GPR55/HLX/IFNB1/IFNG/IFNL1/IKZF3/IL10/IL18/IL20/IL2RG/IL4/IL4I1/IL7R/IRF4/JUNB/KLF10/LAG3/LILRB2/LILRB3/LILRB4/LRRC17/MALT1/MIR17HG/NCKAP1L/NDFIP1/NF1/NFAM1/NFKBIZ/NKAP/NLRP3/NRARP/PGLYRP2/PHF10/PIK3R1/PIK3R6/PPP3CA/PTPRC/RASGRP1/RHOH/SHB/SHH/…	88
BP	GO:0007156	homophilic cell adhesion via plasma membrane adhesion molecules	54/3365	170/18903	6.74233e-06	0.00058433	0.000457348	CD84/CDH10/CDH12/CDH16/CDH18/CDH19/CDH4/CDH6/CDH7/CEACAM5/DSCAML1/EMB/FAT2/FAT3/FAT4/IGFN1/KIRREL3/NECTIN3/NPTN/OBSL1/PCDH10/PCDH18/PCDH19/PCDH7/PCDH8/PCDHA1/PCDHA10/PCDHA11/PCDHA12/PCDHA13/PCDHA2/PCDHA3/PCDHA5/PCDHA6/PCDHA7/PCDHAC1/PCDHAC2/PCDHB1/PCDHB3/PCDHB4/PCDHB5/PCDHB6/PCDHGA11/PCDHGA9/PCDHGB2/PCDHGB5/PCDHGB7/PCDHGC3/PKD1/PTPRM/ROBO1/TENM3/TRO/VSTM2L	54
BP	GO:0060562	epithelial tube morphogenesis	92/3365	335/18903	6.74831e-06	0.00058433	0.000457348	ABL1/ADAMTS12/ARHGAP35/ASB2/BBS4/BMP4/CCM2/CDK20/CECR2/CEP290/CITED1/COBL/CSF1R/CTSZ/DAG1/DEAF1/EFNB2/EGF/EPHA7/EXT1/EYA1/FGF2/FGF8/FOXC2/FZD1/FZD2/FZD6/GATA4/GDNF/GLI3/GZF1/HAND1/HES5/HESX1/HNF1B/HOXA11/HS3ST3A1/HS3ST3B1/IRX2/ITGAX/LAMA5/LBX1/LGR5/LHX2/LIAS/MAGED1/MEF2C/MEGF8/MIB1/MSX2/MTSS1/NKX2-5/NOG/NOTCH1/NOTO/NR3C1/NRARP/PAX2/PGR/PKD1/PKHD1/PLXND1/PPP3R1/PRKACA/PRKACB/PTCH1/RBPJ/RHOB/RSPO2/…	92
BP	GO:0043410	positive regulation of MAPK cascade	127/3365	496/18903	6.91034e-06	0.000590274	0.000462	ABL1/ACTA2/ADRA1B/ADRA1D/ADRA2B/ADRA2C/AJUBA/ANKRD6/APOE/APP/AVPI1/BIRC7/BMP4/BMPER/C5AR1/CALCR/CCL17/CCL18/CCL3/CCL3L1/CCL4/CCL7/CCR1/CD4/CD40/CD81/CDK10/CHRNA7/CSF1R/DNAJC27/DOK5/DRD4/EDN3/EGF/EGFR/ELANE/EPGN/EPHA8/F2RL1/FCGR2B/FFAR4/FGD2/FGF18/FGF2/FGF8/FGFR3/FLT1/FLT3/GADD45B/GADD45G/GATA4/GDF6/GNAI2/GPR183/GPR37L1/GPR55/GSDME/HAVCR2/HGF/HRAS/HTR2A/IGF2/IGFBP4/IGFBP6/IL1B/IQGAP1/JUN/KSR1/LAPT…	127
BP	GO:0043583	ear development	66/3365	221/18903	7.2077e-06	0.000607465	0.000475455	ADAM10/ADGRV1/ATP8B1/BMP4/BMPER/CCM2/CEBPA/CEBPD/CECR2/CEP290/CHRNA10/CYTL1/EYA1/EYA4/FGF2/FGF8/FGF9/FRZB/FZD2/FZD6/GABRA5/GABRB2/GLI3/GSDME/HES5/HESX1/HOXA13/HOXA2/JAG2/KCNK2/LGR5/LHX3/LIN7A/MAF/MAPKAPK2/MSX1/NAGLU/NKX3-2/NOG/NOTCH1/NTRK3/PAX2/PDGFA/PDGFRB/PJVK/PLS1/RBPJ/SCRIB/SEC24B/SHH/SLC17A8/SLC26A5/STOX1/TCF15/TGFB2/TGFB3/TIFAB/TRIOBP/TRIP11/TWIST1/USH1C/USH2A/WHRN/WNT1/WNT3A/WNT5A	66
BP	GO:0002718	regulation of cytokine production involved in immune response	41/3365	118/18903	7.58302e-06	0.000620693	0.000485809	ACP5/APOA1/APOA2/AXL/BTK/CD55/CD81/CD96/DENND1B/F2RL1/HLA-E/HMOX1/IFNB1/IL10/IL18/IL1B/IL4/LACC1/LAPTM5/LILRB4/MALT1/MAPKAPK2/MAVS/NLRP3/NOD2/NR4A3/PRG2/RSAD2/SEMA7A/SLAMF1/SMAD7/TBX21/TGFB2/TGFB3/TLR4/TNF/TNFRSF14/TNFRSF1B/TRIL/TWIST1/WNT5A	41
BP	GO:0072073	kidney epithelium development	48/3365	146/18903	7.61716e-06	0.000620693	0.000485809	AQP1/BMP4/BMPER/CITED1/EFNB2/EPHA7/EXT1/EYA1/FGF2/FGF8/FOXC2/GDNF/GLI3/GZF1/HES5/HNF1B/HOXA11/HS3ST3A1/HS3ST3B1/IQGAP1/IRX2/KANK2/LAMA5/MAGED1/MAGI2/MEF2C/MTSS1/NOG/NOTCH1/PAX2/PKD1/POU3F3/PROM1/PTCH1/PTPRO/RARB/SDC1/SHH/SLIT2/SMAD2/SMAD4/SMAD5/SMAD6/SMAD7/SOX8/WNT1/WNT4/WNT9B	48
BP	GO:0030198	extracellular matrix organization	88/3365	318/18903	7.65924e-06	0.000620693	0.000485809	ABI3BP/ABL1/ADAM10/ADAMTS1/ADAMTS12/ADAMTS15/ADAMTS19/ADAMTS5/ADAMTS8/ADAMTSL3/AEBP1/APP/ATP7A/ATXN1L/BMP1/CCDC80/CLASP2/CMA1/COL14A1/COL16A1/COL1A1/COL1A2/COL23A1/COL27A1/COL3A1/COL4A6/COL5A1/COL8A2/COL9A1/COL9A2/CPB2/CRTAP/CTSG/CTSK/CTSS/DAG1/DMP1/DPP4/ECM2/EFEMP2/ELANE/EMILIN1/EXT1/FAP/FOXC2/FOXF2/HAPLN2/HAS1/HAS2/IMPG2/KAZALD1/LAMA2/LAMC1/LCP1/LRP1/LUM/MATN1/MMP1/MMP10/MMP12/MMP15/MMP16/MMP19…	88
BP	GO:0060070	canonical Wnt signaling pathway	86/3365	310/18903	8.70738e-06	0.000675236	0.000528499	AMER1/AMFR/ANKRD6/APC/APOE/ATP6AP2/BAMBI/BICC1/CAPRIN2/CCNY/CHD8/COL1A1/CSNK1G2/CSNK1G3/CTNND1/CYLD/DAB2/DDX3X/DKK2/DKK3/EGF/EGFR/EGR1/EXT1/FAM53B/FGF2/FGF9/FOXO1/FRAT1/FRZB/FZD1/FZD2/FZD6/FZD9/GLI3/GSK3A/HESX1/IGFBP2/IGFBP4/IGFBP6/ISL1/KREMEN1/LATS1/LGR5/LGR6/LRP6/LRRK1/MCC/NKX2-5/NOG/NOTCH1/NR4A2/NRARP/OTUD5/OTULIN/PLPP3/PTEN/PTPRO/PTPRU/RBPJ/RSPO2/RYK/SCYL2/SDC1/SFRP4/SFRP5/SHH/SIAH2/SMURF2/TC…	86
BP	GO:0043062	extracellular structure organization	88/3365	319/18903	8.75661e-06	0.000675236	0.000528499	ABI3BP/ABL1/ADAM10/ADAMTS1/ADAMTS12/ADAMTS15/ADAMTS19/ADAMTS5/ADAMTS8/ADAMTSL3/AEBP1/APP/ATP7A/ATXN1L/BMP1/CCDC80/CLASP2/CMA1/COL14A1/COL16A1/COL1A1/COL1A2/COL23A1/COL27A1/COL3A1/COL4A6/COL5A1/COL8A2/COL9A1/COL9A2/CPB2/CRTAP/CTSG/CTSK/CTSS/DAG1/DMP1/DPP4/ECM2/EFEMP2/ELANE/EMILIN1/EXT1/FAP/FOXC2/FOXF2/HAPLN2/HAS1/HAS2/IMPG2/KAZALD1/LAMA2/LAMC1/LCP1/LRP1/LUM/MATN1/MMP1/MMP10/MMP12/MMP15/MMP16/MMP19…	88
BP	GO:0060326	cell chemotaxis	88/3365	319/18903	8.75661e-06	0.000675236	0.000528499	ABCC1/ADAM10/BCAR1/BIN2/BST1/C3AR1/C5AR1/CALR/CCL17/CCL18/CCL3/CCL3L1/CCL4/CCL7/CCN3/CCR1/CCR6/CCRL2/CHGA/CSF1R/CTSG/CXCL1/CXCL2/CXCL3/CXCL8/CXCL9/CXCR5/CYP7B1/DPP4/DUSP1/EDN3/EGR3/F2RL1/FCER1G/FGF18/FGF2/FLT1/GBF1/GPR183/GPSM3/HBEGF/HGF/HRH1/IL10/IL17RA/IL1B/IL4/IL6R/ITGA9/ITGB2/LGMN/LYST/MMP2/MMP28/MOSPD2/NCKAP1L/NOD2/NOTCH1/NR4A1/PDGFRB/PIK3CG/PIKFYVE/PIP5K1C/PLA2G7/PPIB/PRSS56/PTPRO/RAC1/RIN3…	88
BP	GO:0070482	response to oxygen levels	92/3365	337/18903	8.75958e-06	0.000675236	0.000528499	ABAT/ADO/AIFM1/AJUBA/AKT1/AQP1/ATM/ATP1B1/ATP6AP1/ATP6V0A2/ATP7A/BAD/BIRC2/CARD16/CBS/CHRNA7/CIAO3/COL1A1/CREBBP/CYBB/CYP1A1/DIO3/DPP4/EGR1/ENDOG/EP300/EPAS1/FAS/FOS/FOXO1/FUNDC1/GATA6/GUCY1A2/HIF3A/HMOX1/ITPR1/ITPR2/JUND/KCNA5/KCNK2/KCNMA1/LONP1/MALAT1/MDM2/MECP2/MGARP/MIEF1/MMP2/NF1/NGB/NOTCH1/NPPC/NR4A2/OPRD1/P2RX3/PDGFA/PDGFRB/PDK3/PENK/PICK1/PLK3/PPARA/PTEN/RBPJ/ROCK2/RPTOR/RYR2/SCN2A/SDHD/S…	92
BP	GO:0035176	social behavior	23/3365	52/18903	8.97244e-06	0.000683311	0.000534819	ATXN1L/AVP/AVPR1A/BBS4/CHD8/CIC/DRD4/EXT1/GRID1/GRP/GRPR/MECP2/NLGN2/NLGN4X/NRXN1/NRXN2/OXT/PTCHD1/PTEN/RPTOR/SHANK1/TH/TREM2	23
BP	GO:0002688	regulation of leukocyte chemotaxis	43/3365	127/18903	9.72905e-06	0.000732111	0.000573014	ADAM10/BST1/C3AR1/C5AR1/CALR/CCL3/CCL4/CCL7/CCN3/CCR1/CCR6/CSF1R/CXCL8/DPP4/DUSP1/EDN3/F2RL1/GPSM3/IL4/IL6R/LGMN/MMP28/MOSPD2/NCKAP1L/NOD2/PLA2G7/PRSS56/RAC1/RIN3/SLAMF1/SLAMF8/SLIT2/SPI1/SWAP70/THBS1/THBS4/TNFSF14/TNFSF18/TRPV4/VEGFB/VEGFC/WNK1/WNT5A	43
BP	GO:0050867	positive regulation of cell activation	120/3365	467/18903	1.02614e-05	0.000763087	0.000597259	ABL1/ACTA2/AKT1/AP1G1/ARID1B/ARID2/AXL/BAD/BRD7/BST1/BTK/BTN2A2/CCL3/CD1D/CD3E/CD4/CD40/CD40LG/CD47/CD55/CD80/CD81/CD83/CD86/CEBPA/CLEC4D/CR1/DOCK8/DPP4/EBI3/EFNB2/EFNB3/EGR3/EXOSC6/F2RL1/FCGR3A/FGR/FLNA/FLOT2/GLI3/GP5/GPAM/GPR183/HAMP/HAVCR1/HAVCR2/HLA-DQA1/HLA-E/HLX/HSPH1/IFNG/IGF2/IGFBP2/IGHV1-18/IGHV3-21/IGHV3-48/IGHV3-7/IGHV3-73/IGLL1/IL10/IL18/IL1B/IL2RG/IL4/IL4I1/IL6ST/IL7R/ITGAM/ITGB2/JUN…	120
BP	GO:0031349	positive regulation of defense response	85/3365	307/18903	1.06268e-05	0.000772313	0.00060448	ABCC1/AP1G1/APP/BTK/C2CD4B/CASP1/CCL3/CD1D/CD47/CD81/CEBPA/CEBPB/CLEC6A/CLOCK/CREBBP/CRTAM/EMILIN1/EMILIN2/EP300/ETS1/F2RL1/FCGR1A/GPSM3/GRP/GRPR/HAVCR2/HEXIM1/HLA-E/HPX/HYAL2/IFNB1/IFNG/IKBKE/IL17RA/IL18/IL1B/IL6ST/IRGM/KLRC3/KLRC4/LAG3/LAMP1/LGALS2/LILRA5/LRSAM1/MAVS/MEF2C/MMP12/MNDA/NAIP/NEAT1/NFKBIA/NFKBIZ/NLRC5/NLRP3/NOD2/NPY5R/OSM/PAK3/PENK/PIK3CG/PLA2G7/PTGER3/PTGER4/RASGRP1/RNF31/SH2D1A/S…	85
BP	GO:0007389	pattern specification process	121/3365	472/18903	1.06298e-05	0.000772313	0.00060448	ALX4/AP1B1/APC/ARC/ASB2/ATM/ATP6AP2/BARX1/BBS4/BCOR/BHLHE40/BHLHE41/BICC1/BMP1/BMP4/BMPR2/BPTF/BTG2/C1QA/CDK20/CHSY1/COBL/CYP26C1/DISP1/DMRTA2/DNAH11/DSCAML1/EMX1/EMX2/EP300/ETS2/EXT1/EYA1/FBXL15/FEZF2/FGF2/FGF8/FKBP8/FOXC2/GATA4/GATA5/GDNF/GLI3/HAND1/HES5/HNF1B/HOXA11/HOXA2/HOXA4/HOXA6/HOXB2/HOXB8/HOXD10/HOXD13/HOXD8/IFT140/IRX2/IRX4/ISL1/ITGAM/KMT2A/LAMA5/LBX1/LEFTY1/LHX2/LHX3/LMX1B/LRP6/MEF2C/…	121
BP	GO:0002707	negative regulation of lymphocyte mediated immunity	24/3365	56/18903	1.11576e-05	0.000797316	0.00062405	AHR/C4BPA/CD55/CD96/CLEC12B/CR1/CR2/CSMD3/FCGR2B/HAVCR2/HLA-E/IFNB1/IL4I1/IL7R/LILRB4/NCKAP1L/NDFIP1/NOD2/PARP3/PPP3CB/PTPRC/SLAMF1/SMAD7/TBX21	24
BP	GO:0070661	leukocyte proliferation	94/3365	348/18903	1.12263e-05	0.000797316	0.00062405	ABL1/AHR/ARMC5/ATM/BAP1/BMP4/BST1/BTK/BTN2A2/CD180/CD1D/CD3E/CD40/CD40LG/CD55/CD80/CD81/CD86/CEBPB/CR1/CR2/CRTAM/CSF1R/CSF2/CSF2RA/DOCK2/DOCK8/EBI3/F2RL1/FCGR2B/FCGR3A/FLT3/GPAM/GPR183/HAVCR2/HLA-E/IFNB1/IGF2/IGFBP2/IKZF3/IL10/IL18/IL1B/IL4/IL4I1/IL6ST/IL7R/JUNB/LILRB2/LILRB4/LMO1/LRRC32/MALT1/MEF2C/MNDA/MSN/NCKAP1L/NDFIP1/NF1/PIK3CG/PLCL2/PPP3CA/PPP3CB/PTEN/PTPRC/PURA/RASAL3/RASGRP1/SCRIB/SELENO…	94
BP	GO:0045229	external encapsulating structure organization	88/3365	321/18903	1.14053e-05	0.00079945	0.000625719	ABI3BP/ABL1/ADAM10/ADAMTS1/ADAMTS12/ADAMTS15/ADAMTS19/ADAMTS5/ADAMTS8/ADAMTSL3/AEBP1/APP/ATP7A/ATXN1L/BMP1/CCDC80/CLASP2/CMA1/COL14A1/COL16A1/COL1A1/COL1A2/COL23A1/COL27A1/COL3A1/COL4A6/COL5A1/COL8A2/COL9A1/COL9A2/CPB2/CRTAP/CTSG/CTSK/CTSS/DAG1/DMP1/DPP4/ECM2/EFEMP2/ELANE/EMILIN1/EXT1/FAP/FOXC2/FOXF2/HAPLN2/HAS1/HAS2/IMPG2/KAZALD1/LAMA2/LAMC1/LCP1/LRP1/LUM/MATN1/MMP1/MMP10/MMP12/MMP15/MMP16/MMP19…	88
BP	GO:0002687	positive regulation of leukocyte migration	48/3365	148/18903	1.15092e-05	0.00079945	0.000625719	ABL1/ADAM10/APP/BDKRB1/C3AR1/C5AR1/CALR/CCL3/CCL4/CCL7/CCR1/CCR6/CD47/CD99L2/CSF1R/CXCL8/DOCK8/EDN3/F2RL1/FUT7/GPSM3/IL4/IL6R/ITGA4/LGMN/MOSPD2/NCKAP1L/PIK3R1/PLA2G7/PRSS56/RAC1/SELENOK/SLAMF1/SPI1/SWAP70/THBS1/THBS4/THY1/TNF/TNFRSF14/TNFSF14/TNFSF18/TREM2/TRPV4/VEGFB/VEGFC/WNK1/WNT5A	48
BP	GO:0002367	cytokine production involved in immune response	41/3365	120/18903	1.20972e-05	0.000826055	0.000646543	ACP5/APOA1/APOA2/AXL/BTK/CD55/CD81/CD96/DENND1B/F2RL1/HLA-E/HMOX1/IFNB1/IL10/IL18/IL1B/IL4/LACC1/LAPTM5/LILRB4/MALT1/MAPKAPK2/MAVS/NLRP3/NOD2/NR4A3/PRG2/RSAD2/SEMA7A/SLAMF1/SMAD7/TBX21/TGFB2/TGFB3/TLR4/TNF/TNFRSF14/TNFRSF1B/TRIL/TWIST1/WNT5A	41
BP	GO:0050868	negative regulation of T cell activation	43/3365	128/18903	1.21536e-05	0.000826055	0.000646543	ADORA2A/BMP4/BTN2A2/CD80/CD86/CEBPB/CR1/CRTAM/CTSG/DUSP3/FCGR2B/FGL2/GLI3/HAVCR2/HLX/IFNB1/IFNL1/IL10/IL4/IL4I1/LAG3/LAPTM5/LILRB2/LILRB4/LRRC32/NCKAP1L/NDFIP1/NRARP/PTEN/SCRIB/SHH/SMAD7/SOCS1/SOCS5/SOCS6/TBX21/TIGIT/TNFAIP8L2/TNFRSF14/TNFSF18/TSPAN32/VSIG4/VSIR	43
BP	GO:1903706	regulation of hemopoiesis	108/3365	413/18903	1.24327e-05	0.000836036	0.000654355	ABCB10/ABL1/ARID1B/ARID2/AXL/BAD/BMP4/BRD1/BRD7/BTK/BTN2A2/C1QC/CCL3/CCR1/CD4/CD80/CD83/CD86/CEBPA/CEBPB/CR1/CRTAM/CSF3/CTR9/DCSTAMP/EGR3/ESRRA/ETS1/EVI2B/FCGR2B/FGL2/FOS/FOXN1/GABPA/GLI3/GPR137/GPR55/HLX/HOXB8/IFNB1/IFNG/IFNL1/IKZF3/IL10/IL18/IL20/IL2RG/IL4/IL4I1/IL7R/IRF4/JUNB/KAT6B/KLF10/L3MBTL1/LAG3/LILRB2/LILRB3/LILRB4/LRRC17/MALT1/MEF2C/MEIS2/MIR17HG/MTURN/NCKAP1L/NDFIP1/NF1/NFAM1/NFKBIA/NF…	108
BP	GO:0050870	positive regulation of T cell activation	72/3365	251/18903	1.34127e-05	0.000892436	0.000698498	ABL1/AKT1/ARID1B/ARID2/BAD/BRD7/BTN2A2/CD1D/CD3E/CD4/CD40LG/CD47/CD55/CD80/CD81/CD83/CD86/CR1/DOCK8/DPP4/EBI3/EFNB2/EFNB3/EGR3/FLOT2/GLI3/GPAM/HAVCR2/HLA-DQA1/HLA-E/HLX/HSPH1/IFNG/IGF2/IGFBP2/IL18/IL1B/IL2RG/IL4/IL4I1/IL6ST/IL7R/LCK/LILRB2/LILRB4/MALT1/NCKAP1L/NFKBIZ/NKAP/NLRP3/NOD2/PHF10/PIK3R6/PPP3CA/PTPRC/RASAL3/RASGRP1/RHOH/SELENOK/SHB/SHH/SLAMF1/SOCS1/SOCS5/TFRC/THY1/TNFRSF14/TNFSF13B/TNFSF1…	72
BP	GO:0060412	ventricular septum morphogenesis	20/3365	43/18903	1.36859e-05	0.000895318	0.000700754	BMP4/BMPR2/FZD1/FZD2/MIR17HG/NKX2-5/NOG/NOTCH1/NSD2/RBPJ/ROBO1/SLIT2/SLIT3/SMAD4/SMAD7/TGFB2/TGFBR3/WNT5A/ZFPM1/ZFPM2	20
BP	GO:0036293	response to decreased oxygen levels	85/3365	309/18903	1.38799e-05	0.000895318	0.000700754	ABAT/ADO/AIFM1/AJUBA/AKT1/AQP1/ATM/ATP1B1/ATP7A/BAD/BIRC2/CARD16/CBS/CHRNA7/CIAO3/CREBBP/CYBB/CYP1A1/DIO3/DPP4/EGR1/ENDOG/EP300/EPAS1/FOS/FUNDC1/GATA6/HIF3A/HMOX1/ITPR1/ITPR2/JUND/KCNA5/KCNK2/KCNMA1/LONP1/MALAT1/MDM2/MECP2/MGARP/MIEF1/MMP2/NF1/NGB/NOTCH1/NPPC/NR4A2/OPRD1/P2RX3/PDGFA/PDK3/PENK/PICK1/PLK3/PPARA/PTEN/RBPJ/ROCK2/RPTOR/RYR2/SCN2A/SDHD/SIRT4/SLC39A12/SMAD4/SOD2/STOX1/TBL2/TERC/TFRC/TGF…	85
BP	GO:0072001	renal system development	87/3365	318/18903	1.38809e-05	0.000895318	0.000700754	ACTA2/ADAMTS1/AMER1/AP1B1/AQP1/ARID5B/BICC1/BMP4/BMPER/CEP290/CITED1/EFNB2/EGR1/EMX2/EPHA7/EXT1/EYA1/FGF2/FGF8/FOXC2/FRAS1/GCNT4/GDF6/GDNF/GFRA1/GLI3/GLIS2/GZF1/HAS2/HES5/HNF1B/HOXA11/HS3ST3A1/HS3ST3B1/HYAL2/ID3/IL6R/IQGAP1/IRX2/ITGA3/KANK2/KIRREL3/LAMA5/LGR5/MAGED1/MAGI2/MEF2C/MMP9/MTSS1/NF1/NOG/NOTCH1/ODC1/PAX2/PDGFA/PDGFRB/PKD1/PKHD1/PLXND1/POU3F3/PPP3CA/PROM1/PTCH1/PTPRO/RARB/RBP4/RIDA/SDC1/S…	87
BP	GO:0014065	phosphatidylinositol 3-kinase signaling	47/3365	145/18903	1.43679e-05	0.000908196	0.000710834	AKT1/BTN2A2/CSF3/DCN/DIPK2A/EGF/EGFR/F2RL1/FCGR3A/FGF2/FGR/FLT1/FLT3/HGF/HTR2A/IL18/INPP5E/NEDD4/NF1/NTRK3/OSM/PDGFA/PDGFC/PDGFRB/PIK3AP1/PIK3C2A/PIK3CG/PIK3IP1/PIK3R1/PIK3R2/PIK3R5/PIP5K1C/PLEKHA1/PLGLB2/PPP1R16B/PREX2/PTEN/PTPN13/RASGRP1/RELN/SEMA3E/TGFB2/TNF/TREM2/TWIST1/UBE3A/UNC5B	47
BP	GO:0060078	regulation of postsynaptic membrane potential	47/3365	145/18903	1.43679e-05	0.000908196	0.000710834	ABAT/ADORA2A/ADRB1/AKT1/APP/BAIAP2/CHRNA10/CHRNA5/CHRNA6/CHRNA7/CUX2/DRD4/GABRA1/GABRA2/GABRA5/GABRB1/GABRB2/GABRG1/GABRG3/GABRQ/GRIA1/GRIA3/GRID1/GRID2/GRIK4/GRIN2A/GRIN2D/GSK3A/INSYN1/INSYN2A/KCNA1/MECP2/MEF2C/NLGN1/NLGN2/NLGN4X/NRXN1/NTSR1/P2RX1/P2RX3/PPP3CA/PTEN/RELN/RGS4/SHANK1/SLC8A2/STX1B	47
BP	GO:0046651	lymphocyte proliferation	84/3365	305/18903	1.4814e-05	0.000927122	0.000725647	ABL1/AHR/ARMC5/ATM/BMP4/BST1/BTK/BTN2A2/CD180/CD1D/CD3E/CD40/CD40LG/CD55/CD80/CD81/CD86/CEBPB/CR1/CR2/CRTAM/DOCK2/DOCK8/EBI3/FCGR2B/FCGR3A/FLT3/GPAM/GPR183/HAVCR2/HLA-E/IFNB1/IGF2/IGFBP2/IKZF3/IL10/IL18/IL1B/IL4/IL4I1/IL6ST/IL7R/LILRB2/LILRB4/LMO1/LRRC32/MALT1/MEF2C/MNDA/MSN/NCKAP1L/NDFIP1/PIK3CG/PLCL2/PPP3CA/PPP3CB/PTEN/PTPRC/PURA/RASAL3/RASGRP1/SCRIB/SELENOK/SHB/SHH/SLAMF1/SLC11A1/SOS2/TFRC/TLR…	84
BP	GO:0099173	postsynapse organization	52/3365	166/18903	1.53075e-05	0.000948613	0.000742468	ABHD17A/ABHD17B/ADAM10/APOE/ARC/ARHGAP22/ARHGAP39/ARHGEF9/BAIAP2/CAPRIN2/CHRNA7/CNKSR2/CNTNAP1/CTTN/CUX2/DBNL/DIP2A/DOCK10/EPHA7/FCGR2B/FRRS1L/FZD9/GDNF/GRID2/HDAC6/IL1RAPL1/ITGA3/LGMN/LILRB2/LRRC4B/LRRTM2/MUSK/NEFL/NLGN1/NLGN2/NLGN4X/NRXN1/NRXN2/NTRK3/PAK3/PICK1/PTEN/RAPSN/RELN/SHANK1/SLITRK3/TANC2/TNNI3K/TREM2/UBE3A/WNT5A/ZNF365	52
BP	GO:0051962	positive regulation of nervous system development	78/3365	279/18903	1.65749e-05	0.00101719	0.00079614	ADGRB1/ADGRB3/BAIAP2/BDNF/BMPR2/CAPRIN2/CBLN2/CDH4/CUX1/CUX2/CYFIP1/DAG1/DBNL/DMRTA2/EFNA5/FGF2/GJC2/GLI3/GOLGA4/GRID2/IFNG/IL1B/IL1RAPL1/IL6ST/ISLR2/LIG4/LRRC24/LRRC4B/LRRTM2/MACF1/MAN2A1/MAP2K2/MECP2/MEGF8/METRN/NDEL1/NEFL/NGF/NIN/NKX2-2/NKX6-1/NLGN1/NLGN2/NOTCH1/NPTN/NRXN1/NUMBL/OBSL1/OLIG2/OXT/PAK3/PARP6/PLXNA1/PLXNC1/PLXND1/PTPRZ1/RAB21/RELN/ROBO1/RUFY3/SEMA7A/SHH/SHTN1/SLIT2/SLITRK3/SLITRK5…	78
BP	GO:0050730	regulation of peptidyl-tyrosine phosphorylation	75/3365	266/18903	1.73487e-05	0.00105443	0.000825292	ABL1/AFAP1L2/APP/BST1/CASS4/CD3E/CD4/CD40/CD80/CD81/CLEC6A/CNTN1/CSF1R/CSF2/CSF3/CTF1/DGKQ/DLG3/DOCK3/EFNA5/EGF/EGFR/ENPP2/EPGN/EPHA7/ERCC6/FCGR1A/FGF8/FGFR3/FLT3/GFRA1/HBEGF/HES5/HGF/HPX/HTR2A/HYAL2/IFNG/IFNL1/IGF2/IL18/IL20/IL4/IL6R/IL6ST/INPP5F/ISL1/ITGB2/LILRA5/LILRB4/LONP1/LRRK1/NF2/NOD2/OSM/PDGFA/PDGFC/PIBF1/PLPP3/PTPRC/RAP2C/RELN/SH2B3/SOCS1/SOCS3/SOCS5/THBS4/THY1/TNF/TNFRSF14/TNFSF18/TREM…	75
BP	GO:0002704	negative regulation of leukocyte mediated immunity	27/3365	68/18903	1.77206e-05	0.00106678	0.000834954	AHR/C4BPA/CD55/CD84/CD96/CLEC12B/CR1/CR2/CSMD3/FCGR2B/HAVCR2/HLA-E/HMOX1/IFNB1/IL4I1/IL7R/LILRB4/NCKAP1L/NDFIP1/NOD2/PARP3/PPP3CB/PTPRC/SLAMF1/SMAD7/SPI1/TBX21	27
BP	GO:0002573	myeloid leukocyte differentiation	64/3365	218/18903	1.79157e-05	0.00106835	0.000836187	APP/ATP6AP1/BAP1/BMP4/C1QC/CCL3/CCR1/CD4/CD81/CEBPA/CEBPB/CEBPE/CSF1R/CSF2/CSF3/DCSTAMP/DHRS2/ESRRA/EVI2B/F2RL1/FOS/GAB3/GPR137/GPR183/GPR55/IFNG/IL20/IL4/IREB2/IRF4/ITGB6/JUN/JUNB/KLF10/L3MBTL3/LILRB3/LILRB4/LRRC17/LRRK1/MMP9/MT1G/NDFIP1/NF1/NKAP/OSCAR/OSTM1/PDE1B/PIK3R1/PPP3CA/RBPJ/SH3PXD2A/SOCS1/SPI1/SRP54/TAL1/TCIRG1/TFRC/TLR4/TNF/TNFRSF11A/TREM2/TRIB1/TYROBP/ZFPM1	64
BP	GO:0051216	cartilage development	60/3365	201/18903	1.86436e-05	0.00110137	0.000862025	ADAMTS12/ATP7A/BGN/BMP1/BMP3/BMP4/BMPR2/CBS/CCN3/CHST11/CHSY1/COL1A1/COL27A1/COL3A1/CTSK/CYTL1/EPYC/ESRRA/EVC/EXT1/EXT2/FGF18/FGF2/FGF9/FGFR3/FRZB/GDF6/GLG1/GLI3/GPLD1/HAND1/HES5/HOXA11/HYAL2/MAF/MATN1/MEF2C/MEX3C/MSX1/MSX2/NKX3-2/NOG/NPPC/OGN/PKD1/RARB/RFLNA/RSPO2/RUNX2/SCX/SERPINH1/SMAD5/SMAD7/SOX6/SULF1/TIMP1/TRIP11/TRPV4/UNCX/WNT5A	60
BP	GO:0002286	T cell activation involved in immune response	40/3365	118/18903	1.89695e-05	0.00110937	0.000868294	APBB1IP/ATP7A/CD80/CD81/CD86/CLEC4D/CLEC4E/EIF2AK4/ENTPD7/F2RL1/FCER1G/FCGR2B/FGL2/GPR183/HAVCR2/HLX/IFNB1/IFNG/IFNL1/IL18/IL4/IL6R/IRF4/ITGAL/JUNB/LCP1/MALT1/NCKAP1L/NFKBIZ/NLRP3/PTGER4/SHB/SLAMF6/SLC11A1/SMAD7/SOCS5/TBX21/TNFSF18/TSC1/ZFPM1	40
BP	GO:0051703	biological process involved in intraspecies interaction between organisms	23/3365	54/18903	1.91302e-05	0.00110937	0.000868294	ATXN1L/AVP/AVPR1A/BBS4/CHD8/CIC/DRD4/EXT1/GRID1/GRP/GRPR/MECP2/NLGN2/NLGN4X/NRXN1/NRXN2/OXT/PTCHD1/PTEN/RPTOR/SHANK1/TH/TREM2	23
BP	GO:0003151	outflow tract morphogenesis	30/3365	80/18903	2.32594e-05	0.00131692	0.00103074	BMP4/BMPR2/EYA1/FGF8/FOXC2/FZD1/FZD2/GATA6/ISL1/JUN/MEF2C/MIR17HG/MSX2/NKX2-5/NOG/NOTCH1/NPY1R/NPY5R/PLXND1/RBPJ/ROBO1/SEC24B/SMAD4/SMAD6/TGFB2/TGFBR3/TWIST1/WNT5A/ZFPM1/ZFPM2	30
BP	GO:0009612	response to mechanical stimulus	62/3365	211/18903	2.33199e-05	0.00131692	0.00103074	ACTA1/ADGRV1/AQP1/ATOH7/BACE1/BAD/BAG3/BDKRB1/BTG2/CASP1/CASP5/CD40/CHRNA10/COL1A1/DAG1/ENDOG/FAS/FGF2/FOS/FOSB/GATA4/HTR2A/HTT/IGFBP2/IL1B/JUN/JUND/KCNA1/KCNA5/KCNK2/KCNK4/MAP3K2/MBD2/MEIS2/MMP2/NFKBIA/NRXN1/NRXN2/P2RX3/PIEZO1/PJVK/PKD1/PKD2L1/PTCH1/PTGER4/RAF1/RYR2/SCX/SLC26A5/THBS1/TIFAB/TLR4/TLR5/TLR8/TNF/TNFRSF11A/TNFSF14/TRPA1/TRPV4/TTN/USP53/WHRN	62
BP	GO:0042060	wound healing	113/3365	442/18903	2.33342e-05	0.00131692	0.00103074	ABAT/ABCC8/ACTA2/ADORA2A/ADRA2B/ADRA2C/AHNAK/AJAP1/AJUBA/ALOX12/ANXA8/APOE/AQP1/ARFGEF1/ARHGAP35/ARL8B/AXL/BLOC1S4/C1GALT1C1/CASK/CD40/CD40LG/CLASP2/CLDN1/COL1A1/COL3A1/COL5A1/CPB2/CTSG/DAG1/DGKG/DGKH/DGKI/DGKQ/DST/EMILIN1/EMILIN2/EXT1/F11/F13A1/F2RL1/F8/FAP/FCER1G/FERMT3/FGF2/FLNA/FOXC2/FZD6/GATA4/GGCX/GLI3/GNAS/GP5/GP6/HBEGF/HMOX1/HPS5/HPS6/HRAS/IL6ST/ITGB6/JMJD1C/KLKB1/LCK/MACF1/MERTK/MMP12/MR…	113
BP	GO:0001822	kidney development	84/3365	309/18903	2.49541e-05	0.00139588	0.00109254	ACTA2/ADAMTS1/AMER1/AP1B1/AQP1/ARID5B/BICC1/BMP4/BMPER/CEP290/CITED1/EFNB2/EGR1/EPHA7/EXT1/EYA1/FGF2/FGF8/FOXC2/FRAS1/GCNT4/GDF6/GDNF/GFRA1/GLI3/GLIS2/GZF1/HAS2/HES5/HNF1B/HOXA11/HS3ST3A1/HS3ST3B1/HYAL2/ID3/IL6R/IQGAP1/IRX2/ITGA3/KANK2/KIRREL3/LAMA5/MAGED1/MAGI2/MEF2C/MMP9/MTSS1/NF1/NOG/NOTCH1/ODC1/PAX2/PDGFA/PDGFRB/PKD1/PKHD1/PLXND1/POU3F3/PPP3CA/PROM1/PTCH1/PTPRO/RARB/RIDA/SDC1/SGPL1/SHH/SLIT2/…	84
BP	GO:0060828	regulation of canonical Wnt signaling pathway	73/3365	260/18903	2.60287e-05	0.00144323	0.00112959	AMER1/AMFR/ANKRD6/APC/APOE/ATP6AP2/BAMBI/BICC1/CAPRIN2/CCNY/CHD8/COL1A1/CSNK1G2/CSNK1G3/CTNND1/CYLD/DAB2/DDX3X/DKK2/DKK3/EGF/EGFR/EGR1/FAM53B/FGF2/FGF9/FOXO1/FRAT1/FRZB/FZD1/FZD6/FZD9/GLI3/GSK3A/IGFBP2/IGFBP4/IGFBP6/ISL1/KREMEN1/LATS1/LGR5/LGR6/LRRK1/MCC/NKX2-5/NOG/NOTCH1/NRARP/OTUD5/OTULIN/PTPRO/PTPRU/RBPJ/RSPO2/SCYL2/SFRP4/SFRP5/SHH/SIAH2/SMURF2/TCF7L2/TLE4/TMEM170B/TPBGL/UBE2B/USP34/USP8/WNK1/…	73
BP	GO:0030316	osteoclast differentiation	35/3365	100/18903	2.86537e-05	0.00157496	0.0012327	ATP6AP1/CCL3/CCR1/CD81/CEBPB/CSF1R/DCSTAMP/ESRRA/FOS/GPR137/GPR183/GPR55/IFNG/IL20/IL4/IREB2/JUNB/KLF10/LILRB3/LILRB4/LRRC17/LRRK1/NF1/OSCAR/OSTM1/PIK3R1/PPP3CA/SH3PXD2A/TCIRG1/TFRC/TLR4/TNF/TNFRSF11A/TREM2/TYROBP	35
BP	GO:0048015	phosphatidylinositol-mediated signaling	54/3365	178/18903	2.90893e-05	0.00158512	0.00124065	AKT1/BTN2A2/CSF1R/CSF3/DCN/DIPK2A/EGF/EGFR/F2RL1/FCGR3A/FGF2/FGR/FLT1/FLT3/HGF/HTR2A/IL18/INPP5E/INPP5F/NEDD4/NF1/NTRK3/OGT/OSM/PDGFA/PDGFC/PDGFRB/PI4KA/PIK3AP1/PIK3C2A/PIK3CG/PIK3IP1/PIK3R1/PIK3R2/PIK3R5/PIP5K1C/PLCD3/PLCL1/PLCL2/PLEKHA1/PLGLB2/PPP1R16B/PREX2/PTEN/PTPN13/RASGRP1/RELN/SEMA3E/TGFB2/TNF/TREM2/TWIST1/UBE3A/UNC5B	54
BP	GO:0030178	negative regulation of Wnt signaling pathway	53/3365	174/18903	3.0365e-05	0.00164049	0.00128399	AMER1/AMFR/ANKRD6/APC/APCDD1/APCDD1L/APOE/BARX1/BICC1/CHD8/CITED1/CTNND1/CYLD/DAB2/DKK2/DKK3/EGR1/FGF9/FOXO1/FRZB/FZD1/FZD6/GLI3/GSK3A/IGFBP2/IGFBP4/IGFBP6/ISL1/KREMEN1/LATS1/LRP1/MCC/NKX2-5/NOG/NOTCH1/NXN/OTUD5/PTPRO/PTPRU/RNF213/SCYL2/SFRP4/SFRP5/SHH/SIAH2/SOX30/TCF7L2/TLE4/TMEM170B/TPBGL/TRABD2A/VGLL4/WNT5A	53
BP	GO:0002700	regulation of production of molecular mediator of immune response	56/3365	187/18903	3.14785e-05	0.00168624	0.0013198	ACP5/APOA1/APOA2/AXL/BTK/CD40/CD40LG/CD55/CD81/CD86/CD96/CR1/DENND1B/EXOSC6/F2RL1/FCGR2B/HLA-E/HMOX1/HPX/IFNB1/IL10/IL18/IL1B/IL4/LACC1/LAPTM5/LILRB4/MALT1/MAPKAPK2/MAVS/NDFIP1/NLRP3/NOD2/NR4A3/NSD2/PARP3/PRG2/PTPRC/RBP4/RSAD2/SEMA7A/SHLD2/SLAMF1/SLC15A4/SMAD7/TBX21/TFRC/TGFB2/TGFB3/TLR4/TNF/TNFRSF14/TNFRSF1B/TRIL/TWIST1/WNT5A	56
BP	GO:0002696	positive regulation of leukocyte activation	114/3365	450/18903	3.29372e-05	0.00174954	0.00136935	ABL1/AKT1/AP1G1/ARID1B/ARID2/AXL/BAD/BRD7/BST1/BTK/BTN2A2/CCL3/CD1D/CD3E/CD4/CD40/CD40LG/CD47/CD55/CD80/CD81/CD83/CD86/CEBPA/CLEC4D/CR1/DOCK8/DPP4/EBI3/EFNB2/EFNB3/EGR3/EXOSC6/F2RL1/FCGR3A/FGR/FLOT2/GLI3/GPAM/GPR183/HAMP/HAVCR1/HAVCR2/HLA-DQA1/HLA-E/HLX/HSPH1/IFNG/IGF2/IGFBP2/IGHV1-18/IGHV3-21/IGHV3-48/IGHV3-7/IGHV3-73/IGLL1/IL10/IL18/IL1B/IL2RG/IL4/IL4I1/IL6ST/IL7R/ITGAM/ITGB2/JUND/LAMP1/LCK/LIL…	114
BP	GO:0032496	response to lipopolysaccharide	90/3365	339/18903	3.47648e-05	0.00183123	0.00143328	ABCA1/ABCC8/ABL1/ACP5/AKT1/AXL/BDKRB1/BTK/CARD16/CARD8/CASP1/CCL3/CD14/CD180/CD55/CD80/CD86/CD96/CEBPB/CEBPE/CITED1/CLDN1/CSF2/CSF3/CTR9/CTSG/CXCL1/CXCL2/CXCL3/CXCL8/CXCL9/CYP1A1/EFNB2/ELANE/ERBIN/FER/FOS/HAMP/HAVCR2/IL10/IL10RA/IL18/IL1B/IRF8/IRGM/JUND/LIAS/LILRB2/LY86/MALT1/MAOB/MAPKAPK2/MEF2C/MRC1/NFKBIA/NLRP3/NOD2/NOTCH1/NR1H3/NR1H4/NR4A1/OTUD5/PALM3/PENK/PLSCR4/PTGER2/PTGER4/PTGFR/RPS6KA3/SA…	90
BP	GO:0099504	synaptic vesicle cycle	57/3365	192/18903	3.5376e-05	0.00183849	0.00143896	ABCA13/ADORA2A/AP3B2/AP3S2/ATP2A2/BACE1/CACNB2/CACNB4/CADPS/CANX/CASK/CHRNA5/CHRNA6/CYFIP1/DGKQ/DNM1/DOC2A/FBXL20/FCHO2/FMR1/GAK/GRIPAP1/HTR2A/ITSN1/ITSN2/NLGN1/NLGN2/NLGN4X/OTOF/P2RX1/PCLO/PICALM/PIP5K1C/PPP3CB/PRKCB/PRKCG/PRRT2/PTEN/RIMS4/SCRIB/SH3GL2/SH3GL3/SLC17A8/SNAP23/SNAP91/SNCB/STON2/STX1B/STX3/SV2A/SYN1/SYN2/SYNJ1/SYT8/TH/UNC13A/WNT3A	57
BP	GO:0097530	granulocyte migration	49/3365	158/18903	3.55598e-05	0.00183849	0.00143896	BST1/C3AR1/C5AR1/CCL17/CCL18/CCL3/CCL3L1/CCL4/CCL7/CD99L2/CSF1R/CXCL1/CXCL2/CXCL3/CXCL8/CXCL9/DPP4/EDN3/FCER1G/FUT7/GBF1/HRH1/IL17RA/IL1B/IL4/ITGA9/ITGB2/MOSPD2/NCKAP1L/NOD2/PIK3CG/PIKFYVE/PIP5K1C/PPIB/PTGER4/RAC1/RHOH/SELENOK/SLAMF1/SLAMF8/SLIT2/SRP54/TGFB2/THBS1/THBS4/TNFSF18/TRPV4/VAV3/WDR1	49
BP	GO:0002690	positive regulation of leukocyte chemotaxis	34/3365	97/18903	3.57751e-05	0.00183849	0.00143896	ADAM10/C3AR1/C5AR1/CALR/CCL3/CCL4/CCL7/CCR1/CCR6/CSF1R/CXCL8/EDN3/F2RL1/GPSM3/IL4/IL6R/LGMN/MOSPD2/NCKAP1L/PLA2G7/PRSS56/RAC1/SLAMF1/SPI1/SWAP70/THBS1/THBS4/TNFSF14/TNFSF18/TRPV4/VEGFB/VEGFC/WNK1/WNT5A	34
BP	GO:0022604	regulation of cell morphogenesis	84/3365	312/18903	3.64385e-05	0.00184262	0.0014422	ABL1/AP1AR/APOA1/ARAP1/ARAP3/ARC/ARHGAP15/ARHGAP35/BAIAP2/BAMBI/CACNG7/CALR/CAMSAP1/CAPRIN2/CASS4/CCL3/CCL7/CDC42EP4/CDC42EP5/CDC42SE2/CPNE9/CSF1R/CUX1/CUX2/CYFIP1/DAB2/DAG1/DBNL/DIAPH1/DOCK1/EFNA5/ENPP2/EPB41/FGD1/FGD2/FGD3/FGD4/FGR/FLNA/GRIP1/HAS2/IL1RAPL1/ITGB2/ITSN2/LIMS1/MACF1/MARK2/MSN/MYADM/NTNG1/OBSL1/PAK3/PALM3/PARP6/PDZD8/PLXNA1/PLXNC1/PLXND1/PRAG1/RAB21/RAC1/RDX/RELN/RHOB/RHOBTB1/RHOBT…	84
BP	GO:0032943	mononuclear cell proliferation	84/3365	312/18903	3.64385e-05	0.00184262	0.0014422	ABL1/AHR/ARMC5/ATM/BMP4/BST1/BTK/BTN2A2/CD180/CD1D/CD3E/CD40/CD40LG/CD55/CD80/CD81/CD86/CEBPB/CR1/CR2/CRTAM/DOCK2/DOCK8/EBI3/FCGR2B/FCGR3A/FLT3/GPAM/GPR183/HAVCR2/HLA-E/IFNB1/IGF2/IGFBP2/IKZF3/IL10/IL18/IL1B/IL4/IL4I1/IL6ST/IL7R/LILRB2/LILRB4/LMO1/LRRC32/MALT1/MEF2C/MNDA/MSN/NCKAP1L/NDFIP1/PIK3CG/PLCL2/PPP3CA/PPP3CB/PTEN/PTPRC/PURA/RASAL3/RASGRP1/SCRIB/SELENOK/SHB/SHH/SLAMF1/SLC11A1/SOS2/TFRC/TLR…	84
BP	GO:0051960	regulation of nervous system development	115/3365	456/18903	3.75699e-05	0.00188476	0.00147518	ABCC8/ADGRB1/ADGRB3/AKT1/BAIAP2/BDNF/BHLHE40/BHLHE41/BMPR2/CAPRIN2/CBLN2/CDH4/CERS2/CTDSP1/CUX1/CUX2/CYFIP1/DAB1/DAG1/DBNL/DMRTA2/EFNA5/EFNB3/EPHA7/FEZF2/FGF2/GJC2/GLI3/GOLGA4/GPR37L1/GRID2/HES5/HGF/IFNG/IL1B/IL1RAPL1/IL6ST/ISLR2/ITGAX/LHX2/LIG4/LRRC24/LRRC4B/LRRTM2/MACF1/MAN2A1/MAP2K2/MBP/MCF2/MECP2/MEGF8/METRN/NDEL1/NEFL/NF1/NF2/NGF/NIN/NKX2-2/NKX6-1/NLGN1/NLGN2/NOG/NOTCH1/NPTN/NRXN1/NTRK3/NUMB…	115
BP	GO:0007416	synapse assembly	55/3365	184/18903	3.90081e-05	0.0019415	0.00151959	ADGRB1/ADGRB3/APP/ARHGEF9/BDNF/CBLN2/CNTN5/CUX2/DBNL/EFNA5/EFNB2/EIF4G1/EPHA7/FZD1/GABRA1/GABRA2/GABRB2/GRID2/HAPLN4/IGFN1/IL1RAPL1/KIRREL3/LGI2/LRRC24/LRRC4B/LRRTM2/MECP2/MEF2C/MUSK/MYCBP2/NLGN1/NLGN2/NLGN4X/NPTN/NRXN1/NRXN2/NTRK3/OBSL1/OXT/PCDHB3/PCDHB4/PCDHB5/PCDHB6/PCLO/PLXND1/PTEN/RAB29/RYK/SLC25A46/SLITRK3/SLITRK5/SRGAP2C/VSTM5/WNT3A/WNT5A	55
BP	GO:0045619	regulation of lymphocyte differentiation	61/3365	210/18903	3.93741e-05	0.00194441	0.00152186	ABL1/ARID1B/ARID2/AXL/BAD/BMP4/BRD7/BTK/BTN2A2/CD80/CD83/CD86/CR1/CRTAM/EGR3/FGL2/FOXN1/GLI3/HLX/IFNB1/IFNG/IFNL1/IKZF3/IL10/IL18/IL2RG/IL4/IL4I1/IL7R/IRF4/JUNB/LAG3/LILRB2/LILRB4/MALT1/MIR17HG/NCKAP1L/NDFIP1/NFAM1/NFKBIZ/NKAP/NLRP3/NRARP/PGLYRP2/PHF10/PIK3R6/PTPRC/RASGRP1/RHOH/SHB/SHH/SLAMF8/SMAD7/SOCS1/SOCS5/SOS2/TBX21/TNFSF18/TNFSF9/VSIR/ZBTB1	61
BP	GO:0050731	positive regulation of peptidyl-tyrosine phosphorylation	57/3365	193/18903	4.16147e-05	0.00203912	0.00159599	ABL1/AFAP1L2/CASS4/CD3E/CD4/CD40/CD80/CD81/CLEC6A/CNTN1/CSF1R/CSF2/CSF3/CTF1/DGKQ/DLG3/DOCK3/EFNA5/EGF/EGFR/ENPP2/EPGN/ERCC6/FCGR1A/FGF8/FGFR3/FLT3/GFRA1/HBEGF/HES5/HGF/HPX/HTR2A/IFNG/IFNL1/IGF2/IL18/IL20/IL4/IL6R/IL6ST/ISL1/LILRA5/LRRK1/NOD2/OSM/PIBF1/PLPP3/PTPRC/RELN/THBS4/TNF/TNFRSF14/TNFSF18/TREM2/VTN/WNT3A	57
BP	GO:0050804	modulation of chemical synaptic transmission	113/3365	448/18903	4.34019e-05	0.00210604	0.00164837	ABHD6/ABL1/ADGRB1/ADORA2A/APOE/APP/ARC/ASIC1/ATAD1/ATP2A2/BACE1/BAIAP2/BDNF/CACNA1A/CACNA1B/CACNB2/CACNB4/CACNG4/CACNG7/CACNG8/CASK/CHRNA5/CHRNA6/CHRNA7/CRTC1/CUX2/CYFIP1/DGKI/DLGAP1/DLGAP3/DNM1/EIF2AK4/FBXL20/FMR1/FRRS1L/GNAI2/GRIA1/GRID1/GRID2/GRIK4/GRIN2A/GRIN2D/GRM2/HRAS/HRH1/HTR2A/IL1B/JPH3/JPH4/KMT2A/LAMA2/LGMN/LILRB2/LRRC4C/LRRTM2/MECP2/MEF2C/NALCN/NF1/NGF/NLGN1/NLGN2/NLGN4X/NOG/NPTN/NPTXR…	113
BP	GO:0071621	granulocyte chemotaxis	42/3365	130/18903	4.36467e-05	0.00210604	0.00164837	BST1/C3AR1/C5AR1/CCL17/CCL18/CCL3/CCL3L1/CCL4/CCL7/CSF1R/CXCL1/CXCL2/CXCL3/CXCL8/CXCL9/DPP4/EDN3/FCER1G/GBF1/HRH1/IL17RA/IL1B/IL4/ITGA9/ITGB2/MOSPD2/NCKAP1L/NOD2/PIK3CG/PIKFYVE/PIP5K1C/PPIB/RAC1/SLAMF1/SLIT2/SRP54/TGFB2/THBS1/THBS4/TNFSF18/TRPV4/VAV3	42
BP	GO:0045165	cell fate commitment	77/3365	282/18903	4.52376e-05	0.00216627	0.00169551	APC/BMP4/CHD3/CTR9/DMRTA2/DSCAML1/EPAS1/ETS2/EXT1/EYA1/FEV/FEZF2/FGF2/FGF8/FKBP8/FOXC2/FOXN1/GAS1/GATA4/GATA5/GATA6/GATAD2A/GCM1/GLI3/HES5/HNF1B/HOXA11/HOXA13/HOXA2/HOXD10/IL6R/IRF4/ISL1/JAG2/KDM6B/LATS1/LBX1/LHX3/MEF2C/MNX1/MTA1/NKX2-2/NKX2-5/NOTCH1/NTF4/NTRK3/OLIG2/PAX2/PTCH1/PTCH2/RBBP7/RBPJ/RUNX2/SHH/SLAMF6/SLAMF8/SMAD2/SMAD4/SMAD5/SOX6/SOX8/SUFU/TAL1/TBR1/TBX21/TCF7L2/TENM4/TGFB1I1/TNFSF18/W…	77
BP	GO:0006887	exocytosis	96/3365	369/18903	4.56233e-05	0.00216744	0.00169643	ADORA2A/AP1G1/ARFGEF1/ARHGAP17/ARL8B/ATP2A2/BACE1/BTK/CACNA1G/CACNA1I/CACNB2/CACNB4/CADPS/CASK/CCL3/CCR1/CD84/CDK16/CDK5R2/CHGA/CHRNA5/CHRNA6/CLASP2/DOC2A/F2RL1/FBXL20/FCGR2B/FCGR3A/FER/FGR/FMR1/GCGR/GNAI2/GRP/HMOX1/HTR2A/IFNG/IL1RAPL1/IL4/ITGAM/ITGB2/ITSN1/LAMP1/LAT2/LIN7A/LIN7C/MILR1/NCKAP1L/NLGN1/NOTCH1/NR4A3/OTOF/P2RX1/PCLO/PDCD6IP/PIK3C2A/PIK3CG/PIP5K1C/PLA2G6/PLEK/PPP3CB/PRKCB/PRKCG/PRRT2/R…	96
BP	GO:0019221	cytokine-mediated signaling pathway	123/3365	496/18903	4.62361e-05	0.00216744	0.00169643	AKT1/APOA1/AXL/BAD/BBS4/BIRC2/BIRC7/CARD16/CARD8/CASP1/CCDC3/CCL17/CCL18/CCL3/CCL3L1/CCL4/CCL7/CCR1/CCR6/CCRL2/CD300LF/CD4/CDIP1/CEBPA/CHUK/CNTFR/CSF1R/CSF2/CSF2RA/CSF3/CTR9/CTSG/CXCL1/CXCL2/CXCL3/CXCL8/CXCL9/CXCR5/CYLD/EBI3/EGR1/EPOR/EXT1/F2RL1/FAS/FCER1G/FER/FLT3/GPR75/HPX/IFNB1/IFNG/IFNL1/IKBKE/IL10RA/IL11RA/IL17RA/IL18/IL1B/IL2RG/IL3RA/IL6R/IL6ST/IL7R/IRGM/LAPTM5/LEPR/LILRA1/LILRA4/LILRA5/LIL…	123
BP	GO:0045055	regulated exocytosis	68/3365	242/18903	4.70152e-05	0.00216744	0.00169643	ADORA2A/AP1G1/ARHGAP17/ARL8B/ATP2A2/BACE1/BTK/CACNA1G/CACNA1I/CACNB2/CACNB4/CADPS/CASK/CCL3/CD84/CDK5R2/CHGA/CHRNA5/CHRNA6/DOC2A/F2RL1/FBXL20/FCGR2B/FCGR3A/FER/FGR/FMR1/GNAI2/GRP/HMOX1/HTR2A/IL4/ITGAM/ITGB2/LAMP1/LAT2/MILR1/NCKAP1L/NLGN1/NOTCH1/NR4A3/OTOF/P2RX1/PCLO/PIK3CG/PIP5K1C/PLEK/PPP3CB/PRKCB/PRKCG/PRRT2/RAB11FIP2/RASGRP1/RIMS4/SCRIB/SNAP23/SPI1/STX1B/STX3/SV2A/SYN1/SYN2/SYNJ1/SYT10/SYT17/S…	68
BP	GO:1990778	protein localization to cell periphery	89/3365	337/18903	4.72233e-05	0.00216744	0.00169643	ABCA2/ACTN2/ADAM10/AKT1/ANK2/ATP1B1/ATP6AP1/C2CD5/CACNB2/CACNG7/CD81/CLASP2/CLTC/CNPY4/CNST/DAB2/DAG1/EFR3A/EGFR/EPB41/EPB41L2/EPHA3/FCHO2/FLNA/FLOT2/FYB1/GAK/GNAI1/GOLGA4/GRIN2A/GRIP1/GRIP2/GRIPAP1/HRAS/IFNG/ITGA3/LAMA5/LIN7A/LIN7C/LRP1/LRP6/LRRC15/MACF1/MYADM/MYO5A/NECTIN3/PACS1/PACS2/PDZK1/PICALM/PIK3R1/PIK3R2/PLS1/PPFIA1/PPP1R9B/PTCH1/RAB29/RAB40AL/RAB8A/RAB8B/RAMP3/RAPGEF2/RAPGEF6/RAPSN/RDX/…	89
BP	GO:0060323	head morphogenesis	17/3365	36/18903	4.73516e-05	0.00216744	0.00169643	ANKRD11/ARID5B/ATP6AP2/COL1A1/CRISPLD1/CSRNP1/EP300/MMP2/MSX1/NOG/PAX9/PLEKHA1/SCX/SGPL1/SSBP3/TGFB3/TIPARP	17
BP	GO:1903038	negative regulation of leukocyte cell-cell adhesion	46/3365	147/18903	4.7498e-05	0.00216744	0.00169643	ADORA2A/AKT1/BMP4/BTN2A2/CD80/CD86/CEBPB/CR1/CRTAM/CTSG/DUSP3/FCGR2B/FGL2/GLI3/HAVCR2/HLX/IFNB1/IFNL1/IL10/IL4/IL4I1/LAG3/LAPTM5/LILRB2/LILRB4/LRRC32/NCKAP1L/NDFIP1/NRARP/PPARA/PTEN/SCRIB/SHH/SMAD7/SOCS1/SOCS5/SOCS6/TBX21/TIGIT/TNFAIP8L2/TNFRSF14/TNFSF18/TSPAN32/VSIG4/VSIR/WNK1	46
BP	GO:0001666	response to hypoxia	80/3365	296/18903	4.77876e-05	0.00216744	0.00169643	ABAT/ADO/AJUBA/AQP1/ATM/ATP1B1/ATP7A/BAD/BIRC2/CARD16/CBS/CHRNA7/CIAO3/CREBBP/CYBB/CYP1A1/DIO3/DPP4/EGR1/ENDOG/EP300/EPAS1/FOS/FUNDC1/GATA6/HIF3A/HMOX1/ITPR1/ITPR2/JUND/KCNA5/KCNK2/KCNMA1/LONP1/MALAT1/MDM2/MECP2/MGARP/MIEF1/MMP2/NF1/NGB/NOTCH1/NPPC/NR4A2/OPRD1/P2RX3/PDGFA/PDK3/PENK/PLK3/PPARA/PTEN/RBPJ/ROCK2/RPTOR/RYR2/SCN2A/SDHD/SIRT4/SMAD4/SOD2/STOX1/TBL2/TERC/TFRC/TGFB2/TGFB3/TGFBR3/TH/THBS1/T…	80
BP	GO:0099177	regulation of trans-synaptic signaling	113/3365	449/18903	4.80054e-05	0.00216744	0.00169643	ABHD6/ABL1/ADGRB1/ADORA2A/APOE/APP/ARC/ASIC1/ATAD1/ATP2A2/BACE1/BAIAP2/BDNF/CACNA1A/CACNA1B/CACNB2/CACNB4/CACNG4/CACNG7/CACNG8/CASK/CHRNA5/CHRNA6/CHRNA7/CRTC1/CUX2/CYFIP1/DGKI/DLGAP1/DLGAP3/DNM1/EIF2AK4/FBXL20/FMR1/FRRS1L/GNAI2/GRIA1/GRID1/GRID2/GRIK4/GRIN2A/GRIN2D/GRM2/HRAS/HRH1/HTR2A/IL1B/JPH3/JPH4/KMT2A/LAMA2/LGMN/LILRB2/LRRC4C/LRRTM2/MECP2/MEF2C/NALCN/NF1/NGF/NLGN1/NLGN2/NLGN4X/NOG/NPTN/NPTXR…	113
BP	GO:0048588	developmental cell growth	65/3365	229/18903	4.89425e-05	0.00218124	0.00170723	ABL1/APOE/APP/AUTS2/BDNF/BMPR2/C9orf72/CACNG7/CDH4/COBL/CPNE9/CTTN/CYFIP1/DBNL/EDN3/EFNA5/EIF2AK4/EMX1/EPHA7/EXT1/FLRT1/FOXL2/GATA4/GOLGA4/GSK3A/HAMP/HDAC6/IQGAP1/ISLR2/ITGA4/ITSN2/KMT2D/LHX2/MACF1/MEGF8/MEX3C/NDEL1/NGF/NIN/NKX6-1/PLXNA1/PPARA/PPP3CB/RAB21/RGS4/RUFY3/RYK/SEMA3E/SEMA4G/SEMA5B/SEMA7A/SH3GL2/SHTN1/SLC9A6/SLIT2/SLIT3/SMAD7/SPAG9/SYT17/TRPV2/UNC13A/USP9X/WNT3A/WNT5A/ZFYVE27	65
BP	GO:0002712	regulation of B cell mediated immunity	25/3365	64/18903	4.95603e-05	0.00218124	0.00170723	BTK/C4BPA/CD40/CD55/CR1/CR2/CSMD3/EXOSC6/FCGR1A/FCGR2B/HLA-E/HPX/IL10/IL4/NDFIP1/NOD2/NSD2/PARP3/PTPRC/SHLD2/SLC15A4/TBX21/TFRC/TNF/TREM2	25
BP	GO:0002889	regulation of immunoglobulin mediated immune response	25/3365	64/18903	4.95603e-05	0.00218124	0.00170723	BTK/C4BPA/CD40/CD55/CR1/CR2/CSMD3/EXOSC6/FCGR1A/FCGR2B/HLA-E/HPX/IL10/IL4/NDFIP1/NOD2/NSD2/PARP3/PTPRC/SHLD2/SLC15A4/TBX21/TFRC/TNF/TREM2	25
BP	GO:0002292	T cell differentiation involved in immune response	29/3365	79/18903	5.00365e-05	0.00218124	0.00170723	ATP7A/CD80/CD86/CLEC4D/CLEC4E/ENTPD7/FCER1G/FGL2/GPR183/HLX/IFNG/IFNL1/IL18/IL4/IL6R/IRF4/JUNB/MALT1/NFKBIZ/NLRP3/PTGER4/SHB/SLAMF6/SMAD7/SOCS5/TBX21/TNFSF18/TSC1/ZFPM1	29
BP	GO:0061333	renal tubule morphogenesis	29/3365	79/18903	5.00365e-05	0.00218124	0.00170723	BMP4/CITED1/EYA1/FGF2/FGF8/GDNF/GLI3/GZF1/HES5/HNF1B/HOXA11/HS3ST3A1/HS3ST3B1/IRX2/LAMA5/LGR5/MAGED1/MEF2C/MTSS1/NOG/PAX2/PKD1/PTCH1/SHH/SMAD4/SOX8/WNT1/WNT4/WNT9B	29
BP	GO:0042098	T cell proliferation	61/3365	212/18903	5.34133e-05	0.0023125	0.00180997	ABL1/ARMC5/BMP4/BTN2A2/CD1D/CD3E/CD40LG/CD55/CD80/CD81/CD86/CEBPB/CR1/CRTAM/DOCK2/DOCK8/EBI3/GPAM/HAVCR2/HLA-E/IGF2/IGFBP2/IL10/IL18/IL1B/IL4/IL4I1/IL6ST/LILRB2/LILRB4/LMO1/LRRC32/MALT1/MSN/NCKAP1L/NDFIP1/PIK3CG/PPP3CA/PPP3CB/PTEN/PTPRC/RASAL3/RASGRP1/SCRIB/SELENOK/SHH/SLAMF1/SLC11A1/SOS2/TFRC/TNFRSF14/TNFRSF1B/TNFSF13B/TNFSF14/TNFSF18/TNFSF8/TNFSF9/TSPAN32/VSIG4/VSIR/WNT4	61
BP	GO:0002823	negative regulation of adaptive immune response based on somatic recombination of immune receptors built from immunoglobulin superfamily domains	23/3365	57/18903	5.39867e-05	0.00232143	0.00181695	AHR/C4BPA/CD55/CR1/CR2/CSMD3/FCGR2B/HAVCR2/IFNB1/IL4/IL4I1/IL7R/LILRB4/NCKAP1L/NDFIP1/NOD2/PARP3/PPP3CB/PTPRC/SLAMF1/SMAD7/TBX21/TNFSF18	23
BP	GO:0071675	regulation of mononuclear cell migration	40/3365	123/18903	5.56086e-05	0.00237501	0.00185889	ABL1/ADAM10/AKT1/APOD/APP/C3AR1/C5AR1/CALR/CCL3/CCL4/CCL7/CCN3/CCR1/CCR6/CD200/CD47/CD99L2/CSF1R/DOCK8/DUSP1/GCSAML/IL4/ITGA4/LGMN/MOSPD2/MSN/PLA2G7/SELENOK/SLAMF1/SLAMF8/SLIT2/SPI1/THBS1/TNF/TNFRSF14/TNFSF14/TNFSF18/TRPV4/WNK1/WNT5A	40
BP	GO:0048017	inositol lipid-mediated signaling	54/3365	182/18903	5.69796e-05	0.00241723	0.00189194	AKT1/BTN2A2/CSF1R/CSF3/DCN/DIPK2A/EGF/EGFR/F2RL1/FCGR3A/FGF2/FGR/FLT1/FLT3/HGF/HTR2A/IL18/INPP5E/INPP5F/NEDD4/NF1/NTRK3/OGT/OSM/PDGFA/PDGFC/PDGFRB/PI4KA/PIK3AP1/PIK3C2A/PIK3CG/PIK3IP1/PIK3R1/PIK3R2/PIK3R5/PIP5K1C/PLCD3/PLCL1/PLCL2/PLEKHA1/PLGLB2/PPP1R16B/PREX2/PTEN/PTPN13/RASGRP1/RELN/SEMA3E/TGFB2/TNF/TREM2/TWIST1/UBE3A/UNC5B	54
BP	GO:0060325	face morphogenesis	15/3365	30/18903	5.74118e-05	0.00241933	0.00189358	ANKRD11/ARID5B/COL1A1/CRISPLD1/CSRNP1/EP300/MMP2/MSX1/NOG/PAX9/PLEKHA1/SCX/SGPL1/TGFB3/TIPARP	15
BP	GO:0003279	cardiac septum development	36/3365	107/18903	5.79756e-05	0.00241961	0.0018938	ANK2/BMP4/BMPR2/DNAH11/FGF8/FZD1/FZD2/GATA4/GATA6/HAND1/HOXA13/ISL1/MDM2/MIR17HG/MSX2/NKX2-5/NOG/NOTCH1/NSD2/PLXND1/RBPJ/ROBO1/SALL4/SLIT2/SLIT3/SMAD4/SMAD6/SMAD7/SUFU/TGFB2/TGFBR3/TRIP11/WNT5A/ZBTB14/ZFPM1/ZFPM2	36
BP	GO:0007030	Golgi organization	50/3365	165/18903	5.81839e-05	0.00241961	0.0018938	ARFGEF1/ARHGAP21/ARMH3/ATP8B1/CAMSAP2/CLASP2/COG3/COG7/COG8/DNAJC28/DYM/GAK/GBF1/GCC2/GOLGA8A/GOLGA8N/GOLGA8O/GOLGB1/HTT/HUWE1/LMAN2/LYSMD3/MAP2K2/MYO18A/OBSL1/PDE4DIP/PI4K2A/PLEKHM2/PLK3/RAB1B/RAB29/RAB2B/RAB30/RAB8A/SEC16A/SEC16B/SEC22B/SEC23IP/STX18/TANGO2/TMED10/TMED4/TMED5/TMED7/TMED9/TRAPPC12/TRIP11/VCPIP1/VPS51/YIPF5	50
BP	GO:0030177	positive regulation of Wnt signaling pathway	45/3365	144/18903	5.92029e-05	0.00243001	0.00190194	ABL1/AMER1/ANKRD6/ATP6AP2/ATP6V0C/BAMBI/CAPRIN2/COL1A1/CRBN/CSNK1G2/CSNK1G3/DAB2/DDX3X/DKK2/EGF/EGFR/FAM53B/FGF2/FGF9/FRAT1/FZD9/LGR5/LGR6/LRRK1/MACF1/MBD2/NRARP/RBPJ/RSPO2/RSPO4/SFRP4/SHH/SMURF2/SULF1/TNFAIP3/UBE2B/USP34/USP8/WNK1/WNT3A/WNT5A/XIAP/ZBED3/ZEB2/ZRANB1	45
BP	GO:0050921	positive regulation of chemotaxis	45/3365	144/18903	5.92029e-05	0.00243001	0.00190194	ADAM10/ARTN/BMPR2/C3AR1/C5AR1/CALR/CCL3/CCL4/CCL7/CCR1/CCR6/CSF1R/CXCL8/EDN3/F2RL1/FGF18/FGF2/GPSM3/IL4/IL6R/LGMN/MEGF8/MOSPD2/NCKAP1L/NTRK3/PDGFRB/PLA2G7/PPM1F/PRSS56/RAC1/SLAMF1/SLIT2/SPI1/STX3/SWAP70/THBS1/THBS4/TNFSF14/TNFSF18/TREM2/TRPV4/VEGFB/VEGFC/WNK1/WNT5A	45
BP	GO:0010720	positive regulation of cell development	82/3365	307/18903	6.0439e-05	0.00244351	0.00191251	ABL1/APOA1/BAD/BAIAP2/BDNF/BMP4/BMPR2/CALR/CAPRIN2/CASS4/CDH4/CUX1/CUX2/CYFIP1/DAB2/DAG1/DBNL/DMRTA2/DOCK1/EFNA5/FGF2/FLNA/GJC2/GLI3/GOLGA4/HAS2/HOXA11/IFNG/IL1B/IL1RAPL1/IL6ST/ISLR2/LIG4/LIMS1/MACF1/MAN2A1/MAP2K2/MECP2/MEGF8/METRN/MYADM/NDEL1/NEFL/NGF/NIN/NKX2-2/NKX6-1/NOTCH1/NPTN/NUMBL/OBSL1/OLIG2/PAK3/PARP6/PLXNA1/PLXNC1/PLXND1/PTPRZ1/RAB21/RAC1/RELN/ROBO1/RUFY3/SEMA7A/SHH/SHTN1/SLIT2/SMAD7/SO…	82
BP	GO:0042403	thyroid hormone metabolic process	14/3365	27/18903	6.06916e-05	0.00244351	0.00191251	CGA/CPQ/CRYM/CTSB/CTSK/DIO3/DUOXA2/GCNT4/IYD/SLC16A10/SLC16A2/SLC5A5/SULT1B1/TPO	14
BP	GO:1904861	excitatory synapse assembly	14/3365	27/18903	6.06916e-05	0.00244351	0.00191251	GRID2/LRRC4B/LRRTM2/NLGN1/NLGN2/NPTN/NRXN1/NRXN2/NTRK3/PTEN/SLITRK3/SRGAP2C/VSTM5/WNT5A	14
BP	GO:0002221	pattern recognition receptor signaling pathway	55/3365	187/18903	6.36311e-05	0.00254565	0.00199245	ANKRD17/BIRC2/BTK/CASP1/CD14/CD300LF/CD40/CLEC4E/CLPB/CTSS/CYLD/DDX3X/EPG5/ERBIN/F2RL1/GPR108/HAVCR2/IRF4/IRGM/LACC1/LILRA4/LRRC14/MAPKAPK2/MEFV/NAIP/NFKBIA/NLRP3/NOD2/NR1H3/NR1H4/OTULIN/PIK3AP1/PJA2/PUM2/RAB11FIP2/RFTN1/RPS6KA3/RSAD2/SEC14L1/SLC15A3/SLC15A4/TIFA/TLR10/TLR4/TLR5/TLR8/TNF/TNFAIP3/TNIP2/TRAF3/TREM2/TRIL/UNC93B1/XIAP/ZDHHC5	55
BP	GO:0033627	cell adhesion mediated by integrin	31/3365	88/18903	6.96851e-05	0.00277031	0.00216829	CCN3/CD3E/COL16A1/DPP4/EMILIN1/EMILIN2/EPHA8/EXT1/FERMT3/FOXC2/ITGA10/ITGA3/ITGA4/ITGA9/ITGAD/ITGAL/ITGAM/ITGAV/ITGAX/ITGB2/ITGB6/LPXN/NCKAP1L/NEXMIF/PIEZO1/PIK3CG/PLPP3/SWAP70/TGFB2/VTN/WNK1	31
BP	GO:0033674	positive regulation of kinase activity	122/3365	496/18903	7.24273e-05	0.0028302	0.00221516	ABL1/ADRA2B/ADRA2C/AFAP1L2/AJUBA/AKT1/AXL/BAD/BMPR2/CAB39/CASS4/CCND2/CCNY/CD4/CD40/CD40LG/CD81/CD86/CDK5R2/CSF1R/DAB1/DAG1/DBF4B/DDX3X/DGKQ/DIPK2A/DLG3/DOCK3/DRD4/EDN3/EFNA5/EGF/EGFR/EGR1/ELANE/EPGN/EPHA3/EPHA5/EPHA6/EPHA7/EPHA8/EPHB4/EPHB6/ERCC6/FCGR1A/FGD2/FGF18/FGF2/FGFR3/FGR/FLT1/FLT3/HBEGF/HRAS/HTR2A/IFNG/IGF2/IL18/IL1B/IL4/IL6R/IQGAP1/IRGM/LILRA5/MADD/MAGED1/MALT1/MAP2K2/MAP3K4/MARK2/MEF2C…	122
BP	GO:0035418	protein localization to synapse	26/3365	69/18903	7.25348e-05	0.0028302	0.00221516	ABHD17B/ADAM10/BAIAP2/CACNG7/DAG1/DLG2/GRIN2A/GRIP1/GRIP2/GRIPAP1/HRAS/KIF5A/NLGN1/NLGN2/NRXN1/NRXN2/PCLO/RAB8A/RAPSN/RELN/SCRIB/SHANK1/SLITRK3/STX1B/STX3/WNT5A	26
BP	GO:0048645	animal organ formation	26/3365	69/18903	7.25348e-05	0.0028302	0.00221516	BMP4/EXT1/EYA1/FGF2/FGF8/GATA5/GATA6/GDNF/GLI3/HOXA11/ISL1/MAP2K2/MEF2C/NKX3-2/NOG/NOTCH1/NTF4/PAX2/RBPJ/ROBO1/SHH/SULF1/TBR1/WNT2/WNT3A/WNT5A	26
BP	GO:0010092	specification of animal organ identity	17/3365	37/18903	7.31278e-05	0.00283583	0.00221957	BMP4/EXT1/FGF2/FGF8/GATA5/GDNF/GLI3/HOXA11/ISL1/MEF2C/PAX2/RBPJ/ROBO1/TBR1/WNT2/WNT3A/WNT5A	17
BP	GO:0001655	urogenital system development	93/3365	360/18903	7.87524e-05	0.00301693	0.00236132	ACTA2/ADAMTS1/AMER1/AP1B1/AQP1/ARID5B/BICC1/BMP4/BMPER/CEP290/CITED1/CYP7B1/EFNB2/EGR1/EMX2/EPHA7/EXT1/EYA1/FGF2/FGF8/FOXC2/FRAS1/GCNT4/GDF6/GDNF/GFRA1/GLI3/GLIS2/GZF1/HAS2/HES5/HNF1B/HOXA11/HOXA13/HOXD13/HS3ST3A1/HS3ST3B1/HYAL2/ID3/IL6R/IQGAP1/IRX2/ITGA3/KANK2/KIRREL3/LAMA5/LGR5/MAGED1/MAGI2/MEF2C/MMP2/MMP9/MTSS1/NF1/NOG/NOTCH1/ODC1/PAX2/PDGFA/PDGFRB/PKD1/PKHD1/PLXND1/POU3F3/PPP3CA/PROM1/PTCH1/P…	93
BP	GO:0010038	response to metal ion	93/3365	360/18903	7.87524e-05	0.00301693	0.00236132	AANAT/ABAT/ABCC8/ACTA1/ADCY7/ADGRV1/AKT1/APP/AQP1/ATP7A/BACE1/BAD/CACNA1G/CALR/CD14/CEBPA/CHUK/CLDN1/CPNE3/CPNE8/CPNE9/CYBB/CYP1A1/D2HGDH/DLG2/EGFR/ENDOG/FOS/FOSB/GPLD1/GSK3A/HAAO/HAMP/HESX1/HMOX1/HSPA5/HVCN1/IGFBP2/IQGAP1/JUN/JUNB/JUND/KCNA1/KCNIP2/KCNMA1/KMT2A/LCAT/LGMN/LIG4/LONP1/MAOB/MAPK9/MBP/MCOLN1/MEF2A/MEF2C/MMP9/MT1G/MTTP/NEDD4/NEK7/NLGN1/PENK/PGAM2/PPP3CA/RYR2/RYR3/SDC1/SEC31A/SHH/SLC12…	93
BP	GO:0071674	mononuclear cell migration	59/3365	206/18903	8.0911e-05	0.00308096	0.00241143	ABL1/ADAM10/AKT1/APOD/APP/ARTN/ASB2/C3AR1/C5AR1/CALR/CCL17/CCL18/CCL3/CCL3L1/CCL4/CCL7/CCN3/CCR1/CCR6/CD200/CD47/CD99L2/CRTAM/CSF1R/CTSG/CYP7B1/DOCK8/DUSP1/EXT1/FLT1/FUT7/GCSAML/GPR183/IL4/IL6R/ITGA4/ITGAL/LGMN/MOSPD2/MSN/PIK3CG/PLA2G7/PTPRO/SELENOK/SLAMF1/SLAMF8/SLC12A2/SLIT2/SPI1/TBX21/THBS1/TNF/TNFRSF11A/TNFRSF14/TNFSF14/TNFSF18/TRPV4/WNK1/WNT5A	59
BP	GO:0030509	BMP signaling pathway	50/3365	167/18903	8.17561e-05	0.00309449	0.00242202	ABL1/BAMBI/BMP4/BMPER/BMPR2/DDX5/EGR1/EXT1/FBXL15/FKBP8/FSTL1/FZD1/GATA4/GATA6/GDF6/GDF9/HES5/HOXA13/ITGA3/LEFTY1/MEGF8/MSX1/MSX2/NEO1/NOG/NOTCH1/RBPJ/RNF165/RUNX2/SCX/SFRP4/SFRP5/SMAD2/SMAD4/SMAD5/SMAD6/SMAD7/SMURF2/SORL1/SULF1/TGFB2/TGFB3/TGFBR3/TOB1/USP9X/VWC2/WNT1/WNT5A/XIAP/ZNF423	50
BP	GO:0002820	negative regulation of adaptive immune response	24/3365	62/18903	8.26115e-05	0.00310826	0.00243279	AHR/C4BPA/CD55/CR1/CR2/CSMD3/FCGR2B/HAVCR2/IFNB1/IL4/IL4I1/IL7R/LILRB4/NCKAP1L/NDFIP1/NOD2/PARP3/PPP3CB/PTPRC/SLAMF1/SMAD7/TBX21/TNFRSF14/TNFSF18	24
BP	GO:0070431	nucleotide-binding oligomerization domain containing 2 signaling pathway	10/3365	16/18903	8.84159e-05	0.00330697	0.00258832	ERBIN/IRGM/LACC1/NFKBIA/NOD2/OTULIN/SLC15A3/SLC15A4/TLR4/TNFAIP3	10
BP	GO:0042116	macrophage activation	36/3365	109/18903	8.95792e-05	0.00333077	0.00260695	APP/ATM/C1QA/C5AR1/CCL3/CD200/CD84/CD93/CEBPA/CSF2/FCGR2B/FCGR3A/HAMP/HAVCR2/IFNG/IL10/IL4/ITGAM/ITGB2/JUN/JUND/MYO18A/NR1H3/PJA2/PTPRC/SLC11A1/TAFA3/THBS1/TLR4/TMEM106A/TNF/TNIP2/TREM2/TYROBP/VSIG4/WNT5A	36
BP	GO:0031346	positive regulation of cell projection organization	91/3365	352/18903	9.08286e-05	0.00335747	0.00262785	ABL1/APC/APOE/ARAP1/ARHGAP35/ATMIN/ATOH7/ATP1B2/ATP7A/AUTS2/BAIAP2/BBS4/BDNF/BMPR2/CAPRIN2/CDC42EP4/CDC42EP5/CDH4/CEP120/CNTN1/COBL/CRTC1/CUX1/CUX2/CYFIP1/DBNL/DOCK11/EFNA5/ENPP2/ENTR1/EP300/EPHA3/F2RL1/FEZ1/FLNA/FMR1/FZD1/GOLGA4/GRIP1/HGF/HRAS/HSPA5/HTT/IL1RAPL1/ISLR2/ITGA3/MACF1/MAGI2/MAP2K2/MARK2/MARK4/MEGF8/METRN/NDEL1/NEFL/NGF/NIN/NLGN1/NPTN/NTRK3/OBSL1/PAK3/PARP6/PIK3R1/PLXNA1/PLXNC1/PLXND1…	91
BP	GO:0007160	cell-matrix adhesion	66/3365	238/18903	9.28386e-05	0.00341182	0.00267039	ABL1/ACTN2/ADAMTS12/AJAP1/AJUBA/APOD/BST1/CASK/CD3E/CD96/CLASP2/COL16A1/COL3A1/CTTN/DAG1/DUSP3/ECM2/EFEMP2/EFNA5/EMILIN1/EPHA3/FERMT3/FREM1/ITGA10/ITGA3/ITGA4/ITGA9/ITGAD/ITGAL/ITGAM/ITGAV/ITGAX/ITGB2/ITGB6/LIMS1/MACF1/MINK1/MMP12/NEXMIF/NF1/NF2/OTOA/PARVG/PIK3R1/PKD1/PKHD1/PPFIA1/PPM1F/PTEN/PTPRA/PXN/RAC1/ROCK2/SEMA3E/SGCE/SIGLEC1/SLK/TECTA/THBS1/THY1/TRPM7/TSC1/VTN/VWA2/WHAMM/WNT4	66
BP	GO:0030003	cellular cation homeostasis	122/3365	499/18903	9.54087e-05	0.003486	0.00272845	ABCB7/ABL1/AFG3L2/ANK2/ANKRD9/APOE/APP/ATP13A3/ATP1B1/ATP1B2/ATP2A2/ATP6AP1/ATP6AP2/ATP6V0A1/ATP6V0A2/ATP6V0C/ATP6V0D2/ATP6V1H/ATP7A/AVP/AVPR1A/BDKRB1/CALR/CCDC47/CCL3/CCL7/CCR1/CD40/CHRNA7/CXCL9/CYB561/DIAPH1/DMXL1/DMXL2/DRD4/EDN3/ELANE/FGF2/FLNA/FTHL17/FTL/FZD9/GP5/GRIA1/GRINA/HAMP/HEPH/HERPUD1/HMOX1/HPX/HTR2A/HTT/HVCN1/IFNG/IREB2/ITPR1/ITPR2/JPH3/JPH4/KCNMA1/KCTD7/LACC1/LCK/LETM1/LHCGR/MCOLN1/…	122
BP	GO:0099565	chemical synaptic transmission, postsynaptic	41/3365	130/18903	9.82595e-05	0.00356953	0.00279383	ABAT/ADORA2A/AKT1/APP/BAIAP2/CHRNA10/CHRNA5/CHRNA6/CHRNA7/CUX2/DRD4/GABRA1/GABRA2/GABRA5/GABRB1/GABRB2/GABRG1/GABRG3/GABRQ/GRID2/GRIN2A/GRIN2D/GSK3A/INSYN1/INSYN2A/MECP2/MEF2C/NLGN1/NLGN2/NLGN4X/NRXN1/NTSR1/P2RX1/P2RX3/PPP3CA/PTEN/RELN/RGS4/SHANK1/SLC8A2/STX1B	41
BP	GO:0003206	cardiac chamber morphogenesis	40/3365	126/18903	0.000101197	0.00363636	0.00284613	ADAMTS1/ADPRHL1/BMP4/BMPR2/DNAH11/FGF8/FOXC2/FZD1/FZD2/GATA4/GATA6/GSK3A/HAND1/ISL1/MDM2/MEF2C/MIR17HG/MSX2/MYBPC3/NKX2-5/NOG/NOTCH1/NPY5R/NSD2/RBP4/RBPJ/ROBO1/RYR2/SLIT2/SLIT3/SMAD4/SMAD6/SMAD7/TGFB2/TGFBR3/TNNT2/WNT2/WNT5A/ZFPM1/ZFPM2	40
BP	GO:0003281	ventricular septum development	27/3365	74/18903	0.00010125	0.00363636	0.00284613	BMP4/BMPR2/FZD1/FZD2/GATA4/HOXA13/MDM2/MIR17HG/NKX2-5/NOG/NOTCH1/NSD2/RBPJ/ROBO1/SALL4/SLIT2/SLIT3/SMAD4/SMAD6/SMAD7/SUFU/TGFB2/TGFBR3/TRIP11/WNT5A/ZFPM1/ZFPM2	27
BP	GO:0002923	regulation of humoral immune response mediated by circulating immunoglobulin	11/3365	19/18903	0.000103209	0.00368578	0.00288482	C4BPA/CD55/CR1/CR2/CSMD3/FCGR2B/HPX/NOD2/PTPRC/TNF/TREM2	11
BP	GO:0070423	nucleotide-binding oligomerization domain containing signaling pathway	13/3365	25/18903	0.000107449	0.00381563	0.00298645	BIRC2/CYLD/ERBIN/IRGM/LACC1/NFKBIA/NOD2/OTULIN/SLC15A3/SLC15A4/TLR4/TNFAIP3/XIAP	13
BP	GO:0050767	regulation of neurogenesis	96/3365	377/18903	0.000108521	0.00383219	0.00299941	ABCC8/BAIAP2/BDNF/BHLHE40/BHLHE41/BMPR2/CAPRIN2/CDH4/CERS2/CTDSP1/CUX1/CUX2/CYFIP1/DAB1/DAG1/DBNL/DMRTA2/EFNA5/EFNB3/EPHA7/FEZF2/FGF2/GJC2/GLI3/GOLGA4/GPR37L1/HES5/IFNG/IL1B/IL1RAPL1/IL6ST/ISLR2/LHX2/LIG4/MACF1/MAN2A1/MAP2K2/MBP/MCF2/MECP2/MEGF8/METRN/NDEL1/NEFL/NF1/NF2/NGF/NIN/NKX2-2/NKX6-1/NOG/NOTCH1/NPTN/NTRK3/NUMBL/OBSL1/OLIG2/PAK3/PARP6/PITX3/PLXNA1/PLXNC1/PLXND1/PPP3CA/PTEN/PTPRZ1/RAB21/RAP…	96
BP	GO:0099072	regulation of postsynaptic membrane neurotransmitter receptor levels	24/3365	63/18903	0.000111116	0.00390203	0.00305407	ADAM10/AP2A2/ARC/ATAD1/CACNG4/CACNG7/CACNG8/CTNND1/DAG1/DLG3/DRD4/EFNB2/ERBIN/FLOT2/FRRS1L/GRIP1/GRIP2/GRIPAP1/HRAS/PPP3R1/RAB8A/SCRIB/STX1B/STX3	24
BP	GO:0072163	mesonephric epithelium development	33/3365	98/18903	0.000113635	0.00394663	0.00308898	BMP4/BMPER/CITED1/EYA1/FGF2/FGF8/FOXC2/GDNF/GLI3/GZF1/HNF1B/HOXA11/HS3ST3A1/HS3ST3B1/LAMA5/MAGED1/NOG/PAX2/PKD1/PTCH1/RARB/SDC1/SHH/SLIT2/SMAD2/SMAD4/SMAD5/SMAD6/SMAD7/SOX8/WNT1/WNT4/WNT9B	33
BP	GO:0072164	mesonephric tubule development	33/3365	98/18903	0.000113635	0.00394663	0.00308898	BMP4/BMPER/CITED1/EYA1/FGF2/FGF8/FOXC2/GDNF/GLI3/GZF1/HNF1B/HOXA11/HS3ST3A1/HS3ST3B1/LAMA5/MAGED1/NOG/PAX2/PKD1/PTCH1/RARB/SDC1/SHH/SLIT2/SMAD2/SMAD4/SMAD5/SMAD6/SMAD7/SOX8/WNT1/WNT4/WNT9B	33
BP	GO:0008217	regulation of blood pressure	55/3365	191/18903	0.00011853	0.00406953	0.00318517	ABAT/ACE2/ACTA2/ADRA1B/ADRA1D/ADRA2B/ADRB1/ATP6AP2/AVP/AVPR1A/BBS4/BDKRB1/BMPR2/CHGA/CMA1/COL1A2/CORIN/CTSG/CTSZ/EDN3/EMILIN1/EMILIN2/EXT1/EXT2/F2RL1/GCGR/GLP1R/GPR37L1/GRIP2/GSK3A/HMOX1/LNPEP/LVRN/MECP2/NCALD/NDST2/NPR2/NPY/NPY1R/NTSR1/OXT/P2RX1/POMC/PPARA/PRCP/PTPRO/RNLS/SCPEP1/SGK1/SOD2/TNF/TRHDE/UTS2/VEGFC/WNK1	55
BP	GO:0071772	response to BMP	52/3365	178/18903	0.000120122	0.00406953	0.00318517	ABL1/ADAMTS12/BAMBI/BMP4/BMPER/BMPR2/DDX5/EGR1/EXT1/FBXL15/FKBP8/FSTL1/FZD1/GATA4/GATA5/GATA6/GDF6/GDF9/HES5/HOXA13/ITGA3/LEFTY1/MEGF8/MSX1/MSX2/NEO1/NOG/NOTCH1/RBPJ/RNF165/RUNX2/SCX/SFRP4/SFRP5/SMAD2/SMAD4/SMAD5/SMAD6/SMAD7/SMURF2/SORL1/SULF1/TGFB2/TGFB3/TGFBR3/TOB1/USP9X/VWC2/WNT1/WNT5A/XIAP/ZNF423	52
BP	GO:0071773	cellular response to BMP stimulus	52/3365	178/18903	0.000120122	0.00406953	0.00318517	ABL1/ADAMTS12/BAMBI/BMP4/BMPER/BMPR2/DDX5/EGR1/EXT1/FBXL15/FKBP8/FSTL1/FZD1/GATA4/GATA5/GATA6/GDF6/GDF9/HES5/HOXA13/ITGA3/LEFTY1/MEGF8/MSX1/MSX2/NEO1/NOG/NOTCH1/RBPJ/RNF165/RUNX2/SCX/SFRP4/SFRP5/SMAD2/SMAD4/SMAD5/SMAD6/SMAD7/SMURF2/SORL1/SULF1/TGFB2/TGFB3/TGFBR3/TOB1/USP9X/VWC2/WNT1/WNT5A/XIAP/ZNF423	52
BP	GO:0003007	heart morphogenesis	70/3365	258/18903	0.000120875	0.00406953	0.00318517	ADAMTS1/ADPRHL1/ARID2/ASB2/BBS4/BMP4/BMPR2/CERT1/COL5A1/DNAH11/EPHB4/EXT1/EYA1/FGF8/FLNA/FOXC2/FZD1/FZD2/GAA/GATA4/GATA5/GATA6/GSK3A/HAND1/HAS2/ISL1/JUN/LBX1/LEFTY1/MDM2/MEF2C/MEGF8/MIB1/MIR17HG/MSX1/MSX2/MYBPC3/NKX2-5/NOG/NOTCH1/NOTO/NPY1R/NPY5R/NSD2/PLXND1/PTCH1/RBP4/RBPJ/ROBO1/RYR2/SEC24B/SETDB2/SHH/SLIT2/SLIT3/SMAD4/SMAD6/SMAD7/SUFU/TGFB2/TGFBR3/TH/TNNT2/TTN/TWIST1/WNT2/WNT3A/WNT5A/ZFPM1/ZFPM2	70
BP	GO:0050769	positive regulation of neurogenesis	64/3365	231/18903	0.000120967	0.00406953	0.00318517	BAIAP2/BDNF/BMPR2/CAPRIN2/CDH4/CUX1/CUX2/CYFIP1/DAG1/DBNL/DMRTA2/EFNA5/FGF2/GJC2/GLI3/GOLGA4/IFNG/IL1B/IL1RAPL1/IL6ST/ISLR2/LIG4/MACF1/MAN2A1/MAP2K2/MECP2/MEGF8/METRN/NDEL1/NEFL/NGF/NIN/NKX2-2/NKX6-1/NOTCH1/NPTN/NUMBL/OBSL1/OLIG2/PAK3/PARP6/PLXNA1/PLXNC1/PLXND1/PTPRZ1/RAB21/RELN/ROBO1/RUFY3/SEMA7A/SHH/SHTN1/SLIT2/SOX8/SYNJ1/TENM4/TNF/TNFRSF1B/TRPV2/VEGFC/WNT2/WNT3A/ZFYVE27/ZNF365	64
BP	GO:0048568	embryonic organ development	111/3365	449/18903	0.000121036	0.00406953	0.00318517	A2M/AKT1/ALX4/ARID2/ASB2/BBS4/BIRC6/BMP4/BPTF/CDK20/CEBPA/CEBPB/CEP290/CHRNA10/CHST11/CITED1/COBL/CSF2/CXCL8/DSCAML1/EGFR/EPAS1/EPN1/EYA1/FGF8/FGF9/FOXC2/FOXF2/FOXL2/FRZB/FZD2/FZD6/GATA4/GCM1/GDNF/GLI3/HAND1/HESX1/HLX/HNF1B/HOXA11/HOXA2/HOXA4/HOXB2/HOXB8/HOXD10/ID3/IFT140/IGF2/IL10/IRX5/JUNB/KMT2A/LBX1/MBD2/MEF2C/MEGF8/MIB1/MMP16/MSX1/NAGLU/NKX2-5/NKX3-2/NOG/NOTCH1/NOTO/PAX2/PBX3/PDGFA/PDGFC/PKD1…	111
BP	GO:0048638	regulation of developmental growth	86/3365	332/18903	0.000129729	0.00433224	0.00339079	ABL1/ADRB1/AFG3L2/AKT1/APOE/APP/ATRN/BBS4/BDNF/BMP4/BMPR2/CACNG7/CDH4/CGA/CPNE9/CTTN/CYFIP1/DBNL/DIO3/EFNA5/EPHA7/FGF2/FGF8/FGF9/FGFR3/FOXC2/GATA6/GOLGA4/GPAM/GSK3A/HAMP/HLX/HNF1B/IGF2/ISLR2/ITSN2/KCNK2/LATS1/LGMN/MACF1/MEF2C/MEGF8/MIR17HG/MTM1/MUSK/MYCBP2/NDEL1/NGF/NKX2-5/NKX6-1/NOG/NOTCH1/NPPC/NPY1R/PLS1/PPARA/PPIB/PTCH1/PTEN/RAB21/RBP4/RBPJ/RGS4/RUFY3/RYK/SEMA3E/SEMA4G/SEMA5B/SEMA7A/SGPL1/SHTN…	86
BP	GO:0002237	response to molecule of bacterial origin	92/3365	360/18903	0.000130221	0.00433224	0.00339079	ABCA1/ABCC8/ABL1/ACP5/AKT1/AXL/BDKRB1/BTK/C5AR1/CARD16/CARD8/CASP1/CCL3/CD14/CD180/CD55/CD80/CD86/CD96/CEBPB/CEBPE/CITED1/CLDN1/CSF2/CSF3/CTR9/CTSG/CXCL1/CXCL2/CXCL3/CXCL8/CXCL9/CYP1A1/EFNB2/ELANE/ERBIN/FCGR2B/FER/FOS/HAMP/HAVCR2/IL10/IL10RA/IL18/IL1B/IRF8/IRGM/JUND/LIAS/LILRB2/LY86/MALT1/MAOB/MAPKAPK2/MEF2C/MRC1/NFKBIA/NLRP3/NOD2/NOTCH1/NR1H3/NR1H4/NR4A1/OTUD5/PALM3/PENK/PLSCR4/PTGER2/PTGER4/PTG…	92
BP	GO:0046634	regulation of alpha-beta T cell activation	37/3365	115/18903	0.000133127	0.00440575	0.00344832	ADORA2A/CD3E/CD55/CD80/CD81/CD83/CD86/CRTAM/EBI3/GLI3/HLA-E/HLX/HSPH1/IFNG/IL18/IL2RG/IL4/IRF4/JUNB/LILRB4/MALT1/NCKAP1L/NDFIP1/NFKBIZ/NKAP/NLRP3/PTPRC/RASAL3/SHB/SHH/SMAD7/SOCS1/SOCS5/TBX21/TNFRSF14/TNFSF18/VSIR	37
BP	GO:0036465	synaptic vesicle recycling	28/3365	79/18903	0.000135927	0.00443092	0.00346803	ABCA13/AP3B2/AP3S2/CANX/CYFIP1/DGKQ/DNM1/FCHO2/GAK/GRIPAP1/ITSN1/ITSN2/NLGN1/NLGN2/NLGN4X/PICALM/PIP5K1C/PPP3CB/SCRIB/SH3GL2/SH3GL3/SNAP91/SNCB/STON2/STX1B/SYNJ1/SYT8/WNT3A	28
BP	GO:0014066	regulation of phosphatidylinositol 3-kinase signaling	36/3365	111/18903	0.000135991	0.00443092	0.00346803	BTN2A2/CSF3/DCN/DIPK2A/EGF/EGFR/F2RL1/FGF2/FGR/FLT1/FLT3/HGF/IL18/INPP5E/NEDD4/NTRK3/OSM/PDGFA/PDGFC/PDGFRB/PIK3AP1/PIK3IP1/PIP5K1C/PLGLB2/PPP1R16B/PTEN/PTPN13/RASGRP1/RELN/SEMA3E/TGFB2/TNF/TREM2/TWIST1/UBE3A/UNC5B	36
BP	GO:0030510	regulation of BMP signaling pathway	36/3365	111/18903	0.000135991	0.00443092	0.00346803	ABL1/BAMBI/BMP4/BMPER/BMPR2/FBXL15/FKBP8/FSTL1/FZD1/GATA4/GATA6/HES5/HOXA13/ITGA3/MSX1/MSX2/NEO1/NOG/NOTCH1/RBPJ/RNF165/SFRP4/SFRP5/SMAD2/SMAD4/SMAD6/SMAD7/SMURF2/SORL1/SULF1/TOB1/VWC2/WNT1/WNT5A/XIAP/ZNF423	36
BP	GO:0001658	branching involved in ureteric bud morphogenesis	23/3365	60/18903	0.000137365	0.00445273	0.0034851	BMP4/CITED1/EYA1/FGF2/FGF8/GDNF/GLI3/GZF1/HNF1B/HOXA11/HS3ST3A1/HS3ST3B1/LAMA5/MAGED1/NOG/PAX2/PTCH1/SHH/SMAD4/SOX8/WNT1/WNT4/WNT9B	23
BP	GO:0060537	muscle tissue development	105/3365	422/18903	0.000140152	0.00450572	0.00352657	ABL1/ACTA1/ACTN2/ADPRHL1/ARID2/ASB2/ATF3/BMP4/BTG2/CACNA1G/CALR/CNTNAP1/COL3A1/DDX17/DDX5/DIPK2A/DMRTA2/EFEMP2/EFNB2/EGR1/EP300/EYA1/FGF2/FGF8/FGF9/FLNB/FOS/FOXC2/FOXL2/GATA4/GATA5/GATA6/GSK3A/HAMP/HAND1/HLX/HOXD10/IGF2/IGFBP5/ISL1/KCNK2/KDM6B/MAFF/MEF2A/MEF2C/MEGF10/MEOX2/MIR17HG/MRTFB/MSX1/MSX2/MTM1/MYBPC3/NF1/NKX2-5/NOG/NOTCH1/NR1D2/NR4A1/OBSL1/PDGFRB/PPARA/PPP3CA/PPP3CB/PTCH1/PTEN/RARB/RBP4/R…	105
BP	GO:0045580	regulation of T cell differentiation	52/3365	179/18903	0.000140425	0.00450572	0.00352657	ABL1/ARID1B/ARID2/BAD/BMP4/BRD7/BTN2A2/CD80/CD83/CD86/CR1/CRTAM/EGR3/FGL2/FOXN1/GLI3/HLX/IFNB1/IFNG/IFNL1/IL18/IL2RG/IL4/IL4I1/IL7R/IRF4/JUNB/LAG3/LILRB2/LILRB4/MALT1/NCKAP1L/NFKBIZ/NKAP/NLRP3/NRARP/PHF10/PIK3R6/PTPRC/RASGRP1/RHOH/SHB/SHH/SMAD7/SOCS1/SOCS5/SOS2/TBX21/TNFSF18/TNFSF9/VSIR/ZBTB1	52
BP	GO:0061326	renal tubule development	33/3365	99/18903	0.000141664	0.0045147	0.0035336	AQP1/BMP4/CITED1/EYA1/FGF2/FGF8/GDNF/GLI3/GZF1/HES5/HNF1B/HOXA11/HS3ST3A1/HS3ST3B1/IRX2/LAMA5/LGR5/MAGED1/MEF2C/MTSS1/NOG/NOTCH1/PAX2/PKD1/POU3F3/PROM1/PTCH1/SHH/SMAD4/SOX8/WNT1/WNT4/WNT9B	33
BP	GO:0060021	roof of mouth development	31/3365	91/18903	0.000142133	0.0045147	0.0035336	ALX4/ARID5B/BCOR/BNC2/CDK20/CSRNP1/FOXF2/FRAS1/FZD1/FZD2/GLI3/ITGB6/JAG2/LRRC32/MEOX2/MSX1/PLEKHA1/SGPL1/SHH/SMAD2/SMAD4/TBC1D32/TGFB2/TGFB3/TGFBR3/TIPARP/TWIST1/VAX1/WNT3A/WNT5A/WNT9B	31
BP	GO:0023061	signal release	115/3365	470/18903	0.000144294	0.00456043	0.00356939	ABAT/ABCA1/ABCC8/ACSL4/ADORA2A/ADORA3/ADRA2B/ADRA2C/AQP1/ASIC1/ATP2A2/BACE1/BAD/BTK/C2CD2L/CACNB2/CACNB4/CADPS/CAPN10/CASK/CCDC186/CCN3/CDK16/CGA/CHGA/CHRNA5/CHRNA6/CLOCK/DAB2/DOC2A/EDN3/EFNA5/EPHA5/F2RL1/FBXL20/FFAR4/FMR1/FOXL2/FOXO1/GDF9/GDNF/GLP1R/GLUD1/GPLD1/GPR27/GRM2/GRP/HCAR2/HNF1B/HTR2A/ICA1/IFNG/IL1B/ISL1/KCNA5/LIN7A/LIN7C/MAFA/MAOB/MEF2C/NF1/NKX6-1/NLGN1/NLGN2/NR1H4/NR4A1/NRXN1/NRXN2/OS…	115
BP	GO:0016358	dendrite development	65/3365	237/18903	0.000148139	0.00465865	0.00364627	ABL1/ADGRB3/APOE/APP/ARC/BAIAP2/BBS4/CAMSAP2/CAPRIN2/CD3E/CHRNA7/COBL/CRTC1/CSMD3/CUX1/CUX2/CYFIP1/DAB1/DBNL/DGKG/DIP2A/DOCK10/FAT3/FEZF2/FLRT1/FMR1/GRIP1/GSK3A/HDAC6/IGF2BP1/IL1RAPL1/IQSEC1/MCF2/MECP2/MEF2A/MEF2C/MGARP/MINK1/NEDD4/NLGN1/NLGN2/NTN5/OBSL1/PAK3/PARP6/PHACTR1/PICALM/PPP1R9B/PPP3CA/PREX2/PTEN/RAB21/RAPGEF2/RELN/SDC2/SHANK1/SLC25A46/SLITRK5/SRGAP2C/STRN/TANC2/TLX2/TMEM106B/UBE3A/ZNF365	65
BP	GO:0050679	positive regulation of epithelial cell proliferation	62/3365	224/18903	0.000157649	0.0049268	0.00385615	AGGF1/AKT1/AKT3/ATP7A/BAD/BMP4/BMPR2/BTK/C5AR1/CLDN1/CYP7B1/EGF/EGFR/EGR3/EPGN/EYA1/FGF2/FGF9/FOXE3/HAS2/HLX/HMOX1/HRAS/HSF4/IGF2/IL10/ITGA4/JUN/LAMC1/MMP12/NEAT1/NF1/NKX2-5/NOD2/NOG/NOTCH1/NR4A1/NR4A3/NRARP/PAX2/PKHD1/PPP1R16B/PTPRN/RBPJ/RPTOR/RUNX2/SHH/ST8SIA1/STAT5A/STXBP4/TCF7L2/THBS4/TNF/TNFAIP3/TNFSF12/TWIST1/VEGFB/VEGFC/WDR48/WNT2/WNT3A/WNT5A	62
BP	GO:0060560	developmental growth involved in morphogenesis	64/3365	233/18903	0.000158225	0.0049268	0.00385615	ABL1/ADPRHL1/APOE/APP/AUTS2/BDNF/BMP4/BMPR2/C9orf72/CACNG7/CDH4/COBL/CPNE9/CTTN/CYFIP1/DBNL/EDN3/EFNA5/EIF2AK4/EMX1/EPHA7/EXT1/FLRT1/GOLGA4/HDAC6/HNF1B/HOXD13/IQGAP1/ISLR2/ITGA4/ITSN2/LHX2/MACF1/MAGI2/MEGF8/NDEL1/NGF/NIN/NKX6-1/NOTCH1/PLXNA1/PPP3CB/RAB21/RUFY3/RYK/SEMA3E/SEMA4G/SEMA5B/SEMA7A/SH3GL2/SHH/SHTN1/SLC9A6/SLIT2/SLIT3/SPAG9/SYT17/TRIM28/TRPV2/UNC13A/USP9X/WNT3A/WNT5A/ZFYVE27	64
BP	GO:0050727	regulation of inflammatory response	103/3365	414/18903	0.000161963	0.00500669	0.00391868	ABCC1/ACE2/ACP5/ADAMTS12/ADORA2A/APOA1/APOE/APP/ATM/BAP1/BCL6B/BIRC2/BRD4/BST1/BTK/C2CD4B/CASP1/CASP5/CCL3/CCN3/CD200/CD47/CD81/CEBPA/CEBPB/CLOCK/CMA1/CYLD/DUOXA2/ELANE/ETS1/FCGR1A/FCGR2B/FFAR4/FGR/FUT7/GPSM3/HAMP/HGF/HLA-E/HYAL2/IFNG/IL10/IL17RA/IL18/IL1B/IL20/IL4/IL6ST/ISL1/KLKB1/LACC1/LGALS2/LILRA5/MEFV/METRNL/MMP3/MMP9/NAIP/NDFIP1/NDUFC2/NEAT1/NFKBIA/NFKBIZ/NLRP11/NLRP3/NLRP4/NOD2/NPY/NPY5R/N…	103
BP	GO:0072009	nephron epithelium development	37/3365	116/18903	0.000162375	0.00500669	0.00391868	AQP1/BMP4/CITED1/EXT1/EYA1/FGF2/FGF8/FOXC2/GDNF/GLI3/GZF1/HES5/HNF1B/HOXA11/HS3ST3A1/HS3ST3B1/IQGAP1/IRX2/LAMA5/MAGED1/MAGI2/MEF2C/MTSS1/NOG/NOTCH1/PAX2/PKD1/POU3F3/PROM1/PTCH1/PTPRO/SHH/SMAD4/SOX8/WNT1/WNT4/WNT9B	37
BP	GO:0001773	myeloid dendritic cell activation	14/3365	29/18903	0.000164245	0.00501624	0.00392615	CLEC4D/CSF2/DCSTAMP/DHRS2/DOCK2/HAVCR2/IL10/IL4/IRF4/ITGB6/RBPJ/SLAMF1/SPI1/TSPAN32	14
BP	GO:0042698	ovulation cycle	26/3365	72/18903	0.000164272	0.00501624	0.00392615	A2M/ADAMTS1/AXL/CGA/EGR1/GABRB1/GDF10/GDF9/HAS2/HSPA5/LHCGR/MMP19/MMP2/NHLH2/NPY5R/NR5A1/PGR/PLEKHA1/PTPRN/PTX3/SCAPER/SGPL1/SLIT2/SLIT3/TGFB2/TGFB3	26
BP	GO:0071902	positive regulation of protein serine/threonine kinase activity	63/3365	229/18903	0.000168965	0.00513474	0.0040189	AJUBA/AKT1/BMPR2/CAB39/CCND2/CCNY/CD40/CD40LG/CDK5R2/CSF1R/DBF4B/DDX3X/DIPK2A/DRD4/EDN3/EGF/EGFR/ELANE/EPGN/FGD2/FGF18/FGF2/FLT1/FLT3/HRAS/HTR2A/IFNG/IGF2/IL1B/IQGAP1/IRGM/MAGED1/MAP2K2/MAP3K4/MEF2C/NOD2/NTRK3/PDGFA/PDGFC/PDGFRB/PIK3CG/PIK3R5/PIK3R6/PKD1/PTPRC/RAPGEF2/RASGRP1/ROBO1/RPTOR/SASH1/SLC8A2/SPDYE1/SPDYE16/SPDYE3/SPDYE5/SPDYE6/TCL1A/TCL1B/THBS1/TLR4/TNF/TNFRSF11A/WNT5A	63
BP	GO:0001776	leukocyte homeostasis	33/3365	100/18903	0.000175741	0.00531511	0.00416007	ABL1/AKT1/AXL/BAP1/BTK/DOCK10/DOCK11/FAS/FLT3/FOXN1/GCNT4/GPAM/GPR174/GPR183/HCAR2/IL7R/LGALS2/LIPA/LMO1/MEF2C/MERTK/MIR17HG/NCKAP1L/NF1/PPP3CB/SH2B3/SLC15A4/SOS2/TCIRG1/TNFAIP3/TNFSF13B/TNFSF14/TSC22D3	33
BP	GO:0072080	nephron tubule development	32/3365	96/18903	0.000177435	0.00531583	0.00416064	AQP1/BMP4/CITED1/EYA1/FGF2/FGF8/GDNF/GLI3/GZF1/HES5/HNF1B/HOXA11/HS3ST3A1/HS3ST3B1/IRX2/LAMA5/MAGED1/MEF2C/MTSS1/NOG/NOTCH1/PAX2/PKD1/POU3F3/PROM1/PTCH1/SHH/SMAD4/SOX8/WNT1/WNT4/WNT9B	32
BP	GO:0043367	CD4-positive, alpha-beta T cell differentiation	30/3365	88/18903	0.000178016	0.00531583	0.00416064	ARMC5/ATP7A/CD80/CD83/CD86/ENTPD7/FUT7/GPR183/HLX/IFNG/IL18/IL2RG/IL4/IL6R/IRF4/JUNB/MALT1/NCKAP1L/NFKBIZ/NLRP3/PTGER4/RSAD2/SHB/SLAMF6/SMAD7/SOCS1/SOCS5/TBX21/TNFSF18/ZFPM1	30
BP	GO:2000027	regulation of animal organ morphogenesis	40/3365	129/18903	0.000178288	0.00531583	0.00416064	ABL1/AJAP1/ANKRD6/APCDD1/BMP4/DAB2/FGF2/FGF8/FZD1/FZD2/FZD6/GATA5/GDNF/HGF/HOXA11/MAGED1/MAGI2/MSX1/NOG/PAX2/PAX9/PDGFA/PKHD1/RAC1/ROBO1/RSPO2/RUNX2/RYK/SEC24B/SHH/SMURF2/SOX8/STOX1/SULF1/TNF/WNT2/WNT3A/WNT4/WNT5A/WNT9B	40
BP	GO:0035872	nucleotide-binding domain, leucine rich repeat containing receptor signaling pathway	13/3365	26/18903	0.000179956	0.00534038	0.00417985	BIRC2/CYLD/ERBIN/IRGM/LACC1/NFKBIA/NOD2/OTULIN/SLC15A3/SLC15A4/TLR4/TNFAIP3/XIAP	13
BP	GO:0060113	inner ear receptor cell differentiation	23/3365	61/18903	0.000183697	0.00542593	0.00424681	ADGRV1/ATP8B1/BMP4/CECR2/FGF2/FZD2/GABRA5/GABRB2/GSDME/HES5/JAG2/NAGLU/NOTCH1/PJVK/PLS1/RBPJ/SCRIB/SEC24B/TRIOBP/TRIP11/USH1C/USH2A/WHRN	23
BP	GO:0150146	cell junction disassembly	12/3365	23/18903	0.000190666	0.0055948	0.00437898	ABCC8/C1QA/C1QB/C1QC/DUSP3/FER/IQSEC1/ITGAM/MAPRE2/PIK3R1/TGFB3/TREM2	12
BP	GO:0031623	receptor internalization	38/3365	121/18903	0.000191185	0.0055948	0.00437898	ANKRD13D/AP2A2/ARC/ATAD1/ATXN2/CACNG4/CACNG7/CACNG8/CD81/CLTC/CXCL8/DNM1/DRD4/EFNB2/EGF/FCER1G/FMR1/GRIA1/GRK2/ITGB2/LILRB4/LRP1/LRPAP1/LRRTM2/MAGI2/NECAB2/NEDD4/PICALM/PICK1/PPP3R1/RAMP3/RIN3/SCRIB/SCYL2/SELE/SFRP4/TFRC/WNT3A	38
BP	GO:0051090	regulation of DNA-binding transcription factor activity	111/3365	454/18903	0.000192552	0.00560885	0.00438997	ADORA3/AKT1/APP/ARID5B/BHLHE40/BTK/CARD16/CARD8/CD200/CD40/CD40LG/CHUK/CLOCK/CREBZF/CRTC1/CSF3/CYLD/CYTL1/EIF2AK4/EP300/EPHA5/ERBIN/ESR2/FAF1/FER/FLNA/FLOT2/FZD1/FZD2/FZD6/GLI3/GLIS2/HAND1/HAVCR2/HDAC4/HMOX1/ID3/IKBKE/IL10/IL18/IL1B/LRP6/LRRC14/MALT1/MAPK9/MAVS/MBTPS2/MSX2/MTURN/NFAM1/NFKBIA/NHLH2/NKX6-1/NLRC5/NLRP3/NOD2/NR1H4/NTSR1/OPRD1/OTULIN/PARP10/PKD1/PKHD1/PLPP3/PPP3CA/PPRC1/PRKCB/PTCH1/PT…	111
BP	GO:0045582	positive regulation of T cell differentiation	37/3365	117/18903	0.000197271	0.00569385	0.00445651	ARID1B/ARID2/BAD/BRD7/BTN2A2/CD80/CD83/CD86/CR1/EGR3/GLI3/HLX/IFNG/IL18/IL2RG/IL4/IL4I1/IL7R/LILRB2/LILRB4/MALT1/NCKAP1L/NFKBIZ/NKAP/NLRP3/PHF10/PIK3R6/PTPRC/RASGRP1/RHOH/SHB/SHH/SOCS1/SOCS5/TNFSF9/VSIR/ZBTB1	37
BP	GO:0046632	alpha-beta T cell differentiation	37/3365	117/18903	0.000197271	0.00569385	0.00445651	ABL1/ARMC5/ATP7A/CD80/CD83/CD86/ENTPD7/FUT7/GLI3/GPR183/HLX/IFNG/IL18/IL2RG/IL4/IL6R/IRF4/ITK/JUNB/LILRB4/MALT1/NCKAP1L/NFKBIZ/NKAP/NLRP3/PTGER4/RSAD2/SHB/SHH/SLAMF6/SMAD7/SOCS1/SOCS5/TBX21/TNFSF18/TNFSF8/ZFPM1	37
BP	GO:0046635	positive regulation of alpha-beta T cell activation	26/3365	73/18903	0.000212387	0.00606181	0.0047445	CD3E/CD55/CD80/CD81/CD83/CD86/EBI3/GLI3/HLA-E/HLX/HSPH1/IFNG/IL18/IL2RG/LILRB4/MALT1/NCKAP1L/NFKBIZ/NKAP/NLRP3/PTPRC/RASAL3/SHB/SHH/SOCS1/SOCS5	26
BP	GO:0071677	positive regulation of mononuclear cell migration	26/3365	73/18903	0.000212387	0.00606181	0.0047445	ABL1/ADAM10/APP/CALR/CCL3/CCL4/CCL7/CCR1/CCR6/CD47/CD99L2/DOCK8/IL4/ITGA4/LGMN/MOSPD2/PLA2G7/SELENOK/SLAMF1/SPI1/TNF/TNFRSF14/TNFSF14/TNFSF18/WNK1/WNT5A	26
BP	GO:0045621	positive regulation of lymphocyte differentiation	40/3365	130/18903	0.000213856	0.00606181	0.0047445	ARID1B/ARID2/AXL/BAD/BRD7/BTK/BTN2A2/CD80/CD83/CD86/CR1/EGR3/GLI3/HLX/IFNG/IL10/IL18/IL2RG/IL4/IL4I1/IL7R/LILRB2/LILRB4/MALT1/NCKAP1L/NFKBIZ/NKAP/NLRP3/PHF10/PIK3R6/PTPRC/RASGRP1/RHOH/SHB/SHH/SOCS1/SOCS5/TNFSF9/VSIR/ZBTB1	40
BP	GO:1990266	neutrophil migration	40/3365	130/18903	0.000213856	0.00606181	0.0047445	BST1/C3AR1/C5AR1/CCL17/CCL18/CCL3/CCL3L1/CCL4/CCL7/CD99L2/CXCL1/CXCL2/CXCL3/CXCL8/CXCL9/DPP4/EDN3/FCER1G/FUT7/GBF1/IL1B/ITGA9/ITGB2/MOSPD2/NCKAP1L/NOD2/PIK3CG/PIKFYVE/PIP5K1C/PPIB/RAC1/RHOH/SELENOK/SLAMF8/SLIT2/SRP54/TGFB2/THBS4/VAV3/WDR1	40
BP	GO:0001657	ureteric bud development	32/3365	97/18903	0.000220138	0.00621202	0.00486207	BMP4/BMPER/CITED1/EYA1/FGF2/FGF8/FOXC2/GDNF/GLI3/GZF1/HNF1B/HOXA11/HS3ST3A1/HS3ST3B1/LAMA5/MAGED1/NOG/PAX2/PTCH1/RARB/SDC1/SHH/SLIT2/SMAD2/SMAD4/SMAD5/SMAD6/SMAD7/SOX8/WNT1/WNT4/WNT9B	32
BP	GO:0055123	digestive system development	43/3365	143/18903	0.000223576	0.00627402	0.00491059	ALX4/BARX1/BMP4/CCKBR/CHD8/COBL/COL3A1/CXCL8/CYP1A1/EGFR/EXT1/FGF9/FOXF2/FOXL1/GATA4/GATA5/GATA6/GLI3/HLX/HNF1B/HOXA13/HOXD13/IGF2/IL6ST/MEGF8/NKX2-2/NKX3-2/NOTCH1/NPY/PDGFC/PKD1/PYY/RARB/SFRP5/SHH/SMAD2/SRP54/TGFB2/TGFB3/TIGAR/TNF/WNT5A/YIPF6	43
BP	GO:0002063	chondrocyte development	15/3365	33/18903	0.00022432	0.00627402	0.00491059	BMPR2/CHST11/CHSY1/COL27A1/EXT1/FGF18/HOXA11/MATN1/MEX3C/MSX2/RFLNA/RUNX2/SERPINH1/SMAD7/SULF1	15
BP	GO:1903829	positive regulation of protein localization	110/3365	451/18903	0.000226601	0.00628754	0.00492118	ABAT/ABHD17A/ABHD17B/ABLIM3/ACSL4/ADORA2A/AKT1/APC/BAD/BAG3/BAP1/C2CD2L/C2CD5/CACNB4/CAPN10/CD247/CD81/CDK9/CEP120/CEP290/CNPY4/CNST/CSNK2A2/EGF/EGFR/ENTR1/EPB41/EPB41L2/EPHA3/F2RL1/FLNA/GLI3/GLIS2/GLUD1/GNAI1/GPLD1/GPR27/GSK3A/HCAR2/HRAS/HUWE1/HYAL2/IFNG/IL1B/ISL1/ITGA3/ITGAM/ITGB2/LEPROT/LRP1/MARK4/MAVS/MEPCE/MIEF1/MSN/MTCL1/MYO18A/NECAB2/NKX6-1/NLGN2/NPTN/NR1H4/PDZK1/PIK3R1/PIK3R2/PLA2G6/PLK3/…	110
BP	GO:0060350	endochondral bone morphogenesis	22/3365	58/18903	0.000227788	0.00628754	0.00492118	BMP4/BMPR2/CBS/COL1A1/COL27A1/COL3A1/EXT1/EXT2/FGF18/FGFR3/HOXA11/INPPL1/MATN1/MEF2C/MMP16/NPPC/RARB/RUNX2/SCX/SERPINH1/TRIP11/TRPV4	22
BP	GO:0061005	cell differentiation involved in kidney development	22/3365	58/18903	0.000227788	0.00628754	0.00492118	ACTA2/AMER1/BMP4/EXT1/FOXC2/GDNF/GLI3/GLIS2/IQGAP1/MAGI2/MEF2C/MMP9/MTSS1/NOTCH1/PAX2/POU3F3/PROM1/PTCH1/PTPRO/SHH/WNT4/WNT9B	22
BP	GO:0072583	clathrin-dependent endocytosis	19/3365	47/18903	0.00022946	0.00630615	0.00493575	AP2A2/BMP2K/CANX/CLTC/DAB2/FCHO2/FCHSD2/GAK/INPP5F/ITGA4/ITSN1/ITSN2/MAGI2/PICALM/PIP5K1C/SCYL2/SH3GL3/SIGLEC1/SNAP91	19
BP	GO:0006909	phagocytosis	81/3365	314/18903	0.000231124	0.00632439	0.00495002	ABCA1/ABL1/ADGRB1/ADORA2A/APOA1/APOA2/ARHGAP12/ARL8B/AXL/BIN2/BTK/C4BPA/CALR/CD14/CD300LF/CD47/CD93/CDC42SE2/CEACAM4/CEBPE/DOCK1/DOCK2/ELANE/F2RL1/FCER1G/FCGR1A/FCGR2B/FGR/GULP1/HAVCR1/ICAM5/IFNG/IGHV1-18/IGHV3-21/IGHV3-48/IGHV3-7/IGHV3-73/IGLL1/IL1B/IL2RG/IRF8/ITGAL/ITGAM/ITGAV/ITGB2/LEPR/LMAN2/LRP1/LYST/MEGF10/MERTK/MSR1/MYO18A/NCF4/NCKAP1L/NOD2/NR1H3/PIKFYVE/PIP5K1C/PLA2G6/PLD4/PRKCG/PTPRC/PTX…	81
BP	GO:0043523	regulation of neuron apoptotic process	60/3365	218/18903	0.000235086	0.00640508	0.00501318	ABL1/ADORA2A/AIFM1/APOE/ATM/AXL/BACE1/BDNF/BTG2/CCL3/CEBPB/CITED1/CNTFR/EPHA7/FGF8/FZD9/GABRA5/GABRB2/GDNF/GRID2/GSK3A/HMOX1/HRAS/IL10/IL6ST/ISL1/ITGAM/JUN/LGMN/LIG4/MECP2/MEF2C/NAIP/NEFL/NF1/NGF/NR3C1/NR4A2/NTF4/PAK3/PCDHGC3/PITX3/PLXND1/PRKCG/PTPRZ1/RAPSN/SEMA3E/SLC30A10/SNCB/SOD2/TGFB2/TGFB3/THAP11/TNF/TREM2/TYROBP/UBE2M/UNC5B/VPS54/VSTM2L	60
BP	GO:0072006	nephron development	45/3365	152/18903	0.000239421	0.00649519	0.00508371	ACTA2/AQP1/BMP4/CITED1/EGR1/EXT1/EYA1/FGF2/FGF8/FOXC2/GDNF/GLI3/GZF1/HES5/HNF1B/HOXA11/HS3ST3A1/HS3ST3B1/IL6R/IQGAP1/IRX2/ITGA3/KIRREL3/LAMA5/MAGED1/MAGI2/MEF2C/MTSS1/NOG/NOTCH1/PAX2/PDGFRB/PKD1/POU3F3/PPP3CA/PROM1/PTCH1/PTPRO/SHH/SMAD4/SOX8/SULF1/WNT1/WNT4/WNT9B	45
BP	GO:0022617	extracellular matrix disassembly	23/3365	62/18903	0.000243311	0.00657253	0.00514424	ADAM10/ADAMTS15/ADAMTS5/CLASP2/CMA1/CTSG/CTSK/CTSS/DPP4/ELANE/FAP/LAMC1/LCP1/LRP1/MMP1/MMP10/MMP12/MMP15/MMP19/MMP2/MMP20/MMP3/MMP9	23
BP	GO:0034370	triglyceride-rich lipoprotein particle remodeling	8/3365	12/18903	0.000249927	0.0066401	0.00519712	APOA1/APOA2/APOA4/APOC2/APOE/CETP/LCAT/NR1H4	8
BP	GO:0034372	very-low-density lipoprotein particle remodeling	8/3365	12/18903	0.000249927	0.0066401	0.00519712	APOA1/APOA2/APOA4/APOC2/APOE/CETP/LCAT/NR1H4	8
BP	GO:1904953	Wnt signaling pathway involved in midbrain dopaminergic neuron differentiation	8/3365	12/18903	0.000249927	0.0066401	0.00519712	FZD1/LRP6/RYK/WNT1/WNT2/WNT3A/WNT5A/WNT9B	8
BP	GO:0007178	transmembrane receptor protein serine/threonine kinase signaling pathway	97/3365	390/18903	0.000250015	0.0066401	0.00519712	ABL1/BAMBI/BMP3/BMP4/BMPER/BMPR2/CCN3/CHST11/CIDEA/CITED1/COL1A2/COL3A1/CREBBP/DAB2/DDX5/DKK3/EGR1/EID2/EMILIN1/EP300/EXT1/FBXL15/FGF9/FKBP8/FOS/FSTL1/FZD1/GATA4/GATA6/GDF10/GDF6/GDF9/GLG1/HES5/HEXA/HOXA13/HSPA5/ING1/INHBE/ITGA3/ITGB6/JUN/LATS1/LDLRAD4/LEFTY1/LNPEP/LPXN/LRP1/LRRC32/MAGI2/MEGF8/MIR17HG/MSX1/MSX2/NCEH1/NEO1/NOG/NOTCH1/OGT/PPARA/PXN/RBBP7/RBPJ/RNF111/RNF165/RUNX2/SAP30/SAP30L/SCX/SF…	97
BP	GO:0042490	mechanoreceptor differentiation	24/3365	66/18903	0.000255861	0.00669871	0.005243	ADGRV1/ATP8B1/BMP4/CECR2/FGF2/FZD2/GABRA5/GABRB2/GSDME/HES5/JAG2/NAGLU/NOTCH1/NTF4/PJVK/PLS1/RBPJ/SCRIB/SEC24B/TRIOBP/TRIP11/USH1C/USH2A/WHRN	24
BP	GO:0048488	synaptic vesicle endocytosis	24/3365	66/18903	0.000255861	0.00669871	0.005243	ABCA13/AP3B2/AP3S2/CANX/DGKQ/DNM1/FCHO2/GAK/ITSN1/ITSN2/NLGN1/NLGN2/NLGN4X/PICALM/PIP5K1C/PPP3CB/SCRIB/SH3GL2/SH3GL3/SNAP91/SNCB/STON2/SYNJ1/SYT8	24
BP	GO:0140238	presynaptic endocytosis	24/3365	66/18903	0.000255861	0.00669871	0.005243	ABCA13/AP3B2/AP3S2/CANX/DGKQ/DNM1/FCHO2/GAK/ITSN1/ITSN2/NLGN1/NLGN2/NLGN4X/PICALM/PIP5K1C/PPP3CB/SCRIB/SH3GL2/SH3GL3/SNAP91/SNCB/STON2/SYNJ1/SYT8	24
BP	GO:0022602	ovulation cycle process	20/3365	51/18903	0.000257762	0.00669871	0.005243	A2M/ADAMTS1/CGA/GDF9/HSPA5/LHCGR/MMP19/MMP2/NPY5R/NR5A1/PGR/PLEKHA1/PTPRN/PTX3/SCAPER/SGPL1/SLIT2/SLIT3/TGFB2/TGFB3	20
BP	GO:0060324	face development	20/3365	51/18903	0.000257762	0.00669871	0.005243	ANKRD11/ARID5B/BBS4/COL1A1/CRISPLD1/CSRNP1/EP300/MAP2K2/MMP2/MSX1/NOG/PAX9/PLEKHA1/RAF1/SCX/SGPL1/TGFB3/TIPARP/WNT5A/ZFAND5	20
BP	GO:0051402	neuron apoptotic process	68/3365	255/18903	0.00025858	0.00669871	0.005243	ABL1/ADARB1/ADORA2A/AIFM1/APOE/APP/ATM/ATN1/AXL/BACE1/BDNF/BTG2/CCL3/CEBPB/CITED1/CNTFR/DIO3/EPHA7/FAS/FGF8/FZD9/GABRA5/GABRB2/GDNF/GRID2/GSK3A/HMOX1/HRAS/HSPA5/IL10/IL6ST/ISL1/ITGAM/JUN/LGMN/LIG4/MECP2/MEF2C/NAIP/NEFL/NF1/NGF/NR3C1/NR4A2/NTF4/PAK3/PCDHGC3/PITX3/PLXND1/PRKCG/PTPRZ1/RAPSN/SCN2A/SEMA3E/SLC30A10/SNCB/SOD2/TGFB2/TGFB3/THAP11/TNF/TREM2/TYROBP/UBE2M/UNC5B/VPS54/VSTM2L/XIAP	68
BP	GO:0030593	neutrophil chemotaxis	34/3365	106/18903	0.000260603	0.00672356	0.00526245	BST1/C3AR1/C5AR1/CCL17/CCL18/CCL3/CCL3L1/CCL4/CCL7/CXCL1/CXCL2/CXCL3/CXCL8/CXCL9/DPP4/EDN3/FCER1G/GBF1/IL1B/ITGA9/ITGB2/MOSPD2/NCKAP1L/NOD2/PIK3CG/PIKFYVE/PIP5K1C/PPIB/RAC1/SLIT2/SRP54/TGFB2/THBS4/VAV3	34
BP	GO:0001823	mesonephros development	33/3365	102/18903	0.000266634	0.00685119	0.00536234	BMP4/BMPER/CITED1/EYA1/FGF2/FGF8/FOXC2/GDNF/GLI3/GZF1/HNF1B/HOXA11/HS3ST3A1/HS3ST3B1/LAMA5/MAGED1/NOG/PAX2/PKD1/PTCH1/RARB/SDC1/SHH/SLIT2/SMAD2/SMAD4/SMAD5/SMAD6/SMAD7/SOX8/WNT1/WNT4/WNT9B	33
BP	GO:0032642	regulation of chemokine production	32/3365	98/18903	0.000271776	0.00695504	0.00544363	APOD/APP/CD84/CSF1R/DDX3X/EGR1/ELANE/ERBIN/F2RL1/HAVCR2/HMOX1/IFNG/IL10/IL17RA/IL18/IL1B/IL6R/LILRB4/MAVS/MBP/MEFV/NOD2/NR1H4/SELENOK/SOCS5/TLR4/TNF/TREM2/TRPV4/TWIST1/WNT5A/ZFPM1	32
BP	GO:0050772	positive regulation of axonogenesis	27/3365	78/18903	0.000277167	0.00705042	0.00551828	BDNF/BMPR2/CDH4/CYFIP1/DBNL/EFNA5/GOLGA4/ISLR2/MACF1/MAP2K2/MEGF8/METRN/NDEL1/NEFL/NGF/NIN/PLXNA1/PLXNC1/PLXND1/ROBO1/RUFY3/SEMA7A/SHTN1/SLIT2/TRPV2/WNT3A/ZFYVE27	27
BP	GO:0002705	positive regulation of leukocyte mediated immunity	42/3365	140/18903	0.000277734	0.00705042	0.00551828	AP1G1/BTK/CD1D/CD40/CD55/CD81/CRTAM/DENND1B/EXOSC6/F2RL1/FCGR1A/HLA-E/HPX/IL18/IL1B/IL4/ITGAM/ITGB2/KLRC3/KLRC4/LAG3/LAMP1/MALT1/MAVS/MR1/NLRP3/NOD2/NSD2/PTPRC/RASGRP1/RSAD2/SH2D1A/SHLD2/SLAMF1/SLAMF6/SPI1/TBX21/TFRC/TNF/TREM2/TYROBP/ZBTB1	42
BP	GO:0060395	SMAD protein signal transduction	28/3365	82/18903	0.000279541	0.00705501	0.00552187	BMP3/BMP4/BMPR2/CCN3/CITED1/DAB2/FOS/GDF10/GDF6/GDF9/HEXA/INHBE/ITGB6/JUN/LEFTY1/LNPEP/LRP1/MAGI2/NCEH1/SMAD2/SMAD4/SMAD5/SMAD6/SMAD7/TGFB2/TGFB3/TOB1/VIM	28
BP	GO:0002443	leukocyte mediated immunity	112/3365	463/18903	0.000280147	0.00705501	0.00552187	AHR/AP1G1/ARL8B/BTK/BTN3A2/C1QA/C1QB/C1QC/C1S/C4BPA/C9/CCL3/CCR6/CD1D/CD40/CD40LG/CD55/CD81/CD84/CD96/CHGA/CLEC12B/CR1/CR2/CRTAM/CSMD3/CTSG/DENND1B/ELANE/EXOSC6/F2RL1/FCER1G/FCGR1A/FCGR2B/FCGR3A/FER/FGR/FUT7/GRP/HAVCR2/HLA-DQA1/HLA-E/HMOX1/HPX/IFNB1/IGHV1-18/IGHV3-21/IGHV3-48/IGHV3-7/IGHV3-73/IGLL1/IL10/IL18/IL1B/IL4/IL4I1/IL7R/ITGAM/ITGB2/KLRB1/KLRC3/KLRC4/LAG3/LAMP1/LAT2/LIG4/LILRB4/LYST/MALT1/…	112
BP	GO:0016331	morphogenesis of embryonic epithelium	45/3365	153/18903	0.00028154	0.00706196	0.00552731	ABL1/ARHGAP35/BBS4/BMP4/CDK20/CECR2/COBL/DEAF1/FGF8/FZD1/FZD2/FZD6/GDNF/HAND1/HES5/HNF1B/IRX2/JAG2/LAMA5/LHX2/LIAS/MIB1/NOG/PAX2/PCDH8/PRKACA/PRKACB/PTCH1/SALL4/SCRIB/SEC24B/SETD2/SHH/SOX8/SUFU/SULF1/TGFB1I1/TGFB2/TSC1/TWIST1/VEGFC/WNT2/WNT4/WNT5A/WNT9B	45
BP	GO:0006875	cellular metal ion homeostasis	103/3365	420/18903	0.000285595	0.00713536	0.00558476	ABCB7/ABL1/AFG3L2/ANK2/ANKRD9/APOE/APP/ATP13A3/ATP1B1/ATP1B2/ATP2A2/ATP6AP1/ATP6V0A2/ATP7A/BDKRB1/CALR/CCDC47/CCL3/CCL7/CCR1/CD40/CHRNA7/CXCL9/CYB561/DIAPH1/DRD4/EDN3/ELANE/FGF2/FLNA/FTHL17/FTL/FZD9/GP5/GRIA1/GRINA/HAMP/HEPH/HERPUD1/HMOX1/HPX/HTR2A/HTT/IFNG/IREB2/ITPR1/ITPR2/JPH3/JPH4/KCNMA1/KCTD7/LCK/LETM1/LHCGR/MCOLN1/MICU1/MT1G/NDFIP1/NPTN/NTSR1/P2RX1/PACS2/PDZD8/PKHD1/PRKACA/PRKCB/PTPRC/RYR2/…	103
BP	GO:0002710	negative regulation of T cell mediated immunity	13/3365	27/18903	0.000290701	0.00723434	0.00566223	AHR/FCGR2B/IFNB1/IL4I1/IL7R/LILRB4/NCKAP1L/NOD2/PPP3CB/PTPRC/SLAMF1/SMAD7/TBX21	13
BP	GO:1902107	positive regulation of leukocyte differentiation	52/3365	184/18903	0.000296678	0.0073048	0.00571737	ARID1B/ARID2/AXL/BAD/BRD7/BTK/BTN2A2/CCR1/CD4/CD80/CD83/CD86/CR1/DCSTAMP/EGR3/EVI2B/FOS/GLI3/HLX/IFNG/IL10/IL18/IL20/IL2RG/IL4/IL4I1/IL7R/KLF10/LILRB2/LILRB4/MALT1/NCKAP1L/NFKBIZ/NKAP/NLRP3/PHF10/PIK3R6/PPP3CA/PTPRC/RASGRP1/RHOH/SHB/SHH/SOCS1/SOCS5/TNF/TNFSF9/TREM2/TRIB1/TYROBP/VSIR/ZBTB1	52
BP	GO:1903708	positive regulation of hemopoiesis	52/3365	184/18903	0.000296678	0.0073048	0.00571737	ARID1B/ARID2/AXL/BAD/BRD7/BTK/BTN2A2/CCR1/CD4/CD80/CD83/CD86/CR1/DCSTAMP/EGR3/EVI2B/FOS/GLI3/HLX/IFNG/IL10/IL18/IL20/IL2RG/IL4/IL4I1/IL7R/KLF10/LILRB2/LILRB4/MALT1/NCKAP1L/NFKBIZ/NKAP/NLRP3/PHF10/PIK3R6/PPP3CA/PTPRC/RASGRP1/RHOH/SHB/SHH/SOCS1/SOCS5/TNF/TNFSF9/TREM2/TRIB1/TYROBP/VSIR/ZBTB1	52
BP	GO:0033002	muscle cell proliferation	66/3365	247/18903	0.000296999	0.0073048	0.00571737	ABL1/ACE2/ADAMTS1/AKT1/APOD/APOE/ARID2/BMP4/BMPR2/CCN3/DIPK2A/EFEMP2/ELANE/FGF2/FGF9/FOS/FOXC2/FOXJ2/GATA6/GNAI2/HBEGF/HES5/HGF/HMOX1/IFNG/IGFBP5/IL10/IL18/IL6R/JUN/KCNK2/MEF2C/MEGF10/MIR17HG/MMP2/MMP9/NF1/NKX2-5/NOG/NOTCH1/NPPC/NPY5R/NR4A3/OGN/PDGFRB/PTEN/RBP4/RBPJ/SHH/SIX5/SOD2/TAFA5/TCF7L2/TENM4/TGFB2/TGFB3/TGFBR3/THBS1/TLR4/TNF/TNFAIP3/TRIB1/VGLL4/VIPR2/WNT2/ZFPM2	66
BP	GO:0035710	CD4-positive, alpha-beta T cell activation	36/3365	115/18903	0.000298193	0.00730573	0.00571811	ARMC5/ATP7A/CD3E/CD55/CD80/CD81/CD83/CD86/ENTPD7/FUT7/GPR183/HLX/IFNG/IL18/IL2RG/IL4/IL6R/IRF4/JUNB/MALT1/NCKAP1L/NDFIP1/NFKBIZ/NLRP3/PTGER4/RSAD2/SHB/SLAMF6/SMAD7/SOCS1/SOCS5/TBX21/TCIRG1/TNFSF18/VSIR/ZFPM1	36
BP	GO:0048565	digestive tract development	40/3365	132/18903	0.000304659	0.00743533	0.00581954	ALX4/BMP4/CCKBR/CHD8/COBL/COL3A1/CXCL8/CYP1A1/EGFR/EXT1/FGF9/FOXF2/FOXL1/GATA4/GATA5/GATA6/GLI3/HLX/HNF1B/HOXA13/HOXD13/IL6ST/MEGF8/NKX2-2/NKX3-2/NOTCH1/NPY/PDGFC/PKD1/PYY/RARB/SFRP5/SHH/SMAD2/TGFB2/TGFB3/TIGAR/TNF/WNT5A/YIPF6	40
BP	GO:0018958	phenol-containing compound metabolic process	35/3365	111/18903	0.000308126	0.00749102	0.00586313	ABAT/ATP7A/CGA/CITED1/CPQ/CRYM/CTSB/CTSK/DIO3/DRD4/DUOXA2/EPAS1/GCNT4/GRIN2A/HDC/ITGAM/ITGB2/IYD/MAOB/NPY/NR4A2/OCA2/PDE1B/RAPGEF2/SLC16A10/SLC16A2/SLC5A5/SNCB/SULT1B1/TGFB2/TH/TPO/TRPC1/WNT5A/ZEB2	35
BP	GO:0034380	high-density lipoprotein particle assembly	9/3365	15/18903	0.000314914	0.00760981	0.00595611	ABCA1/APOA1/APOA2/APOA4/APOE/LCAT/PRKACA/PRKACB/ZDHHC8	9
BP	GO:0035265	organ growth	51/3365	180/18903	0.00031542	0.00760981	0.00595611	ABL1/ADPRHL1/AKT1/ARID2/BNC2/CGA/COL27A1/DIPK2A/EVC/EXT1/FGF2/FGF8/FGF9/FGFR3/FOXC2/GATA4/GATA6/GSK3A/HAMP/HLX/IGF2/KCNK2/LATS1/LEPR/MATN1/MEF2C/MIR17HG/MSX2/NKX2-5/NLGN4X/NOG/NOTCH1/NPPC/PDGFRB/PPARA/PTEN/RARB/RBP4/RBPJ/RGS4/RSPO2/SHH/SMAD2/TENM4/TGFB2/TGFBR3/UBE3A/VGLL4/WNT2/YBX3/ZFPM2	51
BP	GO:0010171	body morphogenesis	19/3365	48/18903	0.00031695	0.00761765	0.00596224	ANKRD11/ARID5B/ATP6AP2/CLASP2/COL1A1/CRISPLD1/CSRNP1/DAG1/EP300/MMP2/MSX1/NOG/PAX9/PLEKHA1/SCX/SGPL1/SSBP3/TGFB3/TIPARP	19
BP	GO:0030900	forebrain development	95/3365	383/18903	0.000318255	0.00762003	0.0059641	APP/AQP1/ARHGAP11B/ARHGAP35/ATP1B2/ATP7A/ATRX/AVPR1A/AXL/BAD/BBS4/BMERB1/BMP4/BTG2/CCDC85C/CDK5R2/CEP120/COL3A1/CSF1R/CSNK2A2/DAB1/DMRTA2/DNAJB1/EGFR/EMX1/EMX2/EPHA5/EXT1/FAT4/FEZ1/FEZF2/FGF2/FGF8/GLI3/HES5/HESX1/IGF2BP1/ISL1/ITGAM/KCNA1/KIRREL3/LHX2/LHX3/LHX8/METTL14/MGARP/MSX1/NDEL1/NEFL/NF1/NF2/NHLH2/NIN/NOG/NOTCH1/NPY/NR4A2/NUMBL/OGDH/OLIG2/PHACTR1/PLXNA1/POU3F1/POU3F3/PPP1R9B/PTCHD1/PTEN/RAP…	95
BP	GO:0042113	B cell activation	88/3365	350/18903	0.000323175	0.00770864	0.00603346	ABL1/AHR/AKAP17A/ATM/BAD/BST1/BTK/CCR6/CD180/CD40/CD40LG/CD81/CD86/CR1/CR2/CXCR5/DCAF1/DOCK10/DOCK11/EP300/EXOSC6/FCGR2B/FLT3/FNIP1/FZD9/GPR183/HDAC4/IFNB1/IGHV1-18/IGHV3-21/IGHV3-48/IGHV3-7/IGHV3-73/IGLL1/IKZF3/IL10/IL2RG/IL4/IL4I1/IL7R/IRF8/ITGA4/KLF6/LAPTM5/LAT2/LIG4/LYL1/MALT1/MEF2C/MIR17HG/MNDA/NCKAP1L/NDFIP1/NFAM1/NOD2/NSD2/PARP3/PIK3R1/PIK3R2/PLCL2/PRKCB/PTEN/PTPRC/RASGRP1/RBPJ/SH3KBP1/SHB…	88
BP	GO:0003205	cardiac chamber development	48/3365	167/18903	0.000325312	0.00773043	0.00605051	ADAMTS1/ADPRHL1/ANK2/BMP4/BMPR2/DNAH11/FGF8/FOXC2/FZD1/FZD2/GATA4/GATA6/GSK3A/HAND1/HOXA13/ISL1/KCNK2/MDM2/MEF2C/MIR17HG/MSX2/MYBPC3/NKX2-5/NOG/NOTCH1/NPY5R/NSD2/PLXND1/RBP4/RBPJ/ROBO1/RYR2/SALL4/SLIT2/SLIT3/SMAD4/SMAD6/SMAD7/SUFU/TGFB2/TGFBR3/TNNT2/TRIP11/WNT2/WNT5A/ZBTB14/ZFPM1/ZFPM2	48
BP	GO:0090090	negative regulation of canonical Wnt signaling pathway	42/3365	141/18903	0.000328456	0.00777593	0.00608612	AMER1/AMFR/ANKRD6/APC/APOE/BICC1/CHD8/CTNND1/CYLD/DAB2/DKK2/DKK3/EGR1/FOXO1/FRZB/FZD1/FZD6/GLI3/GSK3A/IGFBP2/IGFBP4/IGFBP6/ISL1/KREMEN1/LATS1/MCC/NKX2-5/NOG/NOTCH1/OTUD5/PTPRO/PTPRU/SCYL2/SFRP4/SFRP5/SHH/SIAH2/TCF7L2/TLE4/TMEM170B/TPBGL/WNT5A	42
BP	GO:0032602	chemokine production	32/3365	99/18903	0.000333919	0.00787575	0.00616426	APOD/APP/CD84/CSF1R/DDX3X/EGR1/ELANE/ERBIN/F2RL1/HAVCR2/HMOX1/IFNG/IL10/IL17RA/IL18/IL1B/IL6R/LILRB4/MAVS/MBP/MEFV/NOD2/NR1H4/SELENOK/SOCS5/TLR4/TNF/TREM2/TRPV4/TWIST1/WNT5A/ZFPM1	32
BP	GO:0030513	positive regulation of BMP signaling pathway	17/3365	41/18903	0.000339048	0.00795968	0.00622994	BMP4/BMPR2/FBXL15/FKBP8/GATA4/GATA6/HES5/MSX1/MSX2/NEO1/NOTCH1/RBPJ/RNF165/SMAD2/SMAD4/SULF1/ZNF423	17
BP	GO:0050670	regulation of lymphocyte proliferation	64/3365	239/18903	0.000341026	0.00795968	0.00622994	AHR/ATM/BMP4/BST1/BTK/BTN2A2/CD1D/CD3E/CD40/CD40LG/CD55/CD80/CD81/CD86/CEBPB/CR1/CRTAM/EBI3/FCGR2B/FCGR3A/GPAM/GPR183/HAVCR2/HLA-E/IGF2/IGFBP2/IKZF3/IL10/IL18/IL1B/IL4/IL4I1/IL6ST/LILRB2/LILRB4/LMO1/LRRC32/MEF2C/MNDA/NCKAP1L/NDFIP1/PPP3CA/PTEN/PTPRC/RASAL3/SCRIB/SELENOK/SHH/SLAMF1/SOS2/TFRC/TLR4/TNFRSF14/TNFRSF1B/TNFSF13B/TNFSF18/TNFSF8/TNFSF9/TSPAN32/TYROBP/VAV3/VSIG4/VSIR/WNT3A	64
BP	GO:0072659	protein localization to plasma membrane	74/3365	285/18903	0.000341255	0.00795968	0.00622994	ACTN2/AKT1/ANK2/ATP1B1/ATP6AP1/C2CD5/CACNB2/CD81/CLASP2/CLTC/CNPY4/CNST/DAB2/EFR3A/EGFR/EPHA3/FCHO2/FLNA/FLOT2/FYB1/GAK/GOLGA4/GRIP1/GRIP2/GRIPAP1/IFNG/ITGA3/LAMA5/LRP1/LRP6/LRRC15/MACF1/MYO5A/NECTIN3/PACS1/PACS2/PDZK1/PICALM/PIK3R1/PIK3R2/PLS1/PPFIA1/PPP1R9B/PTCH1/RAB40AL/RAB8A/RAB8B/RAMP3/RAPGEF2/RAPGEF6/RDX/RHOQ/RILPL1/ROCK2/SCN3B/SCRIB/SEC16A/SLC9A3R2/SLMAP/SQSTM1/STAC3/STX3/TMBIM1/TNF/TREM2/…	74
BP	GO:0060485	mesenchyme development	80/3365	313/18903	0.000343388	0.00797998	0.00624583	ACTA1/ACTA2/AMER1/BAMBI/BMP4/BMPR2/BNC2/CLASP2/COL1A1/CYP26C1/DAB2/DAG1/DDX17/DDX5/EDN3/EPHA3/EXT1/FBXL17/FGF8/FGF9/FLNA/FOXC2/FOXF2/FRZB/GATA4/GATA5/GDNF/HAND1/HAS2/HGF/IL1B/ISL1/KBTBD8/LAMA5/LDLRAD4/LRP6/MDM2/MEF2C/MSX1/MSX2/NKX2-5/NOG/NOTCH1/OTUD5/PAX2/PDGFRB/PPP3R1/PTEN/RANBP3L/RBPJ/ROBO1/ROCK2/S100A4/SCX/SEMA3E/SEMA4G/SEMA5B/SEMA7A/SHH/SMAD2/SMAD4/SMAD7/SOX8/TAF10/TASOR/TCF15/TCF7L2/TGFB1I1/…	80
BP	GO:0072078	nephron tubule morphogenesis	26/3365	75/18903	0.000347377	0.00804103	0.00629362	BMP4/CITED1/EYA1/FGF2/FGF8/GDNF/GLI3/GZF1/HES5/HNF1B/HOXA11/HS3ST3A1/HS3ST3B1/IRX2/LAMA5/MAGED1/NOG/PAX2/PKD1/PTCH1/SHH/SMAD4/SOX8/WNT1/WNT4/WNT9B	26
BP	GO:0007612	learning	44/3365	150/18903	0.000348559	0.00804103	0.00629362	ABCC8/ABL1/ADGRB3/APP/ARC/ASIC1/ATAD1/ATXN1L/B4GALT2/BTG2/C1QL1/CIC/EIF2AK4/FOS/GABRA5/GRIN2A/HRH1/HTT/JPH3/JPH4/KMT2A/LGMN/MECP2/MEIS2/NF1/NLGN4X/NOG/NPTN/NRXN1/NRXN2/NTSR1/PAK5/PDE1B/PPP1R9B/PPP3CB/PRKAR2B/RELN/SHANK1/SLC8A2/SYNJ1/TBR1/TH/TSC1/UBE3A	44
BP	GO:0007492	endoderm development	28/3365	83/18903	0.000351065	0.00806938	0.00631581	ARC/BMP4/BPTF/COL5A1/COL7A1/CTR9/DUSP1/DUSP2/EXT1/FGF8/GATA4/GATA6/HNF1B/ITGA4/ITGAV/ITGB2/LAMC1/MMP15/MMP2/MMP9/NOG/NOTCH1/PAX9/SETD2/SMAD2/SMAD4/SSBP3/VTN	28
BP	GO:0090092	regulation of transmembrane receptor protein serine/threonine kinase signaling pathway	75/3365	290/18903	0.000355145	0.00813359	0.00636606	ABL1/BAMBI/BMP3/BMP4/BMPER/BMPR2/CCN3/CHST11/CIDEA/CITED1/CREBBP/DAB2/DKK3/EID2/EMILIN1/EP300/FBXL15/FGF9/FKBP8/FSTL1/FZD1/GATA4/GATA6/GDF10/GDF6/GDF9/GLG1/HES5/HOXA13/HSPA5/ING1/INHBE/ITGA3/LATS1/LDLRAD4/LEFTY1/LRP1/MAGI2/MIR17HG/MSX1/MSX2/NEO1/NOG/NOTCH1/OGT/PPARA/RBBP7/RBPJ/RNF111/RNF165/SAP30/SAP30L/SFRP4/SFRP5/SHH/SMAD2/SMAD4/SMAD6/SMAD7/SMURF2/SORL1/SULF1/TGFB1I1/TGFB2/TGFB3/TGFBR3/THBS1/TO…	75
BP	GO:0002460	adaptive immune response based on somatic recombination of immune receptors built from immunoglobulin superfamily domains	93/3365	375/18903	0.000367875	0.00839472	0.00657044	AHR/BTK/BTN3A2/C1QA/C1QB/C1QC/C1S/C4BPA/C9/CCR6/CD1D/CD4/CD40/CD40LG/CD55/CD80/CD81/CLEC6A/CR1/CR2/CSMD3/DENND1B/EBI3/ENTPD7/EXOSC6/FCER1G/FCGR1A/FCGR2B/FCGR3A/FUT7/HAVCR2/HLA-DQA1/HLA-E/HLX/HPX/HRAS/IFNB1/IGHV1-18/IGHV3-21/IGHV3-48/IGHV3-7/IGHV3-73/IGLL1/IL10/IL17RA/IL18/IL1B/IL4/IL4I1/IL6R/IL7R/IRF4/JUNB/LIG4/LILRB4/MALT1/MEF2C/MR1/NCKAP1L/NDFIP1/NFKB2/NFKBIZ/NLRP3/NOD2/NOTCH1/NSD2/PARP3/PPP3CB…	93
BP	GO:0097120	receptor localization to synapse	21/3365	56/18903	0.0003766	0.0085629	0.00670208	ADAM10/CACNG4/CACNG7/CACNG8/DAG1/DLG2/DLG3/GRIP1/GRIP2/GRIPAP1/HRAS/KIF17/KIF5A/NLGN1/NPTN/RAB8A/RELN/SCRIB/STX1B/STX3/TYROBP	21
BP	GO:0033138	positive regulation of peptidyl-serine phosphorylation	34/3365	108/18903	0.000385209	0.00872727	0.00683073	AKT1/APP/AVP/BDNF/CALCR/CAPRIN2/CSF3/EGFR/EIF4G1/FNIP1/GSK3A/HDAC6/IFNB1/IFNG/IRGM/LATS1/NGF/NTF4/NTRK3/OPRD1/OSM/RAF1/RAMP3/RPTOR/SH2D3C/STOX1/TCL1A/TCL1B/TERF2IP/TFRC/TNF/TNKS1BP1/WNT3A/WNT5A	34
BP	GO:0010977	negative regulation of neuron projection development	42/3365	142/18903	0.000387308	0.00874349	0.00684342	APOE/CERS2/DAB1/DAB2/DENND5A/EFNB2/EFNB3/EPHA7/FAT3/FLNA/GAK/GSK3A/INPP5F/KREMEN1/MBP/MCF2/MGARP/MINAR1/NLGN1/PAQR3/PRAG1/PTEN/PTPRO/RAB29/RUFY3/RYK/SEMA3E/SEMA4G/SEMA5B/SEMA7A/SLIT2/STMN2/STX1B/THOC2/THY1/TRPV4/TSC1/UBE3A/VIM/WNT3A/WNT5A/ZNF365	42
BP	GO:0030574	collagen catabolic process	18/3365	45/18903	0.000388899	0.00874815	0.00684707	CTSB/CTSK/CTSS/FAP/MMP1/MMP10/MMP12/MMP15/MMP16/MMP19/MMP2/MMP20/MMP21/MMP28/MMP3/MMP9/MRC2/VSIR	18
BP	GO:0010810	regulation of cell-substrate adhesion	60/3365	222/18903	0.000395913	0.00887435	0.00694584	ABI3BP/ABL1/AJAP1/AP1AR/APOA1/APOD/ARL2/BST1/CALR/CASK/CASS4/CCDC80/CD3E/CLASP2/COL16A1/COL1A1/COL26A1/DAB2/DAG1/DMP1/DOCK1/DUSP3/ECM2/EDIL3/EFEMP2/EFNA5/EMILIN1/EPHA3/FLNA/HAS2/ITGA3/LIMS1/MACF1/MINK1/MMP12/MYADM/NEXMIF/NF1/NF2/NOTCH1/NPY/PIK3R1/PKHD1/PPM1F/PTEN/PTPRA/PTPRO/RAC1/ROCK2/SEMA3E/SLK/SPRY4/THBS1/THY1/TRIOBP/TSC1/VTN/VWC2/WNT1/WNT4	60
BP	GO:0042092	type 2 immune response	16/3365	38/18903	0.000409442	0.00912355	0.00714089	BCL6B/CD81/CD86/DENND1B/HLX/IFNB1/IFNL1/IL10/IL18/IL4/NDFIP1/NLRP3/NOD2/RSAD2/SOCS5/TBX21	16
BP	GO:0051251	positive regulation of lymphocyte activation	98/3365	400/18903	0.000409917	0.00912355	0.00714089	ABL1/AKT1/AP1G1/ARID1B/ARID2/AXL/BAD/BRD7/BST1/BTK/BTN2A2/CD1D/CD3E/CD4/CD40/CD40LG/CD47/CD55/CD80/CD81/CD83/CD86/CR1/DOCK8/DPP4/EBI3/EFNB2/EFNB3/EGR3/EXOSC6/FCGR3A/FLOT2/GLI3/GPAM/GPR183/HAVCR2/HLA-DQA1/HLA-E/HLX/HSPH1/IFNG/IGF2/IGFBP2/IGHV1-18/IGHV3-21/IGHV3-48/IGHV3-7/IGHV3-73/IGLL1/IL10/IL18/IL1B/IL2RG/IL4/IL4I1/IL6ST/IL7R/LAMP1/LCK/LILRB2/LILRB4/MALT1/MEF2C/NCKAP1L/NFKBIZ/NKAP/NLRP3/NOD2/NSD…	98
BP	GO:0048663	neuron fate commitment	24/3365	68/18903	0.000427607	0.00948387	0.00742291	BMP4/DMRTA2/EYA1/FEV/FEZF2/FKBP8/GLI3/HOXD10/ISL1/JAG2/LBX1/LHX3/MNX1/NKX2-2/NOTCH1/NTRK3/OLIG2/RBPJ/SHH/SMAD4/SUFU/TBR1/WNT1/ZNF521	24
BP	GO:0043406	positive regulation of MAP kinase activity	36/3365	117/18903	0.000431329	0.00953298	0.00746134	AJUBA/CD40/DRD4/EDN3/EGF/EGFR/ELANE/EPGN/FGD2/FGF18/FGF2/FLT1/FLT3/HRAS/HTR2A/IL1B/MAGED1/MAP3K4/MEF2C/NOD2/NTRK3/PDGFA/PDGFC/PDGFRB/PIK3CG/PIK3R5/PIK3R6/PTPRC/RASGRP1/ROBO1/SASH1/THBS1/TLR4/TNF/TNFRSF11A/WNT5A	36
BP	GO:0007265	Ras protein signal transduction	88/3365	353/18903	0.000435377	0.00958891	0.00750512	ABCA1/ABL1/APOA1/APOE/ARAP3/ARFGEF1/ARHGAP17/ARHGAP29/ARHGAP35/ARHGAP5/ARHGEF11/ARHGEF28/ARHGEF3/AUTS2/CAVIN4/CDC42EP4/CDC42EP5/CDC42SE2/COL1A2/COL3A1/CYFIP1/CYTH1/DBNL/DENND4B/DOK2/ERAS/ERBIN/F2RL1/FGF2/GBF1/GPR174/GPR20/GPR55/HRAS/IQSEC1/ITGA3/JUN/KANK2/KSR1/LPAR6/MADD/MAPRE2/MCF2L/NF1/NGF/NISCH/NKIRAS1/NOTCH1/OGT/PDGFRB/PIK3CG/PRAG1/PSD/RAB21/RAB30/RAB39A/RAB9A/RAC1/RAF1/RALGDS/RAP2C/RAPGEF1/R…	88
BP	GO:0072028	nephron morphogenesis	27/3365	80/18903	0.000440432	0.00965074	0.00755352	BMP4/CITED1/EYA1/FGF2/FGF8/GDNF/GLI3/GZF1/HES5/HNF1B/HOXA11/HS3ST3A1/HS3ST3B1/IRX2/LAMA5/MAGED1/NOG/PAX2/PDGFRB/PKD1/PTCH1/SHH/SMAD4/SOX8/WNT1/WNT4/WNT9B	27
BP	GO:0045860	positive regulation of protein kinase activity	102/3365	420/18903	0.000441238	0.00965074	0.00755352	ABL1/ADRA2B/ADRA2C/AFAP1L2/AJUBA/AKT1/BMPR2/CAB39/CASS4/CCND2/CCNY/CD4/CD40/CD40LG/CD86/CDK5R2/CSF1R/DAB1/DAG1/DBF4B/DDX3X/DGKQ/DIPK2A/DLG3/DOCK3/DRD4/EDN3/EFNA5/EGF/EGFR/EGR1/ELANE/EPGN/ERCC6/FCGR1A/FGD2/FGF18/FGF2/FLT1/FLT3/HBEGF/HRAS/HTR2A/IFNG/IGF2/IL18/IL1B/IL4/IL6R/IQGAP1/IRGM/LILRA5/MADD/MAGED1/MALT1/MAP2K2/MAP3K4/MARK2/MEF2C/MOB2/MRNIP/NCKAP1L/NOD2/NTRK3/PDGFA/PDGFC/PDGFRB/PIBF1/PIK3CG/PI…	102
BP	GO:0032703	negative regulation of interleukin-2 production	13/3365	28/18903	0.000454644	0.00986983	0.00772499	CR1/HAVCR2/LAG3/LAPTM5/LILRB4/NAV3/NOD2/NR1H4/PTPRC/TBX21/TNFAIP3/VSIG4/ZFP36	13
BP	GO:0007369	gastrulation	54/3365	196/18903	0.000455895	0.00986983	0.00772499	AHDC1/AMOT/APOA1/ARMC5/BMP4/BMPR2/CLASP2/COL5A1/COL7A1/CTR9/DAG1/DUSP1/DUSP2/ETS2/EXT1/EXT2/EYA1/FGF8/FOXC2/GATA6/HAND1/HNF1B/HOXA11/IL10/ITGA3/ITGA4/ITGAV/ITGB2/KDM6B/MBP/MEGF8/MMP15/MMP2/MMP9/MYADM/NF2/NOG/NR4A3/PAX2/PLPP3/PRKACA/SCX/SETD2/SMAD2/SMAD4/SUPT20H/TAF10/TASOR/TENM4/TLX2/VTN/WNK1/WNT3A/WNT5A	54
BP	GO:1901654	response to ketone	56/3365	205/18903	0.000455939	0.00986983	0.00772499	A2M/AANAT/ABCB4/ADCY2/AHR/AIFM1/AKT1/AQP1/AVP/AVPR1A/BAD/CALR/CLDN1/CYBB/EFNA5/FDX1/FOS/FOSB/GABRB1/GNAI1/HOXA11/HOXA13/HOXD13/KLF2/KLF9/LARP1/MAOB/MBP/MSN/NCOA2/NEFL/NKX2-2/NR1H3/NR3C1/NTRK3/OXT/PPP1R9B/PTGER2/PTGER4/PTGFR/ROCK2/SGK1/SLC5A5/SLIT2/SLIT3/TGFB2/TGFB3/TGFBR3/TH/THBS1/TRERF1/UBE3A/UCN3/UCP1/UGT3A2/USP8	56
BP	GO:0032411	positive regulation of transporter activity	38/3365	126/18903	0.000471618	0.0101744	0.00796337	ABCC8/ACTN2/ALG10B/ANK2/ANTKMT/ARC/ATP1B1/ATP1B2/CACNA2D1/CACNB2/CACNB4/CACNG4/CTSS/DRD4/GLRX/HSPA2/HTT/IFNG/KCNA1/KCNIP2/KCTD7/KMT2A/NDUFA4/NR1H3/NTSR1/PDZK1/PPP3CA/PPP3CB/PPP3R1/RELN/RXRA/RYR2/SGK1/SGK2/STAC3/STIM1/TREM2/WNK1	38
BP	GO:0030183	B cell differentiation	44/3365	152/18903	0.000477233	0.0102605	0.00803077	ABL1/ATM/BAD/BTK/CD40LG/CR1/CR2/DCAF1/DOCK10/DOCK11/EP300/FCGR2B/FLT3/FNIP1/FZD9/GPR183/HDAC4/IFNB1/IKZF3/IL10/IL2RG/IL4/IL4I1/IRF8/ITGA4/KLF6/LYL1/MALT1/MIR17HG/NCKAP1L/NFAM1/PIK3R1/PIK3R2/PLCL2/PTPRC/RBPJ/SLAMF8/SPI1/SYVN1/TCIRG1/TNFSF13B/TOP2B/ZBTB1/ZBTB7A	44
BP	GO:0072175	epithelial tube formation	41/3365	139/18903	0.000480199	0.0102893	0.00805329	ABL1/ARHGAP35/BBS4/BMP4/CDK20/CECR2/CEP290/COBL/DEAF1/EGF/FGF2/FGF8/FZD1/FZD2/FZD6/GDNF/HAND1/HES5/HESX1/HNF1B/IRX2/LHX2/LIAS/MIB1/NOG/PAX2/PRKACA/PRKACB/PTCH1/SALL4/SCRIB/SEC24B/SETD2/SOX8/SUFU/TGFB2/TSC1/TWIST1/WNT4/WNT5A/WNT9B	41
BP	GO:0043113	receptor clustering	21/3365	57/18903	0.000497323	0.0106202	0.0083123	APOE/CD81/DLG2/DLG3/FLNA/FRRS1L/FZD9/ITGA4/ITGAL/ITGB2/MAGI2/MUSK/NLGN1/NLGN2/NRXN1/NRXN2/PICK1/RELN/SCRIB/SLITRK3/THY1	21
BP	GO:0003148	outflow tract septum morphogenesis	12/3365	25/18903	0.000515678	0.0109751	0.00859006	BMP4/BMPR2/FGF8/GATA6/ISL1/MSX2/NKX2-5/ROBO1/SMAD4/SMAD6/TGFB2/ZFPM2	12
BP	GO:0061138	morphogenesis of a branching epithelium	52/3365	188/18903	0.000519746	0.0110245	0.00862877	ABL1/BMP4/CITED1/CTSZ/DAG1/EGF/EXT1/EYA1/FGF2/FGF8/FOXC2/GCM1/GDNF/GLI3/GZF1/HGF/HNF1B/HOXA11/HOXA13/HOXD13/HS3ST3A1/HS3ST3B1/IL10/LAMA5/MAGED1/MSX2/NOG/NOTCH1/NRARP/PAX2/PDGFA/PGR/PKD1/PKHD1/PLXNA1/PLXND1/PPP3R1/PTCH1/RSPO2/SEMA3E/SHH/SLIT2/SMAD4/SOCS3/SOX8/SULF1/TNF/WNT1/WNT2/WNT4/WNT5A/WNT9B	52
BP	GO:0071241	cellular response to inorganic substance	61/3365	229/18903	0.000536636	0.0113373	0.00887353	ADCY7/ADGRV1/AIFM1/AKT1/APP/AQP1/ATP7A/ATRX/BACE1/BAD/CALR/CEBPA/CHUK/CLDN1/CPNE3/CPNE8/CPNE9/CYBB/CYP1A1/DLG2/EGFR/ENDOG/FOS/FOSB/FOXO1/GPLD1/GSK3A/HESX1/HMOX1/HSPA5/HVCN1/IQGAP1/JUN/JUNB/JUND/KCNA1/LGMN/LIG4/MAPK9/MCOLN1/MEF2A/MEF2C/MMP3/MMP9/MT1G/MTR/NEK7/NLGN1/NSMCE3/RYR3/SHH/SLC12A2/SLC30A10/SLC41A1/SYT10/SYT17/SYT8/TH/TIGAR/WNT5A/ZNF658	61
BP	GO:0002062	chondrocyte differentiation	35/3365	114/18903	0.000538076	0.0113373	0.00887353	ADAMTS12/BMP4/BMPR2/CCN3/CHST11/CHSY1/COL27A1/COL3A1/CYTL1/EXT1/EXT2/FGF18/FGF9/FGFR3/GDF6/GLG1/GLI3/GPLD1/HOXA11/MAF/MATN1/MEF2C/MEX3C/MSX2/NKX3-2/NPPC/RARB/RFLNA/RUNX2/SCX/SERPINH1/SMAD7/SOX6/SULF1/TRIP11	35
BP	GO:0014855	striated muscle cell proliferation	27/3365	81/18903	0.000550033	0.0114944	0.00899655	ABL1/ARID2/DIPK2A/FGF2/FGF9/FOS/FOXC2/GATA6/HGF/KCNK2/MEF2C/MEGF10/MIR17HG/NKX2-5/NOG/NOTCH1/PTEN/RBP4/RBPJ/SHH/SIX5/TENM4/TGFB2/TGFBR3/VGLL4/WNT2/ZFPM2	27
BP	GO:0033555	multicellular organismal response to stress	27/3365	81/18903	0.000550033	0.0114944	0.00899655	ADRB1/AKT1/APOE/ASIC1/DPP4/DRD4/EIF4G1/EXT1/FBXL20/GABRA5/GJA4/GRP/GRPR/MECP2/MEF2C/NMUR2/NR4A2/P2RX3/PENK/PPP3CA/PRKCG/PTEN/RELN/TAC1/THBS1/THBS4/TRPA1	27
BP	GO:0032944	regulation of mononuclear cell proliferation	64/3365	243/18903	0.0005522	0.0114944	0.00899655	AHR/ATM/BMP4/BST1/BTK/BTN2A2/CD1D/CD3E/CD40/CD40LG/CD55/CD80/CD81/CD86/CEBPB/CR1/CRTAM/EBI3/FCGR2B/FCGR3A/GPAM/GPR183/HAVCR2/HLA-E/IGF2/IGFBP2/IKZF3/IL10/IL18/IL1B/IL4/IL4I1/IL6ST/LILRB2/LILRB4/LMO1/LRRC32/MEF2C/MNDA/NCKAP1L/NDFIP1/PPP3CA/PTEN/PTPRC/RASAL3/SCRIB/SELENOK/SHH/SLAMF1/SOS2/TFRC/TLR4/TNFRSF14/TNFRSF1B/TNFSF13B/TNFSF18/TNFSF8/TNFSF9/TSPAN32/TYROBP/VAV3/VSIG4/VSIR/WNT3A	64
BP	GO:0072088	nephron epithelium morphogenesis	26/3365	77/18903	0.000552809	0.0114944	0.00899655	BMP4/CITED1/EYA1/FGF2/FGF8/GDNF/GLI3/GZF1/HES5/HNF1B/HOXA11/HS3ST3A1/HS3ST3B1/IRX2/LAMA5/MAGED1/NOG/PAX2/PKD1/PTCH1/SHH/SMAD4/SOX8/WNT1/WNT4/WNT9B	26
BP	GO:0018105	peptidyl-serine phosphorylation	79/3365	313/18903	0.000560522	0.0116166	0.00909215	AKT1/AKT3/APP/ATM/AVP/BDNF/CAB39/CALCR/CAMK1G/CAPRIN2/CHUK/CSF3/CSNK1G2/CSNK1G3/CSNK2A2/DGKQ/DYRK1A/DYRK4/EGFR/EIF4G1/FNIP1/GRK2/GSK3A/HDAC6/HGF/HIPK3/HIPK4/IFNB1/IFNG/IKBKE/INPP5F/IRGM/LATS1/MAP2K2/MAPK9/MAPKAPK2/MARK2/MLXIPL/MORC3/NEK7/NGF/NTF4/NTRK3/OPRD1/OSM/PAQR3/PDK3/PIKFYVE/PKD1/PPM1F/PRKACA/PRKCB/PRKCG/PRKY/PTEN/RAF1/RAMP3/ROCK2/RPS6KA3/RPTOR/SGK1/SGK2/SH2D3C/SMAD7/STK32A/STOX1/TAF1/TCL1A…	79
BP	GO:0018209	peptidyl-serine modification	83/3365	332/18903	0.000567123	0.011715	0.00916916	AKT1/AKT3/APP/ATM/AVP/BDNF/BGN/CAB39/CALCR/CAMK1G/CAPRIN2/CHUK/CSF3/CSNK1G2/CSNK1G3/CSNK2A2/DCN/DGKQ/DYRK1A/DYRK4/EGFR/EIF4G1/FNIP1/GALNT1/GALNT16/GRK2/GSK3A/HDAC6/HGF/HIPK3/HIPK4/IFNB1/IFNG/IKBKE/INPP5F/IRGM/LATS1/MAP2K2/MAPK9/MAPKAPK2/MARK2/MLXIPL/MORC3/NEK7/NGF/NTF4/NTRK3/OPRD1/OSM/PAQR3/PDK3/PIKFYVE/PKD1/PPM1F/PRKACA/PRKCB/PRKCG/PRKY/PTEN/RAF1/RAMP3/ROCK2/RPS6KA3/RPTOR/SGK1/SGK2/SH2D3C/SMAD7/…	83
BP	GO:0021532	neural tube patterning	16/3365	39/18903	0.000580494	0.0119133	0.0093244	ATP6AP2/BMP4/CDK20/FGF8/FKBP8/GLI3/IFT140/PRKACA/PRKACB/PTCH1/SHH/SSBP3/SUFU/TBC1D32/WNT1/WNT3A	16
BP	GO:0043618	regulation of transcription from RNA polymerase II promoter in response to stress	16/3365	39/18903	0.000580494	0.0119133	0.0093244	ATF3/ATF6/BAG3/CEBPB/EGR1/EPAS1/HMOX1/HSPA5/INO80/JUN/KLF2/MBTPS2/NEDD4/RBPJ/STOX1/VHL	16
BP	GO:0002224	toll-like receptor signaling pathway	37/3365	123/18903	0.000586778	0.0120033	0.00939485	BIRC2/BTK/CD14/CD300LF/CD40/CTSS/DDX3X/EPG5/F2RL1/GPR108/HAVCR2/IRF4/LILRA4/LRRC14/MAPKAPK2/NFKBIA/NOD2/NR1H3/NR1H4/PIK3AP1/PJA2/RAB11FIP2/RFTN1/RPS6KA3/RSAD2/SLC15A4/TLR10/TLR4/TLR5/TLR8/TNF/TNFAIP3/TNIP2/TRAF3/TREM2/TRIL/UNC93B1	37
BP	GO:0071248	cellular response to metal ion	54/3365	198/18903	0.000594396	0.0121199	0.00948611	ADCY7/ADGRV1/AKT1/APP/AQP1/ATP7A/BACE1/CALR/CEBPA/CHUK/CLDN1/CPNE3/CPNE8/CPNE9/CYBB/CYP1A1/DLG2/EGFR/ENDOG/FOS/FOSB/GPLD1/GSK3A/HESX1/HMOX1/HSPA5/HVCN1/IQGAP1/JUN/JUNB/JUND/KCNA1/LGMN/LIG4/MAPK9/MCOLN1/MEF2A/MEF2C/MMP9/MT1G/NEK7/NLGN1/RYR3/SHH/SLC12A2/SLC30A10/SLC41A1/SYT10/SYT17/SYT8/TH/TIGAR/WNT5A/ZNF658	54
BP	GO:0032695	negative regulation of interleukin-12 production	10/3365	19/18903	0.000605553	0.0122291	0.00957155	ACP5/IL10/LILRA5/MEFV/NOD2/PIBF1/SLAMF1/THBS1/TIGIT/TLR8	10
BP	GO:0035743	CD4-positive, alpha-beta T cell cytokine production	10/3365	19/18903	0.000605553	0.0122291	0.00957155	CD81/DENND1B/IFNB1/IL18/IL1B/IL4/NLRP3/RSAD2/SLAMF1/TBX21	10
BP	GO:0043652	engulfment of apoptotic cell	10/3365	19/18903	0.000605553	0.0122291	0.00957155	ADGRB1/MEGF10/RAC1/RHOBTB1/RHOH/THBS1/TREM2/XKR5/XKR6/XKR7	10
BP	GO:0002708	positive regulation of lymphocyte mediated immunity	36/3365	119/18903	0.000614776	0.0123758	0.00968638	AP1G1/BTK/CD1D/CD40/CD55/CD81/CRTAM/DENND1B/EXOSC6/FCGR1A/HLA-E/HPX/IL18/IL1B/IL4/KLRC3/KLRC4/LAG3/LAMP1/MALT1/MR1/NLRP3/NOD2/NSD2/PTPRC/RASGRP1/RSAD2/SH2D1A/SHLD2/SLAMF1/SLAMF6/TBX21/TFRC/TNF/TREM2/ZBTB1	36
BP	GO:0019932	second-messenger-mediated signaling	79/3365	314/18903	0.000620613	0.0124084	0.00971192	ADCY2/AHR/ANK2/APOE/AQP1/ATP1B1/ATP2A2/AVPR1A/BST1/BTK/CBS/CCL3/CCL4/CCR1/CCR6/CCRL2/CD3E/CD4/CXCL8/CXCR5/DGKQ/EDN3/EGFR/EPHA5/FCGR3A/FFAR4/FPR1/GLP1R/GNAI1/GPR61/GPR62/GRIN2A/GRIN2D/GUCY1A2/HRH1/HTT/IRGM/ITPR1/ITPR2/KSR1/LAT2/LHCGR/MAFA/MCOLN1/NCALD/NFAT5/NFATC3/NMUR2/NPPC/NPR2/NR5A1/P2RX3/P2RY11/PDE11A/PDE7A/PDE9A/PLA2G4B/PLEK/POMC/PPP1R9A/PPP1R9B/PPP3CA/PPP3CB/PPP3R1/PRKACA/PTGFR/PTPRC/RAPGEF2…	79
BP	GO:0071900	regulation of protein serine/threonine kinase activity	96/3365	395/18903	0.000622016	0.0124084	0.00971192	ABL1/AJUBA/AKT1/APC/APOE/BMP4/BMPR2/CAB39/CBS/CCNB3/CCND2/CCNL1/CCNY/CD40/CD40LG/CDK5R2/CEBPA/CSF1R/DAB2/DBF4B/DDX3X/DIPK2A/DRD4/DUSP1/DUSP7/EDN3/EGF/EGFR/ELANE/EPGN/FGD2/FGF18/FGF2/FLT1/FLT3/HEXIM1/HIPK3/HRAS/HTR2A/HTT/HYAL2/IFNG/IGF2/IL1B/IQGAP1/IRGM/KAT2B/KSR1/LATS1/LRP6/MAGED1/MAP2K2/MAP3K4/MEF2C/MST1/NF1/NOD2/NPFFR2/NTRK3/PAQR3/PDGFA/PDGFC/PDGFRB/PIK3CG/PIK3R5/PIK3R6/PKD1/PRKAR2B/PTEN/PTPRC/…	96
BP	GO:0021510	spinal cord development	31/3365	98/18903	0.000622286	0.0124084	0.00971192	ADARB1/BAG3/DAB1/GDNF/GLI3/HOXB8/HOXD10/ISL1/LBX1/LHX3/LHX4/MDGA2/MNX1/NEFL/NF1/NKX2-2/NOG/NOTCH1/OLIG2/PBX3/PKD1/PLXDC1/PTCH1/RELN/SHH/SOX6/SUFU/UNCX/VSTM5/WNT1/WNT3A	31
BP	GO:0071559	response to transforming growth factor beta	71/3365	277/18903	0.000657274	0.0130649	0.0102257	ABL1/BAMBI/CHST11/CIDEA/CITED1/CLDN1/COL1A1/COL1A2/COL3A1/CREBBP/CTSK/DAB2/DCSTAMP/DKK3/EID2/EMILIN1/EP300/FOS/GDF10/GDF9/GLG1/HSPA5/HYAL2/IL4/ING1/ITGA3/ITGB6/JUN/LATS1/LDLRAD4/LEFTY1/LIMS1/LPXN/LRRC32/MEF2C/MIR17HG/MXRA5/NR3C1/OGT/PDGFA/PENK/PPARA/PXN/RBBP7/RNF111/ROCK2/SAP30/SAP30L/SCX/SMAD2/SMAD4/SMAD5/SMAD6/SMAD7/SMURF2/SOX6/SPI1/TGFB1I1/TGFB2/TGFB3/TGFBR3/THBS1/USP9X/WNT1/WNT2/WNT4/WNT5A/ZB…	71
BP	GO:0045667	regulation of osteoblast differentiation	41/3365	141/18903	0.000660641	0.0130906	0.0102459	ATRAID/BAMBI/BMP4/BMPR2/CEBPA/CEBPB/CEBPD/CITED1/DDX5/ESRRA/FFAR4/FGF2/GDF10/GLI3/HGF/HOXA2/ID3/IGFBP5/IL6R/IL6ST/JUND/MEF2C/MSX2/NOG/NOTCH1/NPPC/PPP3CA/PRKACA/PTCH1/RANBP3L/RIOX1/RUNX2/SMAD5/SMAD6/SUFU/TCIRG1/TNF/TOB1/TWIST1/VEGFC/WNT4	41
BP	GO:0042063	gliogenesis	78/3365	310/18903	0.000667364	0.0131452	0.0102886	ABCA2/ABCC8/ABL1/ADORA2A/AKT1/APCDD1/APP/ATP1B2/B4GALT6/BMERB1/C1QA/C5AR1/CCL3/CDK5R2/CERS2/CNTN1/CNTNAP1/COL3A1/CSF1R/DAB1/DAG1/EMX1/FGF2/GCM1/GJC2/GLI3/GPR183/GPR37L1/HES5/IFNG/IL1B/IL6ST/LAMC3/LEPR/LRP1/MECP2/METRN/METTL14/NF1/NF2/NKX2-2/NKX6-1/NOG/NOTCH1/NTRK3/OLIG2/PAX2/PENK/PICK1/PITX3/PLPP3/POU3F1/PPP3R1/PRDM8/PTEN/PTPRZ1/RELN/SCRIB/SH3TC2/SHH/SLC25A46/SOX6/SOX8/SRGAP2C/SYNE2/SYNJ1/TENM4/T…	78
BP	GO:0045216	cell-cell junction organization	56/3365	208/18903	0.000670519	0.0131452	0.0102886	ABCC8/ACE2/ADAM10/ANK2/APC/ARL2/CCM2/CDH10/CDH12/CDH18/CDH19/CDH6/CDH7/CLDN1/CLDN11/CNTNAP1/CSF1R/CTNND1/EFNB2/EXT1/F2RL1/FBF1/FER/FLNA/GJA4/GJB1/GJD3/IL1B/KIRREL1/LIMS1/MARVELD2/MTSS1/NF2/NLGN2/NLGN4X/NR1H4/NUMBL/PATJ/PDCD6IP/PIP5K1C/PKHD1/PLEKHA7/PRKACA/PTPRO/RDX/ROCK2/SMAD7/STRN/SVEP1/TGFB2/TGFB3/TNF/TRPV4/UGT8/WDR1/WHRN	56
BP	GO:0043030	regulation of macrophage activation	22/3365	62/18903	0.000671713	0.0131452	0.0102886	ATM/CCL3/CD200/CD84/CEBPA/FCGR2B/HAMP/HAVCR2/IL10/IL4/JUND/MYO18A/NR1H3/PJA2/PTPRC/TAFA3/THBS1/TLR4/TNIP2/TREM2/VSIG4/WNT5A	22
BP	GO:0060038	cardiac muscle cell proliferation	22/3365	62/18903	0.000671713	0.0131452	0.0102886	ABL1/ARID2/DIPK2A/FGF2/FGF9/FOXC2/GATA6/KCNK2/MEF2C/MIR17HG/NKX2-5/NOG/NOTCH1/PTEN/RBP4/RBPJ/TENM4/TGFB2/TGFBR3/VGLL4/WNT2/ZFPM2	22
BP	GO:0048708	astrocyte differentiation	27/3365	82/18903	0.00068282	0.0133213	0.0104264	ABL1/ADORA2A/APP/C1QA/C5AR1/DAB1/GCM1/GPR37L1/HES5/IFNG/IL1B/IL6ST/LAMC3/LRP1/NF1/NKX2-2/NOG/NOTCH1/NTRK3/PLPP3/SHH/SOX8/TLR4/TNF/TREM2/VAX1/VIM	27
BP	GO:0060675	ureteric bud morphogenesis	23/3365	66/18903	0.000685596	0.0133343	0.0104366	BMP4/CITED1/EYA1/FGF2/FGF8/GDNF/GLI3/GZF1/HNF1B/HOXA11/HS3ST3A1/HS3ST3B1/LAMA5/MAGED1/NOG/PAX2/PTCH1/SHH/SMAD4/SOX8/WNT1/WNT4/WNT9B	23
BP	GO:0099068	postsynapse assembly	13/3365	29/18903	0.000690593	0.0133903	0.0104804	ARHGEF9/GRID2/LRRC4B/LRRTM2/NLGN1/NLGN2/NLGN4X/NRXN1/NRXN2/NTRK3/PTEN/SLITRK3/WNT5A	13
BP	GO:0097028	dendritic cell differentiation	18/3365	47/18903	0.000722354	0.0139633	0.0109289	AXL/CEBPB/CSF2/DCSTAMP/DHRS2/F2RL1/FCGR2B/FLT3/IL4/IRF4/IRF8/ITGB6/LILRB2/RBPJ/SPI1/TMEM176A/TMEM176B/TREM2	18
BP	GO:0015850	organic hydroxy compound transport	74/3365	292/18903	0.000726696	0.0140044	0.0109611	ABAT/ABCA1/ABCA13/ABCA2/ABCB4/ABCC11/ADORA2A/ADORA3/ADRA2B/ADRA2C/APOA1/APOA2/APOA4/APOC1/APOC2/APOE/AQP1/AQP10/AQP7/ARL8B/ATP8B1/CETP/CHGA/CHRNA6/DAB2/DRD4/EGF/EMB/GDNF/GRK2/GRM2/HTR2A/LCAT/LRP1/LRP6/MAOB/MECP2/MFSD10/MSR1/MTTP/NFKBIA/NPC1L1/NR1H3/OSBPL11/OSBPL3/OSBPL7/OXT/P2RX1/PLTP/PNLIP/POMC/PTCH1/RBP4/RXRA/SDHD/SHH/SLC10A5/SLC10A6/SLC16A7/SLC16A8/SLC22A1/SLC27A5/SLC5A11/SLCO1B1/SLCO1B7/SLCO2…	74
BP	GO:0030168	platelet activation	39/3365	133/18903	0.000737825	0.0141757	0.0110951	ABAT/ADRA2B/ADRA2C/ALOX12/APOE/AXL/BLOC1S4/C1GALT1C1/CD40/CD40LG/COL3A1/CTSG/DGKG/DGKH/DGKI/DGKQ/EMILIN2/FCER1G/FERMT3/FLNA/FZD6/GNAS/GP5/GP6/IL6ST/LCK/MERTK/P2RX1/PDGFA/PIK3CG/PLEK/SH2B3/TEC/THBD/TLR4/TREML1/TSPAN32/VAV3/WNT3A	39
BP	GO:0009952	anterior/posterior pattern specification	58/3365	218/18903	0.000747417	0.0142732	0.0111714	ALX4/ARC/ATM/ATP6AP2/BARX1/BHLHE40/BHLHE41/BMP4/BMPR2/BPTF/BTG2/COBL/CYP26C1/EMX2/EP300/ETS2/FEZF2/FGF8/FOXC2/GATA4/GLI3/HES5/HNF1B/HOXA11/HOXA2/HOXA4/HOXA6/HOXB2/HOXB8/HOXD10/HOXD13/HOXD8/KMT2A/LRP6/MEOX2/MIB1/MSX1/MSX2/NOG/NOTCH1/NRARP/PBX3/PCDH8/RBPJ/RIPPLY2/SHH/SMAD2/SMAD4/SSBP3/TAF10/TASOR/TCF15/TDRD6/TIFAB/WNT1/WNT2/WNT3A/WNT5A	58
BP	GO:1901215	negative regulation of neuron death	58/3365	218/18903	0.000747417	0.0142732	0.0111714	ADORA2A/AKT1/APOE/AXL/BDNF/BTG2/CD200/CEBPB/CHGA/CITED1/CNTFR/CSF3/EIF4G1/FGF8/FZD1/FZD9/GABRA5/GABRB2/GDNF/HMOX1/HRAS/IL10/IL6ST/ISL1/JUN/LGMN/LIG4/MECP2/MEF2C/NAIP/NEFL/NGF/NMNAT1/NPY/NR4A2/NR4A3/NTF4/PCDHGC3/PLXND1/PM20D1/PPARA/PRKCG/PTPRZ1/SEMA3E/SLC30A10/SNCB/SOD2/SORL1/TGFB3/THAP11/TIGAR/TNFRSF1B/TSC1/UNC5B/VPS54/VSTM2L/WNT1/WNT3A	58
BP	GO:0042391	regulation of membrane potential	103/3365	431/18903	0.000753234	0.0142991	0.0111917	ABAT/ABL1/ACTN2/ADORA2A/ADRB1/AKT1/ANK2/APP/ASIC1/ATP1B1/ATP1B2/ATP2A2/BAD/BAIAP2/BCO2/BEST2/CACNA1G/CACNA1I/CACNA2D1/CACNB2/CACNB4/CHRNA10/CHRNA5/CHRNA6/CHRNA7/CNTNAP1/CRTC1/CUX2/DCN/DRD4/FLNA/FMR1/FZD9/GABRA1/GABRA2/GABRA5/GABRB1/GABRB2/GABRG1/GABRG3/GABRQ/GLRX/GRIA1/GRIA3/GRID1/GRID2/GRIK4/GRIN2A/GRIN2D/GSK3A/INSYN1/INSYN2A/KCNA1/KCNA5/KCNE4/KCNH5/KCNIP2/KCNJ3/KCNK1/KCNK10/KCNK2/KCNK4/KCNK7/KC…	103
BP	GO:0070663	regulation of leukocyte proliferation	69/3365	269/18903	0.000759445	0.0142991	0.0111917	AHR/ATM/BMP4/BST1/BTK/BTN2A2/CD1D/CD3E/CD40/CD40LG/CD55/CD80/CD81/CD86/CEBPB/CR1/CRTAM/CSF1R/CSF2/CSF2RA/EBI3/FCGR2B/FCGR3A/GPAM/GPR183/HAVCR2/HLA-E/IGF2/IGFBP2/IKZF3/IL10/IL18/IL1B/IL4/IL4I1/IL6ST/LILRB2/LILRB4/LMO1/LRRC32/MEF2C/MNDA/NCKAP1L/NDFIP1/NF1/PPP3CA/PTEN/PTPRC/RASAL3/SCRIB/SELENOK/SHH/SLAMF1/SOS2/TFRC/TLR4/TNFAIP3/TNFRSF14/TNFRSF1B/TNFSF13B/TNFSF18/TNFSF8/TNFSF9/TSPAN32/TYROBP/VAV3/VSI…	69
BP	GO:0030100	regulation of endocytosis	56/3365	209/18903	0.000759874	0.0142991	0.0111917	ABCA13/ABCA2/ABL1/ANKRD13D/APOC1/APOC2/APOE/ARC/ATAD1/ATXN2/AXL/BMP2K/CBLL1/CD14/DAB2/DGKQ/DRD4/EFNB2/EGF/EPHA3/F2RL1/FMR1/IL4/ITGAV/LRP1/LRPAP1/LRRTM2/LRSAM1/MAGI2/MIB1/NCKAP1L/NECAB2/NLGN1/NR1H3/PICALM/PICK1/PPP3CA/PPP3CB/PPP3R1/RAB21/RAC1/RIN3/SCRIB/SCYL2/SELE/SFRP4/SH3GL3/SNAP91/STON2/STX1B/SYNJ1/TREM2/VTN/WNT3A/WNT5A/ZFYVE16	56
BP	GO:0071214	cellular response to abiotic stimulus	83/3365	335/18903	0.000760084	0.0142991	0.0111917	AQP1/AQP10/ASIC1/ATM/AVPR1A/BAD/BAG3/CAB39/CALR/CARD16/CASP1/CASP5/CCND2/CD40/CERS1/CLOCK/COL1A1/CREBBP/DAG1/DDX3X/EGR1/EIF2AK4/EP300/FAS/FGF2/GNAT1/GNB5/GPLD1/GPR52/HAMP/HRAS/HSPA5/HVCN1/HYAL2/IL1B/INO80/ITGB6/KCNK4/LETM1/LIG4/LRRC8C/LRRC8D/MAP3K2/MCOLN1/MDM2/MICU1/MMP1/MMP2/MMP3/MMP9/NEDD4/NFAT5/NLRP3/NSMCE3/PIEZO1/PIK3R1/PKD2L1/POLK/PTEN/PTGER4/RAD9A/RHOB/RPTOR/RRH/RS1/SCN2A/SCX/SLC38A3/TAF1/T…	83
BP	GO:0104004	cellular response to environmental stimulus	83/3365	335/18903	0.000760084	0.0142991	0.0111917	AQP1/AQP10/ASIC1/ATM/AVPR1A/BAD/BAG3/CAB39/CALR/CARD16/CASP1/CASP5/CCND2/CD40/CERS1/CLOCK/COL1A1/CREBBP/DAG1/DDX3X/EGR1/EIF2AK4/EP300/FAS/FGF2/GNAT1/GNB5/GPLD1/GPR52/HAMP/HRAS/HSPA5/HVCN1/HYAL2/IL1B/INO80/ITGB6/KCNK4/LETM1/LIG4/LRRC8C/LRRC8D/MAP3K2/MCOLN1/MDM2/MICU1/MMP1/MMP2/MMP3/MMP9/NEDD4/NFAT5/NLRP3/NSMCE3/PIEZO1/PIK3R1/PKD2L1/POLK/PTEN/PTGER4/RAD9A/RHOB/RPTOR/RRH/RS1/SCN2A/SCX/SLC38A3/TAF1/T…	83
BP	GO:0030099	myeloid cell differentiation	98/3365	407/18903	0.000766084	0.0143692	0.0112466	ABCB10/APP/ATP6AP1/BAP1/BMP4/BRD1/C1QC/CCL3/CCR1/CD4/CD81/CEBPA/CEBPB/CEBPE/CSF1R/CSF2/CSF3/CTR9/DCSTAMP/DHRS2/EP300/EPAS1/ESRRA/ETS1/EVI2B/F2RL1/FLI1/FLNA/FOS/GAB3/GABPA/GP5/GPR137/GPR183/GPR55/HOXB8/IFNG/IL20/IL4/IREB2/IRF4/IRF8/ITGB6/JUN/JUNB/KAT8/KLF10/KLF2/L3MBTL1/L3MBTL3/LILRB3/LILRB4/LRRC17/LRRK1/MAF/MEF2C/MEIS2/MMP9/MT1G/MTURN/NCKAP1L/NDFIP1/NF1/NFKBIA/NKAP/OSCAR/OSTM1/PDE1B/PIK3R1/PPP3CA…	98
BP	GO:0070374	positive regulation of ERK1 and ERK2 cascade	59/3365	223/18903	0.000785957	0.0146983	0.0115042	ABL1/ACTA2/APOE/APP/BMP4/BMPER/C5AR1/CALCR/CCL17/CCL18/CCL3/CCL3L1/CCL4/CCL7/CCR1/CD4/CHRNA7/CSF1R/DNAJC27/EGFR/F2RL1/FFAR4/FGF18/FGF2/FGF8/FGFR3/GATA4/GNAI2/GPR183/GPR55/HAVCR2/HRAS/HTR2A/JUN/MTURN/NECAB2/NOD2/NOTCH1/NPTN/NPY/NPY5R/PDE8A/PDGFA/PDGFC/PDGFRB/PRXL2C/PTEN/PTPRC/RAMP3/RAPGEF2/RASGRP1/SEMA7A/SLAMF1/SLC30A10/TLR4/TNF/TNFRSF11A/TREM2/TRPV4	59
BP	GO:0048259	regulation of receptor-mediated endocytosis	34/3365	112/18903	0.000801572	0.0148931	0.0116566	ABCA2/ANKRD13D/APOC1/APOC2/ARC/ATAD1/ATXN2/BMP2K/DAB2/DRD4/EFNB2/EGF/FMR1/IL4/ITGAV/LRPAP1/LRRTM2/MAGI2/NECAB2/PICALM/PICK1/PPP3R1/RAB21/RAC1/RIN3/SCRIB/SCYL2/SELE/SFRP4/SH3GL3/SNAP91/SYNJ1/VTN/WNT3A	34
BP	GO:0034377	plasma lipoprotein particle assembly	12/3365	26/18903	0.00080344	0.0148931	0.0116566	ABCA1/APOA1/APOA2/APOA4/APOC1/APOE/DGAT1/LCAT/MTTP/PRKACA/PRKACB/ZDHHC8	12
BP	GO:0062009	secondary palate development	12/3365	26/18903	0.00080344	0.0148931	0.0116566	FZD1/FZD2/ITGB6/JAG2/LRRC32/SMAD2/SMAD4/TGFB2/TGFB3/TGFBR3/WNT3A/WNT5A	12
BP	GO:0072132	mesenchyme morphogenesis	20/3365	55/18903	0.000813872	0.0149652	0.0117131	ACTA1/ACTA2/FGF8/FOXC2/GATA5/ISL1/MDM2/MSX1/MSX2/NOG/NOTCH1/RBPJ/ROBO1/SMAD2/SMAD4/TAF10/TGFB2/TWIST1/WNT3A/WNT5A	20
BP	GO:1904645	response to amyloid-beta	20/3365	55/18903	0.000813872	0.0149652	0.0117131	ABCC1/APP/BACE1/CACNA1A/CACNA1B/CACNA2D1/CALCR/CHRNA7/FCGR2B/ITGA4/LGMN/LRP1/MMP12/MMP2/MMP3/MMP9/RAMP3/TLR4/TNF/TREM2	20
BP	GO:0007204	positive regulation of cytosolic calcium ion concentration	55/3365	205/18903	0.000814432	0.0149652	0.0117131	ABL1/ADRA1B/ADRA1D/AVP/AVPR1A/BDKRB1/C3AR1/C5AR1/CACNA1A/CACNA2D1/CACNB2/CACNB4/CALCR/CCKBR/CCR1/CCR6/CCRL2/CD55/CHRNA10/CXCR5/CYSLTR1/F2RL1/FFAR4/FPR1/FPR3/GLP1R/GNG3/GPR174/GPR20/GPR55/HTR2A/ITGAV/JPH3/JPH4/LHCGR/LPAR6/LRP6/MCHR1/NMUR2/NPTN/OXT/P2RX3/PIK3CG/PKD1/PLA2G6/PTGER2/PTGER3/PTGER4/PTGFR/RIC3/RYR2/SWAP70/TAC1/TRPC3/TRPV4	55
BP	GO:0030324	lung development	51/3365	187/18903	0.000829312	0.0151208	0.0118349	ATP7A/ATXN1L/BMP4/BMPR2/CEBPA/COL3A1/CTSZ/DAG1/EIF4G1/EP300/EPAS1/EXT1/FGF18/FGF2/FGF8/FGF9/GATA6/GLI3/IGFBP5/ITGA3/ITGB6/KLF2/LAMA5/LHX3/LIPA/MAN1A2/MAN2A1/MAP2K2/MIR17HG/MMP12/NKIRAS1/NOG/NOTCH1/PDGFA/PDGFRB/PGR/PKD1/PPP3R1/RBBP9/RBP4/RBPJ/RIDA/RSPO2/SEC24B/SHH/SMAD2/TGFB3/TNF/WNT2/WNT5A/ZFPM2	51
BP	GO:0048736	appendage development	49/3365	178/18903	0.000830079	0.0151208	0.0118349	ALX4/ATRX/BMP4/BMPR2/CHST11/COL3A1/CREBBP/EXT1/FBXW4/FGF8/FGF9/FOXN1/FRAS1/FZD6/GLI3/HOXA11/HOXA13/HOXD10/HOXD13/IFT140/KAT2B/KREMEN1/KREMEN2/MBNL1/MEGF8/MEOX2/MSX1/MSX2/NOG/NOTCH1/PTCH1/RARB/RAX/RNF165/RSPO2/RSPO4/RUNX2/SALL4/SCX/SHH/SMAD4/SP8/TAF10/TBC1D32/TGFB2/TWIST1/WNT5A/ZNF141/ZNF358	49
BP	GO:0060173	limb development	49/3365	178/18903	0.000830079	0.0151208	0.0118349	ALX4/ATRX/BMP4/BMPR2/CHST11/COL3A1/CREBBP/EXT1/FBXW4/FGF8/FGF9/FOXN1/FRAS1/FZD6/GLI3/HOXA11/HOXA13/HOXD10/HOXD13/IFT140/KAT2B/KREMEN1/KREMEN2/MBNL1/MEGF8/MEOX2/MSX1/MSX2/NOG/NOTCH1/PTCH1/RARB/RAX/RNF165/RSPO2/RSPO4/RUNX2/SALL4/SCX/SHH/SMAD4/SP8/TAF10/TBC1D32/TGFB2/TWIST1/WNT5A/ZNF141/ZNF358	49
BP	GO:0051592	response to calcium ion	42/3365	147/18903	0.000846576	0.0152734	0.0119543	AANAT/ADGRV1/BAD/CPNE3/CPNE8/CPNE9/ENDOG/FOS/FOSB/GPLD1/HSPA5/IQGAP1/JUN/JUNB/JUND/KCNIP2/KCNMA1/LGMN/MCOLN1/MEF2A/MEF2C/MTTP/NEDD4/NLGN1/PENK/PPP3CA/RYR2/RYR3/SDC1/SEC31A/SLC25A12/SLC25A13/STIM1/SYT10/SYT17/SYT8/THBS1/TNNT2/TRPC1/TRPC3/TTN/WNT5A	42
BP	GO:0002828	regulation of type 2 immune response	14/3365	33/18903	0.000851746	0.0152734	0.0119543	CD81/CD86/DENND1B/HLX/IFNB1/IFNL1/IL18/IL4/NDFIP1/NLRP3/NOD2/RSAD2/SOCS5/TBX21	14
BP	GO:0038094	Fc-gamma receptor signaling pathway	14/3365	33/18903	0.000851746	0.0152734	0.0119543	ABL1/CD247/CD47/CLEC4D/CLEC4E/FCER1G/FCGR1A/FCGR2B/FCGR3A/FGR/LCK/PLA2G6/PTPRC/VAV3	14
BP	GO:0045879	negative regulation of smoothened signaling pathway	14/3365	33/18903	0.000851746	0.0152734	0.0119543	CD3E/CDK20/GLI3/GLIS2/GPR37L1/KCTD6/MEGF8/MOSMO/PRKACA/PRKACB/PTCH1/PTCH2/RUNX2/SUFU	14
BP	GO:0007623	circadian rhythm	56/3365	210/18903	0.000859676	0.0152734	0.0119543	AANAT/ADORA2A/ADRB1/AHR/ATOH7/BHLHE40/BHLHE41/CLOCK/CRTC1/CSF2/DRD4/DYRK1A/EGR1/EGR3/EP300/FBXL17/FBXL6/FBXL8/GPR176/HNF1B/HTR7/HUWE1/ID3/JUND/KLF10/KLF9/KMT2A/MAGED1/MAGEL2/MAPK9/MTA1/MTTP/MYCBP2/NAGLU/NCOA2/NFIL3/NLGN1/NR1D2/NR1H3/OGT/PASD1/PER3/PPARA/PRKCG/PTEN/ROCK2/SIAH2/SIK1/TH/TNF/TNFRSF11A/UBE3A/USP2/USP7/USP9X/ZFHX3	56
BP	GO:0032623	interleukin-2 production	22/3365	63/18903	0.0008608	0.0152734	0.0119543	ABL1/CD3E/CD4/CD80/CD83/CD86/CR1/HAVCR2/IL1B/IRF4/LAG3/LAPTM5/LILRB4/MALT1/NAV3/NOD2/NR1H4/PTPRC/TBX21/TNFAIP3/VSIG4/ZFP36	22
BP	GO:0032663	regulation of interleukin-2 production	22/3365	63/18903	0.0008608	0.0152734	0.0119543	ABL1/CD3E/CD4/CD80/CD83/CD86/CR1/HAVCR2/IL1B/IRF4/LAG3/LAPTM5/LILRB4/MALT1/NAV3/NOD2/NR1H4/PTPRC/TBX21/TNFAIP3/VSIG4/ZFP36	22
BP	GO:0032731	positive regulation of interleukin-1 beta production	22/3365	63/18903	0.0008608	0.0152734	0.0119543	APP/CARD8/CASP1/CCL3/EGR1/F2RL1/GSDMD/IFNG/ISL1/LILRA5/MALT1/MEFV/MNDA/NAIP/NLRP3/NOD2/TLR4/TLR8/TMEM106A/TNF/TYROBP/WNT5A	22
BP	GO:0043270	positive regulation of ion transport	73/3365	289/18903	0.000866619	0.0152734	0.0119543	ABAT/ABCC8/ABL1/ACE2/ACTN2/ADORA2A/AKT1/ALG10B/ANK2/ANTKMT/ARC/ATP1B1/ATP1B2/AVP/AVPR1A/BDKRB1/CACNA2D1/CACNB2/CACNB4/CACNG4/CALCR/CASK/CCL3/CCL4/CCR1/CEBPB/CNTN1/CTSS/CXCL9/DRD4/EDN3/FLNA/GDNF/GJC2/GLRX/HSPA2/HTT/IFNG/IL1B/KCNA1/KCNIP2/LHCGR/LILRA5/MCHR1/NDUFA4/NKX2-5/NTSR1/ORAI1/OXT/P2RX1/P2RX3/PDGFRB/PDZK1/PLA2G6/PPP3CA/PPP3CB/PPP3R1/RAMP3/RELN/RYR2/SCN3B/SLC12A2/SLC17A8/SLC38A3/STAC3/STIM1/TH…	73
BP	GO:0050770	regulation of axonogenesis	44/3365	156/18903	0.000867408	0.0152734	0.0119543	ARHGAP35/BDNF/BMPR2/CDH4/CYFIP1/DAB1/DBNL/EFNA5/EFNB3/EPHA7/GOLGA4/ISLR2/LRRC4C/MACF1/MAP2K2/MARK2/MBP/MCF2/MEGF8/METRN/NDEL1/NEFL/NGF/NIN/PAK3/PLXNA1/PLXNC1/PLXND1/PTEN/ROBO1/RUFY3/RYK/SEMA3E/SEMA4G/SEMA5B/SEMA7A/SHTN1/SLIT2/THY1/TRPV2/WNT3A/WNT5A/XK/ZFYVE27	44
BP	GO:0072171	mesonephric tubule morphogenesis	23/3365	67/18903	0.000870377	0.0152734	0.0119543	BMP4/CITED1/EYA1/FGF2/FGF8/GDNF/GLI3/GZF1/HNF1B/HOXA11/HS3ST3A1/HS3ST3B1/LAMA5/MAGED1/NOG/PAX2/PTCH1/SHH/SMAD4/SOX8/WNT1/WNT4/WNT9B	23
BP	GO:1901224	positive regulation of NIK/NF-kappaB signaling	23/3365	67/18903	0.000870377	0.0152734	0.0119543	AGO3/APP/CALR/CD14/CD86/DDX3X/EGFR/EP300/HAVCR2/IL18/IL1B/LAPTM5/LIMS1/NFAT5/NOD2/NR3C2/SASH1/TERF2IP/TLR4/TNF/TNFSF14/TREM2/TRIM44	23
BP	GO:1904377	positive regulation of protein localization to cell periphery	23/3365	67/18903	0.000870377	0.0152734	0.0119543	AKT1/CNPY4/CNST/EGFR/EPB41/EPB41L2/EPHA3/GNAI1/IFNG/ITGA3/LRP1/PIK3R1/PLS1/PPP1R9B/RAMP3/SQSTM1/STAC3/STX3/TNF/TREM2/WNT3A/ZDHHC5/ZDHHC8	23
BP	GO:0051057	positive regulation of small GTPase mediated signal transduction	24/3365	71/18903	0.00087228	0.0152734	0.0119543	APOA1/ARHGEF3/AUTS2/COL3A1/ERBIN/F2RL1/GPR174/GPR20/GPR55/ITGAV/LPAR6/MAPRE2/MCF2L/NGF/NOTCH1/PDGFRB/PIK3CG/PRAG1/RAC1/RASGRP1/RASGRP4/RELN/ROBO1/SOS2	24
BP	GO:0008361	regulation of cell size	50/3365	183/18903	0.000887128	0.0154904	0.0121242	ABL1/AKT3/APOE/AQP1/ARHGAP35/ARHGAP5/ATP7A/BDNF/BMPR2/CDH4/CTTN/CYFIP1/DBNL/EFNA5/EPHA7/GOLGA4/IL7R/ISLR2/KCNMA1/MACF1/MEGF8/MSN/NDEL1/NGF/NKX6-1/PLEK/PTEN/RAB21/RAC1/RB1CC1/RDX/RPTOR/RUFY3/RYK/SEMA3E/SEMA4G/SEMA5B/SEMA7A/SHTN1/SLC12A2/SLC12A9/SLC26A5/TRPV2/TRPV4/TSC1/VAV3/WNT3A/WNT5A/XK/ZFYVE27	50
BP	GO:0033135	regulation of peptidyl-serine phosphorylation	41/3365	143/18903	0.000898699	0.0156492	0.0122485	AKT1/APP/AVP/BDNF/CALCR/CAPRIN2/CSF3/EGFR/EIF4G1/FNIP1/GSK3A/HDAC6/HGF/IFNB1/IFNG/INPP5F/IRGM/LATS1/MLXIPL/NGF/NTF4/NTRK3/OPRD1/OSM/PAQR3/PPM1F/PTEN/RAF1/RAMP3/RPTOR/SH2D3C/SMAD7/STOX1/TCL1A/TCL1B/TERF2IP/TFRC/TNF/TNKS1BP1/WNT3A/WNT5A	41
BP	GO:0050803	regulation of synapse structure or activity	57/3365	215/18903	0.000904933	0.0157145	0.0122996	ABHD17A/ABHD17B/ABL1/ADGRB1/ADGRB3/APOE/APP/ARC/ARHGAP22/BAIAP2/BDNF/CAPRIN2/CBLN2/CUX2/CYFIP1/DAG1/DBNL/EFNA5/EIF4G1/EPHA7/FCGR2B/FZD1/GRID2/GRIPAP1/IL10/IL10RA/IL1RAPL1/LILRB2/LRRC24/LRRC4B/LRRTM2/MEF2C/MUSK/MYCBP2/NEDD4/NLGN1/NLGN2/NRXN1/NTRK3/OXT/PAK3/PCDH8/PTEN/PTPRO/RELN/SLC17A8/SLITRK3/SLITRK5/STX1B/TANC2/TNF/TNNI3K/TREM2/UBE3A/VSTM5/WNT3A/WNT5A	57
BP	GO:0009308	amine metabolic process	35/3365	117/18903	0.0009083	0.0157298	0.0123115	AANAT/ABAT/ASMT/ATP7A/BHMT/CHDH/CYP1A1/DMGDH/DRD4/EPAS1/GDPD1/GRIN2A/HAAO/HDAC10/HDC/IDO2/IL4I1/INMT/ITGAM/ITGB2/MAOB/MECP2/NAAA/NPY/NR1H4/NR4A2/ODC1/PDE1B/SIRT4/SLC7A7/SNCB/SRM/SULT1B1/TGFB2/TH	35
BP	GO:0021904	dorsal/ventral neural tube patterning	11/3365	23/18903	0.000917167	0.0158399	0.0123977	BMP4/CDK20/FKBP8/GLI3/PRKACA/PRKACB/PTCH1/SHH/SUFU/TBC1D32/WNT3A	11
BP	GO:0002831	regulation of response to biotic stimulus	88/3365	361/18903	0.000926165	0.0159517	0.0124852	A2M/AHR/ANKRD17/AP1G1/APOE/BIRC2/CARD16/CARD8/CD14/CD180/CD1D/CD55/CD96/CFH/CLEC12B/CLEC6A/CR1/CREBBP/CRTAM/EIF2AK4/EMILIN1/EMILIN2/EP300/F2RL1/FCGR2B/FGL2/FGR/GATA6/HAVCR2/HEXIM1/HLA-E/HPX/IFIT1/IFNB1/IKBKE/IL1B/IL4/IL4I1/IRGM/KLRB1/KLRC3/KLRC4/LAG3/LAMP1/LRSAM1/LY86/MAPKBP1/MAVS/MMP12/MNDA/MR1/NCR1/NLRC5/NOD2/NR1H3/PAK3/PIK3R6/PUM2/RASGRP1/RNF216/RNF31/SAMHD1/SASH1/SEC14L1/SELENOK/SH2D1A/SLAMF6…	88
BP	GO:0014706	striated muscle tissue development	66/3365	257/18903	0.000943409	0.0162046	0.0126831	ABL1/ACTN2/ADPRHL1/ARID2/ASB2/BMP4/CACNA1G/CALR/DIPK2A/EFNB2/EYA1/FGF2/FGF8/FGF9/FOXC2/GATA4/GATA5/GATA6/GSK3A/HAMP/HAND1/ISL1/KCNK2/KDM6B/MEF2A/MEF2C/MIR17HG/MRTFB/MSX1/MSX2/MYBPC3/NKX2-5/NOG/NOTCH1/OBSL1/PDGFRB/PPARA/PTEN/RARB/RBP4/RBPJ/RGS4/RYR2/SGCB/SGCD/SGCG/SGCZ/SHH/SIK1/SMAD4/SMAD5/SMAD7/SOX6/TENM4/TGFB2/TGFBR3/TNNT2/TSC1/TTN/TWIST1/VGLL4/WNT2/WNT3A/WNT5A/ZFPM1/ZFPM2	66
BP	GO:1905668	positive regulation of protein localization to endosome	7/3365	11/18903	0.000949031	0.016257	0.0127241	ABHD17A/ABHD17B/EGF/MSN/RDX/ROCK2/SORL1	7
BP	GO:0046942	carboxylic acid transport	73/3365	290/18903	0.00096003	0.0164009	0.0128368	ABAT/ABCB4/ABCC1/ABCC10/ABCC11/ACE2/ADORA2A/ATP8B1/AVP/AVPR1A/CACNB4/DRD4/EMB/FOLR2/GRM2/IL1B/LHCGR/LRRC8C/LRRC8D/NF1/NMUR2/NPY5R/NTSR1/OXT/PLA2G12A/PLA2G6/PNPLA8/RGS4/SLC10A5/SLC10A6/SLC11A1/SLC12A2/SLC15A4/SLC16A10/SLC16A2/SLC16A6/SLC16A7/SLC16A8/SLC17A8/SLC1A6/SLC25A12/SLC25A13/SLC25A32/SLC26A2/SLC26A5/SLC26A8/SLC26A9/SLC27A4/SLC27A5/SLC35D2/SLC35D3/SLC36A1/SLC38A10/SLC38A3/SLC38A7/SLC3A1/SLC4…	73
BP	GO:0002673	regulation of acute inflammatory response	18/3365	48/18903	0.000965596	0.0164102	0.0128441	BTK/C2CD4B/FCGR1A/FCGR2B/FUT7/HLA-E/IL1B/IL4/IL6ST/KLKB1/NLRP3/NPY/NPY5R/OSM/PIK3CG/PTGER3/TNF/TNFRSF11A	18
BP	GO:0003231	cardiac ventricle development	37/3365	126/18903	0.000965764	0.0164102	0.0128441	BMP4/BMPR2/FOXC2/FZD1/FZD2/GATA4/GSK3A/HAND1/HOXA13/ISL1/KCNK2/MDM2/MEF2C/MIR17HG/MYBPC3/NKX2-5/NOG/NOTCH1/NPY5R/NSD2/RBPJ/ROBO1/RYR2/SALL4/SLIT2/SLIT3/SMAD4/SMAD6/SMAD7/SUFU/TGFB2/TGFBR3/TNNT2/TRIP11/WNT5A/ZFPM1/ZFPM2	37
BP	GO:0003176	aortic valve development	15/3365	37/18903	0.000992461	0.0168186	0.0131637	BMP4/BMPR2/EMILIN1/GATA4/GATA5/NKX2-5/NOTCH1/RBPJ/ROBO1/ROCK2/SLIT2/SLIT3/SMAD6/TNFRSF1B/TWIST1	15
BP	GO:0007596	blood coagulation	59/3365	225/18903	0.000995142	0.016819	0.013164	ABAT/ADORA2A/ADRA2B/ADRA2C/ALOX12/ANXA8/APOE/AXL/BLOC1S4/C1GALT1C1/CD40/CD40LG/COL3A1/CPB2/CTSG/DGKG/DGKH/DGKI/DGKQ/EMILIN1/EMILIN2/F11/F13A1/F2RL1/F8/FAP/FCER1G/FERMT3/FLNA/FZD6/GGCX/GNAS/GP5/GP6/HPS5/HPS6/IL6ST/JMJD1C/KLKB1/LCK/MERTK/P2RX1/PAPSS2/PDGFA/PIK3CG/PLEK/PROS1/PRSS56/SH2B3/SHH/TEC/THBD/THBS1/TLR4/TREML1/TSPAN32/VAV3/VTN/WNT3A	59
BP	GO:0001708	cell fate specification	33/3365	109/18903	0.000999291	0.0168441	0.0131836	APC/CHD3/DMRTA2/EYA1/FEV/FGF2/FKBP8/GATAD2A/GLI3/HNF1B/HOXA11/HOXA13/HOXD10/ISL1/LHX3/MNX1/MTA1/NKX2-2/NOTCH1/NTRK3/OLIG2/PAX2/PTCH1/PTCH2/RBBP7/RBPJ/SHH/SUFU/TBR1/TBX21/TENM4/WNT3A/WNT5A	33
BP	GO:0002312	B cell activation involved in immune response	28/3365	88/18903	0.00100668	0.0169004	0.0132278	ABL1/CCR6/CD180/CD40/CD40LG/CR1/DOCK10/DOCK11/EXOSC6/FCGR2B/GPR183/IFNB1/IL10/IL4/IRF8/LIG4/NDFIP1/NSD2/PARP3/PLCL2/PTPRC/SHLD2/SLC15A4/SPI1/SWAP70/TBX21/TFRC/TLR4	28
BP	GO:0090287	regulation of cellular response to growth factor stimulus	83/3365	338/18903	0.00100998	0.0169004	0.0132278	ABL1/ADAMTS12/BAMBI/BMP4/BMPER/BMPR2/CASK/CHST11/CIDEA/CITED1/CREBBP/CYFIP1/DAB2/DCN/DKK3/DOK5/EID2/EMILIN1/EP300/FBXL15/FGF18/FGF2/FGF9/FKBP8/FSTL1/FZD1/GATA4/GATA6/GLG1/HES5/HOXA13/HSPA5/IL1B/IL4/ING1/ITGA3/LATS1/LDLRAD4/MIR17HG/MSX1/MSX2/NEDD4/NEO1/NOG/NOTCH1/NPTN/OGT/PPARA/PRKCB/RBBP7/RBPJ/RNF111/RNF165/ROBO1/RUNX2/SAP30/SAP30L/SFRP4/SFRP5/SLIT2/SMAD2/SMAD4/SMAD6/SMAD7/SMURF2/SORL1/SPRY4/SULF…	83
BP	GO:0042476	odontogenesis	39/3365	135/18903	0.00101066	0.0169004	0.0132278	ADAMTS5/AMTN/ANKH/ANKRD11/APCDD1/AQP1/AQP6/BCOR/BMP4/CCDC154/COL1A1/COL1A2/DMP1/ENAM/FGF8/GATA6/GLI3/HAND1/ID3/ITGB6/JAG2/LAMA5/LHX8/MMP20/MSX1/MSX2/NF2/PAX9/PPARA/RSPO2/RUNX2/SDC1/SHH/SSUH2/STIM1/TCIRG1/TGFB2/TGFB3/TWIST1	39
BP	GO:0098698	postsynaptic specialization assembly	10/3365	20/18903	0.00101865	0.0169047	0.0132311	ARHGEF9/GRID2/LRRC4B/LRRTM2/NLGN2/NRXN1/NRXN2/NTRK3/PTEN/SLITRK3	10
BP	GO:0099172	presynapse organization	19/3365	52/18903	0.00101875	0.0169047	0.0132311	APP/C5AR1/CBLN2/CNTN5/EFNB2/EIF4G1/FZD1/IL1RAPL1/LRRC4B/NLGN1/NLGN2/NLGN4X/NTRK3/PCLO/PTEN/SLITRK3/SLITRK5/WNT3A/WNT5A	19
BP	GO:0021522	spinal cord motor neuron differentiation	13/3365	30/18903	0.00102161	0.0169047	0.0132311	GLI3/HOXD10/ISL1/LBX1/LHX3/LHX4/MDGA2/MNX1/NKX2-2/OLIG2/PTCH1/SHH/SUFU	13
BP	GO:2000463	positive regulation of excitatory postsynaptic potential	13/3365	30/18903	0.00102161	0.0169047	0.0132311	BAIAP2/CHRNA7/CUX2/GRIN2A/GRIN2D/NLGN1/NLGN2/NRXN1/PTEN/RELN/RGS4/SHANK1/STX1B	13
BP	GO:0002449	lymphocyte mediated immunity	89/3365	367/18903	0.00103139	0.0170219	0.0133229	AHR/AP1G1/ARL8B/BTK/BTN3A2/C1QA/C1QB/C1QC/C1S/C4BPA/C9/CCR6/CD1D/CD40/CD40LG/CD55/CD81/CD96/CLEC12B/CR1/CR2/CRTAM/CSMD3/DENND1B/EXOSC6/FCER1G/FCGR1A/FCGR2B/FCGR3A/FUT7/HAVCR2/HLA-DQA1/HLA-E/HPX/IFNB1/IGHV1-18/IGHV3-21/IGHV3-48/IGHV3-7/IGHV3-73/IGLL1/IL10/IL18/IL1B/IL4/IL4I1/IL7R/KLRB1/KLRC3/KLRC4/LAG3/LAMP1/LIG4/LILRB4/LYST/MALT1/MR1/NCKAP1L/NCR1/NDFIP1/NLRP3/NOD2/NSD2/PARP3/PIK3R6/PLEKHM2/PPP3CB…	89
BP	GO:0043370	regulation of CD4-positive, alpha-beta T cell differentiation	20/3365	56/18903	0.0010568	0.0172608	0.0135098	CD80/CD83/CD86/HLX/IFNG/IL18/IL2RG/IL4/IRF4/JUNB/MALT1/NCKAP1L/NFKBIZ/NLRP3/SHB/SMAD7/SOCS1/SOCS5/TBX21/TNFSF18	20
BP	GO:0043470	regulation of carbohydrate catabolic process	20/3365	56/18903	0.0010568	0.0172608	0.0135098	APP/ARL2/EP300/GSK3A/HDAC4/HTR2A/IFNG/JMJD8/MLXIPL/OGT/PPARA/PPP1R3D/PRXL2C/RPTOR/SCARB2/SLC25A12/SLC2A6/TIGAR/ZBTB20/ZBTB7A	20
BP	GO:0043551	regulation of phosphatidylinositol 3-kinase activity	20/3365	56/18903	0.0010568	0.0172608	0.0135098	CCKBR/EPHA8/FGF2/FGFR3/FGR/FLT1/FLT3/NOD2/PDGFRB/PIK3IP1/PIK3R1/PIK3R2/PIK3R5/PIK3R6/PLGLB2/SOCS1/SOCS3/SOCS5/SOCS6/VAV3	20
BP	GO:0048644	muscle organ morphogenesis	26/3365	80/18903	0.00105829	0.0172608	0.0135098	ADARB1/ARID5B/COL3A1/EFEMP2/FOXC2/FZD1/FZD2/HAND1/ISL1/MYBPC3/NKX2-5/NOG/NOTCH1/RBPJ/RYR2/SMAD4/SMAD7/TCF15/TGFB2/TGFBR3/TNNT2/TTN/WNT2/WNT5A/ZFPM1/ZFPM2	26
BP	GO:0006816	calcium ion transport	104/3365	440/18903	0.00105951	0.0172608	0.0135098	ABL1/ADORA2A/AFG3L2/AHNAK/ANK2/ASIC1/ATP1B1/ATP2A2/BDKRB1/CACNA1A/CACNA1B/CACNA1G/CACNA1I/CACNA2D1/CACNB2/CACNB4/CACNG4/CACNG7/CACNG8/CALCR/CASK/CCL3/CCL4/CCR1/CD4/CD84/CHRNA10/CHRNA7/CUL5/CXCL9/CYSLTR1/DIAPH1/DRD4/EGF/EPB41/FBXO11/FGF2/FLNA/FMR1/GJA4/GJC2/GNAI2/GNB5/GP5/GRIN2A/GRIN2D/HSPA2/HTR2A/HTT/ITGAV/ITPR1/ITPR2/JPH3/JPH4/LCK/LETM1/LHCGR/LILRA5/LILRB2/MCHR1/MCOLN1/MICU1/NALCN/NMUR2/NTSR1/OP…	104
BP	GO:0030902	hindbrain development	43/3365	153/18903	0.00106654	0.0173306	0.0135645	ABAT/ABL1/ARCN1/ATP1B2/ATP7A/ATRN/B4GALT2/CBS/CD3E/CDK5R2/CEND1/CEP290/CKB/CNTN1/COQ8B/DAB1/EGF/FCGR2B/FGF2/GDF10/GPR37L1/GRID2/HNF1B/HOXA2/HOXB2/HSPA5/MECP2/NAGLU/NANOS1/NHLH2/NLGN4X/NOG/OGDH/SCRIB/SEC24B/SHH/SLC25A46/TBR1/TRNP1/TTBK2/WHRN/WNT1/ZNF365	43
BP	GO:0070141	response to UV-A	8/3365	14/18903	0.00107954	0.0174521	0.0136595	AKT1/CERS1/EGFR/MMP1/MMP2/MMP3/MMP9/TIMP1	8
BP	GO:0051412	response to corticosterone	9/3365	17/18903	0.00108506	0.0174521	0.0136595	AANAT/AVPR1A/FOS/FOSB/MAOB/NEFL/NTRK3/TH/UCN3	9
BP	GO:0097107	postsynaptic density assembly	9/3365	17/18903	0.00108506	0.0174521	0.0136595	GRID2/LRRC4B/LRRTM2/NLGN2/NRXN1/NRXN2/NTRK3/PTEN/SLITRK3	9
BP	GO:1904948	midbrain dopaminergic neuron differentiation	9/3365	17/18903	0.00108506	0.0174521	0.0136595	FZD1/LRP6/NR4A2/RYK/WNT1/WNT2/WNT3A/WNT5A/WNT9B	9
BP	GO:0016032	viral process	100/3365	421/18903	0.00110228	0.0176841	0.0138411	ACE2/ADARB1/APOBEC3C/APOBEC3H/APOE/ARL8B/AVP/AXL/BTBD17/CANX/CCL3/CCL4/CD4/CD55/CD80/CD81/CD86/CDK9/CLDN1/CR1/CR2/CSF1R/CTBP1/CTSB/CXCL8/DAG1/DDX3X/DPP4/EFNB2/EFNB3/EGFR/EIF2AK4/EIF3A/EP300/EPS15/FMR1/GALNT1/GRK2/GSK3A/HAVCR1/HCFC1/HEXIM1/HTR2A/HYAL2/IFIT1/IFNB1/ITGAV/ITGB6/JUN/LAMP1/LARP1/LIG4/LRRC15/LRSAM1/MAN2A1/MAVS/MCTS1/MDFIC/MGAT1/MGAT4B/MOGS/MON1B/MRC1/NEDD4/NOTCH1/PARP10/PCBP1/PDCD6IP/PI…	100
BP	GO:1902742	apoptotic process involved in development	16/3365	41/18903	0.00110994	0.017717	0.0138669	FOXC2/HNF1B/JAG2/MEGF10/NKX2-5/NOTCH1/PAX2/SCRIB/SLIT2/SLIT3/SPI1/TGFB2/TNFRSF1B/XKR5/XKR6/XKR7	16
BP	GO:1905314	semi-lunar valve development	16/3365	41/18903	0.00110994	0.017717	0.0138669	BMP4/BMPR2/EMILIN1/GATA4/GATA5/NKX2-5/NOTCH1/RBPJ/ROBO1/ROCK2/SLIT2/SLIT3/SMAD6/TGFB2/TNFRSF1B/TWIST1	16
BP	GO:0001763	morphogenesis of a branching structure	54/3365	203/18903	0.00111765	0.0177952	0.0139281	ABL1/BMP4/CITED1/CTSZ/DAG1/EGF/EPHA7/EXT1/EYA1/FGF2/FGF8/FOXC2/GCM1/GDNF/GLI3/GZF1/HGF/HNF1B/HOXA11/HOXA13/HOXD13/HS3ST3A1/HS3ST3B1/IL10/LAMA5/MAGED1/MSX2/NOG/NOTCH1/NRARP/PAX2/PDGFA/PGR/PKD1/PKHD1/PLXNA1/PLXND1/PPP3R1/PTCH1/RSPO2/SEMA3E/SETD2/SHH/SLIT2/SMAD4/SOCS3/SOX8/SULF1/TNF/WNT1/WNT2/WNT4/WNT5A/WNT9B	54
BP	GO:0001704	formation of primary germ layer	37/3365	127/18903	0.00113291	0.0179927	0.0140827	AHDC1/ARMC5/BMP4/BMPR2/COL5A1/COL7A1/CTR9/DUSP1/DUSP2/ETS2/EXT2/EYA1/FOXC2/GATA6/HAND1/HNF1B/HOXA11/ITGA3/ITGA4/ITGAV/ITGB2/KDM6B/MMP15/MMP2/MMP9/NF2/NOG/PAX2/PRKACA/SCX/SETD2/SMAD2/TAF10/TLX2/VTN/WNT3A/WNT5A	37
BP	GO:0060993	kidney morphogenesis	30/3365	97/18903	0.00113664	0.0180067	0.0140936	BMP4/CITED1/EYA1/FGF2/FGF8/FRAS1/GCNT4/GDNF/GLI3/GZF1/HES5/HNF1B/HOXA11/HS3ST3A1/HS3ST3B1/IRX2/LAMA5/MAGED1/NOG/PAX2/PDGFRB/PKD1/PPP3CA/PTCH1/SHH/SMAD4/SOX8/WNT1/WNT4/WNT9B	30
BP	GO:0007599	hemostasis	60/3365	231/18903	0.00116534	0.0184153	0.0144134	ABAT/ADORA2A/ADRA2B/ADRA2C/ALOX12/ANXA8/APOE/AXL/BLOC1S4/C1GALT1C1/CD40/CD40LG/COL3A1/CPB2/CTSG/DGKG/DGKH/DGKI/DGKQ/EMILIN1/EMILIN2/F11/F13A1/F2RL1/F8/FAP/FCER1G/FERMT3/FLI1/FLNA/FZD6/GGCX/GNAS/GP5/GP6/HPS5/HPS6/IL6ST/JMJD1C/KLKB1/LCK/MERTK/P2RX1/PAPSS2/PDGFA/PIK3CG/PLEK/PROS1/PRSS56/SH2B3/SHH/TEC/THBD/THBS1/TLR4/TREML1/TSPAN32/VAV3/VTN/WNT3A	60
BP	GO:0043620	regulation of DNA-templated transcription in response to stress	17/3365	45/18903	0.00120386	0.0188824	0.0147791	ATF3/ATF6/BAG3/CEBPB/EGR1/EPAS1/HMOX1/HSPA5/INO80/JUN/KLF2/MBTPS2/NEDD4/RBPJ/RPS6KA3/STOX1/VHL	17
BP	GO:0071827	plasma lipoprotein particle organization	17/3365	45/18903	0.00120386	0.0188824	0.0147791	ABCA1/APOA1/APOA2/APOA4/APOC1/APOC2/APOE/CETP/DGAT1/LCAT/MTTP/NR1H4/PLA2G7/PLTP/PRKACA/PRKACB/ZDHHC8	17
BP	GO:2000516	positive regulation of CD4-positive, alpha-beta T cell activation	17/3365	45/18903	0.00120386	0.0188824	0.0147791	CD3E/CD55/CD80/CD81/CD83/CD86/HLX/IFNG/IL18/IL2RG/MALT1/NCKAP1L/NFKBIZ/NLRP3/SHB/SOCS1/SOCS5	17
BP	GO:0031644	regulation of nervous system process	41/3365	145/18903	0.00120931	0.0188844	0.0147806	ABAT/APP/AVP/AVPR1A/BAIAP2/CACNG4/CCL3/CCN3/CHRNA7/CUX2/DAG1/DLGAP1/DLGAP3/FMR1/GRIN2A/GRIN2D/HGF/IL10/ITGAX/NLGN1/NLGN2/NLGN4X/NMUR2/NPTXR/NRXN1/NTSR1/OPRD1/OXT/P2RX3/PTEN/RELN/RGS4/ROCK2/SHANK1/SLC25A12/SLC8A2/STX1B/TENM4/TNF/TNFRSF1B/TYMP	41
BP	GO:0034405	response to fluid shear stress	14/3365	34/18903	0.00121295	0.0188844	0.0147806	ABCA1/AKT1/CSF2/HAS2/KLF2/MEF2C/MMP2/MTSS1/PDGFRB/PKD1/SMAD6/SMAD7/SOCS5/TGFB3	14
BP	GO:0099084	postsynaptic specialization organization	14/3365	34/18903	0.00121295	0.0188844	0.0147806	ARHGEF9/CNTNAP1/GRID2/LILRB2/LRRC4B/LRRTM2/NLGN1/NLGN2/NRXN1/NRXN2/NTRK3/PTEN/RELN/SLITRK3	14
BP	GO:0002709	regulation of T cell mediated immunity	28/3365	89/18903	0.00122307	0.0189952	0.0148673	AHR/CD1D/CD55/CD81/DENND1B/FCGR2B/FUT7/HLA-E/IFNB1/IL18/IL1B/IL4/IL4I1/IL7R/LILRB4/MALT1/MR1/NCKAP1L/NLRP3/NOD2/PPP3CB/PTPRC/RSAD2/SLAMF1/SMAD7/TBX21/TNFRSF1B/ZBTB1	28
BP	GO:0050729	positive regulation of inflammatory response	43/3365	154/18903	0.00122921	0.0190437	0.0149052	ABCC1/APP/BTK/C2CD4B/CASP1/CCL3/CD47/CD81/CEBPA/CEBPB/CLOCK/ETS1/FCGR1A/GPSM3/HLA-E/HYAL2/IFNG/IL17RA/IL18/IL1B/IL6ST/LGALS2/LILRA5/NAIP/NEAT1/NFKBIA/NFKBIZ/NLRP3/NPY5R/OSM/PIK3CG/PLA2G7/PTGER3/PTGER4/TAFA3/TLR10/TLR4/TNF/TNFRSF11A/TNFSF18/TREM2/TRPV4/WNT5A	43
BP	GO:0070588	calcium ion transmembrane transport	84/3365	345/18903	0.00123768	0.0191061	0.0149541	ABL1/AFG3L2/AHNAK/ANK2/ASIC1/ATP1B1/ATP2A2/BDKRB1/CACNA1A/CACNA1B/CACNA1G/CACNA1I/CACNA2D1/CACNB2/CACNB4/CACNG4/CACNG7/CACNG8/CALCR/CCL3/CHRNA10/CHRNA7/CUL5/CXCL9/DIAPH1/DRD4/FBXO11/FGF2/FLNA/FMR1/GJC2/GNB5/GP5/GRIN2A/GRIN2D/HSPA2/HTR2A/HTT/ITGAV/ITPR1/ITPR2/JPH3/JPH4/LCK/LETM1/LHCGR/MCOLN1/MICU1/NALCN/NTSR1/ORAI1/ORAI2/ORAI3/P2RX1/P2RX3/PIK3CG/PKD1/PKD2L1/PLA2G6/PPP3CA/PPP3CB/PPP3R1/PRKACA/PTPRC…	84
BP	GO:1990138	neuron projection extension	47/3365	172/18903	0.00123928	0.0191061	0.0149541	ABL1/APOE/AUTS2/BMPR2/C9orf72/CACNG7/CDH4/CPNE9/CTTN/CYFIP1/DBNL/EDN3/EIF2AK4/EMX1/FLRT1/GOLGA4/IQGAP1/ISLR2/ITGA4/ITSN2/LHX2/MACF1/MEGF8/NDEL1/NKX6-1/PLXNA1/PPP3CB/RAB21/RUFY3/RYK/SEMA3E/SEMA4G/SEMA5B/SEMA7A/SH3GL2/SHTN1/SLC9A6/SLIT2/SLIT3/SPAG9/SYT17/TRPV2/UNC13A/USP9X/WNT3A/WNT5A/ZFYVE27	47
BP	GO:0048738	cardiac muscle tissue development	62/3365	241/18903	0.0012603	0.0193614	0.0151539	ABL1/ACTN2/ADPRHL1/ARID2/ASB2/BMP4/CACNA1G/CALR/DIPK2A/EFNB2/FGF2/FGF8/FGF9/FOXC2/GATA4/GATA5/GATA6/GSK3A/HAMP/HAND1/ISL1/KCNK2/KDM6B/MEF2A/MEF2C/MIR17HG/MSX1/MSX2/MYBPC3/NKX2-5/NOG/NOTCH1/OBSL1/PDGFRB/PPARA/PTEN/RARB/RBP4/RBPJ/RGS4/RYR2/SGCB/SGCD/SGCG/SGCZ/SIK1/SMAD4/SMAD5/SMAD7/SOX6/TENM4/TGFB2/TGFBR3/TNNT2/TSC1/TTN/VGLL4/WNT2/WNT3A/WNT5A/ZFPM1/ZFPM2	62
BP	GO:0032609	interferon-gamma production	35/3365	119/18903	0.00126503	0.0193614	0.0151539	ABL1/AXL/BTN3A2/CD14/CD3E/CD47/CD96/CR1/CRTAM/EBI3/F2RL1/HAVCR2/HRAS/IFNL1/IL10/IL18/IL1B/IRF8/ISL1/LAPTM5/LILRB4/NOD2/NR1H4/PGLYRP2/RASGRP1/SCRIB/SLAMF1/SLAMF6/SLC11A1/TLR4/TLR8/TNF/VSIR/WNT5A/ZFPM1	35
BP	GO:0032649	regulation of interferon-gamma production	35/3365	119/18903	0.00126503	0.0193614	0.0151539	ABL1/AXL/BTN3A2/CD14/CD3E/CD47/CD96/CR1/CRTAM/EBI3/F2RL1/HAVCR2/HRAS/IFNL1/IL10/IL18/IL1B/IRF8/ISL1/LAPTM5/LILRB4/NOD2/NR1H4/PGLYRP2/RASGRP1/SCRIB/SLAMF1/SLAMF6/SLC11A1/TLR4/TLR8/TNF/VSIR/WNT5A/ZFPM1	35
BP	GO:0099054	presynapse assembly	18/3365	49/18903	0.00127537	0.0194725	0.0152409	APP/CBLN2/CNTN5/EFNB2/EIF4G1/FZD1/IL1RAPL1/LRRC4B/NLGN1/NLGN2/NLGN4X/NTRK3/PCLO/PTEN/SLITRK3/SLITRK5/WNT3A/WNT5A	18
BP	GO:0031341	regulation of cell killing	31/3365	102/18903	0.00130473	0.0197963	0.0154943	AP1G1/CD1D/CD55/CFH/CLEC12B/CRTAM/F2RL1/FCGR2B/HAVCR2/HLA-E/IFNG/IL4/IL7R/ITGAM/KLRB1/KLRC3/KLRC4/LAG3/LAMP1/MR1/NCKAP1L/NCR1/PIK3R6/PPP3CB/PRF1/PTPRC/RASGRP1/SH2D1A/SLAMF6/SPI1/TYROBP	31
BP	GO:0006109	regulation of carbohydrate metabolic process	50/3365	186/18903	0.00130598	0.0197963	0.0154943	AKT1/APP/ARL2/BAD/CLTC/DGKQ/EGF/EP300/EPM2AIP1/FOXO1/GCGR/GPLD1/GSK3A/HAS2/HDAC4/HRH1/HTR2A/IFNG/IGF2/IGFBP4/JMJD8/KAT2B/LEPR/LHCGR/MLXIPL/MLYCD/MST1/NCOA2/NR3C1/NTSR1/OGT/PDK3/PDK4/PLEK/POMC/PPARA/PPP1R3D/PPP1R3E/PPP1R3F/PRXL2C/RANBP2/RPTOR/SCARB2/SIK1/SLC25A12/SLC2A6/TIGAR/USP7/ZBTB20/ZBTB7A	50
BP	GO:0043405	regulation of MAP kinase activity	50/3365	186/18903	0.00130598	0.0197963	0.0154943	AJUBA/APOE/BMP4/CBS/CD40/DRD4/DUSP1/DUSP7/EDN3/EGF/EGFR/ELANE/EPGN/FGD2/FGF18/FGF2/FLT1/FLT3/HIPK3/HRAS/HTR2A/HYAL2/IL1B/KSR1/MAGED1/MAP3K4/MEF2C/NF1/NOD2/NTRK3/PAQR3/PDGFA/PDGFC/PDGFRB/PIK3CG/PIK3R5/PIK3R6/PTPRC/RASGRP1/ROBO1/SASH1/SH2B3/SORL1/SPRY4/THBS1/TLR4/TNF/TNFRSF11A/TRIB1/WNT5A	50
BP	GO:0032956	regulation of actin cytoskeleton organization	88/3365	365/18903	0.00132276	0.0199052	0.0155795	ABL1/ACTN2/ADD3/ALMS1/AP1AR/APOA1/ARAP1/ARFGEF1/ARHGAP17/ARHGAP28/ARHGAP35/BAIAP2/BBS4/BST1/C9orf72/CD47/CDC42EP4/CDC42EP5/CDK10/CLASP2/CSF1R/CSF3/CTTN/CYFIP1/DBNL/EFNA5/EPHA3/EPHA5/EVL/F2RL1/FCHSD2/FER/FHOD1/FLNA/GMFG/HRAS/IQGAP1/IQGAP2/KIRREL1/LATS1/LRP1/MAGEL2/MTSS1/MYADM/NAA80/NCKAP1L/NF2/NTRK3/PAK3/PDGFA/PDGFRB/PICK1/PIK3R1/PIK3R2/PLEK/PLEKHG2/PLEKHH2/PPFIA1/PPM1F/PTGER4/PXN/RAC1/RDX/RGS4/RH…	88
BP	GO:0050807	regulation of synapse organization	55/3365	209/18903	0.00132353	0.0199052	0.0155795	ABHD17A/ABHD17B/ABL1/ADGRB1/ADGRB3/APOE/APP/ARC/ARHGAP22/BAIAP2/BDNF/CAPRIN2/CBLN2/CUX2/CYFIP1/DAG1/DBNL/EFNA5/EIF4G1/EPHA7/FCGR2B/FZD1/GRID2/GRIPAP1/IL10/IL10RA/IL1RAPL1/LILRB2/LRRC24/LRRC4B/LRRTM2/MEF2C/MUSK/MYCBP2/NEDD4/NLGN1/NLGN2/NRXN1/NTRK3/OXT/PAK3/PCDH8/PTEN/PTPRO/RELN/SLITRK3/SLITRK5/TANC2/TNF/TNNI3K/TREM2/UBE3A/VSTM5/WNT3A/WNT5A	55
BP	GO:0048706	embryonic skeletal system development	37/3365	128/18903	0.00132483	0.0199052	0.0155795	ALX4/BMP4/CDK20/CHST11/COL1A1/DEAF1/DSCAML1/EXT1/EYA1/FGF8/FGF9/FOXC2/GLI3/HOXA11/HOXA2/HOXA4/HOXA6/HOXB2/HOXB8/HOXD10/IFT140/IRX5/MEGF8/MMP16/NKX3-2/NOG/RBP4/RUNX2/SCX/SETD2/SHH/SMAD2/SULF1/TGFB3/TWIST1/WNT5A/WNT9B	37
BP	GO:0048639	positive regulation of developmental growth	46/3365	168/18903	0.00132575	0.0199052	0.0155795	AKT1/BBS4/BDNF/BMPR2/CACNG7/CDH4/CPNE9/CYFIP1/DBNL/DIO3/EFNA5/FGF2/FGF8/FGF9/GATA6/GOLGA4/GPAM/HAMP/HLX/IGF2/ISLR2/ITSN2/MACF1/MEF2C/MEGF8/MIR17HG/MTM1/NDEL1/NGF/NOTCH1/PLS1/PPIB/RBPJ/RUFY3/SEMA7A/SHTN1/SMAD7/SYT17/TGFBR3/TRPV2/UNC13A/WNT2/WNT3A/YBX3/ZFPM2/ZFYVE27	46
BP	GO:0046637	regulation of alpha-beta T cell differentiation	24/3365	73/18903	0.00135459	0.0202419	0.0158431	CD80/CD83/CD86/GLI3/HLX/IFNG/IL18/IL2RG/IL4/IRF4/JUNB/LILRB4/MALT1/NCKAP1L/NFKBIZ/NKAP/NLRP3/SHB/SHH/SMAD7/SOCS1/SOCS5/TBX21/TNFSF18	24
BP	GO:0060415	muscle tissue morphogenesis	24/3365	73/18903	0.00135459	0.0202419	0.0158431	ADARB1/COL3A1/EFEMP2/FOXC2/FZD1/FZD2/HAND1/ISL1/MYBPC3/NKX2-5/NOG/NOTCH1/RBPJ/RYR2/SMAD4/SMAD7/TGFB2/TGFBR3/TNNT2/TTN/WNT2/WNT5A/ZFPM1/ZFPM2	24
BP	GO:0002369	T cell cytokine production	15/3365	38/18903	0.00137269	0.0203295	0.0159117	CD55/CD81/DENND1B/IFNB1/IL18/IL1B/IL4/LILRB4/MALT1/NLRP3/RSAD2/SLAMF1/SMAD7/TBX21/TNFRSF1B	15
BP	GO:0002724	regulation of T cell cytokine production	15/3365	38/18903	0.00137269	0.0203295	0.0159117	CD55/CD81/DENND1B/IFNB1/IL18/IL1B/IL4/LILRB4/MALT1/NLRP3/RSAD2/SLAMF1/SMAD7/TBX21/TNFRSF1B	15
BP	GO:0140448	signaling receptor ligand precursor processing	15/3365	38/18903	0.00137269	0.0203295	0.0159117	ACE2/ADAM10/ATP6AP2/CASP1/CMA1/CORIN/CTSG/CTSZ/DISP1/DPP4/ECE2/PCSK1N/PCSK7/PLA2G7/YIPF5	15
BP	GO:0034113	heterotypic cell-cell adhesion	21/3365	61/18903	0.00137623	0.0203295	0.0159117	APOA1/CD1D/CD200/CD47/IL10/IL1B/ITGA4/ITGAD/ITGAV/ITGAX/ITGB2/IZUMO1/LCK/LILRB2/MBP/MYADM/PTPRC/RNASE10/THY1/TNF/WNK1	21
BP	GO:0003170	heart valve development	22/3365	65/18903	0.00137973	0.0203295	0.0159117	BMP4/BMPR2/EMILIN1/GATA4/GATA5/MDM2/MEF2C/NKX2-5/NOTCH1/RBPJ/ROBO1/ROCK2/SCX/SLIT2/SLIT3/SMAD4/SMAD6/TGFB2/TNFRSF1B/TWIST1/ZBTB14/ZFPM1	22
BP	GO:0030323	respiratory tube development	51/3365	191/18903	0.00137975	0.0203295	0.0159117	ATP7A/ATXN1L/BMP4/BMPR2/CEBPA/COL3A1/CTSZ/DAG1/EIF4G1/EP300/EPAS1/EXT1/FGF18/FGF2/FGF8/FGF9/GATA6/GLI3/IGFBP5/ITGA3/ITGB6/KLF2/LAMA5/LHX3/LIPA/MAN1A2/MAN2A1/MAP2K2/MIR17HG/MMP12/NKIRAS1/NOG/NOTCH1/PDGFA/PDGFRB/PGR/PKD1/PPP3R1/RBBP9/RBP4/RBPJ/RIDA/RSPO2/SEC24B/SHH/SMAD2/TGFB3/TNF/WNT2/WNT5A/ZFPM2	51
BP	GO:0042129	regulation of T cell proliferation	49/3365	182/18903	0.00139982	0.0205714	0.016101	BMP4/BTN2A2/CD1D/CD3E/CD40LG/CD55/CD80/CD81/CD86/CEBPB/CR1/CRTAM/EBI3/GPAM/HAVCR2/HLA-E/IGF2/IGFBP2/IL10/IL18/IL1B/IL4/IL4I1/IL6ST/LILRB2/LILRB4/LMO1/LRRC32/NCKAP1L/NDFIP1/PPP3CA/PTEN/PTPRC/RASAL3/SCRIB/SELENOK/SHH/SLAMF1/SOS2/TFRC/TNFRSF14/TNFRSF1B/TNFSF13B/TNFSF18/TNFSF8/TNFSF9/TSPAN32/VSIG4/VSIR	49
BP	GO:0060079	excitatory postsynaptic potential	36/3365	124/18903	0.00140343	0.0205714	0.016101	ADORA2A/AKT1/APP/BAIAP2/CHRNA10/CHRNA5/CHRNA6/CHRNA7/CUX2/GABRA1/GABRA2/GABRA5/GABRB1/GABRB2/GABRG1/GABRG3/GABRQ/GRID2/GRIN2A/GRIN2D/GSK3A/MECP2/MEF2C/NLGN1/NLGN2/NLGN4X/NRXN1/P2RX1/P2RX3/PPP3CA/PTEN/RELN/RGS4/SHANK1/SLC8A2/STX1B	36
BP	GO:0034446	substrate adhesion-dependent cell spreading	33/3365	111/18903	0.00140593	0.0205714	0.016101	ABL1/AP1AR/APOA1/ATRN/ATRNL1/AXL/CALR/CASS4/DAB2/DOCK1/EFNA5/FER/FERMT3/FLNA/HAS2/ITGA4/ITGAV/LAMA5/LAMC1/LAMC3/LIMS1/LPXN/MERTK/MYADM/NTNG1/PARVG/PIK3R1/PXN/RAC1/SPRY4/TMEFF2/TRIOBP/USH2A	33
BP	GO:0035148	tube formation	43/3365	155/18903	0.00141324	0.0206307	0.0161474	ABL1/ARHGAP35/BBS4/BMP4/CDK20/CECR2/CEP290/COBL/DEAF1/EGF/FGF2/FGF8/FZD1/FZD2/FZD6/GDNF/HAND1/HES5/HESX1/HNF1B/IRX2/LHX2/LIAS/MIB1/NOG/NOTCH1/PAX2/PRKACA/PRKACB/PTCH1/SALL4/SCRIB/SEC24B/SETD2/SHH/SOX8/SUFU/TGFB2/TSC1/TWIST1/WNT4/WNT5A/WNT9B	43
BP	GO:0009953	dorsal/ventral pattern formation	29/3365	94/18903	0.00142176	0.0206732	0.0161806	BMP1/BMP4/CDK20/DISP1/DSCAML1/FBXL15/FGF8/FKBP8/GLI3/HOXA11/HOXA2/HOXB2/LHX2/LHX3/LMX1B/NKX2-2/NOG/NOTO/PRKACA/PRKACB/PTCH1/SHH/SMAD2/SMAD6/SP8/SUFU/TBC1D32/TLL1/WNT3A	29
BP	GO:0061484	hematopoietic stem cell homeostasis	11/3365	24/18903	0.00142269	0.0206732	0.0161806	BAP1/CCN3/CRISPLD1/EXT1/FOXA3/FSTL1/GLIS2/GPRASP2/OCIAD1/TCIRG1/ZNF251	11
BP	GO:0016049	cell growth	114/3365	493/18903	0.00143586	0.0208167	0.016293	ABL1/ADAM10/ADNP2/AKT1/APOE/APP/ARHGEF11/AUTS2/AVP/AVPR1A/BAP1/BCAR1/BDKRB1/BDNF/BMPR2/C9orf72/CACNG7/CAPRIN2/CCN3/CDH4/CHPT1/COBL/CPNE9/CTTN/CYFIP1/DAB2/DBNL/DCSTAMP/DDX3X/EBAG9/EDN3/EFNA5/EGFR/EIF2AK4/EIF4G1/EMX1/EPHA7/ESR2/EXT1/FLRT1/FOXL2/FRZB/GATA4/GOLGA4/GSK3A/HAMP/HBEGF/HDAC6/HYAL2/IGFBP4/IGFBP5/ING1/INO80/IQGAP1/ISLR2/ITGA4/ITSN2/KAZALD1/KMT2D/LHX2/MACF1/MEG3/MEGF8/MEX3C/MINAR1/MSX1/MUC12…	114
BP	GO:0044089	positive regulation of cellular component biogenesis	115/3365	498/18903	0.0014426	0.0208271	0.0163011	ABCA1/ABL1/ACE2/ADGRB1/ADGRB3/AJUBA/APC/APOA1/ARAP1/ARHGAP35/ARL2/ATM/ATMIN/ATP7A/AUTS2/BAIAP2/BBS4/BDNF/CBLN2/CD47/CDC42EP4/CDC42EP5/CEP120/CHGA/CLASP2/CLDN1/CNOT6L/COBL/COL16A1/CRBN/CSF2/CSF3/CTTN/CUX2/CYFIP1/DAG1/DDX3X/DOCK11/DYNC1H1/EFNA5/EIF4G1/EMILIN1/ENTR1/EVL/F2RL1/FAF1/FCHSD2/FER/FHOD1/FMR1/FNIP1/GRID2/HRAS/HRK/HTT/IFNG/IL1RAPL1/KIRREL1/LCP1/LIMS1/LRRC24/LRRC4B/LRRTM2/LRSAM1/MAPK9/MARK4/…	115
BP	GO:0002699	positive regulation of immune effector process	66/3365	261/18903	0.00144317	0.0208271	0.0163011	ANKRD17/AP1G1/BTK/CD1D/CD40/CD55/CD80/CD81/CD84/CD86/CR1/CRTAM/DENND1B/EXOSC6/F2RL1/FCGR1A/FER/FGR/HLA-E/HLX/HMOX1/HPX/IFNG/IL10/IL18/IL1B/IL4/ITGAM/ITGB2/KLRC3/KLRC4/LACC1/LAG3/LAMP1/LAPTM5/MALT1/MAPKAPK2/MAVS/MR1/MYO18A/NFKBIZ/NLRP3/NOD2/NR4A3/NSD2/PTPRC/RASGRP1/RBP4/RSAD2/SEMA7A/SH2D1A/SHB/SHLD2/SLAMF1/SLAMF6/SOCS5/SPI1/TBX21/TFRC/TLR4/TNF/TNFRSF14/TREM2/TYROBP/WNT5A/ZBTB1	66
BP	GO:0097106	postsynaptic density organization	13/3365	31/18903	0.00147532	0.0211997	0.0165927	CNTNAP1/GRID2/LILRB2/LRRC4B/LRRTM2/NLGN1/NLGN2/NRXN1/NRXN2/NTRK3/PTEN/RELN/SLITRK3	13
BP	GO:0010586	miRNA metabolic process	28/3365	90/18903	0.0014786	0.0211997	0.0165927	AGO2/BMP4/DDX17/DDX5/DIS3L2/EGR1/ETS1/FGF2/FOS/GATA6/HRAS/IL10/JUN/KHSRP/LILRB4/MRTFA/MRTFB/NFATC3/NR3C1/PPARA/SMAD4/SMAD6/SPI1/TENT2/TENT4B/TGFB2/TNF/ZSWIM8	28
BP	GO:0032963	collagen metabolic process	32/3365	107/18903	0.00147905	0.0211997	0.0165927	BMP4/COL1A1/COL1A2/COL5A1/CTSB/CTSK/CTSS/EMILIN1/FAP/MMP1/MMP10/MMP12/MMP15/MMP16/MMP19/MMP2/MMP20/MMP21/MMP28/MMP3/MMP9/MRC2/NPPC/PCOLCE/PDGFRB/SCX/SERPINH1/TGFB3/TRAM2/VIM/VSIR/WNT4	32
BP	GO:0051091	positive regulation of DNA-binding transcription factor activity	67/3365	266/18903	0.00148713	0.0212673	0.0166457	AKT1/APP/ARID5B/BTK/CARD16/CD200/CD40/CD40LG/CHUK/CLOCK/CRTC1/CSF3/CYTL1/EP300/EPHA5/ESR2/FER/FLOT2/FZD1/FZD2/HDAC4/IKBKE/IL10/IL18/IL1B/LRP6/MALT1/MAVS/MBTPS2/NFAM1/NHLH2/NKX6-1/NLRP3/NOD2/NTSR1/OPRD1/PLPP3/PPP3CA/PPRC1/PRKCB/PTEN/RELN/RIPK4/RNF31/SHH/SLCO3A1/TAF1/TERF2IP/TFRC/THAP11/TLR4/TNF/TNFRSF11A/TNFSF18/TRAF1/TRIM13/TRIM26/TRIM5/TRIM52/TRIM62/TRIM68/TRIML2/WNT1/WNT2/WNT3A/WNT5A/ZBTB7A	67
BP	GO:0071542	dopaminergic neuron differentiation	16/3365	42/18903	0.00150011	0.0213584	0.016717	DMRTA2/FGF8/FZD1/LMX1B/LRP6/MANF/NR4A2/PITX3/RSPO2/RYK/SHH/WNT1/WNT2/WNT3A/WNT5A/WNT9B	16
BP	GO:0001659	temperature homeostasis	48/3365	178/18903	0.00150026	0.0213584	0.016717	ABAT/ABHD6/ADAMTS5/ADRB1/ALMS1/APC/CEBPB/CIDEA/DECR1/DYNC1H1/EGR1/EHMT1/EPAS1/FFAR4/FOXC2/FOXO1/G0S2/GADD45G/GNAS/HTR2A/IL18/IL1B/IL4/IRF4/KDM6B/LEPR/LNPEP/NOTCH1/NR1H3/NTSR1/OGT/OMA1/OXT/PDGFC/PLCL1/PLCL2/PTGER3/PTH2R/RBPJ/SQSTM1/TLR4/TNF/TNFRSF11A/TRPV2/UCP1/YBX2/ZNF423/ZNF516	48
BP	GO:0048762	mesenchymal cell differentiation	64/3365	252/18903	0.00150427	0.0213675	0.016724	AMER1/BAMBI/BMP4/CLASP2/COL1A1/CYP26C1/DAB2/DAG1/DDX17/DDX5/EDN3/EPHA3/EXT1/FBXL17/FGF8/FLNA/FOXC2/FOXF2/FRZB/GATA5/GDNF/HAS2/HGF/IL1B/ISL1/KBTBD8/LAMA5/LDLRAD4/LRP6/MEF2C/MSX1/MSX2/NOG/NOTCH1/OTUD5/PAX2/PPP3R1/PTEN/RANBP3L/RBPJ/ROCK2/S100A4/SEMA3E/SEMA4G/SEMA5B/SEMA7A/SHH/SMAD2/SMAD4/SMAD7/SOX8/TASOR/TCF7L2/TGFB1I1/TGFB2/TGFB3/TGFBR3/TRIM28/TRIM62/TWIST1/USF3/WNT2/WNT4/WNT5A	64
BP	GO:0071560	cellular response to transforming growth factor beta stimulus	68/3365	271/18903	0.00153031	0.0216807	0.0169692	ABL1/BAMBI/CHST11/CIDEA/CITED1/CLDN1/COL1A1/COL1A2/COL3A1/CREBBP/CTSK/DAB2/DCSTAMP/DKK3/EID2/EMILIN1/EP300/FOS/GDF10/GDF9/GLG1/HSPA5/HYAL2/IL4/ING1/ITGA3/ITGB6/JUN/LATS1/LDLRAD4/LEFTY1/LIMS1/LPXN/LRRC32/MEF2C/MIR17HG/NR3C1/OGT/PDGFA/PENK/PPARA/PXN/RBBP7/RNF111/SAP30/SAP30L/SCX/SMAD2/SMAD4/SMAD5/SMAD6/SMAD7/SMURF2/SOX6/SPI1/TGFB1I1/TGFB2/TGFB3/TGFBR3/THBS1/USP9X/WNT1/WNT2/WNT4/WNT5A/ZBTB7A/ZEB2/ZF…	68
BP	GO:0032092	positive regulation of protein binding	27/3365	86/18903	0.00153319	0.0216807	0.0169692	ABL1/AMFR/APOE/APP/BAMBI/BDNF/BMP4/CAPRIN2/CSF3/EP300/EPB41/KRIT1/LRP1/MMP9/PKD1/PLCL1/PLCL2/PLXND1/RAPGEF2/RFNG/SPON1/TAF1/TCF7L2/USP9X/VTN/WNT3A/WNT5A	27
BP	GO:0006865	amino acid transport	41/3365	147/18903	0.00161026	0.0227198	0.0177825	ABAT/ACE2/ADORA2A/AVP/AVPR1A/CACNB4/GRM2/LRRC8C/LRRC8D/NF1/NPY5R/NTSR1/OCA2/RGS4/SLC11A1/SLC12A2/SLC15A4/SLC16A10/SLC16A2/SLC17A8/SLC1A6/SLC25A12/SLC25A13/SLC36A1/SLC38A10/SLC38A3/SLC38A7/SLC3A1/SLC43A1/SLC47A1/SLC6A11/SLC6A13/SLC6A17/SLC6A7/SLC7A3/SLC7A4/SLC7A7/SLC7A8/SV2A/TNF/XK	41
BP	GO:0007163	establishment or maintenance of cell polarity	60/3365	234/18903	0.00162553	0.0228841	0.0179111	ABL1/AMOT/AQP1/ARFGEF1/ARHGAP35/ARHGEF11/ATN1/CCL4/CDC42BPB/CLASP2/CRTAM/CYTH1/DLG2/DLG3/DOCK2/DOCK8/DST/ERBIN/FBF1/FEZ1/FLOT2/GBF1/HES5/HTT/INSC/KIAA1614/KRIT1/LHX2/LIN7A/LIN7C/MARK2/MSN/MTCL1/MYO18A/NCKAP1L/NDEL1/PARVG/PATJ/PDCD6IP/PKD1/PKHD1/PLEKHG3/RAB11FIP2/RAC1/RHOB/RHOBTB1/RHOBTB3/RHOH/RHOQ/RHOU/ROCK2/RUFY3/SCRIB/SFRP5/SHH/SHTN1/TCF15/TCIRG1/WDR1/WNT5A	60
BP	GO:0071605	monocyte chemotactic protein-1 production	10/3365	21/18903	0.00163629	0.0229229	0.0179415	APOD/CD84/ERBIN/IL1B/NOD2/NR1H4/SELENOK/SOCS5/TRPV4/TWIST1	10
BP	GO:0071637	regulation of monocyte chemotactic protein-1 production	10/3365	21/18903	0.00163629	0.0229229	0.0179415	APOD/CD84/ERBIN/IL1B/NOD2/NR1H4/SELENOK/SOCS5/TRPV4/TWIST1	10
BP	GO:1904375	regulation of protein localization to cell periphery	36/3365	125/18903	0.00163916	0.0229229	0.0179415	ABCA2/ADAM10/AKT1/CLTC/CNPY4/CNST/DAB2/DAG1/EGFR/EPB41/EPB41L2/EPHA3/GNAI1/GRIPAP1/HRAS/IFNG/ITGA3/LRP1/LRRC15/PICALM/PIK3R1/PIK3R2/PLS1/PPFIA1/PPP1R9B/RAMP3/RHOQ/SQSTM1/STAC3/STX3/TMBIM1/TNF/TREM2/WNT3A/ZDHHC5/ZDHHC8	36
BP	GO:0097305	response to alcohol	64/3365	253/18903	0.00167023	0.0232219	0.0181755	A2M/AANAT/ABAT/ABCA2/ADCY2/ADCY7/AHR/AIFM1/AKT1/AVP/AVPR1A/BAD/BIRC2/CCL3/CCL7/CD14/CLDN1/CSF3/CTSK/CYBB/DAG1/DRD4/EFNA5/EIF4G1/FDX1/FOS/FOSB/GNAI1/GPLD1/GRIN2A/H6PD/HAMP/ITPR2/KLF2/KLF9/LARP1/LRP6/MAOB/MLC1/NEFL/NPPC/NTRK3/OSBPL7/OXT/PENK/PPARA/PPP1R9B/PTCH1/PTGER2/PTGER4/PTGFR/RGS4/SGK1/SLC5A5/SLIT2/SLIT3/SMAD2/SOD2/TGFBR3/TH/TNF/TNFRSF11A/UCN3/UCP1	64
BP	GO:0032732	positive regulation of interleukin-1 production	24/3365	74/18903	0.00167156	0.0232219	0.0181755	APP/CARD8/CASP1/CCL3/EGR1/F2RL1/GSDMD/HAVCR2/IFNG/ISL1/LILRA5/MALT1/MEFV/MNDA/NAIP/NLRP3/NOD2/TLR4/TLR8/TMED10/TMEM106A/TNF/TYROBP/WNT5A	24
BP	GO:0050766	positive regulation of phagocytosis	24/3365	74/18903	0.00167156	0.0232219	0.0181755	APOA1/APOA2/BTK/CALR/CD300LF/CD47/DOCK2/F2RL1/FCER1G/FCGR1A/FCGR2B/IFNG/IL1B/IL2RG/LMAN2/MERTK/MYO18A/NCKAP1L/NOD2/PTPRC/PTX3/SLC11A1/TNF/TREM2	24
BP	GO:0043372	positive regulation of CD4-positive, alpha-beta T cell differentiation	14/3365	35/18903	0.0016939	0.0234806	0.0183779	CD80/CD83/CD86/HLX/IFNG/IL18/IL2RG/MALT1/NCKAP1L/NFKBIZ/NLRP3/SHB/SOCS1/SOCS5	14
BP	GO:0002294	CD4-positive, alpha-beta T cell differentiation involved in immune response	23/3365	70/18903	0.00170416	0.0235711	0.0184488	ATP7A/CD80/CD86/ENTPD7/GPR183/HLX/IFNG/IL18/IL4/IL6R/IRF4/JUNB/MALT1/NFKBIZ/NLRP3/PTGER4/SHB/SLAMF6/SMAD7/SOCS5/TBX21/TNFSF18/ZFPM1	23
BP	GO:0055076	transition metal ion homeostasis	40/3365	143/18903	0.0017179	0.0237093	0.018557	ABCB7/ANKRD9/APP/ATP6AP1/ATP6V0A2/ATP7A/CUTC/CYB561/EPAS1/FTHL17/FTL/GLRX5/HAMP/HEPH/HMOX1/HPX/HYAL2/IFNG/IREB2/LCK/MT1G/NDFIP1/NEO1/PICALM/SCO2/SLC11A1/SLC22A17/SLC25A28/SLC30A10/SLC30A2/SLC31A2/SLC39A12/SLC39A13/SLC46A1/SMAD4/SOD2/STEAP4/TFRC/TTC7A/XIAP	40
BP	GO:0042886	amide transport	73/3365	296/18903	0.00173347	0.023872	0.0186843	ABAT/ABCA1/ABCA13/ABCA2/ABCC1/ABCC8/ACSL4/AQP1/AQP10/AQP7/BAD/C2CD2L/CAPN10/CCDC186/CCN3/CDK16/CERT1/CHGA/CLOCK/DISP1/EDN3/EFNA5/EPHA5/FFAR4/FOLR2/FOXO1/GLUD1/GPLD1/GPR27/GRP/HNF1B/ICA1/IFNG/IL1B/ISL1/KCNA5/MAFA/MTTP/NKX6-1/NLGN2/NR1H4/PCLO/PICK1/PIM3/PLA2G6/PLTP/POU3F3/PPP3CA/PPP3CB/PTPRN/RAB11FIP2/RAB8B/RAF1/RBP4/SIRT4/SLC14A1/SLC15A3/SLC15A4/SLC16A10/SLC16A2/SLC25A32/SLC38A3/SLC46A1/SLC47A1/SM…	73
BP	GO:0090100	positive regulation of transmembrane receptor protein serine/threonine kinase signaling pathway	35/3365	121/18903	0.0017382	0.0238793	0.01869	BMP3/BMP4/BMPR2/CITED1/CREBBP/DAB2/EP300/FBXL15/FGF9/FKBP8/GATA4/GATA6/GDF10/GDF6/GDF9/HES5/INHBE/LEFTY1/MSX1/MSX2/NEO1/NOTCH1/RBPJ/RNF111/RNF165/SMAD2/SMAD4/SULF1/TGFB1I1/TGFB2/TGFB3/TGFBR3/THBS1/ZEB2/ZNF423	35
BP	GO:0050817	coagulation	59/3365	230/18903	0.00174826	0.0238793	0.01869	ABAT/ADORA2A/ADRA2B/ADRA2C/ALOX12/ANXA8/APOE/AXL/BLOC1S4/C1GALT1C1/CD40/CD40LG/COL3A1/CPB2/CTSG/DGKG/DGKH/DGKI/DGKQ/EMILIN1/EMILIN2/F11/F13A1/F2RL1/F8/FAP/FCER1G/FERMT3/FLNA/FZD6/GGCX/GNAS/GP5/GP6/HPS5/HPS6/IL6ST/JMJD1C/KLKB1/LCK/MERTK/P2RX1/PAPSS2/PDGFA/PIK3CG/PLEK/PROS1/PRSS56/SH2B3/SHH/TEC/THBD/THBS1/TLR4/TREML1/TSPAN32/VAV3/VTN/WNT3A	59
BP	GO:0090263	positive regulation of canonical Wnt signaling pathway	32/3365	108/18903	0.00174911	0.0238793	0.01869	AMER1/ATP6AP2/BAMBI/CAPRIN2/COL1A1/CSNK1G2/CSNK1G3/DDX3X/DKK2/EGF/EGFR/FAM53B/FGF2/FGF9/FRAT1/FZD9/LGR5/LGR6/LRRK1/NRARP/RBPJ/RSPO2/SFRP4/SMURF2/UBE2B/USP34/USP8/WNK1/WNT3A/XIAP/ZBED3/ZEB2	32
BP	GO:1902106	negative regulation of leukocyte differentiation	32/3365	108/18903	0.00174911	0.0238793	0.01869	BMP4/C1QC/CCL3/CR1/FCGR2B/FGL2/GLI3/GPR137/GPR55/HLX/IFNB1/IFNL1/IL4/LAG3/LILRB3/LILRB4/LRRC17/NF1/NRARP/PGLYRP2/PIK3R1/SHH/SMAD7/SOCS1/SOCS5/TBX21/TLR4/TMEM176A/TMEM176B/TNFSF18/TRIB1/ZFPM1	32
BP	GO:1901216	positive regulation of neuron death	28/3365	91/18903	0.0017789	0.0241835	0.0189281	ABL1/AIFM1/ATM/BACE1/BAD/C1QA/CCL3/EFNB2/EGR1/EPHA7/FCGR2B/FOS/GSK3A/IFNG/ITGAM/ITGB2/NF1/NR3C1/PAK3/PICALM/PITX3/RAPSN/TGFB2/TLR4/TNF/TYROBP/UBE2M/WNT5A	28
BP	GO:0002675	positive regulation of acute inflammatory response	12/3365	28/18903	0.00178287	0.0241835	0.0189281	BTK/C2CD4B/FCGR1A/HLA-E/IL1B/IL6ST/NPY5R/OSM/PIK3CG/PTGER3/TNF/TNFRSF11A	12
BP	GO:0007214	gamma-aminobutyric acid signaling pathway	12/3365	28/18903	0.00178287	0.0241835	0.0189281	CACNB4/GABRA1/GABRA2/GABRA5/GABRB1/GABRB2/GABRG1/GABRG3/GNAI2/PLCL1/PLCL2/SLC12A2	12
BP	GO:0071453	cellular response to oxygen levels	47/3365	175/18903	0.00182553	0.02465	0.0192932	ADO/AIFM1/AJUBA/AKT1/AQP1/ATP6AP1/ATP6V0A2/ATP7A/BAD/CARD16/CBS/CYBB/EGR1/ENDOG/EPAS1/FAS/FOS/FOXO1/GATA6/HMOX1/JUND/KCNK2/MALAT1/MDM2/MGARP/MIEF1/NOTCH1/OPRD1/PDK3/PICK1/PLK3/PTEN/RBPJ/ROCK2/RPTOR/SCN2A/SDHD/SIRT4/STOX1/TBL2/TERC/TIGAR/TREM2/TSC1/TWIST1/UCN3/VHL	47
BP	GO:0003128	heart field specification	9/3365	18/18903	0.00182896	0.02465	0.0192932	BMP4/EXT1/GATA5/ISL1/MEF2C/RBPJ/ROBO1/WNT3A/WNT5A	9
BP	GO:0097094	craniofacial suture morphogenesis	9/3365	18/18903	0.00182896	0.02465	0.0192932	BMP4/FREM1/GLI3/MEGF8/MMP16/MSX2/TGFB3/TIFAB/TWIST1	9
BP	GO:0042100	B cell proliferation	31/3365	104/18903	0.00184219	0.0247347	0.0193596	ABL1/AHR/ATM/BST1/BTK/CD180/CD40/CD40LG/CD81/CR2/FCGR2B/GPR183/IFNB1/IKZF3/IL10/IL4/IL7R/MEF2C/MNDA/NCKAP1L/PLCL2/PTEN/PTPRC/RASGRP1/SHB/TFRC/TLR4/TNFSF13B/TYROBP/VAV3/WNT3A	31
BP	GO:0006650	glycerophospholipid metabolic process	76/3365	311/18903	0.00184442	0.0247347	0.0193596	ABHD12B/ABHD6/AJUBA/APOA1/APOA2/APOA4/APOC1/ATM/CETP/CHKA/CHPT1/CSF1R/DGKG/DGKH/DGKQ/EFR3A/ENPP2/FAR1/FGF2/GDPD1/GPAM/GPLD1/HTR2A/INPP5E/INPP5F/INPPL1/LCAT/LIPH/LPCAT2/MECP2/MTM1/MTMR12/MTMR6/MTMR8/NAAA/NR1H3/NR1H4/OCRL/PDGFA/PDGFRB/PI4K2A/PI4KA/PIGG/PIGM/PIGN/PIGP/PIGX/PIK3C2A/PIK3CG/PIK3R1/PIK3R2/PIK3R6/PIKFYVE/PIP4K2B/PIP4P1/PIP5K1C/PITPNM1/PITPNM3/PLA1A/PLA2G15/PLA2G4B/PLA2G6/PLA2G7/PLAAT5/PL…	76
BP	GO:0015748	organophosphate ester transport	41/3365	148/18903	0.00185103	0.0247347	0.0193596	ABCA1/ABCB4/ABCC1/ABCC11/ANO4/APOA1/APOA2/APOA4/APOC1/APOC2/APOE/ATP8B1/ATP9B/C2CD2L/CD47/CERT1/CETP/CLPTM1L/CR1/EPG5/G6PC3/GJB1/LRRC8C/MTTP/PITPNA/PITPNM1/PITPNM3/PLSCR4/PLTP/SCARB2/SLC17A9/SLC25A25/SLC25A32/SLC25A41/SLC25A53/SLC37A2/SLC37A4/SLC66A2/XKR5/XKR6/XKR7	41
BP	GO:0034612	response to tumor necrosis factor	64/3365	254/18903	0.00185209	0.0247347	0.0193596	ADAM10/ADAMTS12/AKT1/APOA1/BIRC2/BIRC7/CARD16/CARD8/CASP1/CCDC3/CCL17/CCL18/CCL3/CCL3L1/CCL4/CCL7/CD14/CD40/CDIP1/CEBPA/CHUK/CLDN1/COL1A1/CTSK/CXCL8/CYLD/DCSTAMP/ENDOG/ERBIN/EXT1/F2RL1/FAS/FOS/GSDME/HAMP/HAS2/HYAL2/KLF2/LAPTM5/LIMS1/MBP/NAIP/NFKBIA/NKIRAS1/NR1H4/OTULIN/SELE/SPPL2A/SPPL2B/TCL1A/THBS1/TNF/TNFAIP3/TNFRSF11A/TNFRSF14/TNFRSF1B/TNFSF13B/TNFSF18/TRAF1/TRAF3/XIAP/YBX3/YTHDC2/ZFP36	64
BP	GO:0048754	branching morphogenesis of an epithelial tube	43/3365	157/18903	0.00185481	0.0247347	0.0193596	ABL1/BMP4/CITED1/CTSZ/DAG1/EGF/EXT1/EYA1/FGF2/FGF8/FOXC2/GDNF/GLI3/GZF1/HNF1B/HOXA11/HS3ST3A1/HS3ST3B1/LAMA5/MAGED1/MSX2/NOG/NOTCH1/NRARP/PAX2/PGR/PKD1/PKHD1/PLXND1/PPP3R1/PTCH1/RSPO2/SEMA3E/SHH/SLIT2/SMAD4/SOX8/TNF/WNT1/WNT2/WNT4/WNT5A/WNT9B	43
BP	GO:0032570	response to progesterone	15/3365	39/18903	0.00186781	0.0248557	0.0194542	BAD/FOS/FOSB/GABRB1/MBP/NCOA2/NKX2-2/NR1H3/OXT/PTGER2/TGFB2/TGFB3/THBS1/TRERF1/UBE3A	15
BP	GO:0001553	luteinization	7/3365	12/18903	0.00192778	0.0252981	0.0198005	A2M/GDF9/MMP2/NR5A1/PLEKHA1/PTPRN/SGPL1	7
BP	GO:0010936	negative regulation of macrophage cytokine production	7/3365	12/18903	0.00192778	0.0252981	0.0198005	ACP5/AXL/NOD2/PRG2/TGFB2/TGFB3/TWIST1	7
BP	GO:0034154	toll-like receptor 7 signaling pathway	7/3365	12/18903	0.00192778	0.0252981	0.0198005	DDX3X/HAVCR2/LILRA4/PIK3AP1/RSAD2/SLC15A4/UNC93B1	7
BP	GO:0051639	actin filament network formation	7/3365	12/18903	0.00192778	0.0252981	0.0198005	COBL/FHOD1/LCP1/PLS1/PLS3/SPIRE1/SPIRE2	7
BP	GO:0070417	cellular response to cold	7/3365	12/18903	0.00192778	0.0252981	0.0198005	CIDEA/EIF2AK4/FOXO1/NFKBIA/PLIN1/PRKACA/UCP1	7
BP	GO:1905666	regulation of protein localization to endosome	7/3365	12/18903	0.00192778	0.0252981	0.0198005	ABHD17A/ABHD17B/EGF/MSN/RDX/ROCK2/SORL1	7
BP	GO:1902903	regulation of supramolecular fiber organization	91/3365	384/18903	0.00192908	0.0252981	0.0198005	ABL1/ACTN2/ADD3/AEBP1/ALMS1/AP1AR/APC/APOA1/APOE/APP/ARAP1/ARFGEF1/ARHGAP28/ARHGAP35/ARL2/BAIAP2/BBS4/BMERB1/C9orf72/CAMSAP1/CAMSAP2/CD47/CDC42EP4/CDC42EP5/CHRNA7/CLASP2/CSF3/CTTN/CYFIP1/DBNL/DYRK1A/EFEMP2/EMILIN1/EVL/F2RL1/FCHSD2/FER/FHOD1/FLNA/GMFG/HDAC6/HDGFL3/KIRREL1/LATS1/MAGEL2/MECP2/MTSS1/MYADM/NAA80/NAV3/NCKAP1L/NF2/PAK3/PDE4DIP/PICK1/PIK3R1/PIK3R2/PLEK/PLEKHG2/PLEKHH2/PPFIA1/PPM1F/PTGER4…	91
BP	GO:0010832	negative regulation of myotube differentiation	8/3365	15/18903	0.0019534	0.0254587	0.0199262	BDNF/BHLHE41/CCN3/CEACAM5/HDAC4/NKX2-5/NOTCH1/PLPP7	8
BP	GO:0060211	regulation of nuclear-transcribed mRNA poly(A) tail shortening	8/3365	15/18903	0.0019534	0.0254587	0.0199262	AGO2/BTG2/EIF4ENIF1/TENT4B/TNRC6A/TNRC6B/TOB1/ZFP36	8
BP	GO:0070262	peptidyl-serine dephosphorylation	8/3365	15/18903	0.0019534	0.0254587	0.0199262	DUSP1/PPM1F/PPP1R15A/PPP1R15B/PPP1R16B/PPP3CA/PPTC7/SWAP70	8
BP	GO:1904064	positive regulation of cation transmembrane transport	46/3365	171/18903	0.00195749	0.0254594	0.0199268	ABCC8/ABL1/ACE2/ACTN2/ALG10B/ANK2/ANTKMT/ARC/ATP1B1/ATP1B2/BDKRB1/CACNA2D1/CACNB2/CACNB4/CACNG4/CALCR/CTSS/CXCL9/DRD4/EDN3/FLNA/GJC2/GLRX/HSPA2/HTT/IFNG/KCNA1/KCNIP2/LHCGR/NTSR1/P2RX1/P2RX3/PDZK1/PPP3CA/PPP3CB/PPP3R1/RAMP3/RELN/RYR2/STAC3/STIM1/THY1/TREM2/TRPC1/TRPC3/WNK1	46
BP	GO:2000514	regulation of CD4-positive, alpha-beta T cell activation	25/3365	79/18903	0.0019892	0.0258187	0.020208	CD3E/CD55/CD80/CD81/CD83/CD86/HLX/IFNG/IL18/IL2RG/IL4/IRF4/JUNB/MALT1/NCKAP1L/NDFIP1/NFKBIZ/NLRP3/SHB/SMAD7/SOCS1/SOCS5/TBX21/TNFSF18/VSIR	25
BP	GO:0097009	energy homeostasis	16/3365	43/18903	0.00199927	0.0258962	0.0202687	CRTC1/EIF4G1/FMO4/FOXO1/LEPR/METRNL/MEX3C/MLXIPL/NR1D2/NR4A3/OMA1/PM20D1/PRCP/SLC35D3/SQSTM1/TRPV4	16
BP	GO:0042692	muscle cell differentiation	96/3365	409/18903	0.00202231	0.0261412	0.0204604	ACTA1/ACTN2/ADAMTS15/ADAMTS5/ADGRB1/ADGRB3/ADPRHL1/AFG3L2/AKT1/ANK2/ANKRD17/ASB2/ATP2A2/AVPR1A/BDNF/BHLHE41/BMP4/BMPR2/CACNB4/CALR/CCN3/CD53/CD81/CDK9/CEACAM5/CNTNAP1/CXCL9/DOCK1/DOCK2/EFEMP2/EFNB2/FGF9/GATA4/GATA6/GSK3A/HAMP/HDAC4/IGF2/IGFBP5/IL4/ISL1/KDM6B/LAMA2/LAMC1/MDM2/MECP2/MEF2A/MEF2C/MEGF10/MRTFA/MRTFB/MSX1/MYOF/NFATC3/NKX2-5/NOTCH1/OBSL1/PDGFRB/PIEZO1/PLD3/PLPP7/PPARA/PPP3CA/PPP3CB/PRDM…	96
BP	GO:0030278	regulation of ossification	35/3365	122/18903	0.00202755	0.0261554	0.0204715	ADGRV1/ANKH/ATRAID/BCOR/BMP2K/BMP4/BMPR2/CCL3/CCR1/CHSY1/ESRRA/FZD9/GDF10/IFITM5/KREMEN1/KREMEN2/MATN1/MEF2C/NOTCH1/OMD/OXT/PTGER4/RBPJ/RFLNA/RUNX2/RXRA/SMAD6/SMAD7/SRGN/STATH/TGFB2/TGFB3/TWIST1/WNT4/WNT5A	35
BP	GO:0051146	striated muscle cell differentiation	72/3365	293/18903	0.00205016	0.0263933	0.0206577	ACTA1/ACTN2/ADAMTS15/ADAMTS5/ADGRB1/ADGRB3/ADPRHL1/AKT1/ASB2/AVPR1A/BDNF/BHLHE41/BMP4/CALR/CCN3/CD53/CD81/CEACAM5/CNTNAP1/CXCL9/DOCK1/DOCK2/EFNB2/GATA4/GATA6/GSK3A/HAMP/HDAC4/IGF2/IGFBP5/IL4/ISL1/KDM6B/MEF2A/MEF2C/MSX1/MYOF/NKX2-5/NOTCH1/OBSL1/PDGFRB/PIEZO1/PLD3/PLPP7/PPARA/PPP3CA/PPP3CB/PTGFRN/RARB/RBPJ/RCAN1/RGS4/SDC1/SGCB/SGCD/SHH/SIK1/SMAD4/SOX6/SPAG9/STAC3/TMOD2/TMOD3/TNFSF14/TNNT2/TNNT3/TSC…	72
BP	GO:0033209	tumor necrosis factor-mediated signaling pathway	32/3365	109/18903	0.00206072	0.0264752	0.0207218	APOA1/BIRC2/BIRC7/CARD16/CARD8/CASP1/CCDC3/CDIP1/CHUK/CYLD/EXT1/F2RL1/FAS/LAPTM5/LIMS1/NAIP/NFKBIA/NKIRAS1/NR1H4/OTULIN/SPPL2A/SPPL2B/TNF/TNFAIP3/TNFRSF11A/TNFRSF14/TNFRSF1B/TNFSF13B/TNFSF18/TRAF1/TRAF3/XIAP	32
BP	GO:0031331	positive regulation of cellular catabolic process	100/3365	429/18903	0.00208361	0.026715	0.0209095	ABCA2/AGO2/AKT1/APOA1/APOA4/APOC2/APOE/APP/ATF6/ATM/BAD/BAG3/BTG2/C9orf72/CCNY/CDC20B/CDK16/CEBPA/CERS1/CHFR/CNOT6L/DAB2/DCN/DHRSX/DIS3/DIS3L2/DND1/DXO/EGF/EIF4ENIF1/ENDOG/FOXO1/GPLD1/GSK3A/HERPUD1/HMOX1/HTR2A/HTT/IFNG/IGF2BP1/IL1B/IL4/IRGM/KHSRP/LAPTM5/LARP1/LRSAM1/MAPK9/MDM2/MEFV/METTL14/MLXIPL/NANOS1/NOD2/PAN2/PAN3/PATL2/PIK3C2A/PIP4K2B/PLK3/PPARA/PRXL2C/PTEN/RAB3GAP2/RB1CC1/RIDA/RNF144A/RNF14…	100
BP	GO:0050919	negative chemotaxis	17/3365	47/18903	0.0020923	0.0267721	0.0209542	APOA1/DPP4/EFNA5/EPHA7/ITGAV/LGR6/PDGFA/ROBO1/RYK/SEMA3E/SEMA4G/SEMA5B/SEMA7A/SLIT2/SLIT3/UNC5C/WNT5A	17
BP	GO:0002287	alpha-beta T cell activation involved in immune response	23/3365	71/18903	0.00210277	0.0267976	0.0209741	ATP7A/CD80/CD86/ENTPD7/GPR183/HLX/IFNG/IL18/IL4/IL6R/IRF4/JUNB/MALT1/NFKBIZ/NLRP3/PTGER4/SHB/SLAMF6/SMAD7/SOCS5/TBX21/TNFSF18/ZFPM1	23
BP	GO:0002293	alpha-beta T cell differentiation involved in immune response	23/3365	71/18903	0.00210277	0.0267976	0.0209741	ATP7A/CD80/CD86/ENTPD7/GPR183/HLX/IFNG/IL18/IL4/IL6R/IRF4/JUNB/MALT1/NFKBIZ/NLRP3/PTGER4/SHB/SLAMF6/SMAD7/SOCS5/TBX21/TNFSF18/ZFPM1	23
BP	GO:0050777	negative regulation of immune response	50/3365	190/18903	0.00212964	0.0269404	0.0210859	A2M/AHR/C4BPA/CD55/CD84/CD96/CLEC12B/COL3A1/CR1/CR2/CSMD3/FCGR2B/FER/FGL2/FGR/HAVCR2/HLA-E/HLX/HMOX1/IFNB1/IFNL1/IL10/IL4/IL4I1/IL7R/LILRB4/MMP12/NCKAP1L/NDFIP1/NLRC5/NOD2/NPY/NPY5R/NR1H3/PARP3/PGLYRP2/PPP3CB/PTPRC/SAMHD1/SLAMF1/SLAMF8/SMAD7/SOCS5/SPI1/TBX21/TNFAIP3/TNFRSF14/TNFSF18/TREM2/VSIG4	50
BP	GO:0001656	metanephros development	28/3365	92/18903	0.00213014	0.0269404	0.0210859	AQP1/BMP4/CITED1/EGR1/EYA1/FGF8/FOXC2/FRAS1/GDF6/GDNF/GLI3/HES5/HNF1B/HOXA11/ID3/IRX2/NF1/PAX2/PDGFA/PDGFRB/PKD1/POU3F3/PTCH1/SHH/SMAD4/SOX8/WNT4/WNT9B	28
BP	GO:2000311	regulation of AMPA receptor activity	11/3365	25/18903	0.00213535	0.0269404	0.0210859	ARC/CACNG4/CACNG7/CACNG8/MEF2C/MINK1/NLGN1/NLGN2/RELN/SHANK1/SHISA8	11
BP	GO:0001649	osteoblast differentiation	62/3365	246/18903	0.0021445	0.0269404	0.0210859	AKT1/ATRAID/BAMBI/BCAP29/BMP3/BMP4/BMPR2/CCDC47/CCL3/CEBPA/CEBPB/CEBPD/CITED1/CLTC/COL1A1/DDX5/DNAJC13/ESRRA/FFAR4/FGF2/FGF9/FZD1/GDF10/GLI3/HGF/HOXA2/ID3/IGF2/IGFBP5/IL6R/IL6ST/JUNB/JUND/MEF2C/MRC2/MSX2/NF1/NOG/NOTCH1/NPPC/PENK/PPP3CA/PRKACA/PTCH1/RANBP3L/RIOX1/RSPO2/RUNX2/SEMA7A/SHH/SMAD4/SMAD5/SMAD6/SOX8/SUFU/TCIRG1/TNF/TOB1/TWIST1/VEGFC/WNT3A/WNT4	62
BP	GO:0007015	actin filament organization	105/3365	454/18903	0.0021447	0.0269404	0.0210859	ABL1/ACTA1/ACTN2/ADD3/ALMS1/AP1AR/APOA1/ARAP1/ARFGEF1/ARHGAP12/ARHGAP17/ARHGAP28/ARHGAP35/BAIAP2/BBS4/BCAR1/C9orf72/CASS4/CD47/CDC42EP4/CDC42EP5/CLASP2/COBL/CSF3/CTTN/CYFIP1/DBNL/DIAPH1/EVL/F2RL1/FCHSD2/FER/FHOD1/FLNA/GMFG/INPPL1/IQGAP2/KIRREL1/LATS1/LCP1/MAGEL2/MTSS1/MYADM/MYO1A/MYO1D/MYO5A/MYO5C/NAA80/NCKAP1L/NF2/PAK3/PHACTR1/PICK1/PIK3R1/PIK3R2/PLEK/PLEKHG2/PLEKHH2/PLS1/PLS3/PPFIA1/PPM1F/PPP1R…	105
BP	GO:0030888	regulation of B cell proliferation	22/3365	67/18903	0.00214548	0.0269404	0.0210859	AHR/ATM/BST1/BTK/CD40/CD81/FCGR2B/GPR183/IKZF3/IL10/IL4/MEF2C/MNDA/NCKAP1L/PTEN/PTPRC/TFRC/TLR4/TNFSF13B/TYROBP/VAV3/WNT3A	22
BP	GO:0043954	cellular component maintenance	22/3365	67/18903	0.00214548	0.0269404	0.0210859	ABHD17B/ADGRB3/APOE/C1QL1/CBLN2/CLDN1/CNTNAP1/CSF1R/CTTN/F2RL1/FCGR2B/ITGA3/KIRREL1/MTSS1/NLGN1/NLGN2/PCLO/PICK1/PJVK/PLEKHA7/TREM2/WHRN	22
BP	GO:0030326	embryonic limb morphogenesis	34/3365	118/18903	0.00215233	0.0269404	0.0210859	ALX4/BMP4/CHST11/CREBBP/FBXW4/FGF8/FGF9/FRAS1/FZD6/GLI3/HOXA11/HOXA13/HOXD10/HOXD13/IFT140/MBNL1/MEGF8/MSX1/MSX2/NOG/NOTCH1/PTCH1/RARB/RSPO2/RUNX2/SALL4/SHH/SMAD4/SP8/TBC1D32/TGFB2/TWIST1/WNT5A/ZNF358	34
BP	GO:0035113	embryonic appendage morphogenesis	34/3365	118/18903	0.00215233	0.0269404	0.0210859	ALX4/BMP4/CHST11/CREBBP/FBXW4/FGF8/FGF9/FRAS1/FZD6/GLI3/HOXA11/HOXA13/HOXD10/HOXD13/IFT140/MBNL1/MEGF8/MSX1/MSX2/NOG/NOTCH1/PTCH1/RARB/RSPO2/RUNX2/SALL4/SHH/SMAD4/SP8/TBC1D32/TGFB2/TWIST1/WNT5A/ZNF358	34
BP	GO:1901888	regulation of cell junction assembly	53/3365	204/18903	0.00216396	0.0270324	0.0211579	ABL1/ACE2/ADGRB1/ADGRB3/APOD/APP/BDNF/CBLN2/CLASP2/CLDN1/COL16A1/CUX2/DUSP3/EFNA5/EIF4G1/EPHA3/EPHA7/FZD1/GRID2/IL1B/IL1RAPL1/LIMS1/LRRC24/LRRC4B/LRRTM2/MACF1/MEF2C/MUSK/MYCBP2/NLGN1/NLGN2/NRXN1/NTRK3/OXT/PPM1F/PRKACA/PTEN/PTPRA/RAC1/RAPGEF1/RAPGEF2/ROCK2/SLITRK3/SLITRK5/SLK/THBS1/THY1/TNF/TSC1/VSTM5/WNT3A/WNT4/WNT5A	53
BP	GO:0046579	positive regulation of Ras protein signal transduction	21/3365	63/18903	0.00217522	0.0270743	0.0211908	APOA1/ARHGEF3/AUTS2/COL3A1/ERBIN/F2RL1/GPR174/GPR20/GPR55/LPAR6/MAPRE2/MCF2L/NGF/NOTCH1/PDGFRB/PIK3CG/PRAG1/RAC1/RASGRP1/RASGRP4/ROBO1	21
BP	GO:0003179	heart valve morphogenesis	19/3365	55/18903	0.00218229	0.0270743	0.0211908	BMP4/BMPR2/EMILIN1/GATA4/GATA5/MDM2/MEF2C/NKX2-5/NOTCH1/ROBO1/ROCK2/SCX/SLIT2/SLIT3/SMAD4/SMAD6/TGFB2/TWIST1/ZFPM1	19
BP	GO:0038093	Fc receptor signaling pathway	19/3365	55/18903	0.00218229	0.0270743	0.0211908	ABL1/BTK/CD247/CD47/CLEC4D/CLEC4E/FCER1G/FCGR1A/FCGR2B/FCGR3A/FER/FGR/LCK/LILRA4/MAPK9/NR4A3/PLA2G6/PTPRC/VAV3	19
BP	GO:0002090	regulation of receptor internalization	20/3365	59/18903	0.00218873	0.0270743	0.0211908	ANKRD13D/ARC/ATAD1/ATXN2/DRD4/EFNB2/EGF/FMR1/LRPAP1/LRRTM2/MAGI2/NECAB2/PICK1/PPP3R1/RIN3/SCRIB/SCYL2/SELE/SFRP4/WNT3A	20
BP	GO:1903078	positive regulation of protein localization to plasma membrane	20/3365	59/18903	0.00218873	0.0270743	0.0211908	AKT1/CNPY4/CNST/EGFR/EPHA3/IFNG/ITGA3/LRP1/PIK3R1/PLS1/PPP1R9B/RAMP3/SQSTM1/STAC3/STX3/TNF/TREM2/WNT3A/ZDHHC5/ZDHHC8	20
BP	GO:0001838	embryonic epithelial tube formation	36/3365	127/18903	0.00221536	0.0273502	0.0214067	ABL1/ARHGAP35/BBS4/BMP4/CDK20/CECR2/COBL/DEAF1/FZD1/FZD2/FZD6/GDNF/HAND1/HES5/HNF1B/IRX2/LHX2/LIAS/MIB1/NOG/PAX2/PRKACA/PRKACB/PTCH1/SALL4/SCRIB/SEC24B/SETD2/SOX8/SUFU/TGFB2/TSC1/TWIST1/WNT4/WNT5A/WNT9B	36
BP	GO:0007259	receptor signaling pathway via JAK-STAT	46/3365	172/18903	0.00221969	0.0273502	0.0214067	CD40/CSF1R/CSF2/CSF2RA/CTF1/CTR9/DAB1/EGF/FER/FGFR3/FLT3/HAMP/HES5/HPX/IFNB1/IFNG/IFNL1/IL10/IL10RA/IL18/IL20/IL4/IL6R/IL6ST/IL7R/INPP5F/ISL1/LEPROT/MST1/NF2/NOTCH1/OCIAD1/OSM/PIBF1/PKD1/PTPRC/SH2B3/SOCS1/SOCS3/SOCS5/SOCS6/STAT4/STAT5A/TNF/TNFSF18/VHL	46
BP	GO:0055072	iron ion homeostasis	27/3365	88/18903	0.0022264	0.0273795	0.0214296	ABCB7/ATP6AP1/ATP6V0A2/CYB561/EPAS1/FTHL17/FTL/GLRX5/HAMP/HEPH/HMOX1/HPX/HYAL2/IFNG/IREB2/NDFIP1/NEO1/PICALM/SLC11A1/SLC22A17/SLC25A28/SLC46A1/SMAD4/SOD2/STEAP4/TFRC/TTC7A	27
BP	GO:0045732	positive regulation of protein catabolic process	54/3365	209/18903	0.00225283	0.0276507	0.0216419	ABCA2/AKT1/AMER1/APC/APOE/C4BPA/CD81/CDC20B/CEBPA/CHFR/DAB2/FAF1/FBXO11/FMR1/FOXO1/GPLD1/GSK3A/HAMP/HERPUD1/IFNG/IL1B/LRP1/MAPK9/MDM2/MSN/NDFIP1/NDUFA13/NEDD4/OSBPL7/PLK3/RDX/RNF128/RNF144A/RNF144B/RNF19B/RNF40/SEC22B/SH3RF3/SMAD7/SOCS5/SORL1/TAF1/TIPARP/TNF/TNFAIP3/TNFRSF1B/TNFSF12/TREM2/TRIB1/USP13/VGLL4/VPS11/WNT5A/ZYG11B	54
BP	GO:1903707	negative regulation of hemopoiesis	33/3365	114/18903	0.00228284	0.0279648	0.0218877	BMP4/C1QC/CCL3/CEBPA/CR1/FCGR2B/FGL2/GLI3/GPR137/GPR55/HLX/IFNB1/IFNL1/IL4/LAG3/LILRB3/LILRB4/LRRC17/NF1/NRARP/PGLYRP2/PIK3R1/SHH/SMAD7/SOCS1/SOCS5/TBX21/TLR4/TMEM176A/TMEM176B/TNFSF18/TRIB1/ZFPM1	33
BP	GO:1905477	positive regulation of protein localization to membrane	30/3365	101/18903	0.00229457	0.0280541	0.0219576	AKT1/C2CD5/CD81/CNPY4/CNST/EGFR/EPHA3/HRAS/IFNG/ITGA3/ITGAM/ITGB2/LRP1/MIEF1/MTCL1/NECAB2/NLGN2/PDZK1/PIK3R1/PLS1/PPP1R9B/RAMP3/SQSTM1/STAC3/STX3/TNF/TREM2/WNT3A/ZDHHC5/ZDHHC8	30
BP	GO:0097006	regulation of plasma lipoprotein particle levels	26/3365	84/18903	0.00232096	0.0282941	0.0221455	ABCA1/ABCC8/APOA1/APOA2/APOA4/APOC1/APOC2/APOE/CETP/DGAT1/GPLD1/HMOX1/KHSRP/LCAT/LIPA/LRPAP1/MSR1/MTTP/NCEH1/NR1H4/PLA2G7/PLTP/PRKACA/PRKACB/TREM2/ZDHHC8	26
BP	GO:0016486	peptide hormone processing	14/3365	36/18903	0.00232315	0.0282941	0.0221455	ACE2/ADAM10/ATP6AP2/CMA1/CORIN/CTSG/CTSZ/DISP1/DPP4/ECE2/PCSK1N/PCSK7/PLA2G7/YIPF5	14
BP	GO:0071216	cellular response to biotic stimulus	65/3365	261/18903	0.00232866	0.0283066	0.0221552	ABCA1/ABL1/AKT1/ATG10/AXL/BTK/CARD16/CARD8/CASP1/CCDC47/CCL3/CD14/CD180/CD55/CD80/CD86/CEBPB/CEBPE/CSF2/CSF3/CTR9/CTSG/CXCL1/CXCL2/CXCL3/CXCL8/CXCL9/EFNB2/FCGR2B/HAMP/HAVCR2/HSPA5/IL10/IL18/IL1B/IRF8/IRGM/LILRB2/LY86/MALT1/MEF2C/MRC1/NFKBIA/NLRP3/NOD2/NOTCH1/NR1H3/NR1H4/PLSCR4/PPP1R15B/SASH1/SPI1/TIGAR/TLR4/TNF/TNFAIP3/TNFRSF1B/TNIP2/TREM2/TRIB1/TRIM5/UPF1/VIM/WNT5A/ZFP36	65
BP	GO:0032970	regulation of actin filament-based process	95/3365	406/18903	0.00234764	0.0284826	0.022293	ABL1/ACTA2/ACTN2/ADD3/ALMS1/ANK2/AP1AR/APOA1/ARAP1/ARFGEF1/ARHGAP17/ARHGAP28/ARHGAP35/ATP2A2/BAIAP2/BBS4/BST1/C9orf72/CD47/CDC42EP4/CDC42EP5/CDK10/CLASP2/CSF1R/CSF3/CTTN/CYFIP1/DBNL/EFNA5/EPHA3/EPHA5/EVL/F2RL1/FCHSD2/FER/FHOD1/FLNA/GATA4/GMFG/HRAS/IQGAP1/IQGAP2/KIRREL1/LATS1/LRP1/MAGEL2/MTSS1/MYADM/MYBPC3/NAA80/NCKAP1L/NF2/NTRK3/PAK3/PDGFA/PDGFRB/PICK1/PIK3R1/PIK3R2/PLEK/PLEKHG2/PLEKHH2/PPFIA1/PP…	95
BP	GO:0022612	gland morphogenesis	35/3365	123/18903	0.00235757	0.0285483	0.0223444	BMP4/CEBPB/CPB2/CSF1R/CYP7B1/DAG1/EGFR/FGF8/GLI3/HGF/HOXA13/HOXD13/IGFBP5/LAMA5/MMP2/MSN/MSX2/NOG/NOTCH1/NR3C1/PDGFA/PGR/PLXNA1/PLXND1/PTCH1/SCRIB/SHH/SULF1/TGFB2/TGFB3/TNF/TNFAIP3/WNT3A/WNT4/WNT5A	35
BP	GO:0032535	regulation of cellular component size	87/3365	367/18903	0.00236484	0.0285816	0.0223704	ABL1/ACTN2/ADD3/AKT3/APOE/AQP1/ARFGEF1/ARHGAP28/ARHGAP35/ARHGAP5/ATP7A/BAIAP2/BBS4/BDNF/BMPR2/CDC42EP4/CDC42EP5/CDH4/CSF3/CTTN/CYFIP1/DBNL/EFNA5/EPHA7/EVL/F2RL1/FCHSD2/FER/GOLGA4/IL7R/ISLR2/KCNMA1/KIRREL1/LATS1/MACF1/MEGF8/MSN/MYADM/NAA80/NCKAP1L/NDEL1/NEFL/NGF/NKX6-1/PAK3/PICALM/PIK3R2/PLEK/PLEKHG2/PLEKHH2/PLS1/PPP1R15A/PTEN/RAB21/RAC1/RB1CC1/RDX/RIN3/RPTOR/RUFY3/RYK/SEMA3E/SEMA4G/SEMA5B/SEMA7A/…	87
BP	GO:0015711	organic anion transport	88/3365	372/18903	0.00238983	0.0288284	0.0225636	ABAT/ABCB4/ABCC1/ABCC10/ABCC11/ACE2/ADORA2A/ATP8B1/AVP/AVPR1A/CACNB4/CD47/CERT1/CR1/DRD4/EMB/FOLR2/GRM2/IL1B/LHCGR/LRRC8C/LRRC8D/MFSD10/MTTP/NF1/NMUR2/NPY5R/NTSR1/OXT/PLA2G12A/PLA2G6/PNPLA8/RGS4/RTBDN/SLC10A5/SLC10A6/SLC11A1/SLC12A2/SLC15A4/SLC16A10/SLC16A2/SLC16A6/SLC16A7/SLC16A8/SLC17A8/SLC17A9/SLC1A6/SLC22A14/SLC25A12/SLC25A13/SLC25A25/SLC25A32/SLC25A41/SLC26A2/SLC26A5/SLC26A8/SLC26A9/SLC27A4/…	88
BP	GO:0036294	cellular response to decreased oxygen levels	43/3365	159/18903	0.0024119	0.0290393	0.0227287	ADO/AIFM1/AJUBA/AKT1/AQP1/ATP7A/BAD/CARD16/CBS/CYBB/EGR1/ENDOG/EPAS1/FOS/GATA6/HMOX1/JUND/KCNK2/MALAT1/MDM2/MGARP/MIEF1/NOTCH1/OPRD1/PDK3/PICK1/PLK3/PTEN/RBPJ/ROCK2/RPTOR/SCN2A/SDHD/SIRT4/STOX1/TBL2/TERC/TIGAR/TREM2/TSC1/TWIST1/UCN3/VHL	43
BP	GO:0032102	negative regulation of response to external stimulus	101/3365	436/18903	0.00243959	0.0293168	0.0229459	A2M/ABAT/ABCC8/ACP5/ADORA2A/AJAP1/ALOX12/APOA1/APOE/BACE1/BBS4/CARD16/CARD8/CASK/CCN3/CD200/CD96/CERS2/CHD8/CLASP2/CLEC12B/CPB2/CR1/CYLD/DPP4/DUSP1/DUSP3/ELANE/F11/FAP/FCGR2B/FFAR4/FGF2/FGL2/FGR/GRID2/HAMP/HAVCR2/HGF/HLA-E/IL10/IL4/INPP5F/ISL1/KLKB1/KREMEN1/MAPKBP1/MEFV/METRNL/MMP12/MMP28/NDFIP1/NLRC5/NLRP3/NOD2/NOTCH1/NPY/NPY5R/NR1D2/NR1H3/NR1H4/OTULIN/PDGFA/PPARA/PROS1/PTEN/PTGER4/PTPRC/PTPRO/R…	101
BP	GO:0140467	integrated stress response signaling	15/3365	40/18903	0.00250304	0.0300222	0.023498	CEBPA/CEBPB/CEBPD/CEBPE/CREBZF/EIF2AK4/FOS/HSPA5/JUN/JUNB/MAF/OMA1/PPP1R15A/PPP1R15B/TMEM33	15
BP	GO:0030449	regulation of complement activation	10/3365	22/18903	0.0025251	0.0302295	0.0236602	A2M/C4BPA/CD55/CFH/CR1/CR2/CSMD3/IL1B/TREM2/VSIG4	10
BP	GO:0003156	regulation of animal organ formation	12/3365	29/18903	0.00255389	0.0304587	0.0238397	BMP4/FGF2/FGF8/GATA5/GDNF/HOXA11/ROBO1/SHH/SULF1/WNT2/WNT3A/WNT5A	12
BP	GO:0065005	protein-lipid complex assembly	12/3365	29/18903	0.00255389	0.0304587	0.0238397	ABCA1/APOA1/APOA2/APOA4/APOC1/APOE/DGAT1/LCAT/MTTP/PRKACA/PRKACB/ZDHHC8	12
BP	GO:0015837	amine transport	31/3365	106/18903	0.00256045	0.0304795	0.0238559	ABAT/ACE2/ADORA2A/ADORA3/ADRA2B/ADRA2C/AVP/AVPR1A/CHGA/CHRNA6/DRD4/GDNF/GRK2/GRM2/HTR2A/NPY5R/NTSR1/OXT/RGS4/SDHD/SLC12A2/SLC17A8/SLC22A16/SLC38A3/SLC43A1/SV2A/SYT10/SYT17/SYT8/TH/TNF	31
BP	GO:0060119	inner ear receptor cell development	16/3365	44/18903	0.00262971	0.0311865	0.0244093	ADGRV1/ATP8B1/CECR2/FZD2/GABRA5/GABRB2/HES5/NAGLU/PJVK/PLS1/SCRIB/SEC24B/TRIOBP/TRIP11/USH1C/WHRN	16
BP	GO:0098815	modulation of excitatory postsynaptic potential	16/3365	44/18903	0.00262971	0.0311865	0.0244093	APP/BAIAP2/CHRNA7/CUX2/GRIN2A/GRIN2D/NLGN1/NLGN2/NLGN4X/NRXN1/PTEN/RELN/RGS4/SHANK1/SLC8A2/STX1B	16
BP	GO:0042093	T-helper cell differentiation	22/3365	68/18903	0.00264708	0.0312751	0.0244787	ATP7A/CD80/CD86/ENTPD7/GPR183/HLX/IL18/IL4/IL6R/IRF4/JUNB/MALT1/NFKBIZ/NLRP3/PTGER4/SHB/SLAMF6/SMAD7/SOCS5/TBX21/TNFSF18/ZFPM1	22
BP	GO:0043550	regulation of lipid kinase activity	22/3365	68/18903	0.00264708	0.0312751	0.0244787	CCKBR/CD81/EPHA8/FGF2/FGFR3/FGR/FLT1/FLT3/NOD2/PDGFRB/PIK3IP1/PIK3R1/PIK3R2/PIK3R5/PIK3R6/PIP4K2B/PLGLB2/SOCS1/SOCS3/SOCS5/SOCS6/VAV3	22
BP	GO:0031099	regeneration	50/3365	192/18903	0.00268987	0.0317214	0.0248279	APOA2/APOA4/APOD/AXL/CCN3/CD81/CEBPB/CERS2/CLDN1/CPB2/CPQ/CSNK2A2/DAG1/FLNA/FLT3/FZD9/GATA4/GLI3/HAMP/HGF/HMOX1/IL10/INPP5F/ISL1/JUN/KREMEN1/LCP1/LGR6/MAP2K2/MMP2/MTR/NDEL1/NEFL/NOTCH1/NR4A3/PPP3CA/PTCH1/PTEN/PTGFRN/PTPN12/PTPRU/SPAAR/STK24/TEC/TGFBR3/THY1/TM4SF4/TNF/VTN/WNT1	50
BP	GO:0007568	aging	45/3365	169/18903	0.00269686	0.031724	0.02483	ABAT/AMFR/APOD/AVPR1A/C1QA/CANX/CLDN1/CYP1A1/DAG1/ENDOG/FGF2/FOS/GFRA1/GSK3A/HAMP/HTR2A/HYAL2/IGFBP2/IGFBP5/IL10/JUND/KRT33B/LONP1/MBD2/MBP/MMP2/NPY/NPY5R/NR5A1/PAX2/PDGFRB/PENK/PITX3/PPP1R9B/PPP3CA/RNF165/SLC12A2/SMAD4/SOD2/TFRC/TGFB3/TH/TIMP1/TNFRSF1B/WRN	45
BP	GO:0045776	negative regulation of blood pressure	17/3365	48/18903	0.00271017	0.031724	0.02483	ABAT/ADRB1/BBS4/BDKRB1/BMPR2/GLP1R/GPR37L1/NPY/NTSR1/OXT/PPARA/PRCP/RNLS/SCPEP1/SOD2/TNF/VEGFC	17
BP	GO:0060976	coronary vasculature development	17/3365	48/18903	0.00271017	0.031724	0.02483	ARID2/BMP4/FGF2/GATA6/MEGF8/MMP21/NOTCH1/PDGFRB/PLXND1/SEC24B/SETD2/SGCD/SMAD6/SUFU/TGFBR3/VEGFB/ZBTB14	17
BP	GO:0071825	protein-lipid complex subunit organization	17/3365	48/18903	0.00271017	0.031724	0.02483	ABCA1/APOA1/APOA2/APOA4/APOC1/APOC2/APOE/CETP/DGAT1/LCAT/MTTP/NR1H4/PLA2G7/PLTP/PRKACA/PRKACB/ZDHHC8	17
BP	GO:0002244	hematopoietic progenitor cell differentiation	37/3365	133/18903	0.0027702	0.0323087	0.0252876	ABL1/ARMC6/BMP4/CEBPD/CIAO3/CSF1R/EXT1/FLT1/FLT3/FNIP1/HEATR9/HES5/HYAL2/KRT75/LIG4/METTL14/MMP21/N4BP2L2/NOTCH1/OSM/PLD4/PLEK/PTPRC/PTPRZ1/SETD1A/SH2B3/SHH/SOS2/SPI1/SSBP3/TCF15/TENT2/TMEM91/WDR7/ZBTB1/ZFP36/ZNF784	37
BP	GO:0046718	viral entry into host cell	41/3365	151/18903	0.00277034	0.0323087	0.0252876	ACE2/AVP/AXL/CD4/CD55/CD80/CD81/CD86/CLDN1/CR1/CR2/CTSB/DAG1/DPP4/EFNB2/EFNB3/EGFR/EPS15/GRK2/HAVCR1/HTR2A/HYAL2/ITGAV/ITGB6/LAMP1/MRC1/PIKFYVE/PTX3/SCARB2/SIGLEC1/SLAMF1/SLC52A1/TFRC/TNFRSF14/TRIM10/TRIM26/TRIM5/TRIM62/TRIM68/TRIML2/UVRAG	41
BP	GO:0035107	appendage morphogenesis	39/3365	142/18903	0.00278131	0.0323173	0.0252944	ALX4/ATRX/BMP4/CHST11/COL3A1/CREBBP/EXT1/FBXW4/FGF8/FGF9/FRAS1/FZD6/GLI3/HOXA11/HOXA13/HOXD10/HOXD13/IFT140/MBNL1/MEGF8/MSX1/MSX2/NOG/NOTCH1/PTCH1/RARB/RNF165/RSPO2/RUNX2/SALL4/SHH/SMAD4/SP8/TBC1D32/TGFB2/TWIST1/WNT5A/ZNF141/ZNF358	39
BP	GO:0035108	limb morphogenesis	39/3365	142/18903	0.00278131	0.0323173	0.0252944	ALX4/ATRX/BMP4/CHST11/COL3A1/CREBBP/EXT1/FBXW4/FGF8/FGF9/FRAS1/FZD6/GLI3/HOXA11/HOXA13/HOXD10/HOXD13/IFT140/MBNL1/MEGF8/MSX1/MSX2/NOG/NOTCH1/PTCH1/RARB/RNF165/RSPO2/RUNX2/SALL4/SHH/SMAD4/SP8/TBC1D32/TGFB2/TWIST1/WNT5A/ZNF141/ZNF358	39
BP	GO:0021543	pallium development	46/3365	174/18903	0.00283681	0.0328415	0.0257046	ARHGAP11B/BAD/BBS4/BMERB1/BTG2/CCDC85C/CDK5R2/CEP120/COL3A1/CSNK2A2/DAB1/DMRTA2/EGFR/EMX1/EMX2/EPHA5/FAT4/FEZ1/FEZF2/FGF8/GLI3/IGF2BP1/KCNA1/KIRREL3/LHX2/MGARP/NDEL1/NEFL/NF1/NF2/NPY/OGDH/PHACTR1/POU3F3/PPP1R9B/PTEN/RELN/ROBO1/SLIT2/SRGAP2C/SYNE2/TBR1/TENT2/TH/TSC1/WNT3A	46
BP	GO:0021953	central nervous system neuron differentiation	46/3365	174/18903	0.00283681	0.0328415	0.0257046	ADARB1/ARHGAP35/ATP7A/B4GALT6/BTG2/CEND1/CSF1R/EMX1/EPHB6/FEZF2/GABRB1/GLI3/GRID2/HES5/HOXD10/ISL1/LBX1/LHX3/LHX4/LHX8/MDGA2/MNX1/MYCBP2/NDEL1/NHLH2/NIN/NKX2-2/NKX6-1/NPY/NR4A2/OGDH/OLIG2/PLXNA1/PTCH1/PTEN/RAPGEF2/SCYL2/SEMA3E/SHH/SLC25A46/SLIT2/SUFU/TBR1/WNT1/WNT3A/ZSWIM6	46
BP	GO:0051952	regulation of amine transport	29/3365	98/18903	0.00285811	0.0330277	0.0258503	ABAT/ACE2/ADORA2A/ADORA3/ADRA2B/ADRA2C/AVP/AVPR1A/CHGA/CHRNA6/DRD4/GDNF/GRK2/GRM2/HTR2A/NPY5R/NTSR1/OXT/RGS4/SDHD/SLC12A2/SLC17A8/SLC38A3/SLC43A1/SV2A/SYT10/SYT17/SYT8/TNF	29
BP	GO:0009648	photoperiodism	13/3365	33/18903	0.00288513	0.0332791	0.0260471	AANAT/ATOH7/BHLHE40/CLOCK/CRTC1/FBXL17/FBXL6/FBXL8/MTA1/NPY/PER3/SIK1/USP2	13
BP	GO:0097061	dendritic spine organization	25/3365	81/18903	0.00290957	0.0334585	0.0261876	ABHD17B/APOE/ARC/BAIAP2/CAPRIN2/CHRNA7/CTTN/CUX2/DBNL/DIP2A/DOCK10/FCGR2B/HDAC6/ITGA3/LGMN/NLGN1/PAK3/PICK1/PTEN/RELN/SHANK1/TANC2/TREM2/UBE3A/ZNF365	25
BP	GO:0002821	positive regulation of adaptive immune response	34/3365	120/18903	0.00291128	0.0334585	0.0261876	BTK/CD1D/CD4/CD40/CD55/CD81/CLEC6A/DENND1B/EIF2AK4/EXOSC6/FCGR1A/HLA-E/HPX/IL18/IL1B/IL4/IL6ST/MALT1/MR1/NFKBIZ/NLRP3/NOD2/NSD2/PTPRC/RSAD2/SHLD2/SLAMF1/SLC11A1/TBX21/TFRC/TNF/TNFSF13B/TREM2/ZBTB1	34
BP	GO:0034162	toll-like receptor 9 signaling pathway	9/3365	19/18903	0.00293002	0.0336128	0.0263083	EPG5/HAVCR2/LILRA4/NR1H4/PIK3AP1/RSAD2/SLC15A4/TNIP2/UNC93B1	9
BP	GO:0032729	positive regulation of interferon-gamma production	24/3365	77/18903	0.0030281	0.034675	0.0271397	ABL1/BTN3A2/CD14/CD3E/CRTAM/EBI3/F2RL1/HAVCR2/HRAS/IFNL1/IL18/IL1B/IRF8/ISL1/RASGRP1/SCRIB/SLAMF1/SLAMF6/SLC11A1/TLR4/TLR8/TNF/WNT5A/ZFPM1	24
BP	GO:0002768	immune response-regulating cell surface receptor signaling pathway	81/3365	341/18903	0.00308152	0.0352229	0.0275686	ABL1/BCAR1/BTK/BTN2A2/BTN3A2/C3AR1/C5AR1/CACNB4/CD247/CD3D/CD3E/CD40/CD47/CD81/CD8B/CLEC12B/CLEC4D/CLEC4E/CLEC6A/CR1/CR2/CREBBP/DENND1B/DUSP3/ELF1/EP300/FCER1G/FCGR1A/FCGR2B/FCGR3A/FER/FGR/FPR1/FPR3/FYB1/GCSAML/GPLD1/HRAS/IGHV1-18/IGHV3-21/IGHV3-48/IGHV3-7/IGHV3-73/IGLL1/ITK/KLRC3/KLRC4/LAPTM5/LAT2/LCK/LILRA4/LILRB2/LILRB4/LPXN/MALT1/MAPK9/MEF2C/MNDA/NCKAP1L/NFAM1/NFKBIZ/NR4A3/PAK3/PLA2G6/PLCL2/P…	81
BP	GO:0002438	acute inflammatory response to antigenic stimulus	11/3365	26/18903	0.00311208	0.0353803	0.0276917	A2M/BTK/ELANE/EXT1/FCGR1A/FCGR2B/FCGR3A/FUT7/HLA-E/NPY/NPY5R	11
BP	GO:0002726	positive regulation of T cell cytokine production	11/3365	26/18903	0.00311208	0.0353803	0.0276917	CD55/CD81/DENND1B/IL18/IL1B/IL4/MALT1/NLRP3/RSAD2/SLAMF1/TBX21	11
BP	GO:0050995	negative regulation of lipid catabolic process	11/3365	26/18903	0.00311208	0.0353803	0.0276917	AKT1/APOA2/APOC1/CIDEA/ETFBKMT/GPLD1/HCAR2/IL1B/PIK3CG/SORL1/TNF	11
BP	GO:0006836	neurotransmitter transport	54/3365	212/18903	0.00312904	0.0355093	0.0277927	ADORA2A/ASIC1/ATP2A2/BACE1/CACNB2/CACNB4/CADPS/CASK/CHRNA5/CHRNA6/DOC2A/DRD4/FBXL20/FMR1/GABRA2/GABRQ/GDNF/HTR2A/ICA1/LIN7A/LIN7C/MEF2C/NF1/NLGN1/NR4A1/NRXN1/NRXN2/OTOF/P2RX1/PCLO/PIP5K1C/PRKCB/PRKCG/PRRT2/RIMS4/SCRIB/SLC17A8/SLC1A6/SLC22A1/SLC5A7/SLC6A11/SLC6A13/SLC6A17/SLC6A7/SNAP23/STX1B/STX3/SV2A/SYN1/SYN2/SYNJ1/SYT8/TH/UNC13A	54
BP	GO:0150076	neuroinflammatory response	23/3365	73/18903	0.00314055	0.035576	0.0278449	ADORA2A/APP/ATM/C1QA/C5AR1/CCL3/CD200/IFNG/IL18/IL1B/IL4/ITGAM/ITGB2/JUN/LRP1/MMP3/MMP9/PTPRC/TAFA3/TNF/TNFRSF1B/TREM2/TYROBP	23
BP	GO:0060047	heart contraction	62/3365	250/18903	0.00320373	0.0362268	0.0283543	ACE2/ADORA3/ADRA1B/ADRA1D/ADRB1/ANK2/ATP1B1/ATP1B2/ATP2A2/AVPR1A/CACNA1G/CACNA2D1/CACNB2/CHGA/CORIN/EDN3/EPAS1/EXT1/EXT2/FLNA/GAA/GATA4/GATA6/GJD3/GLP1R/GRK2/GSK3A/HBEGF/ISL1/KCNA5/KCNE4/KCNIP2/KCNJ3/MDM2/MEF2A/MYBPC3/MYL4/NKX2-5/OXT/PIK3CG/PRKACA/RGS4/RNLS/RYR2/SCN3B/SGCD/SGCG/SGCZ/SLC8A2/SMAD5/SMAD7/TGFB2/TH/TMEM161B/TMIGD3/TNF/TNNI2/TNNI3K/TNNT2/TRPC1/TTN/VEGFB	62
BP	GO:0051148	negative regulation of muscle cell differentiation	22/3365	69/18903	0.00324399	0.0365513	0.0286083	ANKRD17/BDNF/BHLHE41/BMPR2/CCN3/CEACAM5/FGF9/GSK3A/HDAC4/IGF2/MECP2/MSX1/NFATC3/NKX2-5/NOTCH1/PLPP7/PPARA/PRDM6/RGS4/SHH/SMAD4/SOX6	22
BP	GO:0150116	regulation of cell-substrate junction organization	22/3365	69/18903	0.00324399	0.0365513	0.0286083	ABL1/APOD/CLASP2/COL16A1/DUSP3/EFNA5/EPHA3/IQSEC1/LIMS1/MACF1/MAPRE2/PIK3R1/PPM1F/PTEN/PTPRA/RAC1/ROCK2/SLK/THBS1/THY1/TSC1/WNT4	22
BP	GO:0021537	telencephalon development	63/3365	255/18903	0.00327979	0.0368615	0.028851	AQP1/ARHGAP11B/ATP1B2/AVPR1A/BAD/BBS4/BMERB1/BMP4/BTG2/CCDC85C/CDK5R2/CEP120/COL3A1/CSF1R/CSNK2A2/DAB1/DMRTA2/EGFR/EMX1/EMX2/EPHA5/EXT1/FAT4/FEZ1/FEZF2/FGF8/GLI3/HES5/IGF2BP1/KCNA1/KIRREL3/LHX2/MGARP/NDEL1/NEFL/NF1/NF2/NIN/NPY/NUMBL/OGDH/PHACTR1/POU3F3/PPP1R9B/PTEN/RARB/RELN/ROBO1/RYK/SEMA7A/SHH/SLIT2/SLITRK5/SRGAP2C/SYNE2/TBR1/TENT2/TH/TSC1/UNCX/WNT3A/WNT5A/ZSWIM6	63
BP	GO:0043087	regulation of GTPase activity	88/3365	376/18903	0.00329178	0.0368615	0.028851	ADRB1/AGAP9/AJUBA/AMOT/ARAP1/ARAP3/ARFGEF1/ARHGAP12/ARHGAP15/ARHGAP22/ARHGAP27/ARHGAP29/ARHGAP35/ARL2/BBS4/C9orf72/CCL17/CCL18/CCL3/CCL3L1/CCL4/CCL7/CCPG1/CD40/DENND1B/DOCK10/DOCK11/DOCK8/EFNA5/EPHA3/EPHA5/F2RL1/FGD1/FGD2/FGD3/FGD4/GMIP/GNB5/HRAS/IQGAP1/IQGAP2/IQSEC1/LIMS1/MAPRE2/NDEL1/NF1/NTRK3/OCRL/PICALM/PLXNA1/PLXNC1/PLXND1/RAB11FIP2/RAB3GAP2/RALGAPA1/RALGDS/RAPGEF1/RAPGEF2/RAPGEF5/RAPGEF6/RA…	88
BP	GO:0023035	CD40 signaling pathway	8/3365	16/18903	0.00330068	0.0368615	0.028851	CD40/CD40LG/CD86/RNF31/SLAMF1/TNFAIP3/TNIP2/TREM2	8
BP	GO:0034375	high-density lipoprotein particle remodeling	8/3365	16/18903	0.00330068	0.0368615	0.028851	APOA1/APOA2/APOA4/APOC1/APOE/CETP/LCAT/PLTP	8
BP	GO:1903540	establishment of protein localization to postsynaptic membrane	8/3365	16/18903	0.00330068	0.0368615	0.028851	GRIP1/GRIP2/GRIPAP1/RAB8A/RAPSN/SCRIB/STX1B/STX3	8
BP	GO:0006970	response to osmotic stress	26/3365	86/18903	0.0033308	0.0369172	0.0288946	AQP1/AVP/BAD/CAB39/CASP1/CLDN1/DDX3X/KCNMA1/LETM1/LRRC8C/LRRC8D/MICU1/MLC1/NFAT5/NLRP3/OXT/PAPPA2/PLK3/RPTOR/SCN2A/SLC12A2/TH/TNF/TRPV4/TSC22D3/YBX3	26
BP	GO:0007260	tyrosine phosphorylation of STAT protein	26/3365	86/18903	0.0033308	0.0369172	0.0288946	CD40/CSF1R/CSF2/CTF1/FER/FGFR3/FLT3/HES5/HPX/IFNG/IFNL1/IL18/IL20/IL4/IL6R/IL6ST/INPP5F/ISL1/NF2/OSM/PIBF1/SH2B3/SOCS1/SOCS3/TNF/TNFSF18	26
BP	GO:0071222	cellular response to lipopolysaccharide	56/3365	222/18903	0.00333429	0.0369172	0.0288946	ABCA1/ABL1/AKT1/AXL/CARD16/CARD8/CASP1/CCL3/CD14/CD180/CD55/CD80/CD86/CEBPB/CEBPE/CSF2/CSF3/CTR9/CTSG/CXCL1/CXCL2/CXCL3/CXCL8/CXCL9/EFNB2/HAMP/HAVCR2/IL10/IL18/IL1B/IRF8/IRGM/LILRB2/LY86/MALT1/MEF2C/MRC1/NFKBIA/NLRP3/NOD2/NR1H3/NR1H4/PLSCR4/SASH1/SPI1/TLR4/TNF/TNFAIP3/TNFRSF1B/TNIP2/TRIB1/TRIM5/UPF1/VIM/WNT5A/ZFP36	56
BP	GO:0031100	animal organ regeneration	21/3365	65/18903	0.00333487	0.0369172	0.0288946	APOA2/AXL/CEBPB/CLDN1/CPB2/CSNK2A2/FLT3/GLI3/HAMP/HGF/HMOX1/IL10/LCP1/NOTCH1/NR4A3/PTCH1/PTPRU/TGFBR3/TNF/VTN/WNT1	21
BP	GO:1905330	regulation of morphogenesis of an epithelium	21/3365	65/18903	0.00333487	0.0369172	0.0288946	ABL1/ADAMTS12/BMP4/EGF/FGF2/GDNF/HGF/HOXD13/ITGAX/MAGED1/NOG/PAX2/PDGFA/SHH/SOX8/STOX1/SULF1/TNF/WNT2/WNT4/WNT5A	21
BP	GO:0030865	cortical cytoskeleton organization	20/3365	61/18903	0.00340886	0.0376703	0.029484	CALR/EPB41/EPB41L2/FHOD1/LCP1/NCKAP1L/NLGN1/PDCD6IP/PLEK/PLS1/RAC1/RHOB/RHOBTB1/RHOBTB3/RHOH/RHOQ/ROCK2/TNF/TRPV4/WDR1	20
BP	GO:0002002	regulation of angiotensin levels in blood	6/3365	10/18903	0.00345119	0.0377054	0.0295116	ACE2/ATP6AP2/CMA1/CTSG/CTSZ/NDST2	6
BP	GO:0030450	regulation of complement activation, classical pathway	6/3365	10/18903	0.00345119	0.0377054	0.0295116	C4BPA/CD55/CR1/CR2/CSMD3/TREM2	6
BP	GO:0070099	regulation of chemokine-mediated signaling pathway	6/3365	10/18903	0.00345119	0.0377054	0.0295116	RNF113A/ROBO1/SH2B3/SLIT2/SLIT3/TREM2	6
BP	GO:0070327	thyroid hormone transport	6/3365	10/18903	0.00345119	0.0377054	0.0295116	CRYM/SLC16A10/SLC16A2/SLC7A8/SLCO1B1/TTR	6
BP	GO:1902946	protein localization to early endosome	6/3365	10/18903	0.00345119	0.0377054	0.0295116	EGF/MSN/RDX/ROCK2/SCRIB/SORL1	6
BP	GO:0017157	regulation of exocytosis	54/3365	213/18903	0.00348031	0.0377054	0.0295116	ADORA2A/AP1G1/ATP2A2/BACE1/CACNA1G/CACNA1I/CACNB2/CACNB4/CADPS/CASK/CD84/CDK5R2/CHRNA5/CHRNA6/CLASP2/DOC2A/F2RL1/FBXL20/FCGR2B/FER/FGR/FMR1/GNAI2/HMOX1/HTR2A/IFNG/IL1RAPL1/IL4/ITGAM/ITGB2/LAMP1/NCKAP1L/NLGN1/NOTCH1/P2RX1/PCLO/PDCD6IP/PLA2G6/PRKCB/PRKCG/RAB21/RAB2B/RAB8A/RAB8B/RAB9A/RIMS4/SDC1/SEPTIN1/SPI1/STX1B/SYN1/SYT10/SYT17/SYT8	54
BP	GO:0046638	positive regulation of alpha-beta T cell differentiation	18/3365	53/18903	0.00348437	0.0377054	0.0295116	CD80/CD83/CD86/GLI3/HLX/IFNG/IL18/IL2RG/LILRB4/MALT1/NCKAP1L/NFKBIZ/NKAP/NLRP3/SHB/SHH/SOCS1/SOCS5	18
BP	GO:0042509	regulation of tyrosine phosphorylation of STAT protein	25/3365	82/18903	0.00349077	0.0377054	0.0295116	CD40/CSF1R/CSF2/CTF1/FGFR3/FLT3/HES5/HPX/IFNG/IFNL1/IL18/IL20/IL4/IL6R/IL6ST/INPP5F/ISL1/NF2/OSM/PIBF1/SH2B3/SOCS1/SOCS3/TNF/TNFSF18	25
BP	GO:0032388	positive regulation of intracellular transport	51/3365	199/18903	0.00350107	0.0377054	0.0295116	ABLIM3/ACTN2/BAG3/BAP1/C2CD5/CAPN10/CD81/CEP290/CSNK2A2/DAB2/DYNC1H1/FEZ1/FLNA/GLI3/GSK3A/HRAS/HUWE1/HYAL2/IFNG/IL1B/ITGAM/ITGB2/LEPROT/MAVS/MIEF1/MLC1/MSN/MTCL1/NEDD4/PDZK1/PIK3R1/PIK3R2/PLK3/PRKACA/RAB21/RAB29/RDX/RHOU/RIPOR1/RNF31/RUFY3/SAR1A/SAR1B/SEC16B/SHH/SLC35D3/SORL1/STX18/TCF7L2/TRIM28/VPS11	51
BP	GO:0044106	cellular amine metabolic process	31/3365	108/18903	0.00350578	0.0377054	0.0295116	AANAT/ABAT/ASMT/ATP7A/BHMT/DRD4/EPAS1/GDPD1/GRIN2A/HAAO/HDAC10/HDC/IDO2/IL4I1/ITGAM/ITGB2/MAOB/MECP2/NAAA/NPY/NR1H4/NR4A2/ODC1/PDE1B/SIRT4/SLC7A7/SNCB/SRM/SULT1B1/TGFB2/TH	31
BP	GO:0046488	phosphatidylinositol metabolic process	43/3365	162/18903	0.00351708	0.0377054	0.0295116	ATM/CSF1R/EFR3A/FGF2/GPLD1/HTR2A/INPP5E/INPP5F/INPPL1/MTM1/MTMR12/MTMR6/MTMR8/OCRL/PDGFA/PDGFRB/PI4K2A/PI4KA/PIGG/PIGM/PIGN/PIGP/PIGX/PIK3C2A/PIK3CG/PIK3R1/PIK3R2/PIK3R6/PIKFYVE/PIP4K2B/PIP4P1/PIP5K1C/PITPNM1/PITPNM3/PLEK/PTEN/SOCS1/SOCS3/SOCS5/SOCS6/SYNJ1/TTC7A/UVRAG	43
BP	GO:0002430	complement receptor mediated signaling pathway	7/3365	13/18903	0.00353731	0.0377054	0.0295116	C3AR1/C5AR1/CR1/CR2/FPR1/FPR3/GPLD1	7
BP	GO:0002524	hypersensitivity	7/3365	13/18903	0.00353731	0.0377054	0.0295116	BTK/EXT1/FCGR1A/FCGR2B/FCGR3A/FUT7/HLA-E	7
BP	GO:0033700	phospholipid efflux	7/3365	13/18903	0.00353731	0.0377054	0.0295116	ABCA1/APOA1/APOA2/APOA4/APOC1/APOC2/APOE	7
BP	GO:0035745	T-helper 2 cell cytokine production	7/3365	13/18903	0.00353731	0.0377054	0.0295116	CD81/DENND1B/IFNB1/IL4/NLRP3/RSAD2/TBX21	7
BP	GO:0045916	negative regulation of complement activation	7/3365	13/18903	0.00353731	0.0377054	0.0295116	A2M/C4BPA/CD55/CR1/CR2/CSMD3/VSIG4	7
BP	GO:0060213	positive regulation of nuclear-transcribed mRNA poly(A) tail shortening	7/3365	13/18903	0.00353731	0.0377054	0.0295116	AGO2/BTG2/EIF4ENIF1/TNRC6A/TNRC6B/TOB1/ZFP36	7
BP	GO:0060746	parental behavior	7/3365	13/18903	0.00353731	0.0377054	0.0295116	AVP/AVPR1A/MBD2/NR3C1/OXT/PTEN/ZFY	7
BP	GO:0060831	smoothened signaling pathway involved in dorsal/ventral neural tube patterning	7/3365	13/18903	0.00353731	0.0377054	0.0295116	CDK20/GLI3/PRKACA/PRKACB/PTCH1/SUFU/TBC1D32	7
BP	GO:0070424	regulation of nucleotide-binding oligomerization domain containing signaling pathway	7/3365	13/18903	0.00353731	0.0377054	0.0295116	BIRC2/ERBIN/SLC15A3/SLC15A4/TLR4/TNFAIP3/XIAP	7
BP	GO:2000551	regulation of T-helper 2 cell cytokine production	7/3365	13/18903	0.00353731	0.0377054	0.0295116	CD81/DENND1B/IFNB1/IL4/NLRP3/RSAD2/TBX21	7
BP	GO:0001975	response to amphetamine	12/3365	30/18903	0.00357541	0.0378562	0.0296296	ADORA2A/ASIC1/DRD4/GRIN2A/NR4A1/NR4A2/OXT/PDE1B/PPP1R9B/PPP3CA/RGS4/TH	12
BP	GO:0034368	protein-lipid complex remodeling	12/3365	30/18903	0.00357541	0.0378562	0.0296296	APOA1/APOA2/APOA4/APOC1/APOC2/APOE/CETP/LCAT/MTTP/NR1H4/PLA2G7/PLTP	12
BP	GO:0034369	plasma lipoprotein particle remodeling	12/3365	30/18903	0.00357541	0.0378562	0.0296296	APOA1/APOA2/APOA4/APOC1/APOC2/APOE/CETP/LCAT/MTTP/NR1H4/PLA2G7/PLTP	12
BP	GO:0043032	positive regulation of macrophage activation	12/3365	30/18903	0.00357541	0.0378562	0.0296296	CCL3/CEBPA/HAMP/HAVCR2/IL10/JUND/TAFA3/THBS1/TLR4/TNIP2/TREM2/WNT5A	12
BP	GO:0021987	cerebral cortex development	33/3365	117/18903	0.0035937	0.0379863	0.0297314	ARHGAP11B/BAD/BBS4/BMERB1/CCDC85C/CDK5R2/CEP120/COL3A1/CSNK2A2/DAB1/DMRTA2/EGFR/EMX1/EMX2/FAT4/GLI3/LHX2/MGARP/NDEL1/NEFL/NF1/NPY/PHACTR1/POU3F3/PPP1R9B/RELN/ROBO1/SLIT2/SRGAP2C/SYNE2/TBR1/TH/TSC1	33
BP	GO:0000302	response to reactive oxygen species	52/3365	204/18903	0.00362554	0.0381	0.0298204	ABL1/AIFM1/AKT1/APOA4/APOD/APOE/AQP1/ATP7A/AXL/BAD/BTK/CHUK/COL1A1/EGFR/ENDOG/ERCC6/FER/FOS/GPR37L1/HDAC6/HGF/HMOX1/HYAL2/IL10/JUN/KCNA5/KDM6B/KLF2/MAPK9/MMP2/MMP9/NME8/NR4A3/PAX2/PDE8A/PDGFRB/PJVK/PLEKHA1/PLK3/PPP1R15B/PTPRN/PXN/RHOB/SDC1/SESN3/SOD2/STK24/STK26/TNFAIP3/TRPA1/UBE3A/UCP1	52
BP	GO:0007272	ensheathment of neurons	39/3365	144/18903	0.00362689	0.0381	0.0298204	ABCA2/AFG3L2/AKT1/ANK2/ATRN/B4GALT6/CLDN11/CNTN1/CNTNAP1/CYFIP1/DAG1/DEGS1/GAL3ST1/HES5/HEXA/HGF/ITGAX/MARVELD1/MBP/NF1/OLIG2/PIKFYVE/POU3F1/PPP3R1/PTEN/PTPRZ1/QKI/SCN2A/SH3TC2/SLC25A12/SLC25A46/TENM4/TNF/TNFRSF1B/TSC1/TYMP/UGT8/XK/ZNF24	39
BP	GO:0008366	axon ensheathment	39/3365	144/18903	0.00362689	0.0381	0.0298204	ABCA2/AFG3L2/AKT1/ANK2/ATRN/B4GALT6/CLDN11/CNTN1/CNTNAP1/CYFIP1/DAG1/DEGS1/GAL3ST1/HES5/HEXA/HGF/ITGAX/MARVELD1/MBP/NF1/OLIG2/PIKFYVE/POU3F1/PPP3R1/PTEN/PTPRZ1/QKI/SCN2A/SH3TC2/SLC25A12/SLC25A46/TENM4/TNF/TNFRSF1B/TSC1/TYMP/UGT8/XK/ZNF24	39
BP	GO:0150063	visual system development	91/3365	392/18903	0.00362857	0.0381	0.0298204	AQP1/ARHGAP35/ATF6/ATOH7/BBS4/BIRC7/BMP4/BMPR2/C1QA/CDK20/CEP290/COL5A1/COL8A2/CPAMD8/CRYBB1/CRYBG3/CYP1A1/DIO3/EGFR/FAT3/FGF2/FGF9/FJX1/FKBP8/FLT1/FOXC2/FOXE3/FOXF2/FOXL2/GLI3/GNAT1/HES5/HESX1/HSF4/IFT140/IGFN1/IMPG2/ITGAM/JUN/KERA/LAMC3/LHX2/MAB21L1/MAF/MAN2A1/MEIS2/MERTK/NAGLU/NECTIN3/NF1/NF2/NHS/NOTCH1/NR2E3/NRL/OBSL1/PAX2/PBX3/PDGFRB/PITX3/PROM1/PRSS56/PTPRM/RARB/RAX/RBP4/RPGRIP1/RS1/SALL2/S…	91
BP	GO:0003015	heart process	64/3365	261/18903	0.00368655	0.0386446	0.0302466	ACE2/ADORA3/ADRA1B/ADRA1D/ADRB1/ANK2/ATP1B1/ATP1B2/ATP2A2/AVPR1A/CACNA1G/CACNA2D1/CACNB2/CHGA/CORIN/EDN3/EPAS1/EXT1/EXT2/FLNA/GAA/GATA4/GATA6/GJD3/GLP1R/GNAI2/GRK2/GSK3A/HBEGF/ISL1/KCNA5/KCNE4/KCNIP2/KCNJ3/MDM2/MEF2A/MYBPC3/MYL4/NKX2-5/OXT/PIK3CG/PRKACA/RAMP3/RGS4/RNLS/RYR2/SCN3B/SGCD/SGCG/SGCZ/SLC8A2/SMAD5/SMAD7/TGFB2/TH/TMEM161B/TMIGD3/TNF/TNNI2/TNNI3K/TNNT2/TRPC1/TTN/VEGFB	64
BP	GO:0019058	viral life cycle	76/3365	319/18903	0.00373641	0.0391023	0.0306049	ACE2/ADARB1/APOBEC3C/APOBEC3H/APOE/ARL8B/AVP/AXL/BTBD17/CD4/CD55/CD80/CD81/CD86/CLDN1/CR1/CR2/CTBP1/CTSB/CXCL8/DAG1/DDX3X/DPP4/EFNB2/EFNB3/EGFR/EIF2AK4/EPS15/FMR1/GRK2/HAVCR1/HTR2A/HYAL2/IFIT1/IFNB1/ITGAV/ITGB6/LAMP1/LARP1/LRRC15/LRSAM1/MAVS/MRC1/NEDD4/NOTCH1/PARP10/PCBP1/PDCD6IP/PIKFYVE/PPARA/PPIB/PTX3/RAB1B/RNASEL/RSAD2/SCARB2/SHFL/SIGLEC1/SLAMF1/SLC52A1/SPCS1/TASOR/TFRC/TNF/TNFRSF14/TOP2B/TRIM…	76
BP	GO:0106027	neuron projection organization	27/3365	91/18903	0.00375838	0.03924	0.0307126	ABHD17B/APOE/APP/ARC/BAIAP2/CAPRIN2/CHRNA7/CTTN/CUX2/DBNL/DIP2A/DOCK10/FCGR2B/HDAC6/ITGA3/LGMN/NLGN1/PAK3/PICK1/PLS1/PTEN/RELN/SHANK1/TANC2/TREM2/UBE3A/ZNF365	27
BP	GO:0003283	atrial septum development	10/3365	23/18903	0.00376197	0.03924	0.0307126	ANK2/BMPR2/GATA4/ISL1/MDM2/NKX2-5/NSD2/TGFB2/WNT5A/ZFPM1	10
BP	GO:0044409	entry into host	42/3365	158/18903	0.0037782	0.0393072	0.0307652	ACE2/AVP/AXL/CD4/CD55/CD80/CD81/CD86/CLDN1/CR1/CR2/CTSB/CXCL8/DAG1/DPP4/EFNB2/EFNB3/EGFR/EPS15/GRK2/HAVCR1/HTR2A/HYAL2/ITGAV/ITGB6/LAMP1/MRC1/PIKFYVE/PTX3/SCARB2/SIGLEC1/SLAMF1/SLC52A1/TFRC/TNFRSF14/TRIM10/TRIM26/TRIM5/TRIM62/TRIM68/TRIML2/UVRAG	42
BP	GO:0015849	organic acid transport	77/3365	324/18903	0.00378085	0.0393072	0.0307652	ABAT/ABCC1/ABCC11/ABCD4/ACE2/ADORA2A/AKT1/APOE/ATP8B1/AVP/AVPR1A/CACNB4/CROT/DRD4/EMB/FABP2/FOLR2/GRM2/IL1B/LHCGR/LRRC8C/LRRC8D/NF1/NMUR2/NPY5R/NTSR1/OCA2/OXT/PLA2G12A/PLA2G6/PNPLA8/PPARA/RGS4/SLC10A5/SLC10A6/SLC11A1/SLC12A2/SLC15A4/SLC16A10/SLC16A2/SLC16A7/SLC16A8/SLC17A8/SLC1A6/SLC25A12/SLC25A13/SLC25A32/SLC26A2/SLC26A5/SLC26A8/SLC26A9/SLC27A4/SLC27A5/SLC36A1/SLC38A10/SLC38A3/SLC38A7/SLC3A1/SLC…	77
BP	GO:0002456	T cell mediated immunity	32/3365	113/18903	0.0038304	0.0397569	0.0311172	AHR/BTN3A2/CD1D/CD55/CD81/DENND1B/FCGR2B/FUT7/HLA-E/IFNB1/IL18/IL1B/IL4/IL4I1/IL7R/LILRB4/MALT1/MR1/NCKAP1L/NLRP3/NOD2/PPP3CB/PRF1/PTPRC/RFTN1/RSAD2/SCART1/SLAMF1/SMAD7/TBX21/TNFRSF1B/ZBTB1	32
BP	GO:0008286	insulin receptor signaling pathway	34/3365	122/18903	0.00388829	0.0402257	0.0314841	AKT1/APC/BAIAP2/BCAR1/C2CD5/FER/FOXC2/FOXO1/FUT7/GNAI2/GPLD1/GSK3A/IGF2/IL1B/LONP1/NDEL1/NR1H4/OGT/PDK4/PIK3C2A/PIK3R1/PIK3R2/PIP4K2B/PRKCB/PTPRA/RHOQ/SESN3/SH2B2/SLC27A4/SOCS1/SOCS3/SORL1/STXBP4/VWA2	34
BP	GO:0048675	axon extension	34/3365	122/18903	0.00388829	0.0402257	0.0314841	ABL1/APOE/AUTS2/BMPR2/C9orf72/CDH4/CTTN/CYFIP1/DBNL/EDN3/GOLGA4/ISLR2/LHX2/MACF1/MEGF8/NDEL1/NKX6-1/PPP3CB/RAB21/RUFY3/RYK/SEMA3E/SEMA4G/SEMA5B/SEMA7A/SHTN1/SLC9A6/SLIT2/SLIT3/TRPV2/USP9X/WNT3A/WNT5A/ZFYVE27	34
BP	GO:0034767	positive regulation of ion transmembrane transport	48/3365	186/18903	0.00390675	0.0403506	0.0315819	ABCC8/ABL1/ACE2/ACTN2/ALG10B/ANK2/ANTKMT/ARC/ATP1B1/ATP1B2/BDKRB1/CACNA2D1/CACNB2/CACNB4/CACNG4/CALCR/CTSS/CXCL9/DRD4/EDN3/FLNA/GJC2/GLRX/HSPA2/HTT/IFNG/KCNA1/KCNIP2/LHCGR/NDUFA4/NTSR1/P2RX1/P2RX3/PDZK1/PPP3CA/PPP3CB/PPP3R1/RAMP3/RELN/RYR2/SLC17A8/STAC3/STIM1/THY1/TREM2/TRPC1/TRPC3/WNK1	48
BP	GO:0035025	positive regulation of Rho protein signal transduction	13/3365	34/18903	0.0039203	0.0403586	0.0315882	APOA1/ARHGEF3/COL3A1/F2RL1/GPR174/GPR20/GPR55/LPAR6/MCF2L/PDGFRB/PRAG1/RAC1/ROBO1	13
BP	GO:0110110	positive regulation of animal organ morphogenesis	13/3365	34/18903	0.0039203	0.0403586	0.0315882	BMP4/FGF2/FGF8/GATA5/GDNF/HOXA11/ROBO1/SOX8/STOX1/WNT2/WNT3A/WNT4/WNT5A	13
BP	GO:0048880	sensory system development	92/3365	398/18903	0.00393346	0.0404283	0.0316427	AQP1/ARHGAP35/ATF6/ATOH7/BBS4/BIRC7/BMP4/BMPR2/C1QA/CDK20/CEP290/COL5A1/COL8A2/CPAMD8/CRYBB1/CRYBG3/CYP1A1/DIO3/EGFR/FAT3/FGF2/FGF9/FJX1/FKBP8/FLT1/FOXC2/FOXE3/FOXF2/FOXL2/GLI3/GNAT1/HES5/HESX1/HSF4/IFT140/IGFN1/IMPG2/ISL1/ITGAM/JUN/KERA/LAMC3/LHX2/MAB21L1/MAF/MAN2A1/MEIS2/MERTK/NAGLU/NECTIN3/NF1/NF2/NHS/NOTCH1/NR2E3/NRL/OBSL1/PAX2/PBX3/PDGFRB/PITX3/PROM1/PRSS56/PTPRM/RARB/RAX/RBP4/RPGRIP1/RS1/SA…	92
BP	GO:0032722	positive regulation of chemokine production	22/3365	70/18903	0.00394975	0.0405141	0.0317099	APP/CD84/CSF1R/DDX3X/EGR1/F2RL1/HAVCR2/HMOX1/IFNG/IL17RA/IL18/IL1B/IL6R/MAVS/MBP/NOD2/SELENOK/TLR4/TNF/TRPV4/TWIST1/WNT5A	22
BP	GO:0001910	regulation of leukocyte mediated cytotoxicity	26/3365	87/18903	0.00396104	0.0405141	0.0317099	AP1G1/CD1D/CLEC12B/CRTAM/F2RL1/FCGR2B/HAVCR2/HLA-E/IL7R/ITGAM/KLRB1/KLRC3/KLRC4/LAG3/LAMP1/MR1/NCKAP1L/NCR1/PIK3R6/PPP3CB/PTPRC/RASGRP1/SH2D1A/SLAMF6/SPI1/TYROBP	26
BP	GO:0050672	negative regulation of lymphocyte proliferation	26/3365	87/18903	0.00396104	0.0405141	0.0317099	ATM/BMP4/BTK/BTN2A2/CD80/CD86/CEBPB/CR1/CRTAM/FCGR2B/HAVCR2/IL10/IL4I1/LILRB2/LILRB4/LRRC32/MNDA/NDFIP1/PTEN/SCRIB/SHH/TNFRSF14/TSPAN32/TYROBP/VSIG4/VSIR	26
BP	GO:0001505	regulation of neurotransmitter levels	55/3365	219/18903	0.00398	0.0406423	0.0318102	ABAT/ADORA2A/ASIC1/ATP2A2/BACE1/CACNB2/CACNB4/CADPS/CASK/CHRNA5/CHRNA6/DOC2A/DRD4/FBXL20/FMR1/GABRA2/GAD2/GDNF/HTR2A/LIN7A/LIN7C/MAOB/MEF2C/NF1/NLGN1/NR4A1/NRXN1/NRXN2/OTOF/P2RX1/PCLO/PDE1B/PIP5K1C/PRIMA1/PRKCB/PRKCG/PRRT2/RIMS4/SCRIB/SLC17A8/SLC1A6/SLC22A1/SLC5A7/SLC6A11/SLC6A13/SNAP23/STX1B/STX3/SV2A/SYN1/SYN2/SYNJ1/SYT8/TH/UNC13A	55
BP	GO:0008360	regulation of cell shape	41/3365	154/18903	0.00405861	0.0412452	0.0322821	ARAP1/ARAP3/ARHGAP15/ARHGAP35/BAIAP2/BAMBI/CCL3/CCL7/CDC42EP4/CDC42EP5/CDC42SE2/CSF1R/CYFIP1/DAG1/DIAPH1/EPB41/FGD1/FGD2/FGD3/FGD4/FGR/ITGB2/MARK2/MSN/PALM3/PLXNA1/PLXNC1/PLXND1/PRAG1/RAC1/RDX/RHOB/RHOBTB1/RHOBTB3/RHOH/RHOQ/RHOU/SEMA3E/SH3KBP1/SLC26A5/WDR1	41
BP	GO:0043524	negative regulation of neuron apoptotic process	41/3365	154/18903	0.00405861	0.0412452	0.0322821	ADORA2A/APOE/AXL/BDNF/BTG2/CEBPB/CITED1/CNTFR/FGF8/FZD9/GABRA5/GABRB2/GDNF/HMOX1/HRAS/IL10/IL6ST/ISL1/JUN/LGMN/LIG4/MECP2/MEF2C/NAIP/NEFL/NGF/NR4A2/NTF4/PCDHGC3/PLXND1/PRKCG/PTPRZ1/SEMA3E/SLC30A10/SNCB/SOD2/TGFB3/THAP11/UNC5B/VPS54/VSTM2L	41
BP	GO:0045834	positive regulation of lipid metabolic process	41/3365	154/18903	0.00405861	0.0412452	0.0322821	ABHD6/AKT1/APOA1/APOA2/APOA4/APOC1/APOC2/APOE/AVP/AVPR1A/CCDC3/CD81/CGA/DAB2/EPHA8/FGF2/FGFR3/FGR/FLT1/FLT3/GPLD1/HTR2A/IFNG/IL1B/MLXIPL/MLYCD/NOD2/NR1H3/NR1H4/NR4A3/PDGFRB/PLA2G6/PPARA/RPTOR/SIRT4/STAR/TNF/TWIST1/VAV3/WNT4/ZBTB20	41
BP	GO:1903305	regulation of regulated secretory pathway	39/3365	145/18903	0.00412626	0.0418653	0.0327675	ADORA2A/AP1G1/ATP2A2/BACE1/CACNA1G/CACNA1I/CACNB2/CACNB4/CASK/CD84/CDK5R2/CHRNA5/CHRNA6/DOC2A/F2RL1/FBXL20/FCGR2B/FER/FGR/FMR1/GNAI2/HMOX1/HTR2A/IL4/ITGAM/ITGB2/LAMP1/NCKAP1L/NLGN1/NOTCH1/P2RX1/PRKCB/PRKCG/RIMS4/SPI1/SYN1/SYT10/SYT17/SYT8	39
BP	GO:0030851	granulocyte differentiation	14/3365	38/18903	0.00416007	0.0420061	0.0328776	BAP1/C1QC/CEBPA/CEBPE/CSF2/CSF3/EVI2B/L3MBTL3/NKAP/SPI1/SRP54/TAL1/TRIB1/ZFPM1	14
BP	GO:0045773	positive regulation of axon extension	14/3365	38/18903	0.00416007	0.0420061	0.0328776	BMPR2/CDH4/CYFIP1/DBNL/GOLGA4/ISLR2/MACF1/MEGF8/NDEL1/RUFY3/SEMA7A/SHTN1/TRPV2/ZFYVE27	14
BP	GO:0070536	protein K63-linked deubiquitination	14/3365	38/18903	0.00416007	0.0420061	0.0328776	ABRAXAS2/CYLD/DESI2/OTUD1/OTUD5/TNFAIP3/USP13/USP20/USP25/USP27X/USP7/USP8/USP9X/ZRANB1	14
BP	GO:0070664	negative regulation of leukocyte proliferation	28/3365	96/18903	0.00418882	0.0422289	0.033052	ATM/BMP4/BTK/BTN2A2/CD80/CD86/CEBPB/CR1/CRTAM/FCGR2B/HAVCR2/IL10/IL4I1/LILRB2/LILRB4/LRRC32/MNDA/NDFIP1/NF1/PTEN/SCRIB/SHH/TNFAIP3/TNFRSF14/TSPAN32/TYROBP/VSIG4/VSIR	28
BP	GO:0061614	miRNA transcription	20/3365	62/18903	0.00420494	0.042324	0.0331264	BMP4/DDX5/EGR1/ETS1/FGF2/FOS/GATA6/IL10/JUN/LILRB4/MRTFA/MRTFB/NFATC3/NR3C1/PPARA/SMAD4/SMAD6/SPI1/TGFB2/TNF	20
BP	GO:0043010	camera-type eye development	80/3365	340/18903	0.00423173	0.0424584	0.0332317	AQP1/ARHGAP35/ATOH7/BBS4/BIRC7/BMP4/BMPR2/CDK20/CEP290/COL8A2/CRYBB1/CRYBG3/CYP1A1/DIO3/EGFR/FAT3/FGF2/FJX1/FKBP8/FLT1/FOXC2/FOXE3/FOXF2/FOXL2/GLI3/GNAT1/HES5/HESX1/HSF4/IFT140/IGFN1/IMPG2/JUN/KERA/LAMC3/LHX2/MAB21L1/MAF/MAN2A1/MERTK/NAGLU/NECTIN3/NF1/NF2/NHS/NOTCH1/NR2E3/NRL/OBSL1/PAX2/PDGFRB/PITX3/PROM1/PRSS56/PTPRM/RAX/RBP4/RPGRIP1/RS1/SCAPER/SHH/SIX5/SLC17A8/SLC25A25/SOX8/TBC1D32/TCIRG1/TENM3…	80
BP	GO:0070371	ERK1 and ERK2 cascade	80/3365	340/18903	0.00423173	0.0424584	0.0332317	ABL1/ACE2/ACTA2/APOE/APP/ATF3/AVP/BMP4/BMPER/BTN2A2/C5AR1/CALCR/CCL17/CCL18/CCL3/CCL3L1/CCL4/CCL7/CCR1/CD4/CHRNA10/CHRNA7/CSF1R/DAB2/DNAJC27/DUSP26/DUSP3/DUSP7/EGF/EGFR/EMILIN1/EPHA7/F2RL1/FFAR4/FGF18/FGF2/FGF8/FGFR3/GATA4/GNAI2/GPR183/GPR55/HAVCR2/HESX1/HRAS/HTR2A/IL1B/ITGAV/JUN/MAP2K2/MTURN/NECAB2/NOD2/NOTCH1/NPTN/NPY/NPY5R/PDE8A/PDGFA/PDGFC/PDGFRB/PKHD1/PRXL2C/PTEN/PTGER4/PTPRC/RAMP3/RAPGEF2/R…	80
BP	GO:0006826	iron ion transport	19/3365	58/18903	0.00430281	0.0429076	0.0335832	ABCB7/ATP7A/CLTC/FTHL17/FTL/HAMP/HEPH/HPX/IFNG/IREB2/MCOLN1/MMGT1/REP15/SLC11A1/SLC22A17/SLC25A28/SLC46A1/STEAP4/TFRC	19
BP	GO:0071219	cellular response to molecule of bacterial origin	58/3365	234/18903	0.00430469	0.0429076	0.0335832	ABCA1/ABL1/AKT1/AXL/CARD16/CARD8/CASP1/CCL3/CD14/CD180/CD55/CD80/CD86/CEBPB/CEBPE/CSF2/CSF3/CTR9/CTSG/CXCL1/CXCL2/CXCL3/CXCL8/CXCL9/EFNB2/FCGR2B/HAMP/HAVCR2/IL10/IL18/IL1B/IRF8/IRGM/LILRB2/LY86/MALT1/MEF2C/MRC1/NFKBIA/NLRP3/NOD2/NR1H3/NR1H4/PLSCR4/SASH1/SPI1/TLR4/TNF/TNFAIP3/TNFRSF1B/TNIP2/TREM2/TRIB1/TRIM5/UPF1/VIM/WNT5A/ZFP36	58
BP	GO:0071356	cellular response to tumor necrosis factor	58/3365	234/18903	0.00430469	0.0429076	0.0335832	ADAMTS12/AKT1/APOA1/BIRC2/BIRC7/CARD16/CARD8/CASP1/CCDC3/CCL17/CCL18/CCL3/CCL3L1/CCL4/CCL7/CD40/CDIP1/CEBPA/CHUK/CLDN1/COL1A1/CTSK/CXCL8/CYLD/DCSTAMP/ERBIN/EXT1/F2RL1/FAS/FOS/GSDME/HAMP/HAS2/HYAL2/KLF2/LAPTM5/LIMS1/NAIP/NFKBIA/NKIRAS1/NR1H4/OTULIN/SPPL2A/SPPL2B/TCL1A/THBS1/TNF/TNFAIP3/TNFRSF11A/TNFRSF14/TNFRSF1B/TNFSF13B/TNFSF18/TRAF1/TRAF3/XIAP/YBX3/ZFP36	58
BP	GO:0002714	positive regulation of B cell mediated immunity	15/3365	42/18903	0.00431044	0.0429076	0.0335832	BTK/CD40/EXOSC6/FCGR1A/HLA-E/HPX/IL4/NOD2/NSD2/PTPRC/SHLD2/TBX21/TFRC/TNF/TREM2	15
BP	GO:0002891	positive regulation of immunoglobulin mediated immune response	15/3365	42/18903	0.00431044	0.0429076	0.0335832	BTK/CD40/EXOSC6/FCGR1A/HLA-E/HPX/IL4/NOD2/NSD2/PTPRC/SHLD2/TBX21/TFRC/TNF/TREM2	15
BP	GO:0061900	glial cell activation	18/3365	54/18903	0.00437178	0.0433268	0.0339114	ADORA2A/APP/ATM/C1QA/C5AR1/CCL3/IFNG/IL1B/IL4/ITGAM/ITGB2/JUN/LRP1/PTPRC/TAFA3/TNF/TREM2/TYROBP	18
BP	GO:0043299	leukocyte degranulation	24/3365	79/18903	0.00437328	0.0433268	0.0339114	AP1G1/BTK/CCL3/CD84/CHGA/F2RL1/FCGR2B/FCGR3A/FER/FGR/GRP/HMOX1/IL4/ITGAM/ITGB2/LAMP1/LAT2/MILR1/NCKAP1L/NR4A3/PIK3CG/RASGRP1/SNAP23/SPI1	24
BP	GO:0002920	regulation of humoral immune response	16/3365	46/18903	0.00438683	0.0433268	0.0339114	A2M/C4BPA/CD55/CFH/CR1/CR2/CSMD3/FCGR2B/GATA6/HPX/IL1B/NOD2/PTPRC/TNF/TREM2/VSIG4	16
BP	GO:0021517	ventral spinal cord development	16/3365	46/18903	0.00438683	0.0433268	0.0339114	DAB1/GLI3/HOXD10/ISL1/LBX1/LHX3/LHX4/MDGA2/MNX1/NKX2-2/OLIG2/PTCH1/RELN/SHH/SUFU/VSTM5	16
BP	GO:1900271	regulation of long-term synaptic potentiation	16/3365	46/18903	0.00438683	0.0433268	0.0339114	ABL1/ADORA2A/APOE/APP/ARC/CHRNA7/CRTC1/EIF2AK4/LGMN/LILRB2/NF1/NPTN/RELN/SCGN/SQSTM1/TYROBP	16
BP	GO:0021515	cell differentiation in spinal cord	17/3365	50/18903	0.00440323	0.0433533	0.0339321	GLI3/HOXD10/ISL1/LBX1/LHX3/LHX4/MDGA2/MNX1/NKX2-2/NOTCH1/OLIG2/PTCH1/SHH/SOX6/SUFU/WNT1/WNT3A	17
BP	GO:0120009	intermembrane lipid transfer	17/3365	50/18903	0.00440323	0.0433533	0.0339321	ABCA1/APOA1/APOA2/APOA4/APOE/ATG2B/C2CD2L/CERT1/CETP/MTTP/PITPNA/PITPNM1/PITPNM3/PLTP/STAR/STARD5/TTPA	17
BP	GO:0007026	negative regulation of microtubule depolymerization	11/3365	27/18903	0.00441726	0.0433564	0.0339345	APC/BMERB1/CAMSAP1/CAMSAP2/CLASP2/HDAC6/HDGFL3/NAV3/STMN2/TRIM54/TTBK2	11
BP	GO:0010875	positive regulation of cholesterol efflux	11/3365	27/18903	0.00441726	0.0433564	0.0339345	ABCA1/APOA1/APOE/LRP1/NFKBIA/NR1H3/PLTP/PTCH1/RXRA/TREM2/ZDHHC8	11
BP	GO:0002824	positive regulation of adaptive immune response based on somatic recombination of immune receptors built from immunoglobulin superfamily domains	32/3365	114/18903	0.00443432	0.0433931	0.0339632	BTK/CD1D/CD4/CD40/CD55/CD81/CLEC6A/DENND1B/EXOSC6/FCGR1A/HLA-E/HPX/IL18/IL1B/IL4/MALT1/MR1/NFKBIZ/NLRP3/NOD2/NSD2/PTPRC/RSAD2/SHLD2/SLAMF1/SLC11A1/TBX21/TFRC/TNF/TNFSF13B/TREM2/ZBTB1	32
BP	GO:0001843	neural tube closure	27/3365	92/18903	0.00443473	0.0433931	0.0339632	ABL1/ARHGAP35/BBS4/BMP4/CDK20/CECR2/COBL/DEAF1/FZD1/FZD2/FZD6/LHX2/LIAS/NOG/PAX2/PRKACA/PRKACB/PTCH1/SALL4/SCRIB/SEC24B/SETD2/SUFU/TGFB2/TSC1/TWIST1/WNT5A	27
BP	GO:0030203	glycosaminoglycan metabolic process	34/3365	123/18903	0.00447306	0.0436452	0.0341606	BGN/CHPF/CHST11/CHST12/CHST14/CHST2/CHSY1/CLTC/DCN/DSEL/EGF/EXT1/EXT2/FGF2/FUCA1/GNS/HAS1/HAS2/HEXA/HS3ST2/HS3ST3A1/HS3ST3B1/HS6ST2/HYAL2/IDS/IDUA/IL1B/ITIH2/ITIH5/NAGLU/NDST2/PDGFRB/PGLYRP2/SLC35D2	34
BP	GO:0021915	neural tube development	43/3365	164/18903	0.00447431	0.0436452	0.0341606	ABL1/ARHGAP35/ATP6AP2/BBS4/BMP4/CDK20/CECR2/COBL/DEAF1/FGF8/FKBP8/FZD1/FZD2/FZD6/GLI3/HES5/IFT140/LHX2/LIAS/MIB1/NF1/NOG/NOTCH1/PAX2/PKD1/PRKACA/PRKACB/PTCH1/SALL4/SCRIB/SEC24B/SETD2/SHH/SSBP3/SUFU/TBC1D32/TGFB2/TSC1/TWIST1/WNT1/WNT3A/WNT5A/ZNF358	43
BP	GO:0002888	positive regulation of myeloid leukocyte mediated immunity	9/3365	20/18903	0.00449387	0.0437685	0.034257	BTK/F2RL1/FCGR1A/HLA-E/ITGAM/ITGB2/MAVS/SPI1/TYROBP	9
BP	GO:0051604	protein maturation	79/3365	336/18903	0.0045452	0.0442003	0.0345951	AANAT/ACE2/ADAM10/AFG3L2/ATP6AP2/BACE1/BAD/BMP1/CALR/CARD16/CARD8/CASP1/CDK20/CIAO2B/CIDEB/CMA1/CORIN/CPB2/CPXM1/CREBBP/CTSG/CTSS/CTSZ/DISP1/DPP4/DUOXA2/ECE2/ECEL1/EP300/F11/F13A1/F8/FLNA/GAS1/GLG1/GLI3/GLRX5/GP5/GRIN2A/KAT2B/KLKB1/LGMN/LIAS/LIPT2/LMF2/LONP2/MBTPS1/MMP16/NAA80/OGT/OMA1/PCSK1N/PCSK7/PLA2G7/PRCP/PRKACA/PRKACB/PTCH1/SEC11C/SERPINH1/SHH/SIRT4/SORL1/SPCS1/SPCS2/SPCS3/SPG7/SPON1/SRGN/T…	79
BP	GO:0060541	respiratory system development	53/3365	211/18903	0.00461579	0.0447124	0.0349958	ATP7A/ATXN1L/BMP4/BMPR2/CEBPA/COL3A1/CTSZ/DAG1/DISP1/EIF4G1/EP300/EPAS1/EXT1/FGF18/FGF2/FGF8/FGF9/GATA6/GLI3/HESX1/IGFBP5/ITGA3/ITGB6/KLF2/LAMA5/LHX3/LIPA/MAN1A2/MAN2A1/MAP2K2/MIR17HG/MMP12/NKIRAS1/NOG/NOTCH1/PDGFA/PDGFRB/PGR/PKD1/PPP3R1/RBBP9/RBP4/RBPJ/RIDA/RSPO2/SEC24B/SHH/SMAD2/TGFB3/TNF/WNT2/WNT5A/ZFPM2	53
BP	GO:0021549	cerebellum development	29/3365	101/18903	0.00461908	0.0447124	0.0349958	ABAT/ABL1/ARCN1/ATP7A/ATRN/B4GALT2/CBS/CD3E/CDK5R2/CEND1/CKB/CNTN1/COQ8B/DAB1/FCGR2B/GDF10/GRID2/HSPA5/MECP2/NAGLU/NANOS1/NLGN4X/OGDH/SLC25A46/TRNP1/TTBK2/WHRN/WNT1/ZNF365	29
BP	GO:0150115	cell-substrate junction organization	29/3365	101/18903	0.00461908	0.0447124	0.0349958	ABL1/ACTN2/AJUBA/APOD/CLASP2/COL16A1/CTTN/DST/DUSP3/EFNA5/EPHA3/IQSEC1/LAMC1/LIMS1/MACF1/MAPRE2/PIK3R1/PPM1F/PTEN/PTPRA/RAB8B/RAC1/ROCK2/SLK/THBS1/THY1/TSC1/WHAMM/WNT4	29
BP	GO:0110053	regulation of actin filament organization	67/3365	278/18903	0.00466738	0.0450392	0.0352516	ABL1/ACTN2/ADD3/ALMS1/AP1AR/APOA1/ARAP1/ARFGEF1/ARHGAP28/ARHGAP35/BAIAP2/BBS4/C9orf72/CD47/CDC42EP4/CDC42EP5/CLASP2/CSF3/CTTN/CYFIP1/DBNL/EVL/F2RL1/FCHSD2/FER/FHOD1/FLNA/GMFG/KIRREL1/LATS1/MAGEL2/MTSS1/MYADM/NAA80/NCKAP1L/NF2/PAK3/PICK1/PIK3R1/PIK3R2/PLEK/PLEKHG2/PLEKHH2/PPFIA1/PPM1F/PTGER4/PXN/RAC1/RDX/RGS4/ROCK2/SHANK1/SLIT2/SPTAN1/SWAP70/TGFB3/TMEFF2/TMOD2/TMOD3/TMSB15B/TRIOBP/TSC1/WASHC3/WASH…	67
BP	GO:1903532	positive regulation of secretion by cell	67/3365	278/18903	0.00466738	0.0450392	0.0352516	ABAT/ACSL4/ADORA2A/AP1G1/AVP/AVPR1A/BAD/C2CD2L/CACNA1G/CACNA1I/CACNB2/CACNB4/CADPS/CAPN10/CDK5R2/CLASP2/CPB2/DAB2/EDN3/F2RL1/FFAR4/FGR/FOXL2/GDNF/GLUD1/GPLD1/GPR27/GRK2/GRP/HCAR2/IFNG/IL1B/IL4/ISL1/ITGAM/ITGB2/LAMP1/MYO18A/NKX6-1/NLGN1/NLGN2/NR1H4/NTSR1/OXT/PDCD6IP/PLA2G6/PPP3CB/RAB2B/RAB8B/RAB9A/RBP4/SDC1/SLC12A2/SMAD4/STX1B/SYT10/TCF7L2/TGFB2/TGFB3/TLR4/TM7SF3/TMED10/TNFRSF11A/TREM2/TTN/UCN3/VE…	67
BP	GO:0001837	epithelial to mesenchymal transition	44/3365	169/18903	0.00467521	0.0450392	0.0352516	BAMBI/BMP4/CLASP2/COL1A1/DAB2/DAG1/DDX17/DDX5/EPHA3/FGF8/FLNA/FOXF2/HAS2/HGF/IL1B/ISL1/KBTBD8/LDLRAD4/LRP6/MSX1/MSX2/NOG/NOTCH1/PPP3R1/PTEN/RBPJ/ROCK2/S100A4/SMAD2/SMAD4/SMAD7/TASOR/TCF7L2/TGFB1I1/TGFB2/TGFB3/TGFBR3/TRIM28/TRIM62/TWIST1/USF3/WNT2/WNT4/WNT5A	44
BP	GO:0032945	negative regulation of mononuclear cell proliferation	26/3365	88/18903	0.00468847	0.0450392	0.0352516	ATM/BMP4/BTK/BTN2A2/CD80/CD86/CEBPB/CR1/CRTAM/FCGR2B/HAVCR2/IL10/IL4I1/LILRB2/LILRB4/LRRC32/MNDA/NDFIP1/PTEN/SCRIB/SHH/TNFRSF14/TSPAN32/TYROBP/VSIG4/VSIR	26
BP	GO:0046889	positive regulation of lipid biosynthetic process	26/3365	88/18903	0.00468847	0.0450392	0.0352516	ABHD6/AKT1/APOA1/APOA4/APOC2/APOE/AVP/AVPR1A/CCDC3/CGA/DAB2/GPLD1/HTR2A/IFNG/IL1B/MLXIPL/NR1H3/NR1H4/PLA2G6/PPARA/RPTOR/SIRT4/STAR/TNF/WNT4/ZBTB20	26
[truncated: 56 more rows]

## Sheet: GO_cluster9
Table S4. Gene ontology terms enriched in clusters of epithelial cells by mfuzz method
ONTOLOGY	ID	Description	GeneRatio	BgRatio	pvalue	p.adjust	qvalue	geneID	Count
[truncated: 57 more rows]
