# Supplementary material for: Single‐cell transcriptomic analysis of the senescent microenvironment in bone metastasis
Source: Cell Prolif. 2024 Sep 4;58(1):e13743. doi: 10.1111/cpr.13743 (PMC11693537; doi:10.1111/cpr.13743)
Supplement: Supplementary file 6 — Table S5. Gene signatures curated form literature in this study. [file CPR-58-e13743-s003.xlsx]

## Sheet: Sheet1
Table S5. Gene signatures curated form literature in this study
Angiogenesis	Hypoxia	Cell motility	EMT/EndMT	p-EMT	ECM remodelling	Inflammation	Stress	WP_NON_SMALL_CELL_LUNG_CANCER	SenMayo	Fridman_up	EC_SENESCENCE.SIG	NSCLC bone metastasis	MHC-I	MHC-II	Naive	Activation	Exhaustion	Cytotoxicity	Treg	Costimulatory molecules	Cytokine	Chemokine	Resident	KEGG_GLYCOLYSIS	HALLMARK_Oxidative phosphorylation	Lipid metabolism
VEGFA	ACKR3	CALD1	COL5A2	SERPINE1	MMP7	ATF3	DNAJB1	AKT1	ACVR1B	ALDH1A3	SLC9A3R2	ABCG2	HLA-A	HLA-DMA	CCR7	CD69	CTLA4	PRF1	FOXP3	TNFRSF25	CSF1	CCR4	RUNX3	ACSS2	NDUFS3	ADIPOQ
VEGFB	ADM	EGFR	ECM1	TGFBI	MMP9	BCL2A1	HSPA1A	AKT2	ANG	AOPEP	PLEKHG1	COCH	HLA-B	HLA-DMB	SELL	CCR7	HAVCR2	IFNG	IKZF2	TNFRSF1B	IL10RA	CCR5	CD69	GCK	UQCRB	CD137
VEGFC	ADORA2B	FN1	FSTL1	MMP10	CTSD	CCL20	FOS	AKT3	ANGPT1	CCN2	TMEM204	CRYBG1	HLA-C	HLA-DOA	LEF1	CD27	LAG3	GNLY	IKZF4	TNFRSF4	IL21R	CCR7	CXCR6	PGK2	NDUFS2	AgRP
PDGFC	AK4	ITGB1	MMP1	LAMC2	CTSS	CXCL2	HSPH1	ALK	ANGPTL4	CCND1	AFAP1L1	MCAM	HLA-E	HLA-DPA1	TCF7	BTLA	PDCD1	NKG7	IL2RA	TNFRSF9	IL2RB	CXCR3	NR4A1	PGK1	SDHA	ANGPT1
CXCL8	AKAP12	ITGB4	MMP2	P4HA2	CTSB	DUSP2	HSP90AA1	ARAF	AREG	CD44	SYNPO	MICAL2	HLA-F	HLA-DPB1	IL7R	CD40LG	TIGIT	GZMA	ENTPD1	TNFRSF18	IL2RG	CXCR4	NR4A3	PDHB	UQCRC1	ANGPT2
CXCR2	ALDOA	JAG1	TAGLN	PDPN	SPARC	EREG	HSPA1B	BAD	AXL	CDKN1A	S100A16	MXRA7	HLA-G	HLA-DQA1		IL2RA		GZMB	CCR4	CD27	IL32	CXCR5		PDHA1	NDUFA9	ANGPTL3
FLT1	ALDOB	NODAL	VIM	ITGA5		IL1B	HSPA6	BAK1	BEX3	CDKN1C	IPO11	PRKD3	MICA	HLA-DQA2		CD3E		CST7	ICOS	CD28	ADAM8	CXCR6		PDHA2	NDUFS4	ANGPTL4
PGF	ALDOC	PDGFRB	SERPINH1	LAMA3		PDE4B	JUN	BAX	BMP2	CDKN2A	LUZP1	QPCT	MICB	HLA-DQB1		CD47		TNFSF10	IL10RA	CD44	CD70	CCL3		PGM2	NDUFS1	ANGPTL6
CXCL5	AMPD3	PKN1	COL1A1	CDH13		PTGS2	HSP90AB1	BID	BMP6	CDKN2B	TNFAIP1	SNAP25	B2M	HLA-DRA		EOMES			TGFB1	CD48		CCL4		TPI1	NDUFA2	BAFF
KDR	ANGPTL4	RAC1	FN1	TNC		PTX3	UBB	BRAF	C3	CDKN2D	RAB13	SORBS2		HLA-DRB1		GNLY			TIGIT	ICOS		CCL5		ACSS1	NDUFS8	BMP4
ANGPT1	ANKZF1	ROCK1	TNC	MMP2		TNF	HSPA8	CASP3	CCL1	CITED2	UTRN	SUSD5		HLA-DRB5		GZMA			CTLA4	CD2		CXCL13		FBP1	SDHB	CTSD
ANGPT2	ANXA2	SORD	HTRA1	EMP3		TNFAIP3	CITED2	CASP8	CCL13	CLTB	FERMT2	TAOK3				GZMB			LAG3	SLAMF1		CXCL8		ADH1B	NNT	CTSS
TEK	ATF3	SRPX2	CD44	INHBA		IL6	UBC	CASP9	CCL16	COL1A2	MYCT1	TCF4				PRF1			HAVCR2	CD40LG		XCL1		HK2	ATP5PO	CCL2
VWF	ATP7A	STAT3	S100A4	LAMB3		G0S2	DNAJB6	CCND1	CCL2	CREG1	NES	THSD7A				IFNG			PDCD1	CD84				ADH1C	ATP5MC3	CCL5
CDH5	B3GALT6	TACSTD2	MYL9	VIM		S100A8	SOD2	CDK4	CCL20	CRYAB	STC1					CD8A								HK1	NDUFS7	RARRES2
	B4GALNT2	TGFB1	ACTG2	SEMA3C		CXCL8	BAG3	CDK6	CCL24	CXCL14	MMRN2					CD8B								HK3	ATP5F1A	CFD
	BCAN	VIM	ACTA2	CAVIN3		IL1RN	CDKN1A	CDKN1A	CCL26	CYP1B1	TCF4					FASLG								ADH4	NDUFV1	CRP
	BCL2		MYH11	ANXA5		TREM1	CEBPB	CDKN2A	CCL3	EIF2S2	MAGI1					LAMP1								PGAM2	COX5B	CXCL8
	BGN		ERG	DHRS7		OSM	FKBP4	CRABP1	CCL3L1	ESM1	MAST4					LAG3								ADH5	UQCRH	CD26
	BHLHE40		CDH2	ITGB1		NLRP3	HSPA2	CRABP2	CCL4	F3	PLXND1					CTLA4								PGAM1	NDUFA1	ESM1
	BNIP3L		HIF1A	ACTN1		IL10	HSPA5	CYCS	CCL5	FILIP1L	PHACTR2					HLA-DRA								ADH1A	ATP5F1C	S100A12
	BRS3		TGFBR1	ACKR3		AQP9	PTGES3	DDB2	CCL7	FN1	CAPNS1					TNFRSF4								ALDOC	ATP5F1B	AHSG
	BTG1		SDC1	ITGB6				E2F1	CCL8	GSN	PLXNA2					ICOS								ALDH7A1	COX7B	FGF1
	CA12		ENOPH1	IGFBP7				E2F2	CD55	GUK1	EFNB2					TNFRSF9								LDHAL6B	SDHD	FGF2
	CASP6		CAMK2N1	THBS1				E2F3	CD9	HBS1L	COL4A2					TNFRSF18								PKLR	CYCS	FGF21
	CAV1		EMP3	PTHLH				EGF	CSF1	HPS5	COX7A1													LDHAL6A	NDUFA6	FGF23
	CAVIN1		MKI67	TNFRSF6B				EGFR	CSF2	HSPA2	CD34													ENO1	NDUFAB1	LGALS3
	CAVIN3		ITGAM	PDLIM7				EML4	CSF2RB	HTATIP2	TGM2													PKM	COX8A	GCG
	CCN1		ANXA5	CAV1				ERBB2	CST4	IFI16	NID1													PFKP	ACO2	GH1
	CCN2		BMP1	DKK3				FHIT	CTNNB1	IFNG	DYSF													BPGM	ATP5MC1	HGF
	CCN5		CHD11	COL17A1				FOXO3	CTSB	IGFBP1	LAMB1													PCK2	CYC1	ICAM1
	CCNG2		FAP	LTBP1				GADD45A	CXCL1	IGFBP2	LAMC1													PCK1	NDUFB6	IGFBP1
	CDKN1A		LEF1	COL5A2				GADD45B	CXCL10	IGFBP3	FLT1													ALDH1B1	ATP5F1E	IGFBP2
	CDKN1B		IGFBP4	COL1A1				GADD45G	CXCL12	IGFBP4	CD93													ALDH2	COX5A	IGFBP3
	CDKN1C		BGN	FHL2				GRB2	CXCL16	IGFBP5	HECW2													ALDH3A1	UQCRC2	IGFBP4
	CHST2		TWIST1	TIMP3				HRAS	CXCL2	IGFBP6	ITGA5													AKR1A1	COX6A1	IGFBP6
	CHST3		MCM7	PLAU				JAK3	CXCL3	IGFBP7	FZD4													FBP2	ATP5F1D	IGFBP7
	CITED2		PRRX1	LGALS1				KRAS	CXCL8	IGSF3	BMPR2													PFKM	COX6C	IL1b
	COL5A1		COL3A1	PSMD2				MAP2K1	CXCR2	ING1	MECOM													PFKL	ATP5PF	IL6
	CP		COL1A2	CD63				MAP2K2	DKK1	IRF5	PNP													LDHC	NDUFB3	IL10
	CSRP2		POSTN	HERPUD1				MAPK1	EDN1	IRF7	RGS3													GAPDH	IDH3B	IL11
	CXCR4		DCN	TPM1				MAPK3	EGF	ISG15	VWA1													ENO3	OGDH	INS
	DCN		FBN1	SLC39A14				NRAS	EGFR	MAP1LC3B	CAV2													ENO2	NDUFB8	LEP
	DDIT3		SNAI2	C1S				PDK1	EREG	MAP2K3	RHOJ													PGAM4	SURF1	LIF
	DDIT4		PDGFRB	MMP1				PIK3CA	ESM1	MDM2	DUSP6													ADH7	COX6B1	NGAL
	DPYSL4		SPARC	EXT2				PIK3CB	ETS2	MMP1	BCL6B													ADH6	NDUFB5	MCSF
	DTNA		INHBA	COL4A2				PIK3CD	FAS	NDN	A2M													LDHB	NDUFA4	MIF
	DUSP1		COL6A2	PRSS23				PIK3R1	FGF1	NME2	SCARF1													ALDH1A3	NDUFB1	MPO
	EDN2		TNFAIP6	SLC7A8				PIK3R2	FGF2	NRG1	UACA													ALDH3B1	COX4I1	GHRL
	EFNA1		GREM1	SLC31A2				PIK3R3	FGF7	OPTN	NRP1													ALDH3B2	COX7C	GHSR
	EFNA3		CDH11	ARPC1B				PLCG1	GDF15	PEA15	ZEB1													ALDH9A1	UQCRFS1	LIPE
	EGFR		SPOCK1	APP				PLCG2	GEM	RAB13	PPIC													ALDH3A2	SDHC	LPL
	ENO1		COPZ2	MFAP2				POLK	GMFG	RAB31	ICAM2													GALM	ATP6V1F	AGT
	ENO2		THY1	MPZL1				PRKCA	HGF	RAB5B	KDR													ALDOA	COX7A2	CEBPA
	ENO3		PCOLCE	DFNA5				PRKCB	HMGB1	RABGGTA	ACVRL1													DLD	SUCLG1	FABP4
	ERO1A		PDGFRD	MT2A				PRKCG	ICAM1	RAC1	IGFBP7													DLAT	NDUFS6	FASN
	ERRFI1			MAGED2				RAF1	ICAM3	RBL2	CAVIN1													ALDOB	NDUFA7	IRS2
	ETS1			ITGA6				RARB	IGF1	RGL2	ECE1													G6PC2	FH	KLF15
	EXT1			FSTL1				RASSF1	IGFBP1	RHOB	TUBB6													LDHA	NDUFV2	PPARG
	F3			TNFRSF12A				RASSF5	IGFBP2	RRAS	CAVIN3													G6PC	OXA1L	PPARGC1A
	FAM162A			IL32				RB1	IGFBP3	S100A11	TRIOBP													PGM1	NDUFC1	RETN
	FBP1			COPB2				RXRA	IGFBP4	SERPINB2	SLC44A2													GPI	UQCR11	SRT3
	FOS			PTK7				RXRB	IGFBP5	SERPINE1	GALNT18														NDUFA5	SLC2A4
	FOSL2			OCIAD2				RXRG	IGFBP6	SMPD1	PODXL														CS	SREBF1
	FOXO3			TAX1BP3				SOS1	IGFBP7	SMURF2	PTPRG														ATP6V1G1	ACACB
	GAA			SEC13				SOS2	IL10	SOD1	TM4SF18														ATP5PB	AXIN1
	GALK1			SERPINH1				STAT3	IL13	SPARC	CDH5														HCCS	CCND1
	GAPDH			TPM4				STAT5A	IL15	STAT1	PLK2														HADHB	CDK4
	GAPDHS			MYH9				STAT5B	IL18	TES	LMO2														ATP5PD	CEBPB
	GBE1			ANXA8L1				STK4	IL1A	TFAP2A	LRRC8A														PDHA1	CEBPD
	GCK			PLOD2				TGFA	IL1B	TGFB1I1	FSCN1														NDUFA8	DKK1
	GCNT2			GALNT2				TP53	IL2	THBS1	PLEKHA1														DLD	E2F1
	GLRX			LEPREL1					IL32	TNFAIP2	LAMA4														OPA1	FABP4
	GPC1			MAGED1					IL6	TNFAIP3	DLL4														SLC25A11	FASN
	GPC3			SLC38A5					IL6ST	TP53	ESAM														ATP5ME
	GPC4			FSTL3					IL7	TSPYL5	DLC1														PDHB
	GPI			CD99					INHA	VIM	IL3RA														ATP5MF
	GRHPR			F3					IQGAP2		RHOC														NDUFB7
	GYS1			PSAP					ITGA2		NECTIN2														IDH2
	HAS1			NMRK1					ITPKA		EFNA1														MTX2
	HDLBP			FKBP9					JUN		YES1														VDAC3
	HEXA			DSG2					KITLG		TPM4														MDH1
	HK1			ECM1					LCP1		SPARC														ATP5MC2
	HK2			HTRA1					MIF		DOCK6														IMMT
	HMOX1			SERINC1					MMP1		PRSS23														MDH2
	HOXB9			CALU					MMP10		JCAD														SLC25A3
	HS3ST1			TPST1					MMP12		BCAM														ATP6V1D
	HSPA5			PLOD3					MMP13		SERPINH1														VDAC2
	IDS			IGFBP3					MMP14		GRB10														ACADM
	IER3			FRMD6					MMP2		NFIA														COX7A2L
	IGFBP1			CXCL14					MMP3		JAG1														TIMM17A
	IGFBP3			SERPINE2					MMP9		GNAI2														ATP6V1E1
	IL6			RABAC1					NAP1L4		PCDH12														NDUFA3
	ILVBL			TMED9					NRG1		PLVAP														SLC25A6
	INHA			NAGK					PAPPA		GJA1														IDH3G
	IRS2			BMP1					PECAM1		CYYR1														ACADVL
	ISG20			ESYT1					PGF		COL4A1														ETFA
	JMJD6			STON2					PIGF		INSR														TIMM9
	JUN			TAGLN					PLAT		LAMA5														IDH3A
	KDELR3			GJA1					PLAU		EHD4														TIMM8B
	KDM3A								PLAUR		PEA15														ATP6AP1
	KIF5A								PTBP1		MGLL														TIMM13
	KLF6								PTGER2																UQCRQ
	KLF7								PTGES																ABCB7
	KLHL24								RPS6KA5																VDAC1
	LALBA								SCAMP4																ATP5MG
	LARGE1								SELPLG																PHB2
	LDHA								SEMA3F																DECR1
	LDHC								SERPINB4																SUCLA2
	LOX								SERPINE1																GOT2
	LXN								SERPINE2																DLAT
	MAFF								SPP1																ATP6V1H
	MAP3K1								SPX																NDUFB2
	MIF								TIMP2																FDX1
	MT1E								TNF																HADHA
	MT2A								TNFRSF10C																ATP6V1C1
	MXI1								TNFRSF11B																MAOB
	MYH9								TNFRSF1A																NDUFB4
	NAGK								TNFRSF1B																UQCR10
	NCAN								TUBGCP2																ETFDH
	NDRG1								VEGFA																GPX4
	NDST1								VEGFC																PDHX
	NDST2								VGF																MFN2
	NEDD4L								WNT16																AIFM1
	NFIL3								WNT2																ACAA2
	NOCT																								ETFB
	NR3C1																								COX11
	P4HA1																								ECHS1
	P4HA2																								PMPCA
	PAM																								ATP6V0B
	PCK1																								SLC25A5
	PDGFB																								DLST
	PDK1																								COX15
	PDK3																								CYB5A
	PFKFB3																								ALAS1
	PFKL																								SLC25A4
	PFKP																								CPT1A
	PGAM2																								SLC25A20
	PGF																								MTRR
	PGK1																								COX17
	PGM1																								CYB5R3
	PGM2																								TOMM22
	PHKG1																								ACAT1
	PIM1																								MRPS11
	PKLR																								ATP6V0C
	PKP1																								PDK4
	PLAC8																								TIMM10
	PLAUR																								LDHA
	PLIN2																								ECI1
	PNRC1																								MRPL11
	PPARGC1A																								FXN
	PPFIA4																								MRPS12
	PPP1R15A																								COX10
	PPP1R3C																								RHOT1
	PRDX5																								ACAA1
	PRKCA																								ACADSB
	PYGM																								LDHB
	RBPJ																								MRPS30
	RORA																								ATP1B1
	RRAGD																								BDH2
	S100A4																								SLC25A12
	SAP30																								TIMM50
	SCARB1																								MRPL34
	SDC2																								ISCA1
	SDC3																								MRPL35
	SDC4																								IDH1
	SELENBP1																								HSPA9
	SERPINE1																								MRPL15
	SIAH2																								MRPS15
	SLC25A1																								TOMM70
	SLC2A1																								TCIRG1
	SLC2A3																								ISCU
	SLC2A5																								POLR2F
	SLC37A4																								NQO2
	SLC6A6																								NDUFC2
	SRPX																								MRPS22
	STBD1																								POR
	STC1																								ATP6V0E1
	STC2																								PHYH
	SULT2B1																								MPC1
	TES																								GPI
	TGFB3																								AFG3L2
	TGFBI																								HSD17B10
	TGM2																								CASP7
	TIPARP																								PRDX3
	TKTL1																								MGST3
	TMEM45A																								HTRA2
	TNFAIP3																								BCKDHA
	TPBG																								LRPPRC
	TPD52																								RETSAT
	TPI1																								ECH1
	TPST2																								RHOT2
	UGP2																								BAX
	VEGFA																								MTRF1
	VHL																								GLUD1
	VLDLR																								SUPV3L1
	WSB1																								GRPEL1
	XPNPEP1																								PDP1
	ZFP36																								ALDH6A1
	ZNF292																								OAT
