# Supplementary material for: Single‐cell transcriptomic analysis of the senescent microenvironment in bone metastasis
Source: Cell Prolif. 2024 Sep 4;58(1):e13743. doi: 10.1111/cpr.13743 (PMC11693537; doi:10.1111/cpr.13743)
Supplement: Supplementary file 7 — Table S6. Gene signatures identified in this study. [file CPR-58-e13743-s001.xlsx]

## Sheet: Sheet1
Table S6. Gene signatures identified in this study
Senescence_positive	Senescence_negative	CD4Tstr	CD4TNaive
CCL4L2	RPS27	DNAJB1	CCR7
CCL4	RPL5	HSPA1A	SELL
IGFBP2	S100A7	FOSB	LEF1
APOE	RPL27A	EGR1	TCF7
CCL3	RPLP0	JUND	IL7R
CCL3L1	AKR1C1	CD69	CD3D
JUND	GPX2	FOS	CD3E
CEBPD	YBX1	HSPH1	CD4
DUSP1	RPL21	HSP90AA1
FOS	IGKC	HSPA1B
C1QB	AKR1C3	DNAJA1
CXCL8	AZGP1	NR4A1
C1QA	RPL4	HSPA6
CXCL2	EEF1A1	DUSP2
IER3	STMN1	TNF
IGFBP3	RPS20	NFKBIA
CXCL3	TUBB	JUN
CTSD	H3F3A	DUSP1
CXCL1	AKR1C2	ATF3
FOSB	EEF1G	ZFP36
S100A4	RPL7	GADD45B
C1QC	RPL13A	HSP90AB1
DNAJB1	CDKN2A	PPP1R15A
CD81	RPS17	CCL4L2
NFKBIA	RPL31	CCL20
TNFAIP3	SCGB1A1	RGCC
CD55	SCGB3A1	CCL3L1
TSC22D3	RPS6	JUNB
ZFP36	SFTPC	TNFAIP3
CST5	FABP7	HSPD1
		APOE
		HSPE1
		IER2
		UBE2S
		BTG2
		ANXA1
		TNFSF9
		UBB
		AC020916.1
		HSPA8
		LMNA
		KLF2
		IFNG
		CD83
		SAT1
		DNAJB4
		NR4A2
		KDM6B
		IER3
		C1QA
		CD3D
		CD3E
		CD4
