# Supplementary material for: Single‐cell transcriptomic analysis of the senescent microenvironment in bone metastasis
Source: Cell Prolif. 2024 Sep 4;58(1):e13743. doi: 10.1111/cpr.13743 (PMC11693537; doi:10.1111/cpr.13743)
Supplement: Supplementary file 8 — Table S7. Differentially expressed genes across cell clusters of endothelial cells. [file CPR-58-e13743-s008.xlsx]

## Sheet: Sheet1
Table S7. Differentially expressed genes across cell clusters of endothelial cells
gene	avg_log2FC	pvals	pvals_adj	pct.1	pct.2	cluster
DKK2	2.34506	3.62969e-98	5.49063e-94	0.5	0.013306	AECs
GJA5	2.12119	3.0888e-80	1.55747e-76	0.6	0.0562948	AECs
FBLN5	1.91274	3.76682e-85	2.84904e-81	0.470588	0.0184237	AECs
FN1	1.7485	4.39317e-18	1.20828e-15	0.658824	0.374616	AECs
ENPP2	1.70202	3.18759e-30	2.53782e-27	0.629412	0.222108	AECs
MT1E	1.673	2.85719e-11	2.96033e-09	0.405882	0.198567	AECs
DEPP1	1.60162	3.21533e-26	2.11471e-23	0.794118	0.398158	AECs
IGFBP3	1.58309	8.3871e-37	1.40968e-33	0.717647	0.247697	AECs
PLPP1	1.52206	1.74751e-27	1.20157e-24	0.688235	0.338792	AECs
IDO1	1.47871	6.36665e-24	3.43958e-21	0.388235	0.0972364	AECs
MT1M	1.4745	3.83982e-15	7.7641e-13	0.376471	0.135107	AECs
CXCL2	1.46606	3.8888e-23	1.83831e-20	0.435294	0.126919	AECs
ADAMTS1	1.45111	3.88999e-20	1.40104e-17	0.541176	0.224156	AECs
SRGN	1.41298	2.99016e-35	4.11201e-32	0.888235	0.534289	AECs
GJA4	1.39357	1.13613e-40	2.86437e-37	0.441176	0.0716479	AECs
CXCL12	1.35926	5.2696e-15	1.03524e-12	0.335294	0.110542	AECs
LINC00551	1.33165	2.0047e-39	4.33215e-36	0.247059	0.013306	AECs
EFNB2	1.32728	1.52378e-36	2.30503e-33	0.776471	0.32651	AECs
KCTD12	1.30046	2.47419e-22	1.1008e-19	0.647059	0.314227	AECs
ASRGL1	1.24917	9.25858e-23	4.24408e-20	0.441176	0.141249	AECs
BGN	1.23894	3.2773e-18	9.53378e-16	0.523529	0.229273	AECs
CLDN5	1.23366	2.33024e-29	1.76248e-26	1	0.713408	AECs
SOX17	1.21231	1.84199e-21	7.73996e-19	0.517647	0.192426	AECs
CTNNAL1	1.20941	5.43942e-19	1.82849e-16	0.564706	0.261003	AECs
SAT1	1.20013	1.84576e-08	1.09924e-06	0.682353	0.578301	AECs
LTBP4	1.18766	1.16343e-33	1.25708e-30	0.341176	0.0522006	AECs
HEY1	1.16702	1.01185e-31	9.00364e-29	0.641176	0.205732	AECs
MT2A	1.15135	2.91506e-06	8.57901e-05	0.764706	0.644831	AECs
CNIH4	1.1307	0.00218677	0.0161836	0.435294	0.303992	AECs
TMEM100	1.12074	3.94078e-18	1.10393e-15	0.429412	0.142272	AECs
MT1A	1.07775	1.1086e-09	8.34316e-08	0.123529	0.0255885	AECs
CLDN10	1.07532	2.55932e-34	3.22623e-31	0.182353	0.00511771	AECs
NPR3	1.07239	8.80885e-26	5.33006e-23	0.388235	0.0900716	AECs
DLL4	1.07149	1.14201e-20	4.21346e-18	0.558824	0.221085	AECs
SEMA3G	1.07073	9.2792e-49	2.80733e-45	0.482353	0.0675537	AECs
EGFL8	1.02307	3.22584e-37	6.09966e-34	0.441176	0.0818833	AECs
LPL	1.01918	7.89905e-21	3.14444e-18	0.176471	0.0194473	AECs
ARL15	1.00428	1.47641e-23	7.44453e-21	0.464706	0.151484	AECs
PPP1R14A	0.993768	3.35322e-32	3.17026e-29	0.258824	0.0255885	AECs
CHL1	0.992394	3.17227e-24	1.77729e-21	0.2	0.0204708	AECs
FBLIM1	0.9846	4.84535e-34	5.63812e-31	0.523529	0.134084	AECs
PROCR	0.978495	4.76858e-16	1.03049e-13	0.511765	0.23132	AECs
THSD7A	0.967167	1.11103e-19	3.9085e-17	0.517647	0.208802	AECs
PCSK5	0.960022	2.50639e-51	9.47856e-48	0.347059	0.024565	AECs
NUDT4	0.94605	3.53834e-19	1.21647e-16	0.482353	0.186285	AECs
LEPR	0.945839	1.87897e-23	9.16876e-21	0.505882	0.163767	AECs
MECOM	0.933117	2.97399e-21	1.21588e-18	0.547059	0.224156	AECs
IL33	0.931473	9.73815e-14	1.51865e-11	0.505882	0.24565	AECs
STMN1	0.915088	5.69495e-12	6.89181e-10	0.576471	0.330604	AECs
PLLP	0.896338	4.16115e-33	4.19638e-30	0.5	0.11566	AECs
ID1	0.896307	6.1399e-13	8.68021e-11	0.782353	0.520983	AECs
FOSB	0.887027	0.00175446	0.0137402	0.435294	0.335722	AECs
NRARP	0.879173	3.69267e-08	2.04612e-06	0.347059	0.176049	AECs
JAM2	0.878705	3.25377e-18	9.53378e-16	0.676471	0.359263	AECs
MT1X	0.873792	1.90503e-07	8.35289e-06	0.447059	0.256909	AECs
ARGLU1	0.872357	3.7952e-18	1.08321e-15	0.841176	0.579324	AECs
SERPINE2	0.847089	4.72089e-26	2.97554e-23	0.247059	0.0337769	AECs
MMP2	0.829212	7.35664e-11	6.86937e-09	0.523529	0.293756	AECs
RNF144B	0.828259	1.39775e-16	3.20359e-14	0.388235	0.12999	AECs
RHOB	0.807653	1.51416e-12	2.08225e-10	0.788235	0.570113	AECs
IER2	0.802794	1.02737e-06	3.64812e-05	0.676471	0.514841	AECs
CYP1B1	0.801457	5.46365e-11	5.23093e-09	0.229412	0.0716479	AECs
FAM107A	0.800256	1.87147e-12	2.50529e-10	0.517647	0.256909	AECs
NRN1	0.798644	3.36112e-10	2.90536e-08	0.447059	0.225179	AECs
CFH	0.797491	1.97215e-11	2.1158e-09	0.370588	0.160696	AECs
SRP14	0.791086	6.09365e-12	7.31577e-10	0.888235	0.791198	AECs
ICAM2	0.783725	2.33071e-10	2.03796e-08	0.735294	0.484135	AECs
SLC9A3R2	0.777875	3.38938e-10	2.91313e-08	0.705882	0.507677	AECs
TFPI	0.771482	2.15155e-12	2.80574e-10	0.747059	0.456499	AECs
IFNGR1	0.765341	9.21217e-12	1.0557e-09	0.723529	0.441146	AECs
PDCD4	0.763537	1.03291e-16	2.44137e-14	0.529412	0.233367	AECs
TUSC3	0.759563	4.49578e-18	1.21442e-15	0.411765	0.135107	AECs
SRPX	0.754635	9.67598e-08	4.70542e-06	0.3	0.142272	AECs
F8	0.752244	7.05828e-12	8.27679e-10	0.323529	0.120778	AECs
SRSF7	0.739896	9.61708e-05	0.00149514	0.594118	0.443193	AECs
OCIAD2	0.737072	1.85632e-16	4.1368e-14	0.570588	0.271238	AECs
IGFBP2	0.73674	4.14623e-11	4.04645e-09	0.376471	0.165814	AECs
CPM	0.734672	6.55676e-19	2.15617e-16	0.347059	0.0972364	AECs
MMRN2	0.731837	2.67933e-15	5.55209e-13	0.688235	0.406346	AECs
ARC	0.730484	5.59212e-18	1.48407e-15	0.188235	0.0286592	AECs
HEG1	0.725216	8.1222e-13	1.13764e-10	0.641176	0.371546	AECs
POMP	0.720123	1.17277e-14	2.19018e-12	0.858824	0.647902	AECs
BHLHE40	0.720008	1.4984e-11	1.63067e-09	0.582353	0.302968	AECs
HES4	0.718804	8.90373e-16	1.897e-13	0.376471	0.131013	AECs
ATP1A1	0.715751	4.89793e-15	9.74882e-13	0.705882	0.42477	AECs
IFITM1	0.714604	3.80888e-10	3.23176e-08	0.488235	0.25998	AECs
MGP	0.714154	5.16725e-10	4.15771e-08	0.882353	0.65609	AECs
PIK3C2B	0.710543	1.86592e-18	5.88038e-16	0.417647	0.141249	AECs
A2M	0.696874	1.75624e-12	2.37202e-10	0.894118	0.758444	AECs
LIMA1	0.695763	4.66524e-14	7.75507e-12	0.541176	0.268168	AECs
DUSP1	0.689529	2.72528e-07	1.14197e-05	0.829412	0.682702	AECs
JAG2	0.684765	2.4173e-13	3.58495e-11	0.470588	0.216991	AECs
JAG1	0.676809	1.11091e-06	3.92388e-05	0.388235	0.222108	AECs
EXOC6	0.676502	2.22586e-14	4.0567e-12	0.376471	0.138178	AECs
CSRNP1	0.661898	5.61847e-10	4.49227e-08	0.423529	0.203685	AECs
NR4A1	0.66047	7.83324e-07	2.91139e-05	0.505882	0.318321	AECs
LRRC32	0.658479	2.32411e-06	7.15019e-05	0.352941	0.197544	AECs
TLE5	0.655343	3.47878e-10	2.97308e-08	0.652941	0.413511	AECs
PPA1	0.65478	3.92603e-10	3.2994e-08	0.611765	0.388946	AECs
DBNDD2	0.65416	1.24336e-13	1.89984e-11	0.270588	0.0788127	AECs
STARD3	0.653924	1.72796e-05	0.000375019	0.329412	0.191402	AECs
AC004889.1	0.650595	7.00002e-31	5.88273e-28	0.376471	0.0685773	AECs
NACC2	0.641443	8.53657e-07	3.11163e-05	0.205882	0.0808598	AECs
RELL1	0.640662	5.28657e-12	6.44919e-10	0.529412	0.281474	AECs
DDIT4	0.639004	2.39411e-08	1.37181e-06	0.752941	0.586489	AECs
LTC4S	0.637948	1.00584e-07	4.84565e-06	0.329412	0.162743	AECs
FLT1	0.636005	2.21216e-09	1.58594e-07	0.723529	0.497441	AECs
ATP2A3	0.635643	1.88576e-14	3.47877e-12	0.211765	0.0470829	AECs
ELN	0.635439	3.05688e-14	5.37691e-12	0.247059	0.0655067	AECs
LPCAT2	0.632691	2.67961e-14	4.82552e-12	0.352941	0.125896	AECs
SLC45A4	0.628835	1.38528e-27	9.9786e-25	0.235294	0.0255885	AECs
HMOX2	0.622902	1.07129e-15	2.25074e-13	0.458824	0.17912	AECs
VCAM1	0.621995	0.0023309	0.0170089	0.194118	0.107472	AECs
GPX3	0.618716	9.11589e-09	5.74567e-07	0.611765	0.355169	AECs
BST2	0.604996	5.89593e-11	5.60929e-09	0.817647	0.601842	AECs
ID3	0.603805	1.04723e-07	4.9973e-06	0.823529	0.632549	AECs
CAVIN3	0.602635	3.5226e-12	4.33223e-10	0.676471	0.396111	AECs
PIK3R3	0.599692	8.16373e-10	6.43191e-08	0.541176	0.299898	AECs
CLEC14A	0.598639	8.15841e-11	7.57131e-09	0.858824	0.710338	AECs
PALLD	0.59587	2.69569e-18	8.15553e-16	0.241176	0.0481064	AECs
QSOX1	0.594742	9.66649e-12	1.09944e-09	0.405882	0.174002	AECs
EMP1	0.591531	3.12622e-06	9.07684e-05	0.729412	0.530194	AECs
SULF1	0.588336	3.5054e-12	4.33223e-10	0.1	0.011259	AECs
TMSB10	0.586211	1.8596e-16	4.1368e-14	0.994118	0.979529	AECs
ADORA2A	0.581201	8.6062e-24	4.48917e-21	0.311765	0.0603889	AECs
MIDN	0.580896	1.46381e-09	1.09079e-07	0.505882	0.272262	AECs
AC020916.1	0.580163	7.67224e-06	0.00019255	0.429412	0.270215	AECs
VMP1	0.57758	1.03559e-05	0.000245155	0.576471	0.397134	AECs
SSTR1	0.574904	1.12228e-20	4.21346e-18	0.147059	0.011259	AECs
STOM	0.573222	1.48442e-11	1.62716e-09	0.811765	0.640737	AECs
HBEGF	0.572267	3.98462e-11	3.93956e-09	0.394118	0.174002	AECs
PTPRB	0.571808	1.68011e-13	2.51633e-11	0.770588	0.509724	AECs
SMAD7	0.570721	2.01915e-12	2.67928e-10	0.352941	0.138178	AECs
FBLN2	0.566483	1.94677e-05	0.000415944	0.170588	0.0726714	AECs
MEIS2	0.565755	4.05239e-06	0.000114154	0.229412	0.103378	AECs
ASS1	0.56354	4.95412e-07	1.95159e-05	0.241176	0.106448	AECs
EGR3	0.563324	4.15871e-08	2.27108e-06	0.247059	0.0992835	AECs
SNAP23	0.562635	7.4286e-07	2.78149e-05	0.482353	0.286592	AECs
ICAM1	0.561959	2.38895e-05	0.000494359	0.364706	0.199591	AECs
SYNJ2	0.561311	1.05513e-20	4.09254e-18	0.352941	0.0941658	AECs
NAXE	0.560273	0.00242348	0.0175398	0.229412	0.141249	AECs
GNAS	0.560252	0.000402006	0.00458608	0.717647	0.60696	AECs
VEGFC	0.55768	3.60137e-17	8.78676e-15	0.382353	0.123849	AECs
SOX4	0.557539	0.000636938	0.00647947	0.494118	0.392016	AECs
KCNJ2	0.556479	3.72533e-16	8.16711e-14	0.252941	0.0603889	AECs
BMX	0.551382	3.49086e-17	8.65676e-15	0.176471	0.0266121	AECs
SHE	0.547464	1.64049e-10	1.45121e-08	0.388235	0.176049	AECs
PLAC9	0.530196	0.000154152	0.00218543	0.147059	0.0655067	AECs
GMNN	0.530119	2.54404e-12	3.23393e-10	0.235294	0.0685773	AECs
PTPRM	0.529123	1.51737e-10	1.35019e-08	0.552941	0.320368	AECs
PREX2	0.527382	7.35854e-08	3.72283e-06	0.429412	0.241556	AECs
SULT1B1	0.525601	4.62516e-25	2.69096e-22	0.158824	0.00921187	AECs
C19orf33	0.522209	2.03441e-07	8.79273e-06	0.205882	0.0798362	AECs
FNBP1	0.521365	3.41841e-09	2.3612e-07	0.282353	0.111566	AECs
HERPUD1	0.521078	1.77184e-09	1.30744e-07	0.611765	0.363357	AECs
RAPGEF1	0.518071	1.29094e-07	5.8643e-06	0.358824	0.187308	AECs
MCTP1	0.516085	6.86208e-08	3.51873e-06	0.423529	0.227226	AECs
STC1	0.512256	1.3331e-07	6.03766e-06	0.488235	0.275333	AECs
RFK	0.510463	4.86559e-10	3.95708e-08	0.376471	0.170931	AECs
TMBIM1	0.509692	2.6514e-10	2.30504e-08	0.411765	0.189355	AECs
UNC5B	0.503496	3.6473e-11	3.65382e-09	0.323529	0.120778	AECs
SULF2	0.503386	8.16269e-09	5.21e-07	0.511765	0.292733	AECs
OAZ2	0.500493	4.69531e-11	4.52394e-09	0.576471	0.327533	AECs
TMED1	0.498887	3.35863e-05	0.000648863	0.270588	0.139202	AECs
EGR1	0.497492	1.76519e-06	5.70555e-05	0.505882	0.30911	AECs
YBX3	0.495637	4.38158e-08	2.37563e-06	0.7	0.482088	AECs
EPAS1	0.494689	3.46873e-12	4.33223e-10	0.888235	0.697032	AECs
NOTCH4	0.49121	1.42842e-10	1.27856e-08	0.694118	0.426817	AECs
ALDH2	0.485975	2.03082e-05	0.000432678	0.376471	0.226203	AECs
AIF1L	0.479468	7.66385e-14	1.20761e-11	0.276471	0.0829069	AECs
FBN1	0.47619	2.95516e-09	2.06957e-07	0.429412	0.221085	AECs
ARID5A	0.475973	1.23658e-07	5.68758e-06	0.347059	0.172979	AECs
IFI27	0.46976	4.12628e-10	3.44852e-08	0.988235	0.894575	AECs
S1PR1	0.466995	1.01537e-08	6.32079e-07	0.664706	0.462641	AECs
MAFF	0.463316	7.82669e-06	0.00019537	0.311765	0.172979	AECs
ANXA3	0.463313	3.14981e-13	4.62594e-11	0.188235	0.0409417	AECs
TNFRSF1B	0.461643	2.0069e-09	1.46659e-07	0.370588	0.172979	AECs
SELENOW	0.461197	1.95226e-06	6.20416e-05	0.752941	0.60696	AECs
RALB	0.46114	3.08036e-08	1.71943e-06	0.470588	0.262027	AECs
MARK3	0.460663	0.00558232	0.0322181	0.264706	0.175026	AECs
MMP28	0.460548	9.18306e-15	1.75838e-12	0.347059	0.11259	AECs
SCAMP3	0.458813	0.000918248	0.00855907	0.241176	0.142272	AECs
RND1	0.458623	0.00245898	0.0177039	0.188235	0.107472	AECs
FAM89A	0.457847	8.95559e-08	4.45629e-06	0.282353	0.127943	AECs
NOMO1	0.457142	2.72211e-17	6.8629e-15	0.288235	0.0726714	AECs
AGPAT1	0.456873	3.41462e-11	3.46286e-09	0.341176	0.137155	AECs
PPM1D	0.455884	1.06514e-09	8.14885e-08	0.252941	0.0910952	AECs
SLC2A3	0.455805	0.00631336	0.0351887	0.570588	0.474923	AECs
STX12	0.455011	4.09812e-09	2.76751e-07	0.5	0.271238	AECs
IFI6	0.454563	4.69982e-07	1.86599e-05	0.635294	0.430911	AECs
LGALS3BP	0.454475	8.35965e-11	7.71076e-09	0.170588	0.0419652	AECs
DHRS3	0.454365	3.03611e-14	5.37691e-12	0.417647	0.160696	AECs
ADAM15	0.453042	1.16442e-05	0.000268919	0.582353	0.41044	AECs
ATP13A3	0.450108	4.5956e-13	6.62072e-11	0.252941	0.073695	AECs
FOXF1	0.447878	2.52477e-08	1.44121e-06	0.223529	0.0798362	AECs
KLF4	0.444823	4.99076e-06	0.000136027	0.511765	0.319345	AECs
THYN1	0.443739	1.01321e-07	4.86564e-06	0.305882	0.140225	AECs
RABGAP1	0.440895	1.65212e-09	1.22508e-07	0.358824	0.160696	AECs
PAPSS2	0.440877	9.51091e-11	8.66696e-09	0.317647	0.118731	AECs
RASD1	0.439419	0.000166142	0.00232277	0.135294	0.0573183	AECs
TSC22D2	0.438145	3.61504e-05	0.000693968	0.258824	0.137155	AECs
GLUL	0.437881	4.29389e-09	2.88683e-07	0.505882	0.273286	AECs
TM4SF1	0.437292	7.4043e-06	0.000187928	0.876471	0.800409	AECs
TSPAN2	0.436739	7.73531e-12	9.00093e-10	0.264706	0.0829069	AECs
IFI27L2	0.435981	4.66068e-10	3.83164e-08	0.452941	0.221085	AECs
PEMT	0.435488	1.7203e-07	7.63139e-06	0.241176	0.100307	AECs
SPRY4	0.433164	7.3915e-06	0.000187918	0.3	0.158649	AECs
CAPZA2	0.43252	6.83989e-09	4.47422e-07	0.694118	0.465711	AECs
MAP4	0.431961	2.51619e-09	1.7954e-07	0.552941	0.320368	AECs
S100A4	0.431913	4.59336e-06	0.000126105	0.458824	0.274309	AECs
MAST4	0.431528	1.23991e-10	1.12312e-08	0.5	0.25998	AECs
PLOD1	0.431038	2.25353e-07	9.65697e-06	0.4	0.214944	AECs
GRASP	0.429654	1.2499e-06	4.30688e-05	0.376471	0.200614	AECs
CHSY1	0.429052	1.99115e-08	1.17656e-06	0.441176	0.234391	AECs
PNRC1	0.428121	2.08469e-06	6.55616e-05	0.588235	0.39304	AECs
KCNN3	0.426896	1.28933e-06	4.4226e-05	0.311765	0.155578	AECs
THEM6	0.422004	3.89972e-11	3.88099e-09	0.252941	0.0808598	AECs
SOCS2	0.419751	0.00186123	0.0142846	0.376471	0.256909	AECs
REPIN1	0.419659	3.48416e-07	1.42832e-05	0.258824	0.113613	AECs
EDN1	0.419369	7.00646e-08	3.56857e-06	0.535294	0.31218	AECs
CCN1	0.417518	6.25259e-07	2.419e-05	0.5	0.301945	AECs
IL11RA	0.416954	3.86829e-14	6.57479e-12	0.158824	0.0266121	AECs
UQCRQ	0.416356	2.54909e-06	7.6813e-05	0.735294	0.534289	AECs
TSC22D1	0.414952	6.52567e-05	0.00111794	0.717647	0.579324	AECs
RBP7	0.41395	2.28029e-05	0.000477518	0.370588	0.225179	AECs
ZDHHC21	0.41341	3.22464e-06	9.32679e-05	0.188235	0.0767656	AECs
HOXA5	0.41331	4.12349e-05	0.000770074	0.2	0.0921187	AECs
FABP4	0.409714	0.00112059	0.00987253	0.223529	0.126919	AECs
ADGRG1	0.409471	5.2344e-08	2.80783e-06	0.470588	0.265097	AECs
AC004540.1	0.409431	5.74066e-05	0.00100392	0.147059	0.0603889	AECs
GABARAPL2	0.408657	5.03596e-06	0.000136766	0.682353	0.5261	AECs
MCL1	0.405061	0.000123941	0.00184351	0.594118	0.436029	AECs
SLC26A2	0.4049	8.46403e-09	5.36228e-07	0.4	0.195496	AECs
EVL	0.404313	8.05522e-10	6.37965e-08	0.382353	0.170931	AECs
MPZL1	0.402394	6.80617e-07	2.58038e-05	0.329412	0.168884	AECs
TM6SF1	0.399928	1.52562e-13	2.3078e-11	0.258824	0.0706244	AECs
SLC1A4	0.399177	5.64244e-10	4.49227e-08	0.176471	0.0481064	AECs
PTTG1IP	0.398766	1.13402e-08	6.97331e-07	0.711765	0.489253	AECs
PCMTD1	0.397562	1.76497e-07	7.78386e-06	0.511765	0.310133	AECs
MX1	0.39706	3.56824e-05	0.000685855	0.276471	0.14739	AECs
ALPL	0.396958	2.86274e-12	3.60872e-10	0.170588	0.0368475	AECs
ARHGAP4	0.396788	1.87152e-17	4.88113e-15	0.294118	0.0726714	AECs
LAP3	0.396756	1.66262e-05	0.0003645	0.564706	0.384852	AECs
ADIPOR2	0.396538	3.43378e-11	3.46286e-09	0.435294	0.195496	AECs
AKT1	0.396141	2.78897e-06	8.30487e-05	0.305882	0.155578	AECs
EPS15L1	0.396087	0.000589527	0.00610807	0.117647	0.0501535	AECs
ABCC4	0.394238	2.45906e-07	1.04489e-05	0.2	0.0757421	AECs
MSX1	0.394094	5.93753e-11	5.61356e-09	0.270588	0.0931423	AECs
DST	0.39306	1.18549e-06	4.1225e-05	0.435294	0.249744	AECs
KLF2	0.392668	0.00429084	0.0264971	0.523529	0.406346	AECs
SRP72	0.392654	9.70316e-08	4.70542e-06	0.447059	0.257932	AECs
NXN	0.391624	1.73908e-11	1.87908e-09	0.294118	0.106448	AECs
HIST1H2AC	0.390605	2.80121e-05	0.000559022	0.258824	0.13306	AECs
PAK4	0.390458	4.42356e-05	0.000808155	0.2	0.0951894	AECs
ABI3BP	0.390355	6.5845e-11	6.18657e-09	0.111765	0.0174002	AECs
IER5L	0.390104	6.51137e-07	2.49994e-05	0.3	0.145343	AECs
ZFP36L2	0.390068	5.78193e-06	0.000153444	0.564706	0.362334	AECs
PHLDA2	0.38994	4.18242e-14	7.02972e-12	0.258824	0.0706244	AECs
H3F3B	0.389913	9.23392e-06	0.000222069	0.888235	0.807574	AECs
MEDAG	0.388788	4.75635e-17	1.14205e-14	0.176471	0.0266121	AECs
MYCT1	0.388621	2.37886e-06	7.26705e-05	0.505882	0.318321	AECs
SLC20A1	0.388204	1.60599e-05	0.000354136	0.347059	0.198567	AECs
UXS1	0.387784	1.98096e-07	8.58623e-06	0.288235	0.13306	AECs
GATA6	0.38747	3.59129e-13	5.2236e-11	0.158824	0.0286592	AECs
ERO1A	0.386876	0.000285194	0.00354489	0.258824	0.145343	AECs
C12orf57	0.386645	8.90729e-08	4.44689e-06	0.694118	0.471853	AECs
TMC6	0.386614	9.40499e-10	7.33347e-08	0.247059	0.0859775	AECs
CEP131	0.386499	1.31776e-16	3.06674e-14	0.152941	0.0194473	AECs
GUCY1A1	0.386197	8.29897e-19	2.67103e-16	0.152941	0.0153531	AECs
TSPAN7	0.386089	0.000137385	0.00199829	0.511765	0.350051	AECs
SWAP70	0.385947	9.7051e-08	4.70542e-06	0.594118	0.379734	AECs
HPCAL1	0.385305	2.4304e-07	1.03562e-05	0.447059	0.247697	AECs
STARD3NL	0.385138	4.00699e-05	0.000754665	0.305882	0.176049	AECs
INSR	0.38418	0.000182244	0.00250392	0.576471	0.438076	AECs
PKIG	0.383805	1.94872e-07	8.49517e-06	0.564706	0.36131	AECs
TUBB	0.382594	9.32873e-07	3.35192e-05	0.735294	0.520983	AECs
EFCAB14	0.38158	8.10392e-08	4.07269e-06	0.435294	0.238485	AECs
ZFP36	0.377834	1.85283e-05	0.000398688	0.805882	0.614125	AECs
ABL2	0.377726	2.93727e-07	1.22066e-05	0.458824	0.267144	AECs
AZIN1	0.376214	3.35337e-11	3.42746e-09	0.341176	0.136131	AECs
C1R	0.374685	5.56296e-08	2.95266e-06	0.288235	0.124872	AECs
PODXL	0.370988	7.32928e-05	0.00121332	0.611765	0.444217	AECs
TOX2	0.370592	8.24201e-12	9.51732e-10	0.211765	0.0562948	AECs
FLNB	0.370576	5.5118e-08	2.93581e-06	0.511765	0.292733	AECs
ATP5PF	0.370536	1.25728e-06	4.32247e-05	0.717647	0.55783	AECs
GFOD1	0.370417	6.83071e-09	4.47422e-07	0.441176	0.232344	AECs
PGRMC2	0.370199	3.08044e-09	2.14736e-07	0.376471	0.177073	AECs
PALMD	0.369873	1.62859e-06	5.32087e-05	0.635294	0.428864	AECs
RILPL2	0.369667	1.401e-09	1.04915e-07	0.464706	0.239509	AECs
TAGLN2	0.369455	2.04149e-05	0.000433731	0.870588	0.729785	AECs
HS6ST1	0.369114	1.01746e-05	0.00024162	0.105882	0.0317298	AECs
OCLN	0.368681	5.59562e-05	0.000985389	0.111765	0.0388946	AECs
SLCO4A1	0.367814	9.93104e-06	0.000236578	0.247059	0.119754	AECs
SDC3	0.367715	3.41457e-14	5.93703e-12	0.223529	0.0522006	AECs
CD151	0.36737	1.38241e-05	0.000310725	0.694118	0.518936	AECs
TGM2	0.366627	4.01883e-06	0.00011359	0.635294	0.432958	AECs
ACE	0.36617	4.13467e-11	4.04645e-09	0.541176	0.258956	AECs
MKNK2	0.36585	8.66341e-06	0.000211033	0.364706	0.205732	AECs
CUBN	0.365326	5.07748e-14	8.22313e-12	0.217647	0.0511771	AECs
HNRNPU	0.363572	0.00107606	0.0095694	0.658824	0.493347	AECs
ITSN2	0.362939	8.1401e-08	4.07733e-06	0.382353	0.197544	AECs
LMCD1	0.361701	6.87433e-05	0.00116188	0.5	0.338792	AECs
LPP	0.361429	2.14511e-05	0.0004532	0.447059	0.284545	AECs
NEDD9	0.361182	8.21526e-06	0.000203392	0.552941	0.374616	AECs
ABRACL	0.360545	3.03179e-08	1.71094e-06	0.458824	0.243603	AECs
APOL3	0.360498	1.43802e-05	0.000321315	0.335294	0.183214	AECs
DHX30	0.360425	1.15954e-06	4.0509e-05	0.311765	0.149437	AECs
BTG2	0.359933	0.001684	0.01336	0.411765	0.288639	AECs
NCKAP5L	0.358906	2.7167e-05	0.000545757	0.176471	0.0757421	AECs
MRPL33	0.358889	1.29304e-06	4.42531e-05	0.676471	0.470829	AECs
LIMCH1	0.358631	1.86101e-06	5.95168e-05	0.382353	0.21392	AECs
MEAF6	0.3581	0.000200798	0.00268566	0.364706	0.225179	AECs
CYYR1	0.357887	3.34392e-07	1.37455e-05	0.629412	0.419652	AECs
F11R	0.357787	6.8916e-09	4.47422e-07	0.435294	0.221085	AECs
P2RY1	0.35773	2.93586e-06	8.62345e-05	0.211765	0.0900716	AECs
C4orf48	0.354879	3.96922e-05	0.000750317	0.364706	0.211873	AECs
RGS3	0.353855	3.51746e-07	1.43807e-05	0.494118	0.289662	AECs
ERG28	0.351635	1.28135e-10	1.15375e-08	0.317647	0.119754	AECs
SOX18	0.351292	0.000162693	0.00228087	0.482353	0.333675	AECs
PPP1CB	0.34946	7.31898e-06	0.000186567	0.564706	0.385875	AECs
ADD1	0.349294	2.04125e-08	1.20148e-06	0.494118	0.283521	AECs
SRPK2	0.347031	2.34424e-05	0.000487776	0.335294	0.188332	AECs
RBM22	0.34541	0.00222422	0.0164046	0.294118	0.187308	AECs
CTDSPL	0.344832	9.62733e-10	7.46834e-08	0.164706	0.0429887	AECs
GRPEL2	0.344345	1.31465e-06	4.47898e-05	0.258824	0.117707	AECs
ADGRG6	0.343915	5.0962e-06	0.000138154	0.141176	0.04913	AECs
ITGAV	0.343773	8.47217e-09	5.36228e-07	0.405882	0.19652	AECs
SPOCK2	0.342338	8.27816e-10	6.48827e-08	0.247059	0.0818833	AECs
MYLIP	0.342021	1.237e-07	5.68758e-06	0.305882	0.143296	AECs
FTH1	0.340362	6.27081e-08	3.27704e-06	0.970588	0.920164	AECs
SDCBP	0.339969	0.00113868	0.00997384	0.694118	0.524053	AECs
ARRDC2	0.338462	5.64475e-05	0.000989968	0.341176	0.19652	AECs
POGLUT1	0.337815	0.00106699	0.00952795	0.194118	0.107472	AECs
MAGEH1	0.337632	2.88742e-05	0.000574053	0.252941	0.127943	AECs
TCEAL9	0.336133	9.43615e-06	0.000226213	0.570588	0.385875	AECs
CCNY	0.336002	2.68549e-07	1.12843e-05	0.382353	0.200614	AECs
IFITM3	0.335836	6.58136e-08	3.40946e-06	0.976471	0.949846	AECs
TBC1D1	0.335377	4.59715e-07	1.84459e-05	0.352941	0.183214	AECs
MAP1B	0.335062	0.00103623	0.0093415	0.335294	0.224156	AECs
CPSF2	0.334645	1.20416e-05	0.00027599	0.229412	0.107472	AECs
ATP8A1	0.33343	7.91204e-09	5.07142e-07	0.152941	0.0409417	AECs
APBB1	0.333355	3.40391e-06	9.78915e-05	0.141176	0.0481064	AECs
CWC27	0.333327	0.000160873	0.00225954	0.211765	0.108495	AECs
AIDA	0.332744	2.86647e-06	8.48815e-05	0.394118	0.218014	AECs
GLIPR2	0.332241	8.14154e-15	1.57894e-12	0.2	0.0409417	AECs
SMIM26	0.331833	1.3243e-05	0.000300341	0.488235	0.307062	AECs
NPTN	0.331215	1.14977e-11	1.27886e-09	0.388235	0.162743	AECs
ATP2A2	0.331193	0.00029465	0.00362078	0.364706	0.238485	AECs
SUMF1	0.330274	0.00229435	0.0168126	0.129412	0.0644831	AECs
PRKX	0.329783	4.60094e-10	3.80334e-08	0.276471	0.100307	AECs
AQP1	0.329714	0.000463094	0.00509101	0.817647	0.672467	AECs
ARSD	0.329623	0.00436483	0.0268401	0.141176	0.0747185	AECs
LTBP1	0.328829	1.79018e-07	7.87213e-06	0.323529	0.151484	AECs
AP1S2	0.328583	1.72532e-06	5.60063e-05	0.511765	0.322416	AECs
THBD	0.326738	0.000110686	0.00167268	0.494118	0.332651	AECs
MRPL17	0.326381	2.28231e-05	0.000477518	0.505882	0.348004	AECs
HSD17B12	0.326318	1.45655e-06	4.90718e-05	0.458824	0.270215	AECs
PDLIM5	0.326162	3.3404e-07	1.37455e-05	0.488235	0.283521	AECs
CDKN1C	0.326113	6.50159e-06	0.000168696	0.270588	0.132037	AECs
SCRN2	0.326008	0.00177608	0.0138137	0.223529	0.12999	AECs
CYSTM1	0.32591	2.3692e-07	1.0124e-05	0.441176	0.248721	AECs
IFRD1	0.325555	0.000828619	0.00793324	0.335294	0.212897	AECs
AKR1B1	0.325474	2.27548e-08	1.31379e-06	0.358824	0.169908	AECs
SPOP	0.32507	0.00092532	0.00861373	0.347059	0.224156	AECs
EFNA1	0.324391	9.74282e-06	0.000232827	0.541176	0.355169	AECs
GNPTAB	0.322646	2.62496e-06	7.89419e-05	0.247059	0.11259	AECs
CRK	0.322367	6.17048e-06	0.000162615	0.441176	0.26305	AECs
MET	0.321163	4.60112e-10	3.80334e-08	0.252941	0.0880246	AECs
SELENON	0.320334	3.24596e-07	1.34157e-05	0.517647	0.307062	AECs
TSC22D3	0.320259	0.000251346	0.00321827	0.782353	0.613101	AECs
PPP1R15B	0.31979	4.35661e-05	0.000799614	0.270588	0.143296	AECs
COMMD7	0.319418	0.00380916	0.0243436	0.347059	0.232344	AECs
NFKBIA	0.319104	2.75714e-05	0.000552414	0.8	0.586489	AECs
SYT11	0.319069	2.01304e-11	2.14445e-09	0.229412	0.0685773	AECs
ZDHHC9	0.317855	5.5081e-05	0.000971919	0.2	0.0972364	AECs
PDIA4	0.317269	5.80977e-05	0.00101016	0.464706	0.295803	AECs
MRPS28	0.315105	6.32392e-07	2.44036e-05	0.323529	0.156602	AECs
SETBP1	0.314632	2.14002e-17	5.4868e-15	0.152941	0.0174002	AECs
ITPR1	0.31436	7.38518e-07	2.7721e-05	0.305882	0.151484	AECs
SMARCA2	0.311784	8.67018e-05	0.00138058	0.388235	0.243603	AECs
ARRDC3	0.311377	0.000768675	0.00746805	0.470588	0.330604	AECs
PTBP3	0.311373	7.83437e-05	0.00127568	0.347059	0.202661	AECs
PTP4A3	0.311298	4.00255e-09	2.71509e-07	0.464706	0.233367	AECs
ISG15	0.311295	1.59051e-06	5.24176e-05	0.641176	0.447288	AECs
BMPR2	0.311022	2.6063e-07	1.10127e-05	0.629412	0.400205	AECs
NAV1	0.310588	1.08733e-07	5.17233e-06	0.364706	0.176049	AECs
C6orf62	0.309297	0.00271067	0.018817	0.335294	0.223132	AECs
METTL7A	0.309169	0.000746929	0.00728955	0.188235	0.101331	AECs
EIF1AY	0.308598	7.77489e-07	2.89682e-05	0.235294	0.0992835	AECs
CD93	0.308077	4.42602e-06	0.00012234	0.794118	0.640737	AECs
PLCG2	0.307847	6.97222e-12	8.23975e-10	0.335294	0.122825	AECs
MATN2	0.307156	0.00561041	0.0323555	0.194118	0.117707	AECs
FNIP2	0.306714	1.73579e-06	5.62255e-05	0.376471	0.203685	AECs
AL158206.1	0.306439	9.38018e-15	1.77367e-12	0.205882	0.0429887	AECs
DPP7	0.306293	2.34902e-05	0.000488098	0.482353	0.306039	AECs
PHLDA1	0.305799	0.000135669	0.00198287	0.335294	0.200614	AECs
TFPT	0.305299	1.61278e-12	2.19789e-10	0.358824	0.131013	AECs
EVA1C	0.305295	4.18078e-05	0.000774084	0.258824	0.136131	AECs
ZFAND6	0.305227	2.1382e-07	9.21496e-06	0.441176	0.238485	AECs
NDUFC2	0.304864	8.28619e-05	0.00133204	0.676471	0.506653	AECs
NEK7	0.304653	3.78594e-05	0.00072402	0.188235	0.0859775	AECs
LSR	0.304487	3.3904e-09	2.3526e-07	0.258824	0.0951894	AECs
CASC3	0.303866	0.00127169	0.0108806	0.229412	0.132037	AECs
ECE1	0.3038	2.42434e-05	0.000500314	0.605882	0.413511	AECs
SERPINB6	0.303261	6.61113e-06	0.000171244	0.735294	0.564995	AECs
STRAP	0.303012	0.000352511	0.00411771	0.458824	0.308086	AECs
STAU2	0.302206	1.07609e-05	0.000252765	0.241176	0.11566	AECs
INSIG1	0.300975	1.91102e-05	0.000410043	0.264706	0.135107	AECs
MBD2	0.300735	3.4166e-06	9.80701e-05	0.305882	0.157625	AECs
PPT2	0.300429	4.94585e-10	4.00085e-08	0.2	0.0583419	AECs
TM7SF3	0.299495	3.95107e-05	0.000748032	0.223529	0.108495	AECs
CALCRL	0.299246	0.000968268	0.00889854	0.776471	0.639713	AECs
TMEM43	0.298889	0.000195548	0.00263407	0.317647	0.187308	AECs
FJX1	0.29864	8.69729e-05	0.00138343	0.182353	0.0849539	AECs
TM9SF1	0.297893	3.49062e-05	0.000671789	0.323529	0.184237	AECs
HIPK2	0.295903	2.22395e-06	6.88824e-05	0.3	0.143296	AECs
RCN2	0.294535	0.000124988	0.00185278	0.464706	0.299898	AECs
USHBP1	0.294505	1.99419e-09	1.46438e-07	0.282353	0.107472	AECs
CGRRF1	0.294286	0.00153555	0.0125752	0.129412	0.062436	AECs
CD9	0.293888	1.27531e-07	5.81073e-06	0.817647	0.590583	AECs
GATA2	0.292926	3.05383e-08	1.71094e-06	0.335294	0.152508	AECs
IER3	0.291982	0.00231531	0.0169115	0.429412	0.303992	AECs
FUT8	0.291818	4.34678e-11	4.21498e-09	0.182353	0.0460594	AECs
PTPN18	0.291801	2.07486e-05	0.000439586	0.188235	0.0829069	AECs
ORAI1	0.291358	6.62311e-09	4.37501e-07	0.352941	0.163767	AECs
ANGPTL4	0.291013	4.63348e-07	1.85077e-05	0.247059	0.105425	AECs
TMEM181	0.291003	2.27125e-08	1.31379e-06	0.305882	0.137155	AECs
VASH1	0.290056	7.32276e-07	2.75551e-05	0.323529	0.160696	AECs
SYNGR2	0.28971	5.34309e-06	0.000143572	0.435294	0.26305	AECs
LSM1	0.288974	9.56645e-05	0.0014892	0.364706	0.216991	AECs
ANKRD11	0.288743	0.00033076	0.00394208	0.441176	0.29478	AECs
ASNSD1	0.28815	0.00415529	0.0259298	0.170588	0.0972364	AECs
ITPRIPL2	0.288125	2.1766e-09	1.56788e-07	0.364706	0.16172	AECs
TMEM132A	0.288059	4.50363e-07	1.81187e-05	0.223529	0.0900716	AECs
PEBP1	0.287702	0.000155307	0.00219769	0.582353	0.401228	AECs
HES1	0.28757	6.55565e-05	0.00111801	0.523529	0.353122	AECs
AL133453.1	0.287467	0.00436072	0.0268258	0.1	0.0460594	AECs
EXT2	0.287121	0.000426455	0.00478987	0.276471	0.16172	AECs
SEPTIN9	0.286542	9.88951e-07	3.52827e-05	0.411765	0.226203	AECs
FDX1	0.286219	6.17159e-08	3.25288e-06	0.370588	0.175026	AECs
MTRF1L	0.286196	6.70764e-12	7.98948e-10	0.347059	0.132037	AECs
TACC1	0.286176	0.000408769	0.0046318	0.552941	0.39304	AECs
WLS	0.285723	6.88255e-09	4.47422e-07	0.352941	0.157625	AECs
TPM1	0.284836	5.23131e-06	0.000141311	0.570588	0.376663	AECs
JUNB	0.284813	0.00194722	0.0148444	0.776471	0.657114	AECs
DHRS7B	0.284687	0.000115146	0.00173315	0.270588	0.152508	AECs
CYB561	0.284309	4.83087e-10	3.95008e-08	0.258824	0.0890481	AECs
SIPA1L2	0.284262	2.15905e-09	1.56268e-07	0.288235	0.111566	AECs
PLK3	0.283409	0.000557364	0.00587134	0.270588	0.166837	AECs
WDR45B	0.283014	1.24718e-05	0.000284557	0.317647	0.174002	AECs
TCEA2	0.282332	2.1716e-10	1.90988e-08	0.352941	0.144319	AECs
CANX	0.281022	0.000191679	0.00259349	0.658824	0.483112	AECs
EFEMP2	0.280395	1.59693e-08	9.54812e-07	0.282353	0.113613	AECs
NDRG4	0.280388	1.06781e-11	1.1965e-09	0.129412	0.0214944	AECs
AAMP	0.280367	4.36491e-06	0.000121152	0.341176	0.183214	AECs
REXO2	0.280165	1.25688e-05	0.000285907	0.564706	0.370522	AECs
PCGF2	0.279945	1.06361e-09	8.14885e-08	0.4	0.183214	AECs
EPHA4	0.279573	6.23383e-07	2.41793e-05	0.247059	0.107472	AECs
CMPK1	0.279468	6.8107e-05	0.0011537	0.411765	0.250768	AECs
SCGB3A1	0.279012	2.53394e-07	1.07369e-05	0.2	0.0747185	AECs
NOTCH1	0.27867	0.000789196	0.00764777	0.388235	0.262027	AECs
SCAND1	0.278218	0.000474638	0.0051728	0.552941	0.388946	AECs
DMAC1	0.278183	0.000402835	0.00458854	0.352941	0.226203	AECs
IFITM2	0.277467	4.14471e-05	0.00077068	0.911765	0.805527	AECs
CAMK1	0.277375	8.243e-06	0.000203745	0.170588	0.0685773	AECs
PLSCR1	0.276768	1.64906e-05	0.000362052	0.552941	0.353122	AECs
MIR4435-2HG	0.276219	0.000476897	0.00518994	0.311765	0.191402	AECs
UTRN	0.276172	0.000496034	0.00535965	0.517647	0.376663	AECs
IL27RA	0.276039	1.71578e-07	7.63139e-06	0.194118	0.0696008	AECs
RB1CC1	0.275454	0.000155867	0.0022015	0.347059	0.208802	AECs
VDAC2	0.275302	5.64596e-05	0.000989968	0.535294	0.359263	AECs
TMEM248	0.275056	8.75167e-05	0.0013877	0.329412	0.189355	AECs
KNOP1	0.274919	0.00192638	0.0147099	0.323529	0.208802	AECs
UBTF	0.274905	0.00173424	0.0136321	0.247059	0.14739	AECs
CCDC59	0.274082	0.00177614	0.0138137	0.288235	0.180143	AECs
MCM3	0.273764	5.85661e-05	0.00101597	0.294118	0.163767	AECs
TES	0.272934	0.000137145	0.00199673	0.305882	0.176049	AECs
ECH1	0.272773	0.000484461	0.00525336	0.5	0.336745	AECs
ZNF667-AS1	0.272647	0.000190072	0.00257867	0.276471	0.152508	AECs
SEC61B	0.27232	4.36095e-05	0.000799614	0.670588	0.512794	AECs
NFIB	0.272013	0.00275074	0.0189968	0.688235	0.548618	AECs
TXNDC15	0.27194	0.000263476	0.00334082	0.282353	0.160696	AECs
LAMP1	0.271647	0.000267483	0.00338312	0.570588	0.398158	AECs
TLE1	0.271404	3.03248e-08	1.71094e-06	0.270588	0.109519	AECs
INPP1	0.270787	9.31197e-05	0.00145669	0.323529	0.190379	AECs
EPM2AIP1	0.2695	2.293e-05	0.000479092	0.252941	0.126919	AECs
CLDN15	0.269497	2.77832e-07	1.15779e-05	0.223529	0.0880246	AECs
CDC42EP3	0.268938	7.96789e-06	0.000197915	0.529412	0.328557	AECs
SCIN	0.268813	1.94009e-07	8.48203e-06	0.141176	0.0409417	AECs
WBP1L	0.267268	1.49253e-05	0.000331048	0.205882	0.0931423	AECs
ARL6IP5	0.267248	5.21955e-05	0.000934392	0.541176	0.362334	AECs
HMGN2	0.266648	0.000403805	0.0045893	0.488235	0.334698	AECs
DNAJB14	0.265935	0.00414491	0.0258928	0.305882	0.203685	AECs
TNFAIP3	0.265465	0.00240405	0.0174167	0.294118	0.189355	AECs
GOLPH3	0.265399	1.14444e-06	4.0167e-05	0.294118	0.139202	AECs
SMS	0.264539	0.00144449	0.0120059	0.3	0.187308	AECs
ATF6	0.264184	0.00700408	0.0379752	0.288235	0.191402	AECs
GATA2-AS1	0.26399	7.7163e-09	4.98823e-07	0.252941	0.0951894	AECs
KIF3B	0.263432	0.000416008	0.00469623	0.170588	0.0818833	AECs
VAMP8	0.263402	1.13629e-05	0.000263226	0.417647	0.236438	AECs
NGRN	0.262736	0.000633088	0.00645046	0.358824	0.236438	AECs
TGFB1	0.261659	1.53356e-07	6.90422e-06	0.517647	0.307062	AECs
AKIRIN1	0.261639	4.00334e-06	0.000113406	0.258824	0.120778	AECs
BAG3	0.261406	0.000438079	0.00487625	0.370588	0.226203	AECs
CDKN1A	0.261249	2.60617e-05	0.000526349	0.452941	0.274309	AECs
BNIP3	0.260916	0.00184276	0.0142076	0.264706	0.163767	AECs
TMEM120A	0.260551	6.92032e-07	2.61663e-05	0.188235	0.0696008	AECs
TAX1BP1	0.259444	0.000280115	0.00349324	0.452941	0.308086	AECs
DFFA	0.259356	0.00133828	0.0113667	0.294118	0.17912	AECs
PLSCR4	0.258537	0.000216837	0.00284978	0.205882	0.106448	AECs
JMJD1C	0.258492	0.00056381	0.00591863	0.547059	0.387922	AECs
USP53	0.258458	5.96855e-06	0.00015812	0.2	0.0859775	AECs
CFAP36	0.258425	1.88289e-05	0.000404582	0.323529	0.18219	AECs
ZFAND2B	0.258336	0.000312392	0.00379258	0.2	0.102354	AECs
UBA3	0.258226	2.54996e-05	0.000517761	0.252941	0.124872	AECs
TAB2	0.257835	0.000213073	0.00281008	0.164706	0.0767656	AECs
SYNPO	0.257757	2.59607e-05	0.00052501	0.464706	0.293756	AECs
THOC2	0.257702	1.13023e-05	0.000262752	0.388235	0.223132	AECs
TRIM25	0.257238	0.00974662	0.048531	0.158824	0.0941658	AECs
TYROBP	0.25654	0.000329924	0.00393904	0.188235	0.0921187	AECs
PDZD2	0.256464	1.96288e-18	6.05969e-16	0.194118	0.0286592	AECs
SEPHS1	0.256206	2.32491e-06	7.15019e-05	0.217647	0.0921187	AECs
CD55	0.256197	0.000248732	0.00319946	0.388235	0.239509	AECs
FAM136A	0.255484	0.000134044	0.0019629	0.2	0.0972364	AECs
HNRNPC	0.255113	0.0035502	0.0230588	0.658824	0.502559	AECs
MCRS1	0.254922	0.000251471	0.00321827	0.182353	0.0900716	AECs
TRIQK	0.254704	1.25688e-05	0.000285907	0.176471	0.0726714	AECs
GABARAPL1	0.254435	0.000335189	0.00397368	0.305882	0.181167	AECs
TANC2	0.253321	0.00802723	0.0423094	0.135294	0.0747185	AECs
ADAM9	0.25315	7.46549e-07	2.78841e-05	0.270588	0.122825	AECs
GMDS	0.253098	0.000537139	0.00569398	0.235294	0.12999	AECs
GAS2L1	0.252947	3.13659e-08	1.74438e-06	0.335294	0.152508	AECs
INPP5K	0.252942	2.93558e-09	2.06957e-07	0.276471	0.105425	AECs
NUDT14	0.25231	0.00018587	0.00253474	0.411765	0.272262	AECs
JUN	0.252251	0.00303196	0.02048	0.782353	0.654043	AECs
BEX3	0.251708	0.000741213	0.00724778	0.588235	0.426817	AECs
CDH5	0.251591	8.33173e-05	0.00133794	0.717647	0.570113	AECs
TMEM30A	0.251527	4.31277e-05	0.000794631	0.488235	0.314227	AECs
SLC52A3	0.251462	4.67192e-07	1.85979e-05	0.141176	0.0429887	AECs
XBP1	0.251324	8.50981e-05	0.00136076	0.394118	0.238485	AECs
ORMDL1	0.25102	1.03783e-08	6.43415e-07	0.464706	0.239509	AECs
FUNDC2	0.251009	0.000818768	0.00785883	0.411765	0.283521	AECs
VAMP7	0.250994	1.78902e-06	5.74576e-05	0.2	0.0798362	AECs
RALGAPB	0.250982	0.00404125	0.0253554	0.164706	0.0910952	AECs
PELI1	0.250881	9.31002e-07	3.35192e-05	0.329412	0.163767	AECs
CD99	0.250686	0.00065809	0.00665882	0.852941	0.725691	AECs
TSPO	0.250538	0.00172104	0.0135592	0.682353	0.547595	AECs
FAM234A	0.250505	0.00024965	0.00320854	0.235294	0.125896	AECs
FEM1C	0.2501	4.30989e-05	0.000794631	0.211765	0.101331	AECs
FCN3	2.49185	3.90784e-35	1.18228e-31	0.52568	0.20098	CapECs
CA4	2.4184	3.40083e-38	1.71481e-34	0.250755	0.0171569	CapECs
IL1RL1	1.69937	1.2551e-15	4.6307e-13	0.102719	0.00735294	CapECs
TMEM100	1.69178	1.40624e-19	8.50886e-17	0.34139	0.121324	CapECs
EDN1	1.61855	8.94249e-11	1.42393e-08	0.456193	0.300245	CapECs
BTNL9	1.57464	2.64576e-24	4.00225e-21	0.39577	0.144608	CapECs
HPGD	1.53441	6.63805e-21	5.02069e-18	0.172205	0.0220588	CapECs
GPX3	1.53083	1.07469e-38	8.12839e-35	0.652568	0.28799	CapECs
LIFR	1.49889	1.43412e-15	5.16523e-13	0.422961	0.237745	CapECs
GPIHBP1	1.44769	5.59972e-14	1.69414e-11	0.29003	0.125	CapECs
TNFSF10	1.43029	2.10013e-18	1.13459e-15	0.640483	0.47549	CapECs
CD74	1.39238	5.42795e-37	2.05271e-33	0.927492	0.772059	CapECs
LINC00472	1.39015	3.05262e-12	6.50381e-10	0.277946	0.127451	CapECs
HLA-DPA1	1.28519	3.07432e-17	1.45329e-14	0.655589	0.474265	CapECs
IFNGR1	1.21152	1.53647e-16	6.64064e-14	0.607251	0.432598	CapECs
TIMP3	1.21091	6.25687e-22	5.2582e-19	0.758308	0.566176	CapECs
HLA-DRB1	1.20966	4.09416e-27	6.88137e-24	0.836858	0.669118	CapECs
CX3CL1	1.16245	5.02944e-05	0.00121147	0.26284	0.176471	CapECs
FENDRR	1.1603	1.30696e-20	8.59579e-18	0.199396	0.0355392	CapECs
VIPR1	1.15676	1.27186e-18	7.39978e-16	0.172205	0.0281863	CapECs
PRX	1.14058	3.74137e-18	1.88652e-15	0.214502	0.0514706	CapECs
ZBTB16	1.13446	2.85786e-16	1.13766e-13	0.543807	0.354167	CapECs
HLA-DRA	1.1176	1.29697e-20	8.59579e-18	0.78852	0.637255	CapECs
HLA-E	1.11268	8.02633e-28	1.51768e-24	0.969789	0.86152	CapECs
CD36	1.10504	1.5939e-12	3.54572e-10	0.229607	0.0821078	CapECs
WARS	1.09847	3.68881e-10	5.11933e-08	0.432024	0.279412	CapECs
HLA-B	1.06019	1.03472e-38	8.12839e-35	0.978852	0.919118	CapECs
IL7R	1.05972	6.01445e-09	6.45252e-07	0.132931	0.0404412	CapECs
HLA-DPB1	1.05213	5.36269e-09	5.83607e-07	0.58006	0.481618	CapECs
ARGLU1	1.03038	2.01754e-07	1.35041e-05	0.661631	0.60049	CapECs
HLA-DQB1	1.0183	1.78327e-10	2.67085e-08	0.450151	0.305147	CapECs
EPAS1	1.01773	5.42566e-22	4.82788e-19	0.830816	0.682598	CapECs
SORBS2	1.01654	4.55805e-06	0.000180394	0.302115	0.203431	CapECs
RGCC	0.987318	4.65372e-14	1.43667e-11	0.652568	0.485294	CapECs
EMP2	0.987256	5.37554e-08	4.44348e-06	0.534743	0.444853	CapECs
GBP4	0.949507	0.000438988	0.00585589	0.329305	0.257353	CapECs
ARRDC2	0.943398	5.59756e-05	0.00130268	0.277946	0.193627	CapECs
PTPRB	0.905235	1.90947e-07	1.28376e-05	0.613293	0.522059	CapECs
ACE	0.898768	4.38141e-07	2.59912e-05	0.380665	0.268382	CapECs
GPR146	0.894527	5.16311e-06	0.000198229	0.314199	0.218137	CapECs
VSIR	0.885169	1.29023e-07	9.29393e-06	0.353474	0.234069	CapECs
BAIAP2	0.868567	5.90647e-05	0.001362	0.226586	0.145833	CapECs
STXBP6	0.866578	9.64444e-12	1.82364e-09	0.175227	0.0526961	CapECs
N4BP2L2	0.861105	3.80537e-10	5.23308e-08	0.610272	0.504902	CapECs
RAPGEF4	0.850844	0.00245708	0.0198655	0.241692	0.183824	CapECs
HLA-F	0.848054	1.02663e-07	7.68805e-06	0.546828	0.457108	CapECs
CAVIN2	0.846687	4.33331e-08	3.74571e-06	0.574018	0.465686	CapECs
ADGRL2	0.841417	4.09704e-07	2.44e-05	0.413897	0.306373	CapECs
PAPSS2	0.833543	1.85222e-08	1.70844e-06	0.232628	0.113971	CapECs
CLDN5	0.82939	7.17121e-20	4.51996e-17	0.870091	0.709559	CapECs
B2M	0.821728	4.08094e-32	1.02887e-28	1	0.995098	CapECs
IDO1	0.814146	3.96891e-06	0.000163591	0.21148	0.11152	CapECs
CD93	0.807125	8.29229e-09	8.53316e-07	0.70997	0.644608	CapECs
HLA-A	0.797025	2.37356e-28	5.12926e-25	0.984894	0.914216	CapECs
LRRC32	0.792138	0.00678106	0.0390124	0.256798	0.205882	CapECs
IL32	0.787867	0.000122317	0.00233034	0.498489	0.442402	CapECs
ROBO4	0.787498	0.000290064	0.00441872	0.410876	0.360294	CapECs
NOSTRIN	0.772995	0.000116821	0.00225979	0.422961	0.349265	CapECs
SLCO2B1	0.768559	9.50043e-07	4.95562e-05	0.141994	0.057598	CapECs
FOXF1	0.765954	8.23197e-09	8.52911e-07	0.178248	0.0698529	CapECs
HLA-DMA	0.744811	0.000223039	0.00369317	0.356495	0.284314	CapECs
HLA-C	0.743018	1.97127e-18	1.10442e-15	0.951662	0.889706	CapECs
TPM1	0.736925	0.000287303	0.00439882	0.456193	0.384804	CapECs
ADGRF5	0.73479	3.88067e-07	2.33876e-05	0.558912	0.465686	CapECs
LEPR	0.733492	0.000958325	0.0102813	0.26284	0.194853	CapECs
HLA-DQA1	0.732816	0.00366367	0.0258242	0.202417	0.140931	CapECs
TMEM204	0.729478	3.57435e-07	2.17145e-05	0.528701	0.443627	CapECs
SEC14L1	0.726936	0.000149243	0.00275989	0.534743	0.5	CapECs
CAV1	0.717098	1.25735e-10	1.9408e-08	0.770393	0.694853	CapECs
CPD	0.716708	0.0018824	0.0163838	0.323263	0.264706	CapECs
ITGA1	0.715651	2.71881e-07	1.72081e-05	0.374622	0.252451	CapECs
HIF3A	0.712082	5.93199e-08	4.74779e-06	0.163142	0.0637255	CapECs
MALAT1	0.703143	4.7822e-24	6.02836e-21	0.993958	0.955882	CapECs
STAT1	0.69651	0.00871646	0.0465915	0.223565	0.172794	CapECs
EGFL7	0.696088	1.10706e-11	2.06747e-09	0.794562	0.743873	CapECs
NDRG2	0.695005	0.000348969	0.0050084	0.214502	0.142157	CapECs
CLEC14A	0.69079	1.56834e-13	4.02107e-11	0.809668	0.70098	CapECs
TINAGL1	0.679875	0.00200478	0.0171335	0.389728	0.330882	CapECs
ENPP2	0.677994	0.000524752	0.00660393	0.34139	0.258578	CapECs
ACVRL1	0.675707	0.000199284	0.00341015	0.483384	0.433824	CapECs
MT1M	0.672093	3.11014e-05	0.000821065	0.238671	0.143382	CapECs
CFLAR	0.66805	0.00053531	0.00672561	0.528701	0.492647	CapECs
NOTCH4	0.662413	1.92308e-05	0.00055798	0.519637	0.444853	CapECs
APOL3	0.657855	0.00534373	0.0332242	0.244713	0.189951	CapECs
ICAM2	0.646285	1.46818e-07	1.04268e-05	0.592145	0.492647	CapECs
MAP3K6	0.639791	3.78568e-06	0.000157324	0.241692	0.13848	CapECs
DOCK9	0.638644	0.00322336	0.0236357	0.492447	0.468137	CapECs
TCIM	0.637947	7.67784e-05	0.00167594	0.564955	0.5	CapECs
MT2A	0.634659	1.3957e-06	6.87714e-05	0.712991	0.642157	CapECs
ITM2A	0.630304	0.000107121	0.00213494	0.531722	0.464461	CapECs
BST2	0.62395	3.31613e-07	2.0309e-05	0.688822	0.61152	CapECs
ARHGAP18	0.623301	0.00135261	0.0130824	0.305136	0.23652	CapECs
TSC22D3	0.620629	3.76856e-05	0.000964585	0.667674	0.626225	CapECs
MT1E	0.619669	0.000339244	0.00492018	0.29003	0.204657	CapECs
CAV2	0.616929	8.04345e-05	0.00174415	0.543807	0.48652	CapECs
CDH5	0.616811	2.14562e-05	0.000605538	0.616314	0.582108	CapECs
S1PR1	0.605094	0.00229033	0.0188909	0.519637	0.481618	CapECs
EFNB1	0.604047	0.00056319	0.00697656	0.23565	0.161765	CapECs
ARHGAP29	0.597476	6.3457e-07	3.50333e-05	0.643505	0.606618	CapECs
SCARB1	0.594696	0.000262774	0.004132	0.114804	0.0563725	CapECs
DISP1	0.594295	3.13414e-07	1.92724e-05	0.117825	0.0392157	CapECs
DNASE1L3	0.594106	0.00220236	0.0183656	0.274924	0.198529	CapECs
RAMP2	0.586546	3.04648e-12	6.50381e-10	0.867069	0.802696	CapECs
PPARGC1B	0.58562	5.84036e-06	0.000216516	0.1571	0.0723039	CapECs
TXNIP	0.581032	0.00177101	0.0156667	0.655589	0.625	CapECs
ENG	0.578096	4.3212e-06	0.000172928	0.731118	0.697304	CapECs
SERPINB6	0.576726	0.000748719	0.00859721	0.607251	0.583333	CapECs
ITM2B	0.555981	7.25092e-10	9.37476e-08	0.942598	0.865196	CapECs
HECW2	0.549868	0.00322714	0.023651	0.374622	0.316176	CapECs
NFIB	0.549821	0.0004777	0.00621899	0.586103	0.5625	CapECs
TFPI	0.548616	4.59154e-06	0.000180394	0.567976	0.471814	CapECs
RNASE1	0.539842	1.28927e-05	0.000408009	0.776435	0.746324	CapECs
CALD1	0.539682	0.000593288	0.0072318	0.625378	0.582108	CapECs
BCAM	0.527299	0.00252817	0.0202669	0.586103	0.580882	CapECs
RTN4	0.525676	0.00373104	0.0261173	0.577039	0.566176	CapECs
LAPTM4A	0.522536	0.00026528	0.00416274	0.676737	0.6875	CapECs
HLA-DRB5	0.516051	2.16394e-05	0.000609572	0.459215	0.348039	CapECs
TIE1	0.503493	0.00936694	0.0488936	0.480363	0.469363	CapECs
VWF	0.498997	1.74419e-07	1.19386e-05	0.770393	0.681373	CapECs
MAOA	0.493157	0.00461887	0.0304726	0.151057	0.0992647	CapECs
C5orf56	0.485891	0.00268826	0.0209723	0.145015	0.0906863	CapECs
CCDC68	0.484484	0.00494081	0.0318719	0.10574	0.0612745	CapECs
DEPP1	0.475253	0.000772791	0.00875656	0.495468	0.441176	CapECs
ESAM	0.474982	8.04796e-05	0.00174415	0.667674	0.655637	CapECs
ANKRA2	0.469732	0.00523081	0.0327782	0.129909	0.0808824	CapECs
ABHD17C	0.462339	0.000959681	0.010282	0.111782	0.0588235	CapECs
CCL18	0.459493	0.00842501	0.0454998	0.132931	0.0845588	CapECs
MT-ND2	0.453662	4.1058e-12	8.50801e-10	0.945619	0.865196	CapECs
APP	0.450437	5.69494e-06	0.000212709	0.758308	0.704657	CapECs
AQP1	0.447231	4.12036e-06	0.00016755	0.767372	0.664216	CapECs
RAMP3	0.438597	0.00464284	0.0305926	0.592145	0.530637	CapECs
NPR3	0.434984	0.00105876	0.0109924	0.18429	0.113971	CapECs
STOM	0.430399	0.000800139	0.00900573	0.688822	0.656863	CapECs
CNN3	0.420118	0.00891092	0.0472859	0.586103	0.573529	CapECs
VAMP5	0.413026	0.00126038	0.0124369	0.688822	0.716912	CapECs
BTG1	0.394933	0.00687774	0.0394158	0.622356	0.636029	CapECs
MEIS2	0.384203	0.000644589	0.00764162	0.172205	0.101716	CapECs
SPARCL1	0.369936	0.00108543	0.0111393	0.779456	0.772059	CapECs
MTRNR2L12	0.369421	0.00490761	0.0316852	0.151057	0.0968137	CapECs
IFI27	0.359669	2.41145e-07	1.57233e-05	0.951662	0.890931	CapECs
HYAL2	0.359313	0.00109309	0.01118	0.749245	0.720588	CapECs
PECAM1	0.341043	9.38301e-05	0.00195236	0.818731	0.784314	CapECs
POSTN	0.32839	0.000962771	0.0102986	0.353474	0.259804	CapECs
COL4A2	0.31313	0.00516593	0.0326234	0.667674	0.627451	CapECs
A2M	0.305396	0.000187417	0.00327753	0.821752	0.761029	CapECs
ID3	0.277879	0.00380144	0.026451	0.670695	0.656863	CapECs
CCL21	8.42393	4.65197e-160	7.03703e-156	0.972973	0.018018	LECs
TFF3	3.52381	5.25015e-59	1.58838e-55	0.756757	0.0567568	LECs
PDPN	2.73251	3.59e-144	2.71529e-140	0.72973	0.00630631	LECs
FABP4	2.60334	1.49013e-29	1.07339e-26	0.756757	0.120721	LECs
EFEMP1	2.52615	4.30074e-22	2.03304e-19	0.432432	0.0504505	LECs
TIMP1	2.37062	2.49707e-06	0.000150491	0.810811	0.708108	LECs
IGHA1	2.27166	0.000907441	0.024167	0.378378	0.169369	LECs
RBP1	2.26495	5.33527e-16	1.53777e-13	0.594595	0.146847	LECs
ALDH1A1	2.06104	2.70091e-15	6.92485e-13	0.405405	0.0648649	LECs
IGF1	1.98754	1.46011e-134	7.36234e-131	0.567568	0.000900901	LECs
MRC1	1.93379	8.88379e-34	8.39907e-31	0.459459	0.0342342	LECs
MMRN1	1.89518	9.55974e-19	3.4431e-16	0.702703	0.171171	LECs
LAYN	1.7865	2.18856e-20	8.27659e-18	0.648649	0.137838	LECs
COLEC12	1.77017	1.38943e-33	1.16766e-30	0.378378	0.0207207	LECs
PPFIBP1	1.75455	2.91509e-14	6.89009e-12	0.810811	0.33964	LECs
AKAP12	1.71991	6.19284e-18	1.99317e-15	0.513514	0.0882883	LECs
SELENOP	1.68762	2.8621e-11	4.49563e-09	0.72973	0.336036	LECs
PROX1	1.64748	2.20913e-43	3.34175e-40	0.378378	0.0144144	LECs
TFPI	1.61551	9.65754e-10	1.11519e-07	0.837838	0.488288	LECs
SLC38A1	1.60956	2.78532e-11	4.4351e-09	0.324324	0.0585586	LECs
NRP2	1.59623	8.28661e-10	9.64242e-08	0.594595	0.242342	LECs
GYPC	1.58794	2.23395e-11	3.59499e-09	0.72973	0.314414	LECs
LIMS1	1.57247	2.23826e-10	3.02305e-08	0.72973	0.34955	LECs
LAPTM5	1.55379	9.13262e-11	1.29111e-08	0.594595	0.217117	LECs
SMAD1	1.49415	2.06295e-10	2.81138e-08	0.702703	0.300901	LECs
PRXL2A	1.47862	1.60473e-09	1.77188e-07	0.567568	0.205405	LECs
NNMT	1.47657	3.65735e-08	3.17958e-06	0.837838	0.46036	LECs
TSTA3	1.44616	3.9828e-10	5.10424e-08	0.594595	0.221622	LECs
TBX1	1.43218	2.63691e-38	3.06835e-35	0.540541	0.0432432	LECs
MAF	1.42629	7.60137e-13	1.38537e-10	0.540541	0.141441	LECs
NR2F1	1.4058	1.32461e-33	1.16766e-30	0.405405	0.0252252	LECs
APOD	1.40288	5.0769e-12	8.43937e-10	0.459459	0.102703	LECs
EPSTI1	1.38342	0.00175337	0.0397649	0.243243	0.0945946	LECs
RARRES2	1.35465	3.61376e-49	6.83317e-46	0.405405	0.0135135	LECs
CAVIN2	1.35103	5.36868e-07	3.67475e-05	0.810811	0.486486	LECs
ELN	1.33943	3.82256e-18	1.28497e-15	0.486486	0.0792793	LECs
IGFBP7	1.31139	2.29503e-05	0.00109517	1	0.846847	LECs
FLT4	1.30371	1.19728e-07	9.10111e-06	0.486486	0.173874	LECs
FABP5	1.30236	1.00347e-09	1.14132e-07	0.810811	0.428829	LECs
FAM102A	1.27666	5.12219e-26	3.36884e-23	0.324324	0.0216216	LECs
MEGF6	1.2742	1.17124e-08	1.1143e-06	0.189189	0.0261261	LECs
SPHK1	1.27097	5.12875e-06	0.00028523	0.405405	0.151351	LECs
FXYD6	1.27045	3.37077e-14	7.72571e-12	0.594595	0.146847	LECs
HSPB1	1.25496	4.19403e-10	5.28692e-08	0.945946	0.701802	LECs
ISG20	1.24924	5.7971e-08	4.76591e-06	0.513514	0.176577	LECs
SCN9A	1.21688	3.37023e-25	2.12423e-22	0.27027	0.0144144	LECs
NR2F2	1.20171	5.29261e-08	4.37494e-06	0.567568	0.215315	LECs
FHL1	1.18878	9.66503e-07	6.1689e-05	0.405405	0.138739	LECs
PIEZO2	1.17744	8.13711e-06	0.00043649	0.243243	0.0603604	LECs
RPL13A	1.17134	3.17299e-10	4.17372e-08	0.945946	0.905405	LECs
MDK	1.16947	2.48606e-08	2.25189e-06	0.648649	0.277477	LECs
SELENOM	1.16859	7.52174e-11	1.12304e-08	0.756757	0.30991	LECs
SEMA3A	1.15632	1.11125e-62	4.20246e-59	0.432432	0.00990991	LECs
ARL4A	1.14952	1.57048e-07	1.16454e-05	0.72973	0.389189	LECs
LGALS1	1.13514	0.000104005	0.00410778	0.810811	0.572072	LECs
IL7	1.13152	4.11117e-24	2.30332e-21	0.243243	0.0117117	LECs
RAB11A	1.13146	0.000797725	0.0217427	0.702703	0.542342	LECs
WFS1	1.12694	3.92341e-10	5.0726e-08	0.378378	0.0846847	LECs
LOX	1.12579	3.35834e-13	6.68442e-11	0.378378	0.0630631	LECs
ARL6IP1	1.12557	4.36195e-08	3.72786e-06	0.810811	0.431532	LECs
PLAAT4	1.12426	1.72185e-13	3.6111e-11	0.567568	0.140541	LECs
NINJ1	1.12238	4.61143e-09	4.71332e-07	0.459459	0.142342	LECs
EMILIN1	1.10569	3.87736e-54	9.77548e-51	0.297297	0.0036036	LECs
MFAP2	1.09975	5.5671e-15	1.33672e-12	0.432432	0.0756757	LECs
ACKR2	1.09922	2.88605e-35	3.11838e-32	0.162162	0.000900901	LECs
LYAR	1.09104	0.000141103	0.0053763	0.324324	0.123423	LECs
MIR99AHG	1.0846	1.28487e-09	1.45046e-07	0.351351	0.0765766	LECs
RAB11FIP1	1.08204	2.88276e-11	4.49563e-09	0.189189	0.0189189	LECs
ADD3	1.06033	1.43068e-09	1.60311e-07	0.540541	0.177477	LECs
TXNL4B	1.05989	1.12633e-19	4.15561e-17	0.351351	0.036036	LECs
GGA1	1.04819	5.79444e-10	6.95654e-08	0.459459	0.127027	LECs
SEPTIN11	1.04092	1.43182e-05	0.000731727	0.432432	0.177477	LECs
ITGA9	1.03586	8.00015e-08	6.43714e-06	0.378378	0.109009	LECs
SERPING1	1.03431	1.80595e-07	1.33261e-05	0.675676	0.3	LECs
PPP1R2	1.03151	8.79546e-09	8.47446e-07	0.621622	0.256757	LECs
PRELID1	1.02889	0.000466311	0.0137503	0.621622	0.463063	LECs
CISD1	1.02798	2.28265e-05	0.00109517	0.486486	0.238739	LECs
SH3GL1	1.02586	8.94065e-07	5.75511e-05	0.432432	0.157658	LECs
FTH1	1.02561	3.42873e-05	0.00153451	1	0.925225	LECs
SMYD2	1.02545	1.51504e-13	3.22789e-11	0.378378	0.0666667	LECs
GNG12	1.02308	3.97476e-06	0.000225192	0.405405	0.15045	LECs
CTSL	1.01573	4.58892e-05	0.00198333	0.567568	0.309009	LECs
CISD3	1.00865	0.000162237	0.00598576	0.378378	0.161261	LECs
BLVRB	0.995083	2.28963e-05	0.00109517	0.378378	0.145045	LECs
RPS2	0.983499	1.75903e-09	1.91431e-07	1	0.883784	LECs
DNPH1	0.982041	2.7335e-07	1.92324e-05	0.378378	0.110811	LECs
ANXA2	0.981868	6.34037e-07	4.22514e-05	0.837838	0.73964	LECs
SLC25A6	0.978451	1.80509e-06	0.000111452	0.837838	0.598198	LECs
EPB41L2	0.969799	1.65428e-06	0.000102559	0.459459	0.173874	LECs
DHODH	0.965731	1.78448e-20	6.92149e-18	0.378378	0.0414414	LECs
RPL3	0.964696	8.59465e-09	8.33406e-07	0.945946	0.905405	LECs
KIAA1324L	0.96031	2.46799e-09	2.62911e-07	0.189189	0.0234234	LECs
VPS35L	0.959661	8.48397e-09	8.30102e-07	0.405405	0.110811	LECs
MAN1A1	0.936683	2.75168e-05	0.00128371	0.405405	0.172072	LECs
FAM189A2	0.930813	2.72884e-13	5.50389e-11	0.189189	0.0153153	LECs
C1R	0.910999	2.45826e-05	0.00116571	0.378378	0.141441	LECs
ATP5PO	0.903123	0.000356853	0.0111762	0.675676	0.462162	LECs
SIRPA	0.898436	1.74265e-13	3.6111e-11	0.351351	0.0540541	LECs
INSIG2	0.897706	0.000217083	0.0074463	0.216216	0.0648649	LECs
RPL7	0.897489	1.97441e-09	2.13335e-07	0.945946	0.851351	LECs
HPSE	0.88907	1.17797e-51	2.54559e-48	0.27027	0.0027027	LECs
STMN1	0.888393	4.92749e-06	0.000275048	0.675676	0.356757	LECs
C1S	0.885324	2.81562e-07	1.97185e-05	0.189189	0.0306306	LECs
P2RX4	0.883153	3.01942e-05	0.0013708	0.162162	0.0333333	LECs
PLIN5	0.88281	4.59597e-18	1.51137e-15	0.216216	0.0135135	LECs
CXXC5	0.882191	8.05476e-06	0.00043361	0.378378	0.131532	LECs
DUXAP8	0.870015	1.89348e-23	9.87676e-21	0.216216	0.00900901	LECs
ERICH1	0.867348	8.33342e-06	0.00044544	0.513514	0.21982	LECs
ADIRF	0.863792	0.00102863	0.0268276	0.621622	0.337838	LECs
DOCK5	0.860702	1.35577e-21	6.03197e-19	0.297297	0.0225225	LECs
NUPR1	0.852717	4.42548e-08	3.7399e-06	0.378378	0.0963964	LECs
TMEM192	0.851841	6.80611e-08	5.53527e-06	0.297297	0.0675676	LECs
KBTBD11	0.836714	9.22281e-16	2.4476e-13	0.243243	0.0216216	LECs
PKHD1L1	0.834862	9.3233e-22	4.27375e-19	0.243243	0.0135135	LECs
PEPD	0.833043	1.14439e-05	0.000593853	0.486486	0.220721	LECs
EEF1D	0.832551	2.79953e-08	2.49109e-06	0.945946	0.694595	LECs
CIRBP	0.827444	1.76967e-05	0.000889902	0.837838	0.561261	LECs
S100A16	0.826486	0.000310999	0.0100142	0.72973	0.600901	LECs
TMEM246	0.825018	8.87005e-11	1.26582e-08	0.27027	0.0414414	LECs
BORCS8	0.824738	1.07444e-05	0.000562389	0.324324	0.101802	LECs
RAN	0.819641	0.00199774	0.0442457	0.702703	0.524324	LECs
GMFG	0.819248	8.37921e-05	0.00343502	0.72973	0.486486	LECs
EIF4E2	0.817134	0.00124724	0.0303816	0.432432	0.22973	LECs
GRAP	0.81424	4.01537e-10	5.10424e-08	0.432432	0.109009	LECs
CCDC90B	0.812674	0.000903818	0.024113	0.405405	0.195495	LECs
CDKN2C	0.810483	2.64827e-10	3.51407e-08	0.297297	0.0531532	LECs
EFNA5	0.803728	6.37771e-35	6.4317e-32	0.27027	0.00810811	LECs
ADGRG3	0.802535	1.34963e-45	2.26843e-42	0.243243	0.0027027	LECs
TSPAN5	0.802391	7.26375e-12	1.19433e-09	0.405405	0.081982	LECs
MRPS6	0.799752	1.97172e-05	0.000962255	0.378378	0.143243	LECs
MRPL14	0.798884	6.45287e-05	0.00269648	0.459459	0.208108	LECs
VDAC2	0.797446	0.000418838	0.0127224	0.621622	0.377477	LECs
UBTD1	0.796164	2.06941e-05	0.00100656	0.351351	0.132432	LECs
BIN1	0.795121	8.34798e-09	8.25359e-07	0.216216	0.0324324	LECs
CAPZB	0.792536	0.000218814	0.0074887	0.675676	0.463063	LECs
CASP4	0.787853	6.45456e-06	0.000353761	0.594595	0.298198	LECs
CCNG1	0.786805	0.00138135	0.0328032	0.324324	0.145045	LECs
AGAP2-AS1	0.783328	4.28625e-05	0.00187936	0.297297	0.0990991	LECs
VSTM4	0.781539	1.28641e-12	2.28935e-10	0.162162	0.0117117	LECs
CCDC80	0.776654	3.08797e-06	0.000180354	0.351351	0.111712	LECs
TMEM205	0.775229	0.000179383	0.00636017	0.540541	0.284685	LECs
RPL4	0.772519	0.000742237	0.0204514	0.864865	0.700901	LECs
SPSB1	0.771557	0.000695905	0.0193875	0.297297	0.122523	LECs
CHST15	0.771161	1.57284e-12	2.76655e-10	0.432432	0.0873874	LECs
EBP	0.77099	2.27784e-07	1.63303e-05	0.378378	0.109009	LECs
ITM2C	0.767207	8.39546e-24	4.53565e-21	0.324324	0.0234234	LECs
SMAGP	0.767025	6.32168e-05	0.00265634	0.405405	0.169369	LECs
SEC14L2	0.766803	6.3573e-14	1.37381e-11	0.189189	0.0144144	LECs
OAT	0.764904	0.000570334	0.016309	0.351351	0.154955	LECs
LIMD2	0.764045	1.11267e-06	7.04242e-05	0.27027	0.0657658	LECs
HEBP1	0.762443	5.05607e-07	3.47651e-05	0.540541	0.224324	LECs
BCHE	0.760143	3.83823e-15	9.51818e-13	0.162162	0.00900901	LECs
SETD4	0.760022	0.000947008	0.0250882	0.162162	0.0459459	LECs
TMEM120A	0.759286	0.000339748	0.0108197	0.243243	0.081982	LECs
UBE2L6	0.753762	4.42645e-05	0.00193523	0.513514	0.25045	LECs
STAP2	0.750825	4.18095e-14	9.43958e-12	0.324324	0.0441441	LECs
KRT18	0.749782	4.35933e-06	0.000244236	0.378378	0.12973	LECs
TMEM98	0.748737	3.11741e-15	7.8595e-13	0.189189	0.0126126	LECs
MYL6B	0.748021	2.57038e-05	0.00121128	0.432432	0.174775	LECs
GABARAP	0.746158	4.57416e-05	0.00198333	0.837838	0.603604	LECs
IMMP2L	0.745698	0.000422646	0.0127735	0.162162	0.0414414	LECs
EBNA1BP2	0.731799	0.00110542	0.0282104	0.378378	0.187387	LECs
AKR1A1	0.728491	0.000373757	0.0116334	0.486486	0.251351	LECs
CTSD	0.727546	0.00128836	0.0310335	0.702703	0.482883	LECs
TMED3	0.720604	1.49609e-06	9.39784e-05	0.378378	0.122523	LECs
CD47	0.718879	1.12169e-05	0.000585099	0.567568	0.263964	LECs
ZCCHC9	0.708325	0.000623469	0.0176614	0.243243	0.0846847	LECs
ZNF706	0.698755	0.00026055	0.00871979	0.621622	0.371171	LECs
SUMO1	0.697974	0.000288794	0.00945581	0.675676	0.463063	LECs
PRPF38A	0.697931	0.000738921	0.0203972	0.351351	0.157658	LECs
ST8SIA1	0.692813	1.8327e-24	1.06628e-21	0.162162	0.0036036	LECs
ZNF350	0.691326	3.822e-06	0.000217351	0.162162	0.0279279	LECs
CORO1C	0.687884	0.000690926	0.0193549	0.378378	0.176577	LECs
PSMD6	0.679338	0.00016379	0.00602836	0.432432	0.192793	LECs
GTF2H2C	0.676533	0.0019933	0.0442122	0.108108	0.0252252	LECs
CAPG	0.675446	0.000343755	0.0108786	0.216216	0.0657658	LECs
GALT	0.672388	1.56032e-07	1.16271e-05	0.297297	0.0693694	LECs
PROCR	0.672063	0.00102171	0.0266933	0.486486	0.265766	LECs
RPL18A	0.670574	9.5898e-05	0.0038684	0.972973	0.906306	LECs
BCAR1	0.669985	0.000888366	0.0238576	0.405405	0.198198	LECs
ASGR1	0.668857	2.52571e-08	2.27419e-06	0.27027	0.0540541	LECs
YIF1A	0.667218	1.14633e-05	0.000593853	0.540541	0.251351	LECs
RABL2A	0.661583	9.26038e-05	0.00375554	0.108108	0.0171171	LECs
TAPBPL	0.660997	3.71307e-09	3.84709e-07	0.351351	0.0756757	LECs
LINC02802	0.659424	4.13239e-08	3.55175e-06	0.324324	0.0765766	LECs
SPR	0.659162	0.00127637	0.0308922	0.243243	0.090991	LECs
JPT1	0.658453	0.00119791	0.0296896	0.486486	0.263964	LECs
GUK1	0.65826	0.000284331	0.00935018	0.837838	0.745946	LECs
CRACR2B	0.656755	5.81265e-06	0.000320905	0.297297	0.0846847	LECs
CTHRC1	0.653196	0.000155278	0.00575707	0.459459	0.211712	LECs
CNBD2	0.652293	5.94651e-06	0.000327101	0.162162	0.0288288	LECs
PTPA	0.647068	0.00215267	0.0469891	0.351351	0.174775	LECs
PTX3	0.644896	3.8351e-13	7.53423e-11	0.135135	0.00720721	LECs
POLR3GL	0.643874	0.000629893	0.0178101	0.432432	0.214414	LECs
GDF15	0.643764	2.32235e-06	0.000141654	0.162162	0.0261261	LECs
ATP5F1E	0.643618	0.000861824	0.0231972	0.810811	0.815315	LECs
NCOR1	0.641703	6.30051e-05	0.00265482	0.540541	0.267568	LECs
GSDMD	0.636538	0.000181442	0.00636249	0.594595	0.342342	LECs
RPL15	0.632527	3.82866e-05	0.00170342	1	0.887387	LECs
HAPLN3	0.631925	9.69315e-06	0.0005109	0.405405	0.146847	LECs
TBPL1	0.631248	0.00204334	0.0451895	0.297297	0.134234	LECs
DHRS1	0.626213	0.000324835	0.0104105	0.216216	0.0657658	LECs
C7orf25	0.625112	0.000996287	0.0261193	0.135135	0.0333333	LECs
ELOF1	0.621493	0.000715715	0.0198654	0.324324	0.134234	LECs
APRT	0.621234	0.0013174	0.0315322	0.675676	0.448649	LECs
CNKSR3	0.620433	0.00127247	0.0308922	0.351351	0.165766	LECs
LGMN	0.619358	0.00168624	0.0384153	0.432432	0.235135	LECs
YBX1	0.618991	3.9172e-05	0.0017377	0.891892	0.714414	LECs
GLT8D2	0.6175	4.06266e-16	1.22912e-13	0.351351	0.045045	LECs
RPSA	0.613764	0.000954891	0.0252088	0.837838	0.711712	LECs
GUSB	0.613362	8.10402e-05	0.00334032	0.405405	0.172072	LECs
CDC42EP2	0.613276	2.00832e-06	0.000122995	0.351351	0.107207	LECs
AK2	0.612766	6.37923e-05	0.00267309	0.513514	0.257658	LECs
AEBP1	0.611584	9.78682e-05	0.00391654	0.351351	0.131532	LECs
SFXN3	0.608436	0.000189352	0.00656956	0.324324	0.124324	LECs
RPL6	0.607609	2.37414e-06	0.000144231	0.918919	0.851351	LECs
TUBG2	0.607408	0.00153922	0.0359317	0.135135	0.0351351	LECs
CD36	0.607019	5.51659e-07	3.74213e-05	0.405405	0.115315	LECs
DKK3	0.606394	2.67698e-07	1.90116e-05	0.27027	0.0594595	LECs
BEX4	0.605716	0.00123448	0.030186	0.351351	0.156757	LECs
FAM3C	0.60493	0.001642	0.0378635	0.486486	0.283784	LECs
EEF1G	0.603545	0.000342674	0.0108786	0.891892	0.791892	LECs
PARD6G	0.603278	1.0514e-41	1.32538e-38	0.243243	0.0036036	LECs
LEPROT	0.601475	0.00121446	0.0298717	0.72973	0.48018	LECs
MRPS18A	0.601124	0.000154814	0.005754	0.297297	0.101802	LECs
ABHD17B	0.599402	1.86173e-07	1.3605e-05	0.297297	0.0702703	LECs
SPINT2	0.598308	5.03398e-05	0.0021511	0.216216	0.0540541	LECs
AC108134.2	0.591053	2.67271e-08	2.39231e-06	0.162162	0.0198198	LECs
FBH1	0.58621	0.000363257	0.0113533	0.351351	0.141441	LECs
C4orf3	0.583749	0.00105047	0.0272563	0.756757	0.532432	LECs
CALHM6	0.583603	2.0869e-13	4.26601e-11	0.216216	0.0198198	LECs
SLC24A1	0.580767	0.0001724	0.00629928	0.135135	0.0279279	LECs
PCID2	0.577468	0.00167479	0.0383083	0.297297	0.126126	LECs
LAPTM4A	0.577134	0.001152	0.0288993	0.837838	0.679279	LECs
CPQ	0.574735	0.000397066	0.0121097	0.324324	0.126126	LECs
RPL10A	0.573104	0.000959203	0.0252785	0.918919	0.825225	LECs
DSP	0.572339	3.242e-10	4.22773e-08	0.216216	0.0279279	LECs
NDUFS7	0.569841	0.00036887	0.0115049	0.594595	0.344144	LECs
GLIPR2	0.568878	3.85215e-11	5.82715e-09	0.324324	0.0558559	LECs
HOMER3	0.565439	0.000892339	0.023891	0.351351	0.153153	LECs
TSPAN4	0.563288	0.000594801	0.0169127	0.567568	0.327928	LECs
FKBP2	0.563181	0.000337267	0.0107861	0.243243	0.0801802	LECs
FAM162B	0.555257	2.73008e-43	3.75435e-40	0.216216	0.0018018	LECs
PLSCR4	0.554336	0.000746332	0.0205268	0.297297	0.115315	LECs
MYH10	0.55249	0.00122038	0.0299686	0.297297	0.127928	LECs
IFRD2	0.552475	0.00179476	0.040461	0.324324	0.154955	LECs
RNASE4	0.550642	0.0010568	0.0272802	0.162162	0.045045	LECs
RPS4X	0.549593	8.13664e-05	0.00334464	0.945946	0.882883	LECs
STON2	0.549331	7.73279e-31	6.15652e-28	0.162162	0.0018018	LECs
NT5C	0.54471	0.000433584	0.0130135	0.324324	0.127928	LECs
SEMA6A	0.543202	0.00117751	0.0293417	0.351351	0.161261	LECs
FRMD6	0.534484	0.000111622	0.00435892	0.189189	0.0477477	LECs
NECTIN3	0.529863	8.30375e-08	6.64608e-06	0.189189	0.0288288	LECs
FAM107B	0.527324	0.000505227	0.014613	0.27027	0.0954955	LECs
FHL3	0.525839	0.00228402	0.0493577	0.351351	0.167568	LECs
C11orf49	0.519041	0.000524411	0.01511	0.189189	0.0540541	LECs
SLC40A1	0.516375	1.07112e-07	8.52779e-06	0.351351	0.0900901	LECs
RCSD1	0.514639	2.22823e-09	2.39053e-07	0.27027	0.0459459	LECs
TUBB4B	0.513046	0.000855175	0.0231004	0.594595	0.352252	LECs
KCTD17	0.512314	1.49452e-09	1.66232e-07	0.324324	0.0648649	LECs
SGCE	0.509909	1.77074e-05	0.000889902	0.135135	0.0225225	LECs
ADAM19	0.508458	0.000437067	0.0130662	0.189189	0.054955	LECs
LINC01128	0.508213	9.27254e-07	5.94346e-05	0.27027	0.0648649	LECs
RGS17	0.505475	1.21921e-08	1.15268e-06	0.108108	0.00810811	LECs
CPSF6	0.500905	0.000375312	0.0116339	0.351351	0.141441	LECs
SLCO2B1	0.500751	2.3735e-05	0.00112905	0.27027	0.0756757	LECs
ROGDI	0.497863	1.89795e-16	5.98132e-14	0.27027	0.0252252	LECs
FAM174B	0.490148	9.57118e-09	9.16349e-07	0.297297	0.0594595	LECs
FBXO7	0.489694	0.00017423	0.00633392	0.459459	0.213514	LECs
RPS6	0.487789	0.000281034	0.00930242	1	0.92973	LECs
HPS1	0.487358	0.000246354	0.0083183	0.243243	0.0801802	LECs
MAP1B	0.48717	0.0014152	0.0334495	0.459459	0.233333	LECs
DMTN	0.484343	8.70004e-06	0.0004634	0.216216	0.0495495	LECs
C4orf48	0.482372	0.00131974	0.0315382	0.432432	0.227928	LECs
MIIP	0.481852	4.71576e-08	3.94118e-06	0.27027	0.0531532	LECs
SHKBP1	0.481833	0.000528879	0.0152098	0.351351	0.151351	LECs
NR2F1-AS1	0.479572	2.60056e-06	0.000155489	0.135135	0.0189189	LECs
TPD52L2	0.479488	8.91422e-05	0.00363465	0.405405	0.167568	LECs
RPL17	0.476053	0.00168366	0.0384143	0.945946	0.876577	LECs
RPL10	0.472182	0.000103643	0.00410421	0.972973	0.968468	LECs
BATF	0.469034	5.94838e-08	4.86385e-06	0.135135	0.0144144	LECs
CERS6	0.468416	5.6745e-09	5.76095e-07	0.216216	0.0315315	LECs
SLC9A9	0.467327	2.33307e-10	3.12322e-08	0.216216	0.027027	LECs
PXK	0.466158	0.00115031	0.0288993	0.189189	0.0603604	LECs
EEF1A1	0.465204	0.000285049	0.00935345	1	0.951351	LECs
SERINC2	0.464192	9.67245e-05	0.00389136	0.189189	0.0468468	LECs
RPS5	0.461112	0.000889514	0.0238576	0.864865	0.799099	LECs
NDUFS3	0.456714	0.0016642	0.0381429	0.513514	0.272072	LECs
THEMIS2	0.455656	3.48959e-28	2.39941e-25	0.243243	0.00900901	LECs
ATP9A	0.455325	0.0011992	0.0296896	0.108108	0.0234234	LECs
RPS3	0.451068	0.000693224	0.0193834	0.972973	0.913514	LECs
TMEM237	0.447735	1.85652e-06	0.000114161	0.189189	0.0351351	LECs
GSTA4	0.445566	1.98336e-07	1.43552e-05	0.27027	0.0585586	LECs
MTHFS	0.445199	2.36708e-07	1.689e-05	0.27027	0.0585586	LECs
AC108134.3	0.440033	0.000141311	0.0053763	0.216216	0.0621622	LECs
MKRN2	0.437923	0.00175888	0.0398302	0.189189	0.063964	LECs
MYL5	0.431336	0.000487411	0.0142063	0.108108	0.0207207	LECs
ERG28	0.430405	5.21956e-05	0.00222412	0.378378	0.141441	LECs
KIF3C	0.425822	1.59271e-10	2.19027e-08	0.216216	0.027027	LECs
RING1	0.421923	0.000302486	0.00979808	0.297297	0.105405	LECs
RPP40	0.421917	2.73329e-07	1.92324e-05	0.27027	0.0603604	LECs
SLC35A2	0.417761	0.000718285	0.0199002	0.243243	0.0873874	LECs
MFSD3	0.414899	9.85637e-10	1.12952e-07	0.189189	0.0225225	LECs
REEP1	0.412332	4.5869e-15	1.11913e-12	0.162162	0.00900901	LECs
OAS1	0.411537	0.00161044	0.0372493	0.189189	0.0630631	LECs
RGS16	0.410354	0.000457899	0.0136083	0.378378	0.15045	LECs
SSBP2	0.408326	3.31143e-06	0.000190464	0.189189	0.036036	LECs
CLN3	0.405235	0.00225552	0.0488115	0.27027	0.111712	LECs
PGM1	0.404431	0.00128182	0.0309746	0.189189	0.0612613	LECs
STK16	0.403403	0.000750806	0.0206124	0.243243	0.0864865	LECs
FHIT	0.399153	3.45803e-07	2.39952e-05	0.135135	0.0162162	LECs
RHOU	0.394463	1.49724e-06	9.39784e-05	0.27027	0.0648649	LECs
ABT1	0.393964	3.99709e-05	0.00176795	0.351351	0.124324	LECs
CWC22	0.392666	0.00105078	0.0272563	0.243243	0.0873874	LECs
FAHD2B	0.390506	0.000474301	0.0139315	0.135135	0.0306306	LECs
RPS14	0.388591	0.00228966	0.0494089	0.972973	0.922523	LECs
TSEN34	0.386727	0.00141454	0.0334495	0.351351	0.162162	LECs
TP53I3	0.376386	0.00156144	0.0363944	0.324324	0.142342	LECs
DAPK1	0.374775	0.000239646	0.00812809	0.108108	0.0189189	LECs
NR1H3	0.373744	1.3319e-10	1.86553e-08	0.162162	0.0144144	LECs
CCDC102B	0.371366	2.15177e-23	1.05e-20	0.189189	0.00630631	LECs
WDR83	0.370932	5.60302e-05	0.00237414	0.216216	0.0567568	LECs
ANTXR2	0.366911	0.00078867	0.0215736	0.189189	0.0576577	LECs
CD163L1	0.366213	1.77447e-24	1.06628e-21	0.162162	0.0036036	LECs
DOCK8	0.364934	1.81191e-05	0.000903671	0.189189	0.0405405	LECs
SCN3B	0.362982	1.18445e-12	2.133e-10	0.162162	0.0117117	LECs
MPST	0.361543	2.48875e-05	0.00117648	0.378378	0.136937	LECs
C1orf198	0.360554	1.4063e-05	0.000721125	0.189189	0.0405405	LECs
PTPRE	0.357467	0.00123568	0.030186	0.459459	0.225225	LECs
ACADS	0.35745	0.00134487	0.0320375	0.162162	0.0468468	LECs
MPDU1	0.35736	0.000311145	0.0100142	0.351351	0.145045	LECs
CMBL	0.355315	8.09257e-09	8.05371e-07	0.135135	0.0126126	LECs
CTSS	0.351845	0.000148554	0.00554859	0.405405	0.171171	LECs
COPZ1	0.344943	0.00128643	0.0310335	0.486486	0.262162	LECs
OTULINL	0.344819	1.55544e-10	2.15863e-08	0.135135	0.00990991	LECs
SLC35B3	0.344347	0.00117032	0.0292619	0.243243	0.0891892	LECs
GALK1	0.343048	0.00174589	0.0396549	0.324324	0.142342	LECs
ANAPC4	0.33756	0.000271952	0.00906128	0.162162	0.0396396	LECs
PUDP	0.337286	2.74095e-05	0.00128366	0.189189	0.0423423	LECs
PRUNE2	0.336929	2.9016e-09	3.04809e-07	0.108108	0.00720721	LECs
PLA2R1	0.336385	2.13747e-05	0.00103633	0.135135	0.0225225	LECs
CREB5	0.335482	7.04276e-07	4.65222e-05	0.324324	0.0837838	LECs
PLEKHA4	0.33351	2.09508e-23	1.05e-20	0.189189	0.00630631	LECs
IGSF3	0.331803	5.38783e-16	1.53777e-13	0.108108	0.0027027	LECs
ARRB2	0.330516	1.26172e-08	1.18546e-06	0.216216	0.0333333	LECs
LETMD1	0.326335	0.00142919	0.033675	0.243243	0.0882883	LECs
IMPDH1	0.325238	0.000427214	0.0128734	0.297297	0.10991	LECs
OCEL1	0.324942	0.00165663	0.0380271	0.216216	0.0765766	LECs
HSD3B7	0.322292	0.00144564	0.0339715	0.135135	0.0351351	LECs
IQSEC3	0.321835	1.2473e-18	4.38787e-16	0.108108	0.0018018	LECs
COMMD1	0.320483	0.00149096	0.0349672	0.459459	0.240541	LECs
BCKDHB	0.320379	0.000497663	0.0144218	0.135135	0.0306306	LECs
SFXN1	0.315425	0.000143941	0.00542992	0.189189	0.0486486	LECs
PRR5	0.314033	0.000584972	0.016696	0.243243	0.0846847	LECs
GSTM3	0.311431	0.000633232	0.0178711	0.243243	0.0837838	LECs
WDR25	0.31142	0.00109224	0.0280039	0.162162	0.0459459	LECs
FAM110B	0.31022	3.30089e-14	7.68193e-12	0.135135	0.00630631	LECs
UROD	0.307826	0.00213021	0.0467011	0.351351	0.171171	LECs
LRRC61	0.307725	1.16109e-30	8.78189e-28	0.162162	0.0018018	LECs
FBLN7	0.307375	2.30535e-08	2.10079e-06	0.135135	0.0135135	LECs
BARD1	0.306137	4.96747e-05	0.00213474	0.162162	0.0342342	LECs
FHL2	0.305535	2.10996e-07	1.51987e-05	0.162162	0.0225225	LECs
RTTN	0.303331	0.000213136	0.00732751	0.135135	0.0279279	LECs
LTBP4	0.302356	0.00198986	0.0442007	0.243243	0.0900901	LECs
TPBG	0.302341	0.000111804	0.00435892	0.216216	0.0603604	LECs
ACCS	0.300553	0.000695934	0.0193875	0.135135	0.0324324	LECs
SLC25A39	0.297629	0.00113252	0.0286004	0.459459	0.237838	LECs
AC245297.3	0.294368	2.1824e-05	0.00105138	0.189189	0.0414414	LECs
PGF	0.292829	7.15059e-07	4.70291e-05	0.459459	0.147748	LECs
IQCA1	0.289861	0.000975036	0.0256066	0.108108	0.0225225	LECs
ERI3	0.289806	0.00217749	0.0474623	0.324324	0.147748	LECs
TC2N	0.287681	7.34591e-07	4.78973e-05	0.108108	0.0108108	LECs
RHBDD2	0.286536	0.00192519	0.0430168	0.297297	0.121622	LECs
DMKN	0.284746	6.94008e-08	5.61405e-06	0.108108	0.00900901	LECs
CGNL1	0.284	1.27748e-08	1.19286e-06	0.162162	0.0189189	LECs
COQ2	0.283033	1.81574e-08	1.6748e-06	0.189189	0.0261261	LECs
B3GNT7	0.282582	1.46854e-15	3.8301e-13	0.135135	0.00540541	LECs
ZNF467	0.274998	0.000828066	0.0224602	0.324324	0.130631	LECs
PRKG1	0.274881	1.83221e-21	7.69883e-19	0.189189	0.00720721	LECs
RPUSD3	0.271922	0.000290678	0.00949696	0.27027	0.0927928	LECs
SLC45A3	0.271885	1.49273e-07	1.11785e-05	0.135135	0.0153153	LECs
PLCE1	0.260719	0.00132794	0.0316841	0.108108	0.0234234	LECs
FEZ1	0.259645	1.6085e-06	0.000100544	0.189189	0.0342342	LECs
NINL	0.259497	0.000230459	0.00783405	0.108108	0.0189189	LECs
GGT7	0.259049	5.90781e-07	3.98962e-05	0.108108	0.0108108	LECs
MSANTD3	0.256374	0.000158612	0.00586632	0.243243	0.072973	LECs
SRGAP3	0.256248	5.28494e-14	1.17567e-11	0.108108	0.0036036	LECs
ESM1	2.53637	9.61367e-47	1.45426e-42	0.532967	0.105699	TipECs
CXCR4	1.95456	3.49413e-40	2.64279e-36	0.56044	0.146114	TipECs
ANGPT2	1.9529	6.75243e-38	3.4048e-34	0.565934	0.163731	TipECs
SAT1	1.77844	3.11609e-17	1.62542e-14	0.796703	0.55544	TipECs
CA2	1.71403	2.07865e-20	1.74688e-17	0.357143	0.105699	TipECs
INSR	1.60462	2.36161e-34	7.14483e-31	0.802198	0.393782	TipECs
PGF	1.58235	5.11554e-16	2.09143e-13	0.340659	0.123316	TipECs
IGFBP3	1.57242	7.0229e-23	9.65776e-20	0.598901	0.264249	TipECs
TEX264	1.56174	0.000147062	0.00495457	0.368132	0.25285	TipECs
RGS3	1.46744	4.84435e-26	1.22134e-22	0.604396	0.266321	TipECs
RBP7	1.42667	6.59431e-15	2.31982e-12	0.445055	0.209326	TipECs
STC1	1.39329	3.71639e-17	1.81348e-14	0.549451	0.26114	TipECs
APLN	1.35365	2.09092e-07	2.02752e-05	0.153846	0.0518135	TipECs
CYTOR	1.34217	3.7432e-16	1.61781e-13	0.549451	0.310881	TipECs
SPARC	1.30322	3.1838e-35	1.20403e-31	0.934066	0.780311	TipECs
THY1	1.28952	3.79094e-22	4.77879e-19	0.406593	0.127461	TipECs
ANGPTL2	1.28513	7.64086e-24	1.45556e-20	0.478022	0.17513	TipECs
PTP4A3	1.26737	1.03341e-23	1.73692e-20	0.538462	0.21658	TipECs
MCAM	1.22255	1.19878e-19	9.06696e-17	0.686813	0.427979	TipECs
ACKR3	1.20863	1.36296e-21	1.58596e-18	0.401099	0.13057	TipECs
GJA1	1.18989	4.15315e-16	1.74513e-13	0.653846	0.40829	TipECs
YWHAH	1.18293	1.15429e-18	7.59174e-16	0.648352	0.4	TipECs
TNFRSF4	1.17266	1.97312e-23	2.98474e-20	0.456044	0.156477	TipECs
COL4A1	1.15055	7.69782e-24	1.45556e-20	0.862637	0.629016	TipECs
LAMA4	1.14696	1.74311e-16	7.7553e-14	0.604396	0.344041	TipECs
TP53I11	1.14612	9.7129e-19	6.6785e-16	0.401099	0.148187	TipECs
FLT1	1.1062	3.42853e-18	2.16097e-15	0.747253	0.490155	TipECs
PLVAP	1.0826	7.95067e-21	7.51686e-18	0.884615	0.627979	TipECs
LAMC1	1.04195	1.4817e-14	4.98083e-12	0.521978	0.291192	TipECs
CTHRC1	1.03742	6.95331e-17	3.18735e-14	0.434066	0.179275	TipECs
CALM1	1.01432	1.8787e-15	6.93149e-13	0.851648	0.671503	TipECs
UNC5B	1.00852	9.73341e-21	8.66101e-18	0.373626	0.108808	TipECs
MYO1B	0.995441	1.1026e-17	6.41501e-15	0.494505	0.222798	TipECs
HSPG2	0.973293	3.546e-17	1.78801e-14	0.846154	0.648705	TipECs
OAZ2	0.960388	1.43212e-12	4.08748e-10	0.554945	0.328497	TipECs
MLEC	0.942745	2.49154e-14	8.19337e-12	0.527473	0.284974	TipECs
LBH	0.923252	2.96744e-11	6.95028e-09	0.346154	0.158549	TipECs
MIR4435-2HG	0.885876	1.08849e-12	3.22855e-10	0.384615	0.176166	TipECs
COL4A2	0.884284	4.87974e-15	1.75752e-12	0.813187	0.606218	TipECs
CREM	0.879166	1.42471e-09	2.42153e-07	0.373626	0.195855	TipECs
IVNS1ABP	0.874863	1.14948e-11	2.85052e-09	0.489011	0.273575	TipECs
KCNE3	0.874385	1.6108e-17	9.02464e-15	0.214286	0.0414508	TipECs
LXN	0.864274	8.3914e-19	6.0446e-16	0.494505	0.21658	TipECs
CHST1	0.863167	8.08203e-18	4.89027e-15	0.258242	0.0642487	TipECs
UBE2J1	0.847609	2.75953e-10	5.42121e-08	0.489011	0.296373	TipECs
PXDN	0.842674	2.98781e-08	3.83023e-06	0.445055	0.288083	TipECs
EFCAB14	0.841047	6.67243e-06	0.000380882	0.373626	0.247668	TipECs
GNAS	0.835478	1.52794e-10	3.1234e-08	0.796703	0.590674	TipECs
MMP2	0.821048	4.46103e-07	3.76994e-05	0.456044	0.303627	TipECs
MARCKSL1	0.811834	4.94281e-21	5.34071e-18	0.840659	0.565803	TipECs
PDGFB	0.808268	7.88996e-12	2.0229e-09	0.489011	0.260104	TipECs
VWA1	0.804887	4.23851e-10	8.11593e-08	0.576923	0.369948	TipECs
APCDD1	0.797958	6.57164e-10	1.1977e-07	0.247253	0.0943005	TipECs
HTRA1	0.782956	1.04963e-09	1.84625e-07	0.604396	0.427979	TipECs
LAMB1	0.760923	4.31127e-08	5.30216e-06	0.478022	0.310881	TipECs
SOX18	0.753706	3.27674e-06	0.00020653	0.478022	0.332642	TipECs
GNG10	0.753109	1.20684e-11	2.94449e-09	0.681319	0.451813	TipECs
ADM	0.753011	6.38573e-05	0.00250251	0.373626	0.243523	TipECs
ISG15	0.736303	7.67891e-06	0.000428631	0.587912	0.454922	TipECs
PNP	0.736065	1.94207e-07	1.92011e-05	0.467033	0.309845	TipECs
CDK2AP1	0.735744	4.89278e-09	7.79084e-07	0.494505	0.317098	TipECs
GJA4	0.734651	2.98573e-07	2.7064e-05	0.241758	0.104663	TipECs
COL18A1	0.727442	6.85379e-08	7.85434e-06	0.571429	0.437306	TipECs
TAX1BP3	0.725229	1.00386e-08	1.48876e-06	0.571429	0.389637	TipECs
MAGED2	0.725075	1.42836e-06	0.000100122	0.478022	0.340933	TipECs
MYL12B	0.717914	1.12025e-09	1.94781e-07	0.89011	0.795855	TipECs
FILIP1	0.712712	2.58178e-09	4.19942e-07	0.395604	0.20829	TipECs
NID2	0.711875	9.21652e-14	2.96635e-11	0.269231	0.0849741	TipECs
APLP2	0.706938	5.9886e-09	9.24384e-07	0.653846	0.492228	TipECs
DYNLT1	0.704677	2.02592e-06	0.000135603	0.521978	0.392746	TipECs
DBI	0.699958	1.80958e-11	4.34501e-09	0.697802	0.501554	TipECs
PLOD1	0.695588	3.42231e-11	7.84383e-09	0.423077	0.20829	TipECs
RGCC	0.69086	2.99566e-09	4.82079e-07	0.703297	0.501554	TipECs
DYSF	0.690134	1.24208e-08	1.80662e-06	0.395604	0.223834	TipECs
CTNNB1	0.689241	4.36906e-06	0.000262265	0.60989	0.467358	TipECs
CFL1	0.689205	5.62324e-13	1.70125e-10	0.923077	0.788601	TipECs
MARCKS	0.685319	1.07744e-06	7.95048e-05	0.582418	0.415544	TipECs
INHBB	0.67793	3.62677e-06	0.000224845	0.28022	0.145078	TipECs
LGALS1	0.677499	5.51367e-05	0.00221234	0.67033	0.562694	TipECs
TCEAL9	0.672675	1.80133e-05	0.0008847	0.532967	0.390674	TipECs
NID1	0.669295	5.00942e-06	0.000293711	0.379121	0.243523	TipECs
LOX	0.66742	4.25375e-07	3.65605e-05	0.159341	0.0569948	TipECs
ACTG1	0.665823	1.54508e-15	5.84309e-13	0.961538	0.845596	TipECs
GNG2	0.663411	1.61167e-12	4.43267e-10	0.214286	0.0601036	TipECs
RDX	0.662862	1.87125e-05	0.000916063	0.703297	0.553368	TipECs
PFN1	0.660748	5.72355e-17	2.70563e-14	0.912088	0.726425	TipECs
LOXL2	0.656048	1.4629e-07	1.48519e-05	0.335165	0.182383	TipECs
SLC4A7	0.650381	2.00409e-08	2.70678e-06	0.285714	0.132642	TipECs
EFNA1	0.647131	2.72928e-10	5.42121e-08	0.554945	0.350259	TipECs
SPRY1	0.633021	5.74477e-09	8.95889e-07	0.71978	0.487047	TipECs
PLXND1	0.632162	4.3487e-08	5.30506e-06	0.571429	0.403109	TipECs
PMEPA1	0.628746	2.55775e-06	0.000164643	0.318681	0.179275	TipECs
TSC22D1	0.621496	2.79165e-08	3.60934e-06	0.736264	0.574093	TipECs
CD9	0.619906	4.95548e-08	5.90248e-06	0.747253	0.601036	TipECs
NRP1	0.618784	7.16819e-06	0.000404602	0.543956	0.394819	TipECs
SPRY4	0.61334	2.26692e-07	2.16637e-05	0.302198	0.156477	TipECs
SERPINI1	0.60941	2.37923e-08	3.15707e-06	0.142857	0.0404145	TipECs
CD276	0.607122	5.95896e-07	4.76938e-05	0.274725	0.137824	TipECs
CSTB	0.603935	4.81403e-07	3.94637e-05	0.664835	0.534715	TipECs
IDH2	0.600503	3.81675e-08	4.79723e-06	0.373626	0.205181	TipECs
SELENOW	0.600037	1.72534e-08	2.41493e-06	0.769231	0.602073	TipECs
MAP4K4	0.599994	0.000435654	0.0117715	0.395604	0.289119	TipECs
ADGRL4	0.598492	1.28146e-09	2.2028e-07	0.747253	0.559585	TipECs
TSPAN15	0.59743	6.51555e-11	1.44942e-08	0.362637	0.164767	TipECs
THBS1	0.596511	0.00068684	0.0171449	0.236264	0.144041	TipECs
TSPAN13	0.596463	1.01124e-07	1.10051e-05	0.472527	0.292228	TipECs
HES4	0.595451	2.61399e-05	0.00120554	0.269231	0.148187	TipECs
DENND11	0.594078	2.36256e-07	2.21978e-05	0.269231	0.133679	TipECs
ARHGDIB	0.591447	5.86485e-06	0.000336051	0.626374	0.520207	TipECs
IGFBP7	0.587922	1.15025e-12	3.34613e-10	0.945055	0.834197	TipECs
SPP1	0.5854	3.30082e-05	0.0014515	0.351648	0.217617	TipECs
ACTB	0.584227	1.93394e-10	3.90063e-08	0.983516	0.935751	TipECs
KDR	0.579643	1.6087e-06	0.000111627	0.423077	0.267358	TipECs
GABRD	0.576686	3.83728e-08	4.79723e-06	0.186813	0.0673575	TipECs
C12orf57	0.574015	1.65061e-08	2.33353e-06	0.659341	0.475648	TipECs
GRB10	0.573732	9.05405e-06	0.000494443	0.401099	0.262176	TipECs
NDST1	0.573708	1.20147e-07	1.25343e-05	0.335165	0.185492	TipECs
CCDC85B	0.571479	2.23021e-09	3.70729e-07	0.769231	0.630052	TipECs
CLIC4	0.571333	1.28375e-05	0.00065385	0.549451	0.407254	TipECs
PREX1	0.570523	1.59205e-07	1.59489e-05	0.368132	0.202073	TipECs
A2M	0.57006	9.52468e-08	1.04406e-05	0.857143	0.763731	TipECs
RASGRP3	0.569036	7.75376e-08	8.68824e-06	0.412088	0.243523	TipECs
CCN3	0.565179	0.000287675	0.00853266	0.148352	0.0704663	TipECs
COPS8	0.562991	9.60442e-09	1.43848e-06	0.39011	0.211399	TipECs
ARPC3	0.562804	4.54863e-10	8.60089e-08	0.791209	0.607254	TipECs
TOMM6	0.560412	0.000644318	0.0163808	0.521978	0.429016	TipECs
CAVIN3	0.559908	1.18566e-06	8.54069e-05	0.571429	0.412435	TipECs
FSCN1	0.557435	3.53275e-07	3.13217e-05	0.494505	0.323316	TipECs
PRDX5	0.556105	7.03567e-07	5.54316e-05	0.626374	0.462176	TipECs
ACE	0.55461	3.97784e-08	4.93219e-06	0.478022	0.267358	TipECs
H1FX	0.552373	0.00275483	0.049907	0.346154	0.258031	TipECs
ADAMTS5	0.552068	1.38268e-06	9.81959e-05	0.17033	0.065285	TipECs
PSMD8	0.552011	9.74607e-06	0.000526532	0.543956	0.411399	TipECs
PODXL	0.551512	1.92062e-06	0.000129125	0.604396	0.443523	TipECs
VASP	0.550213	1.17942e-07	1.23897e-05	0.428571	0.26114	TipECs
MTSS1	0.549422	1.98876e-05	0.000958089	0.263736	0.144041	TipECs
KRT10	0.549346	3.45887e-05	0.00149921	0.489011	0.370984	TipECs
FAP	0.546864	0.000684212	0.0171359	0.181319	0.102591	TipECs
BEX3	0.546268	1.88278e-07	1.87373e-05	0.587912	0.42487	TipECs
PSMB6	0.545337	1.89253e-05	0.000919787	0.554945	0.426943	TipECs
SERPINH1	0.545336	9.55699e-07	7.15686e-05	0.648352	0.526425	TipECs
GNAI2	0.542628	6.81179e-08	7.85434e-06	0.774725	0.582383	TipECs
ATP6V0B	0.536553	5.12778e-07	4.17032e-05	0.582418	0.410363	TipECs
TMEM204	0.535843	0.000187221	0.00594978	0.587912	0.445596	TipECs
CYYR1	0.535401	1.97573e-07	1.94071e-05	0.598901	0.422798	TipECs
NREP	0.535229	4.2728e-05	0.00177081	0.307692	0.192746	TipECs
ACTR3	0.534353	1.36715e-05	0.00068832	0.549451	0.407254	TipECs
ARF4	0.534002	6.38566e-08	7.48805e-06	0.549451	0.368912	TipECs
EID1	0.533983	1.99614e-08	2.70678e-06	0.703297	0.544041	TipECs
PRELID1	0.533432	1.12211e-05	0.000585318	0.565934	0.449741	TipECs
FLT4	0.530953	3.09042e-06	0.000196424	0.296703	0.162694	TipECs
HLX	0.52752	1.17262e-05	0.0006054	0.214286	0.103627	TipECs
TMA7	0.52742	1.02868e-07	1.1036e-05	0.835165	0.670466	TipECs
HSBP1	0.52688	2.57235e-07	2.38723e-05	0.637363	0.478756	TipECs
ARPC5L	0.525594	0.000980633	0.0229274	0.428571	0.329534	TipECs
MAP1B	0.525086	0.000680204	0.0170637	0.324176	0.22487	TipECs
VASH1	0.524578	1.02099e-08	1.49946e-06	0.32967	0.157513	TipECs
ST3GAL6	0.523635	7.37149e-09	1.11509e-06	0.148352	0.0414508	TipECs
SLC43A3	0.521312	0.000295741	0.00870365	0.214286	0.123316	TipECs
COX5B	0.519078	2.45395e-09	4.03487e-07	0.785714	0.62487	TipECs
HEY1	0.518073	6.64811e-09	1.01582e-06	0.445055	0.237306	TipECs
DLL4	0.517553	1.37811e-06	9.81959e-05	0.401099	0.246632	TipECs
AC083855.2	0.515433	2.86368e-05	0.00129697	0.21978	0.115026	TipECs
CCZ1	0.512128	0.000402873	0.0109852	0.225275	0.137824	TipECs
JAK1	0.511885	9.57154e-06	0.000518956	0.593407	0.45285	TipECs
MGST2	0.511567	1.05317e-05	0.000560962	0.681319	0.563731	TipECs
RFLNB	0.510822	4.22341e-07	3.65072e-05	0.357143	0.204145	TipECs
STC2	0.506303	0.00270608	0.0492599	0.175824	0.104663	TipECs
SNRPD2	0.504269	4.3237e-06	0.000260576	0.653846	0.502591	TipECs
ADGRF5	0.503726	3.70735e-06	0.000228902	0.60989	0.470466	TipECs
MTUS1	0.50342	8.64506e-06	0.000473818	0.626374	0.468394	TipECs
MGST3	0.502867	9.65223e-07	7.19258e-05	0.67033	0.559585	TipECs
MEF2C	0.501047	1.06341e-05	0.000562452	0.576923	0.427979	TipECs
MZT1	0.500476	1.36963e-05	0.00068832	0.225275	0.11399	TipECs
AKIP1	0.497971	0.00249987	0.0467435	0.175824	0.103627	TipECs
SCIN	0.497204	1.44294e-08	2.07879e-06	0.142857	0.0393782	TipECs
SLC12A2	0.49365	0.00011029	0.00390364	0.307692	0.190674	TipECs
GADD45GIP1	0.489639	1.08815e-05	0.000569568	0.56044	0.441451	TipECs
MMP15	0.486444	0.000841263	0.0201677	0.225275	0.137824	TipECs
MEA1	0.486403	0.000398858	0.0109105	0.285714	0.186528	TipECs
HK1	0.486242	6.91816e-05	0.00269026	0.296703	0.186528	TipECs
SDF4	0.485954	0.000120817	0.00422079	0.428571	0.317098	TipECs
RPS26	0.484161	1.41008e-06	9.96744e-05	0.813187	0.672539	TipECs
SEPTIN7	0.483321	0.000129886	0.00450639	0.648352	0.550259	TipECs
LDHB	0.483284	0.000251243	0.00763163	0.450549	0.346114	TipECs
GSTP1	0.479989	0.000136326	0.00468682	0.714286	0.615544	TipECs
PSMA7	0.479578	3.54069e-07	3.13217e-05	0.796703	0.658031	TipECs
PINK1	0.478689	0.000996523	0.0231709	0.318681	0.232124	TipECs
CD34	0.477888	4.52303e-07	3.8011e-05	0.664835	0.507772	TipECs
BRK1	0.475015	8.57579e-08	9.46905e-06	0.675824	0.502591	TipECs
PLAU	0.474869	1.53485e-08	2.19034e-06	0.203297	0.0735751	TipECs
CLIC1	0.473693	1.78553e-06	0.000120579	0.796703	0.688083	TipECs
CHST14	0.472781	0.000102739	0.00367406	0.142857	0.0642487	TipECs
ITGA1	0.472388	1.09112e-06	8.01231e-05	0.423077	0.262176	TipECs
NME4	0.47216	0.0010807	0.0243395	0.32967	0.242487	TipECs
SNX3	0.47188	4.01485e-06	0.000243906	0.725275	0.610363	TipECs
TLE5	0.46957	0.000106902	0.00380496	0.554945	0.429016	TipECs
GPX4	0.467908	1.74471e-06	0.000118884	0.653846	0.507772	TipECs
NDUFS5	0.466449	1.32732e-07	1.36588e-05	0.730769	0.559585	TipECs
CHCHD2	0.466383	1.08843e-07	1.15137e-05	0.82967	0.633161	TipECs
NAA38	0.465245	7.8775e-05	0.00296425	0.582418	0.473575	TipECs
KCNQ1	0.465168	2.9865e-11	6.95028e-09	0.181319	0.0476684	TipECs
RRAGA	0.464843	0.000598761	0.0154301	0.39011	0.295337	TipECs
ARPC2	0.463984	1.16865e-05	0.0006054	0.747253	0.597927	TipECs
ARHGEF7	0.463027	8.19384e-05	0.00305291	0.291209	0.181347	TipECs
AREG	0.462986	3.82425e-07	3.3439e-05	0.159341	0.053886	TipECs
BID	0.462447	0.00185844	0.0369574	0.307692	0.22487	TipECs
DGKD	0.461996	0.000230755	0.00713829	0.164835	0.0829016	TipECs
ITGB1	0.461253	1.06587e-06	7.90361e-05	0.802198	0.696373	TipECs
MCTS1	0.460121	4.63264e-05	0.00189913	0.39011	0.271503	TipECs
GMFG	0.459813	1.13762e-06	8.31341e-05	0.637363	0.467358	TipECs
TUBA1A	0.459805	0.000674218	0.0169699	0.549451	0.437306	TipECs
F2R	0.459354	0.000969893	0.0227466	0.384615	0.28601	TipECs
SOX11	0.458091	1.06098e-11	2.6749e-09	0.137363	0.0259067	TipECs
CRIP2	0.457572	7.42873e-07	5.78497e-05	0.802198	0.666321	TipECs
DUSP6	0.457083	1.43241e-07	1.46406e-05	0.615385	0.429016	TipECs
MYO10	0.456791	0.000819209	0.0197014	0.302198	0.206218	TipECs
ESAM	0.45561	1.64412e-06	0.000113565	0.758242	0.640415	TipECs
RHOC	0.453847	2.55711e-07	2.38723e-05	0.785714	0.674611	TipECs
SUB1	0.451454	2.14937e-08	2.8773e-06	0.758242	0.57513	TipECs
ARPC5	0.451173	7.35362e-06	0.000412372	0.615385	0.487047	TipECs
SCAND1	0.450961	0.000226457	0.0070486	0.5	0.396891	TipECs
BCAP29	0.450066	0.000438988	0.011837	0.450549	0.335751	TipECs
PPIB	0.449444	7.00821e-06	0.000397053	0.785714	0.645596	TipECs
CPM	0.449317	0.00177902	0.0355968	0.203297	0.121244	TipECs
ETS1	0.449027	7.17369e-05	0.00275422	0.582418	0.450777	TipECs
UBE2L3	0.448733	7.99192e-05	0.00299985	0.5	0.381347	TipECs
YES1	0.447786	0.000685346	0.0171359	0.362637	0.267358	TipECs
PAPSS1	0.444364	0.000977548	0.0228907	0.247253	0.158549	TipECs
CDA	0.444064	0.00171315	0.0345993	0.263736	0.176166	TipECs
ABRACL	0.441719	0.00243618	0.0457789	0.351648	0.26114	TipECs
PLK2	0.440611	6.63443e-07	5.2544e-05	0.527473	0.352332	TipECs
PLPP1	0.440362	0.000302008	0.00881945	0.5	0.369948	TipECs
ADAM10	0.439497	0.00017495	0.00564137	0.406593	0.292228	TipECs
PPP1CA	0.438469	0.000171988	0.00558295	0.445055	0.336788	TipECs
OAF	0.437523	0.0011312	0.025017	0.252747	0.166839	TipECs
MMP14	0.437307	9.80675e-06	0.000527924	0.32967	0.197927	TipECs
C1orf122	0.436667	0.00185923	0.0369574	0.302198	0.215544	TipECs
TRAF3IP2	0.435945	0.00231153	0.0440385	0.17033	0.0974093	TipECs
CYBA	0.435249	1.18797e-05	0.000609617	0.604396	0.459067	TipECs
NUDT14	0.434673	2.11725e-05	0.00101033	0.401099	0.272539	TipECs
EXOC3L1	0.434279	4.72245e-07	3.92509e-05	0.263736	0.126425	TipECs
AKTIP	0.433615	0.000998165	0.0231709	0.181319	0.102591	TipECs
ELOB	0.433543	5.30629e-08	6.27096e-06	0.78022	0.633161	TipECs
ATP6V1G1	0.432119	1.95773e-05	0.000946153	0.598901	0.480829	TipECs
ITGA5	0.431764	1.42966e-06	0.000100122	0.631868	0.473575	TipECs
FOLH1	0.431741	6.72406e-08	7.82421e-06	0.142857	0.042487	TipECs
SRI	0.4282	0.000753933	0.0185745	0.494505	0.402073	TipECs
HDAC1	0.427479	1.69062e-06	0.000115719	0.434066	0.279793	TipECs
DIPK2B	0.427419	0.000228463	0.00708188	0.521978	0.395855	TipECs
RASSF2	0.42706	4.77464e-08	5.73222e-06	0.197802	0.0735751	TipECs
PSMC5	0.426002	0.000112701	0.00397395	0.472527	0.352332	TipECs
SEPHS2	0.425263	8.02811e-05	0.00300597	0.307692	0.188601	TipECs
NPTX2	0.425184	5.48642e-07	4.43813e-05	0.104396	0.026943	TipECs
SLC9A3R2	0.423315	7.00885e-05	0.00270467	0.664835	0.512953	TipECs
SRP14	0.420374	5.54918e-10	1.03633e-07	0.912088	0.785492	TipECs
RAB5C	0.420204	2.33457e-05	0.00108997	0.598901	0.472539	TipECs
PGK1	0.419896	9.43888e-05	0.00340768	0.56044	0.45285	TipECs
MAGI1	0.419758	0.000865204	0.0206434	0.346154	0.251813	TipECs
LIMS1	0.419403	0.00131874	0.0279436	0.43956	0.34715	TipECs
CCT2	0.416659	0.000388025	0.0107111	0.417582	0.318135	TipECs
FHL3	0.415257	0.00049972	0.0133086	0.252747	0.158549	TipECs
COX7B	0.415151	0.00111467	0.0247239	0.576923	0.471503	TipECs
SEC14L1	0.414295	1.04599e-07	1.11427e-05	0.664835	0.480829	TipECs
COL12A1	0.414139	7.45733e-07	5.78497e-05	0.137363	0.0445596	TipECs
CAP1	0.414065	0.000518159	0.0137031	0.5	0.394819	TipECs
CIAO2B	0.413389	1.43768e-05	0.000715387	0.521978	0.39171	TipECs
FAM43A	0.412426	0.000306266	0.0089094	0.307692	0.201036	TipECs
COL15A1	0.411931	1.16646e-06	8.44261e-05	0.554945	0.344041	TipECs
ARHGAP5	0.411703	0.00026764	0.00808102	0.274725	0.166839	TipECs
PFDN2	0.411695	0.000380295	0.0105749	0.478022	0.364767	TipECs
NOTCH4	0.409881	3.56276e-06	0.000222702	0.60989	0.439378	TipECs
PSMB3	0.409835	0.000816477	0.0197014	0.587912	0.482902	TipECs
EFNB2	0.409661	0.000194014	0.00615272	0.5	0.373057	TipECs
AFAP1L1	0.40911	2.25088e-05	0.00105895	0.434066	0.298446	TipECs
GPRIN3	0.408837	2.13239e-09	3.58408e-07	0.159341	0.0435233	TipECs
COL13A1	0.408209	0.000743743	0.0183833	0.115385	0.0518135	TipECs
ATP5MF	0.408033	2.88258e-07	2.65883e-05	0.60989	0.435233	TipECs
GNG11	0.406004	9.37696e-10	1.66877e-07	0.934066	0.80829	TipECs
CDC37	0.405829	2.10781e-07	2.03088e-05	0.758242	0.574093	TipECs
ZNF428	0.405516	3.00736e-05	0.00134593	0.445055	0.308808	TipECs
YWHAQ	0.404313	0.000818461	0.0197014	0.543956	0.456995	TipECs
GRAMD2B	0.40282	0.000114411	0.00401553	0.131868	0.0559585	TipECs
APP	0.402583	6.7275e-05	0.00262286	0.763736	0.711917	TipECs
ANAPC11	0.401673	0.000253952	0.00769846	0.516484	0.411399	TipECs
P2RY6	0.400771	0.00128712	0.0274615	0.137363	0.0715026	TipECs
CORO1B	0.399829	0.000114153	0.00401553	0.324176	0.206218	TipECs
CALR	0.398815	1.74844e-05	0.000861522	0.802198	0.665285	TipECs
PSMA1	0.398723	0.000175279	0.00564137	0.543956	0.42487	TipECs
SEM1	0.396196	7.63647e-05	0.00290244	0.692308	0.578238	TipECs
SSR4	0.396181	1.46892e-05	0.000728539	0.708791	0.595855	TipECs
NDUFA4	0.394804	1.05874e-05	0.000561948	0.774725	0.642487	TipECs
DEPTOR	0.394758	7.35792e-08	8.36866e-06	0.197802	0.0746114	TipECs
RGL1	0.394202	2.20833e-06	0.000146515	0.17033	0.0683938	TipECs
DRAP1	0.392756	0.00226652	0.0432744	0.472527	0.38342	TipECs
ANXA5	0.392502	0.00275286	0.049907	0.615385	0.511917	TipECs
QPCT	0.392158	2.96697e-07	2.7064e-05	0.164835	0.0569948	TipECs
ATP5IF1	0.391124	2.21098e-05	0.00104845	0.615385	0.464249	TipECs
N4BP3	0.390868	8.98067e-05	0.00327351	0.115385	0.0445596	TipECs
RAB31	0.390521	0.000848248	0.0203029	0.247253	0.154404	TipECs
ADAMTS7	0.38977	0.000361478	0.0101455	0.148352	0.0735751	TipECs
CCDC167	0.389416	0.000236876	0.0072682	0.225275	0.131606	TipECs
AP2M1	0.38916	7.36037e-06	0.000412372	0.648352	0.502591	TipECs
ATP5MG	0.389133	0.000174008	0.00563557	0.747253	0.609326	TipECs
CLTA	0.388529	0.000169915	0.00552753	0.620879	0.504663	TipECs
EIF4EBP1	0.388514	0.000895809	0.0212397	0.351648	0.247668	TipECs
SLC1A4	0.383834	1.78243e-06	0.000120579	0.148352	0.0518135	TipECs
COX7A2	0.383553	4.41128e-06	0.000263753	0.747253	0.610363	TipECs
GABARAPL2	0.383376	3.21075e-05	0.00142431	0.659341	0.528497	TipECs
PLS3	0.382639	6.98148e-05	0.002701	0.516484	0.367876	TipECs
LSM7	0.380999	0.00194028	0.0380864	0.483516	0.392746	TipECs
TNFAIP8L1	0.380597	2.53716e-06	0.000164015	0.324176	0.188601	TipECs
SLC46A3	0.380246	4.66933e-07	3.90237e-05	0.148352	0.0497409	TipECs
EHD4	0.379818	0.00076551	0.0187985	0.505495	0.392746	TipECs
PTPRE	0.378946	0.000295138	0.00870284	0.324176	0.215544	TipECs
SGSM2	0.378565	0.00193287	0.0380711	0.120879	0.0590674	TipECs
ATP5MC3	0.378403	0.00200894	0.039111	0.521978	0.436269	TipECs
DAPK3	0.377966	0.00091488	0.021624	0.247253	0.156477	TipECs
MIF	0.377821	8.26877e-07	6.34932e-05	0.895604	0.757513	TipECs
2024-03-03	0.377546	3.74638e-05	0.00160089	0.208791	0.107772	TipECs
C1orf54	0.377186	7.85497e-05	0.00296318	0.445055	0.318135	TipECs
CD40	0.375793	0.00047999	0.0128283	0.357143	0.249741	TipECs
TM2D2	0.375362	2.41793e-06	0.000158338	0.357143	0.212435	TipECs
REX1BD	0.374907	0.000225431	0.00703114	0.450549	0.337824	TipECs
ATP6V1F	0.374108	0.0010955	0.024424	0.510989	0.414508	TipECs
WASF2	0.373667	0.0018835	0.0373906	0.521978	0.436269	TipECs
FURIN	0.373653	0.000403041	0.0109852	0.269231	0.165803	TipECs
JAG2	0.373311	0.000300649	0.00879676	0.351648	0.236269	TipECs
NDUFA13	0.373043	0.000183031	0.00585349	0.703297	0.586528	TipECs
SIPA1	0.372318	2.45054e-05	0.00113362	0.285714	0.163731	TipECs
SKP1	0.371678	0.000200875	0.0063437	0.725275	0.621762	TipECs
ATP6V0E1	0.370928	7.63488e-05	0.00290244	0.736264	0.603109	TipECs
ARHGAP18	0.369615	5.20203e-05	0.00209843	0.368132	0.235233	TipECs
WIPI1	0.369075	3.06929e-08	3.90161e-06	0.252747	0.106736	TipECs
KDELR2	0.367475	2.36049e-05	0.00109868	0.527473	0.397927	TipECs
RNASEK	0.367304	0.000993007	0.0231452	0.763736	0.672539	TipECs
F2RL3	0.365666	3.37836e-06	0.000212052	0.324176	0.176166	TipECs
IER3IP1	0.364357	0.0010342	0.0237396	0.423077	0.320207	TipECs
TMEM233	0.364162	9.11344e-05	0.00330597	0.181319	0.0891192	TipECs
MGLL	0.363254	0.000756164	0.0185992	0.340659	0.235233	TipECs
PPP1CB	0.363154	0.00169925	0.0345273	0.489011	0.397927	TipECs
SH3GLB1	0.363068	0.00166934	0.0340324	0.532967	0.425907	TipECs
AP2S1	0.363045	0.000134351	0.00464001	0.648352	0.519171	TipECs
CD99	0.362871	1.03414e-05	0.000552772	0.824176	0.729534	TipECs
ZNRD2	0.362367	0.00240672	0.0453945	0.252747	0.166839	TipECs
DYNLL1	0.360972	0.000145488	0.00492347	0.730769	0.656995	TipECs
H2AFZ	0.36072	5.99505e-05	0.00238024	0.703297	0.596891	TipECs
MAPKAPK5-AS1	0.359073	1.88255e-05	0.000918625	0.269231	0.145078	TipECs
YPEL2	0.357797	0.00170871	0.0345977	0.307692	0.21658	TipECs
ADH5	0.357562	0.00127273	0.02727	0.313187	0.222798	TipECs
AGRN	0.357529	0.000334285	0.00955904	0.285714	0.174093	TipECs
PRKAR1A	0.357105	0.00108086	0.0243395	0.43956	0.335751	TipECs
FIBP	0.357044	7.09151e-05	0.0027296	0.368132	0.246632	TipECs
RHEB	0.356562	0.00262841	0.0483109	0.461538	0.378238	TipECs
ADA	0.354851	0.000154981	0.00515253	0.225275	0.127461	TipECs
KCNJ2	0.354647	0.000161203	0.00532123	0.159341	0.0756477	TipECs
IFI44	0.354381	0.000742176	0.0183746	0.32967	0.220725	TipECs
PARK7	0.35376	0.000955776	0.0225006	0.659341	0.559585	TipECs
CERK	0.353459	0.000398578	0.0109105	0.17033	0.0891192	TipECs
GNG5	0.35294	0.000859932	0.0205501	0.697802	0.602073	TipECs
PCDH12	0.352922	5.79234e-07	4.66068e-05	0.384615	0.218653	TipECs
SIPA1L2	0.35229	8.75351e-05	0.0032246	0.225275	0.121244	TipECs
SNU13	0.352072	0.0001298	0.00450639	0.637363	0.479793	TipECs
NETO2	0.350782	4.91362e-06	0.000290345	0.153846	0.0601036	TipECs
UBE2V1	0.350222	0.00145742	0.0303668	0.472527	0.374093	TipECs
CYB5A	0.349703	0.0014633	0.0304475	0.494505	0.393782	TipECs
AC002070.1	0.349086	1.18885e-05	0.000609617	0.142857	0.0549223	TipECs
BCAP31	0.348391	0.000169365	0.00552151	0.587912	0.470466	TipECs
PDZD2	0.347963	0.000545923	0.0143138	0.104396	0.0435233	TipECs
MYDGF	0.347833	0.000213754	0.00670841	0.56044	0.450777	TipECs
RCN2	0.347666	9.5127e-05	0.00342616	0.428571	0.304663	TipECs
LPCAT2	0.347336	0.00129918	0.0276798	0.236264	0.145078	TipECs
POLR2I	0.344905	0.00126752	0.0272142	0.406593	0.300518	TipECs
COX6B1	0.344638	0.000130765	0.0045265	0.659341	0.532642	TipECs
DPYSL3	0.342718	0.00220445	0.0422646	0.379121	0.27772	TipECs
PRKD2	0.342303	0.00139645	0.0292172	0.274725	0.178238	TipECs
NDUFC2	0.34155	0.000152625	0.00510788	0.637363	0.511917	TipECs
HMGB1	0.339358	2.66419e-05	0.00122125	0.873626	0.751295	TipECs
NDUFA11	0.339282	8.68497e-05	0.00321217	0.637363	0.511917	TipECs
C18orf21	0.337694	0.000809523	0.0196386	0.142857	0.0725389	TipECs
YWHAB	0.337359	3.44898e-05	0.00149921	0.681319	0.561658	TipECs
RABAC1	0.337308	0.00150257	0.0311361	0.686813	0.578238	TipECs
CNPY2	0.33521	0.000659933	0.0166658	0.489011	0.388601	TipECs
TMSB4X	0.334203	8.47987e-07	6.47854e-05	0.994505	0.995855	TipECs
PSMB5	0.331263	0.000343664	0.00979022	0.532967	0.429016	TipECs
FKBP1A	0.330572	3.00245e-05	0.00134593	0.917582	0.82487	TipECs
ZNF580	0.330467	0.00268913	0.0491555	0.274725	0.190674	TipECs
AC004918.1	0.330187	0.00022811	0.00708188	0.115385	0.0476684	TipECs
ADAMTSL2	0.329957	3.87502e-05	0.00164194	0.197802	0.0953368	TipECs
SECISBP2L	0.327618	0.00141464	0.029557	0.252747	0.166839	TipECs
JUP	0.327038	4.95621e-06	0.000291722	0.357143	0.205181	TipECs
STMP1	0.326969	0.00235114	0.0446244	0.368132	0.275648	TipECs
ANP32A	0.325903	0.00131895	0.0279436	0.373626	0.276684	TipECs
SMTN	0.324288	5.82834e-05	0.00232626	0.318681	0.195855	TipECs
NOP10	0.323444	3.93991e-05	0.00166014	0.653846	0.518135	TipECs
UBE2D2	0.323064	0.00256039	0.0475812	0.445055	0.359585	TipECs
AC093673.1	0.322563	3.43573e-05	0.00149776	0.126374	0.0487047	TipECs
NDUFB10	0.322519	0.00188881	0.0374469	0.565934	0.480829	TipECs
KNOP1	0.32077	0.00115793	0.0254593	0.307692	0.210363	TipECs
TMSB10	0.320514	4.76174e-08	5.73222e-06	0.994505	0.979275	TipECs
NBDY	0.319564	0.000792723	0.0193412	0.478022	0.370984	TipECs
CCN1	0.319257	0.000491677	0.0131175	0.445055	0.309845	TipECs
DAD1	0.31859	0.000552401	0.014457	0.686813	0.595855	TipECs
HOMER3	0.317589	0.000330096	0.00947508	0.241758	0.144041	TipECs
GRAMD1A	0.317404	0.00276267	0.0499892	0.406593	0.316062	TipECs
ELOC	0.317089	0.00100889	0.0232999	0.521978	0.415544	TipECs
TCEAL8	0.316234	0.000998708	0.0231709	0.406593	0.300518	TipECs
MYL12A	0.316204	0.000169344	0.00552151	0.89011	0.793782	TipECs
TCF4	0.314894	0.000790818	0.0193259	0.747253	0.682902	TipECs
DCHS1	0.31444	0.00104053	0.0238486	0.307692	0.20829	TipECs
ATP5F1E	0.314141	5.40772e-05	0.0021756	0.901099	0.798964	TipECs
DKK3	0.314063	0.00103361	0.0237396	0.120879	0.0559585	TipECs
MYL6	0.311284	0.000174354	0.00563557	0.945055	0.86943	TipECs
SLC9A1	0.308964	0.00160489	0.032896	0.131868	0.0663212	TipECs
VCP	0.308848	0.00102008	0.0235225	0.450549	0.354404	TipECs
POMP	0.306504	3.38348e-05	0.00147925	0.78022	0.660104	TipECs
METTL9	0.306118	0.000250674	0.00762966	0.478022	0.361658	TipECs
PASK	0.30257	2.88967e-05	0.00130484	0.10989	0.0373057	TipECs
CAPZA2	0.300718	0.00120599	0.0261362	0.582418	0.483938	TipECs
TXNDC17	0.300216	0.00128576	0.0274615	0.461538	0.363731	TipECs
ATOX1	0.299916	0.000348096	0.00987927	0.620879	0.508808	TipECs
IL3RA	0.29945	0.00179841	0.0359372	0.527473	0.412435	TipECs
TRAPPC4	0.299221	0.00232896	0.0443147	0.296703	0.20829	TipECs
UBXN4	0.299157	0.00256826	0.04764	0.538462	0.445596	TipECs
TBCA	0.299127	0.00126833	0.0272142	0.571429	0.468394	TipECs
COX6A1	0.298842	0.00269326	0.0491555	0.681319	0.601036	TipECs
SERF2	0.298756	2.77688e-05	0.00126524	0.961538	0.850777	TipECs
FYN	0.29864	0.000603206	0.0155182	0.434066	0.32228	TipECs
COX6C	0.298546	0.000780925	0.019115	0.741758	0.637306	TipECs
ITGA8	0.297204	3.57508e-07	3.1442e-05	0.148352	0.0487047	TipECs
SPCS1	0.29676	0.00250329	0.0467496	0.532967	0.442487	TipECs
MRPL41	0.295223	0.000536365	0.0141352	0.483516	0.374093	TipECs
SELENOH	0.294304	0.00155896	0.0321313	0.60989	0.520207	TipECs
FLNA	0.291998	0.00196811	0.0385642	0.5	0.4	TipECs
SNRPB	0.291932	4.9631e-05	0.0020074	0.615385	0.493264	TipECs
SSR2	0.291176	0.00151137	0.0312756	0.598901	0.495337	TipECs
COLGALT1	0.290608	0.00185538	0.0369574	0.269231	0.177202	TipECs
COX5A	0.289266	0.000893003	0.0212064	0.538462	0.451813	TipECs
NIBAN1	0.287418	0.0014234	0.029699	0.137363	0.0694301	TipECs
HSPA5	0.287092	0.000694052	0.0172964	0.637363	0.528497	TipECs
PPIA	0.285296	0.000448922	0.0120405	0.835165	0.745078	TipECs
CHMP2A	0.285243	0.00031741	0.00918062	0.549451	0.432124	TipECs
PSMA4	0.283561	0.000382403	0.0105945	0.587912	0.459067	TipECs
COA5	0.283117	0.00203138	0.0394463	0.236264	0.153368	TipECs
SOS1	0.282953	0.00238992	0.0453037	0.247253	0.160622	TipECs
SPCS2	0.282115	0.000795539	0.0193786	0.565934	0.46943	TipECs
POLR2J	0.279729	0.000576547	0.0149596	0.412088	0.304663	TipECs
SUMO1	0.2774	0.000510883	0.0135581	0.565934	0.451813	TipECs
PSMB1	0.277382	0.00177899	0.0355968	0.648352	0.554404	TipECs
EIF4G2	0.276683	0.00266721	0.0488662	0.615385	0.528497	TipECs
SMCO4	0.27655	0.000315271	0.00915374	0.214286	0.119171	TipECs
ACOT7	0.275617	0.00201978	0.0392715	0.186813	0.108808	TipECs
LAMTOR5	0.274843	0.00106187	0.024191	0.554945	0.473575	TipECs
GALNT18	0.27328	4.78745e-05	0.00195201	0.39011	0.253886	TipECs
UQCR11	0.271908	0.0014954	0.0310728	0.736264	0.62487	TipECs
S100A11	0.270688	0.00197593	0.0386673	0.824176	0.737824	TipECs
TMEM37	0.269867	0.00055986	0.0145766	0.131868	0.0621762	TipECs
VIM	0.267911	2.22831e-05	0.00105337	0.972527	0.891192	TipECs
NDUFA12	0.266002	0.000648672	0.0164401	0.549451	0.448705	TipECs
TMEM219	0.265739	0.00217607	0.0418264	0.538462	0.449741	TipECs
ARSG	0.26438	4.33755e-05	0.00179274	0.120879	0.0455959	TipECs
H3F3A	0.261505	2.39346e-05	0.00111061	0.928571	0.817617	TipECs
MAP1S	0.261386	0.00115703	0.0254593	0.186813	0.107772	TipECs
TP53INP2	0.260362	2.70622e-05	0.00123677	0.126374	0.0476684	TipECs
C2orf27A	0.259363	3.82549e-05	0.00162551	0.115385	0.0414508	TipECs
FNDC4	0.258802	0.000142312	0.00483767	0.126374	0.0528497	TipECs
ARHGAP25	0.25692	9.57142e-06	0.000518956	0.159341	0.0642487	TipECs
EDIL3	0.256505	0.000224383	0.00701289	0.241758	0.134715	TipECs
SLC25A3	0.255571	0.00204569	0.0396226	0.626374	0.54715	TipECs
TM4SF18	0.255246	0.000640494	0.016311	0.450549	0.320207	TipECs
PTPN9	0.254375	0.000405531	0.0110147	0.104396	0.042487	TipECs
NRARP	0.252732	0.00198698	0.0388335	0.28022	0.186528	TipECs
ERH	0.252336	0.000286271	0.00850771	0.604396	0.491192	TipECs
KLHDC8B	0.25231	8.87773e-05	0.00324693	0.153846	0.0694301	TipECs
EDNRB	0.250603	2.01605e-07	1.96754e-05	0.335165	0.169948	TipECs
RCN3	0.250425	3.15188e-05	0.00140231	0.131868	0.0507772	TipECs
HBB	3.54832	1.08194e-22	3.20913e-20	0.339578	0.106944	VECs
HBA2	2.75545	1.19251e-22	3.46905e-20	0.271663	0.0638889	VECs
SELE	2.33034	8.45414e-38	3.19714e-34	0.257611	0.0166667	VECs
HBA1	2.22001	1.46586e-11	1.18578e-09	0.152225	0.0402778	VECs
ACKR1	1.91555	2.24405e-59	3.39458e-55	0.637002	0.170833	VECs
DNAJB1	1.79077	2.37387e-22	6.529e-20	0.540984	0.323611	VECs
CLU	1.74091	2.1871e-30	2.36317e-27	0.442623	0.15	VECs
HSPA1A	1.73549	1.92075e-33	3.22836e-30	0.763466	0.534722	VECs
IGKC	1.54796	0.000622007	0.00906113	0.461358	0.556944	VECs
RGS16	1.49987	2.62086e-20	5.94641e-18	0.28103	0.0847222	VECs
HSPH1	1.47966	2.34924e-21	6.0232e-19	0.473068	0.247222	VECs
IGFBP5	1.47652	1.3568e-08	7.1265e-07	0.250585	0.126389	VECs
HSPA1B	1.43868	2.32948e-27	1.40952e-24	0.660422	0.418056	VECs
TAGLN	1.42361	1.88078e-14	2.20547e-12	0.257611	0.0944444	VECs
CCL2	1.38063	4.81789e-13	4.76342e-11	0.257611	0.101389	VECs
IER3	1.3195	9.0233e-19	1.70619e-16	0.4637	0.238889	VECs
ADIRF	1.30112	1.1356e-25	5.39315e-23	0.519906	0.244444	VECs
HSP90AA1	1.29577	4.42418e-22	1.17412e-19	0.81733	0.734722	VECs
EGR1	1.28878	5.54393e-15	7.29244e-13	0.459016	0.266667	VECs
C7	1.18214	7.53411e-16	1.07518e-13	0.147541	0.0236111	VECs
FOS	1.16517	3.30637e-21	8.33592e-19	0.721311	0.531944	VECs
HSPA6	1.15881	6.98e-09	3.79808e-07	0.187354	0.0763889	VECs
PRCP	1.13037	1.31839e-24	5.69807e-22	0.625293	0.366667	VECs
AL627171.2	1.12503	5.86176e-09	3.23616e-07	0.250585	0.118056	VECs
HSPD1	1.09871	1.89526e-10	1.34599e-08	0.482436	0.355556	VECs
RGS2	1.09303	2.80773e-15	3.79219e-13	0.245902	0.0819444	VECs
JUND	1.05549	2.50856e-18	4.46436e-16	0.599532	0.402778	VECs
CCL4L2	1.0512	5.35906e-05	0.00121722	0.187354	0.106944	VECs
ATF3	1.04919	7.703e-12	6.54625e-10	0.325527	0.166667	VECs
ZFP36L1	1.0391	4.84e-15	6.42233e-13	0.58548	0.419444	VECs
S100A8	1.02024	1.47933e-13	1.55401e-11	0.227166	0.0722222	VECs
JUN	1.0109	5.38618e-10	3.54246e-08	0.709602	0.651389	VECs
C2CD4B	1.00856	3.52651e-11	2.73566e-09	0.23185	0.0944444	VECs
DEFA3	0.966841	2.96159e-12	2.61988e-10	0.124122	0.0222222	VECs
LGALS3	0.959592	1.44895e-14	1.73955e-12	0.501171	0.313889	VECs
PTGDS	0.957435	5.10623e-11	3.90111e-09	0.166276	0.0513889	VECs
MMRN1	0.956683	2.45201e-19	4.75532e-17	0.320843	0.109722	VECs
KLF2	0.950405	4.26764e-14	4.78197e-12	0.538642	0.355556	VECs
HSP90AB1	0.911572	2.63376e-20	5.94641e-18	0.798595	0.702778	VECs
CCL4	0.908641	2.86945e-05	0.000708095	0.213115	0.123611	VECs
CCL14	0.890595	1.16272e-14	1.44168e-12	0.679157	0.473611	VECs
TIMP1	0.889527	0.000254925	0.00432189	0.751756	0.6875	VECs
POSTN	0.888815	8.05327e-07	2.89363e-05	0.362998	0.241667	VECs
SOD2	0.886082	1.29471e-10	9.46137e-09	0.423888	0.268056	VECs
CEBPD	0.884817	4.59268e-16	6.68015e-14	0.468384	0.25	VECs
ARL4A	0.880612	3.30256e-10	2.21052e-08	0.498829	0.341667	VECs
AKR1C3	0.880201	8.37384e-14	9.11303e-12	0.332553	0.154167	VECs
RPS10	0.863477	7.9542e-19	1.52308e-16	0.793911	0.679167	VECs
IER5	0.862197	3.2347e-10	2.17472e-08	0.288056	0.143056	VECs
CRIP1	0.84832	0.000784247	0.0107848	0.449649	0.372222	VECs
TSHZ2	0.834431	3.56537e-17	5.79929e-15	0.388759	0.177778	VECs
NR2F2	0.834259	2.09374e-25	9.31531e-23	0.391101	0.129167	VECs
AKR1C1	0.817059	2.58571e-16	3.99123e-14	0.149883	0.0236111	VECs
S100A10	0.807572	3.43525e-20	7.23354e-18	0.859485	0.747222	VECs
FOSB	0.804504	1.59195e-13	1.66079e-11	0.47541	0.276389	VECs
HSPE1	0.777148	2.86008e-08	1.39114e-06	0.608899	0.488889	VECs
DNAJA1	0.776787	1.40865e-06	4.78846e-05	0.550351	0.458333	VECs
HSPA8	0.774607	5.56929e-10	3.64704e-08	0.662763	0.572222	VECs
DNAJB4	0.767412	5.35216e-09	2.97655e-07	0.381733	0.247222	VECs
RPS21	0.742946	2.97894e-28	2.25312e-25	0.868852	0.766667	VECs
LCN6	0.7423	1.74205e-20	4.25033e-18	0.180328	0.025	VECs
CST3	0.74204	9.69496e-11	7.245e-09	0.714286	0.629167	VECs
HSPB1	0.732298	1.29655e-13	1.38119e-11	0.786885	0.663889	VECs
APLNR	0.730737	3.512e-13	3.5655e-11	0.337237	0.15	VECs
RPL30	0.730704	5.15995e-29	4.59145e-26	0.9274	0.858333	VECs
PDLIM3	0.726766	6.24123e-08	2.8523e-06	0.217799	0.104167	VECs
RPL12	0.725924	1.05516e-28	8.86741e-26	0.920375	0.833333	VECs
ACTN1	0.725702	5.49011e-16	7.90942e-14	0.503513	0.295833	VECs
ARID5B	0.725347	5.52932e-14	6.10525e-12	0.344262	0.1625	VECs
S100A9	0.721415	0.000120717	0.00237155	0.269321	0.175	VECs
FABP5	0.719831	5.82373e-05	0.00129934	0.505855	0.402778	VECs
NACA	0.712717	1.05407e-27	6.93256e-25	0.894614	0.777778	VECs
RPS8	0.71123	2.61304e-31	3.29395e-28	0.957845	0.908333	VECs
TNFAIP3	0.710595	7.6063e-08	3.43464e-06	0.285714	0.156944	VECs
CCN2	0.704159	0.000151713	0.00289009	0.377049	0.279167	VECs
MYOF	0.697641	2.95998e-16	4.47757e-14	0.34192	0.144444	VECs
TPT1	0.683389	1.60596e-34	3.03666e-31	0.969555	0.934722	VECs
CXCL8	0.677339	5.1301e-05	0.00117048	0.140515	0.0694444	VECs
SELP	0.677301	1.29618e-14	1.59313e-12	0.283372	0.105556	VECs
SNHG29	0.672852	6.68957e-11	5.08508e-09	0.751756	0.625	VECs
ZNF385D	0.66625	9.09452e-18	1.56333e-15	0.339578	0.125	VECs
JUNB	0.665228	5.63819e-09	3.12414e-07	0.721311	0.647222	VECs
MALL	0.661389	1.78162e-12	1.63336e-10	0.36534	0.1875	VECs
RPL7A	0.655901	1.45627e-28	1.15942e-25	0.913349	0.825	VECs
LMNA	0.650391	2.56771e-05	0.000638845	0.618267	0.577778	VECs
MAP1LC3B	0.650315	2.92917e-07	1.17845e-05	0.491803	0.369444	VECs
PABPC1	0.648418	4.78633e-12	4.16108e-10	0.641686	0.481944	VECs
RPL37	0.644583	7.32631e-23	2.30886e-20	0.932084	0.875	VECs
RPL32	0.635864	5.53627e-30	5.58314e-27	0.974239	0.951389	VECs
MT-ND4L	0.634412	4.44821e-06	0.000136211	0.440281	0.336111	VECs
RPS13	0.633986	2.86742e-22	7.74562e-20	0.913349	0.843056	VECs
CACYBP	0.632052	1.11888e-07	4.84967e-06	0.398126	0.2625	VECs
LY96	0.630203	5.27576e-14	5.86812e-12	0.400468	0.201389	VECs
RPS19	0.618514	6.88207e-28	4.73205e-25	0.981265	0.915278	VECs
COTL1	0.609802	3.81866e-12	3.33901e-10	0.379391	0.190278	VECs
FBLN2	0.606527	1.31074e-11	1.08347e-09	0.161593	0.0430556	VECs
RPL26	0.60355	1.58585e-24	6.48931e-22	0.948478	0.9125	VECs
RPS23	0.603156	1.14088e-25	5.39315e-23	0.946136	0.901389	VECs
SNHG8	0.601609	8.56386e-10	5.51257e-08	0.437939	0.281944	VECs
RPS4X	0.599646	8.62345e-24	3.03365e-21	0.934426	0.855556	VECs
RPS18	0.596039	6.21656e-28	4.478e-25	0.990632	0.955556	VECs
NCOA7	0.594714	1.0368e-10	7.68804e-09	0.388759	0.219444	VECs
EEF1A1	0.594038	6.58675e-31	7.66445e-28	0.974239	0.940278	VECs
YBX1	0.589172	0.00227659	0.0254155	0.75644	0.698611	VECs
RPL5	0.586753	2.29233e-22	6.42149e-20	0.901639	0.808333	VECs
ICAM1	0.583874	6.4009e-05	0.00141352	0.278689	0.191667	VECs
NSA2	0.580642	0.00143578	0.0177879	0.367681	0.283333	VECs
AKR1C2	0.580336	7.38344e-14	8.09343e-12	0.100703	0.00833333	VECs
PTMS	0.5785	8.80408e-09	4.72267e-07	0.618267	0.483333	VECs
YBX3	0.578019	1.01702e-06	3.57779e-05	0.580796	0.475	VECs
BAG3	0.57311	6.75542e-05	0.001481	0.302108	0.215278	VECs
RPL28	0.569812	2.93478e-20	6.52858e-18	0.948478	0.894444	VECs
RPL34	0.566791	2.38006e-18	4.28609e-16	0.960187	0.938889	VECs
RPS5	0.56578	1.47729e-15	2.03154e-13	0.852459	0.770833	VECs
RPL39	0.562535	8.2323e-23	2.4906e-20	0.920375	0.888889	VECs
EEF1B2	0.560565	1.08332e-10	7.99387e-09	0.747073	0.654167	VECs
RPL19	0.560206	6.02145e-20	1.19851e-17	0.936768	0.902778	VECs
RPS28	0.55968	4.88594e-24	1.94499e-21	0.955504	0.9	VECs
TXN	0.554092	7.96177e-07	2.86757e-05	0.641686	0.527778	VECs
RPL29	0.549362	1.23238e-18	2.3015e-16	0.920375	0.8625	VECs
RPS12	0.548254	3.5564e-21	8.81929e-19	0.964871	0.923611	VECs
RPL11	0.547078	1.58726e-24	6.48931e-22	0.964871	0.931944	VECs
RPS24	0.542919	4.14703e-23	1.33473e-20	0.943794	0.893056	VECs
VIM	0.542194	2.30677e-10	1.61548e-08	0.920375	0.894444	VECs
ZFAS1	0.539522	1.07584e-07	4.68997e-06	0.545667	0.4	VECs
GSN	0.537866	0.0022874	0.0254756	0.648712	0.623611	VECs
DUSP23	0.536901	2.18588e-10	1.54513e-08	0.569087	0.393056	VECs
RPL36A	0.532581	2.69395e-12	2.40181e-10	0.871194	0.808333	VECs
RPL24	0.528945	4.14112e-20	8.46524e-18	0.896956	0.845833	VECs
GAS5	0.528037	4.27294e-09	2.42085e-07	0.587822	0.430556	VECs
RPS3	0.522652	8.74199e-18	1.52e-15	0.941452	0.9	VECs
COL3A1	0.519755	1.97536e-08	9.92733e-07	0.133489	0.0430556	VECs
RPS29	0.519737	3.50238e-12	3.08027e-10	0.903981	0.8375	VECs
C1QC	0.519012	5.33544e-05	0.00121367	0.107728	0.0458333	VECs
SNCG	0.516853	3.05823e-07	1.22208e-05	0.362998	0.230556	VECs
NPM1	0.515291	4.38718e-09	2.4763e-07	0.700234	0.586111	VECs
IL1R1	0.512653	1.03688e-14	1.30707e-12	0.23185	0.0708333	VECs
ANXA1	0.512011	3.40995e-05	0.000823998	0.63466	0.548611	VECs
CPXM2	0.510965	2.16433e-23	7.27551e-21	0.248244	0.0486111	VECs
RPL41	0.507987	1.1498e-23	3.95295e-21	0.981265	0.963889	VECs
CCL3L1	0.507791	0.000680606	0.00971276	0.126464	0.0694444	VECs
NAMPT	0.505472	8.87738e-08	3.92655e-06	0.52459	0.3875	VECs
RPS3A	0.504258	7.39976e-15	9.64967e-13	0.936768	0.880556	VECs
RPL35A	0.500968	2.76999e-16	4.23249e-14	0.922717	0.888889	VECs
RPSA	0.498428	2.31624e-08	1.15636e-06	0.777518	0.679167	VECs
SYNE2	0.49773	2.41077e-06	7.80894e-05	0.444965	0.329167	VECs
VCAN	0.494742	1.36753e-11	1.1182e-09	0.103044	0.0152778	VECs
RPL10A	0.494361	2.3107e-12	2.08059e-10	0.859485	0.809722	VECs
NBL1	0.490725	3.10762e-10	2.10802e-08	0.222482	0.0916667	VECs
ELK3	0.489706	5.08248e-07	1.9125e-05	0.545667	0.436111	VECs
PPP1R15A	0.488991	2.02786e-07	8.29065e-06	0.480094	0.348611	VECs
NDRG1	0.48855	1.65886e-07	6.93191e-06	0.459016	0.316667	VECs
LRRC75A	0.488203	1.84538e-08	9.33615e-07	0.140515	0.0472222	VECs
RPLP1	0.487936	6.21139e-24	2.34899e-21	0.978923	0.951389	VECs
RPL13	0.487621	1.89923e-18	3.4614e-16	0.955504	0.930556	VECs
DNASE1L3	0.487047	2.37379e-08	1.18119e-06	0.311475	0.166667	VECs
NNMT	0.486246	1.60256e-08	8.2176e-07	0.57377	0.4125	VECs
RPS2	0.484767	4.29596e-17	6.91329e-15	0.908665	0.875	VECs
RPL6	0.481059	2.14067e-12	1.93904e-10	0.880562	0.8375	VECs
RPL22L1	0.479338	0.00263381	0.0280181	0.330211	0.25	VECs
RPL36	0.478719	5.04979e-13	4.96027e-11	0.903981	0.863889	VECs
RPL18	0.476495	7.94138e-16	1.1227e-13	0.913349	0.844444	VECs
RPS27	0.472551	3.2164e-13	3.30983e-11	0.95082	0.925	VECs
LDHA	0.470631	3.00759e-06	9.4783e-05	0.672131	0.6	VECs
RPL37A	0.470442	3.17237e-09	1.82466e-07	0.913349	0.881944	VECs
SOCS3	0.468864	2.65205e-06	8.48151e-05	0.608899	0.509722	VECs
RPS9	0.467602	1.31709e-15	1.82786e-13	0.913349	0.868056	VECs
RPL8	0.467376	2.10609e-14	2.43197e-12	0.953162	0.876389	VECs
FOXC1	0.466568	7.77365e-11	5.85035e-09	0.245902	0.105556	VECs
AHNAK	0.466543	4.08635e-05	0.000956875	0.496487	0.395833	VECs
RCAN1	0.465852	0.00422376	0.0394887	0.332553	0.265278	VECs
RPL9	0.463295	1.40978e-13	1.49132e-11	0.918033	0.868056	VECs
SELL	0.462468	2.64485e-09	1.54474e-07	0.11007	0.0263889	VECs
XIST	0.460017	0.00108265	0.0142411	0.274005	0.186111	VECs
RPS15A	0.458184	1.5076e-14	1.79571e-12	0.941452	0.916667	VECs
RPL22	0.454479	1.81536e-10	1.29533e-08	0.843091	0.783333	VECs
RPL10	0.453613	3.32771e-17	5.47156e-15	0.981265	0.961111	VECs
FKBP4	0.453419	3.90463e-08	1.84579e-06	0.269321	0.136111	VECs
RPL17	0.452553	1.21251e-11	1.01335e-09	0.899297	0.866667	VECs
MYC	0.450639	4.65704e-05	0.00107553	0.295082	0.195833	VECs
DCN	0.446797	1.2965e-07	5.5317e-06	0.114754	0.0347222	VECs
SNTB2	0.445763	4.30821e-07	1.64988e-05	0.318501	0.197222	VECs
S100A11	0.440206	3.67663e-05	0.000875848	0.798595	0.723611	VECs
PTGES3	0.440038	4.45129e-05	0.00103274	0.611241	0.497222	VECs
COL15A1	0.439605	1.60305e-06	5.36489e-05	0.468384	0.323611	VECs
CD83	0.4391	3.97713e-08	1.87421e-06	0.140515	0.0486111	VECs
RACK1	0.439056	3.27556e-11	2.56733e-09	0.871194	0.793056	VECs
SNHG6	0.436051	2.34448e-05	0.000588142	0.447307	0.326389	VECs
SNHG16	0.434461	0.000532937	0.00799863	0.339578	0.247222	VECs
RPS27A	0.433862	1.16011e-14	1.44168e-12	0.967213	0.931944	VECs
RPL18A	0.433677	1.02398e-13	1.10641e-11	0.946136	0.886111	VECs
RPL3	0.433479	3.17564e-14	3.63923e-12	0.93911	0.8875	VECs
DDX21	0.433034	0.0021726	0.0246049	0.423888	0.356944	VECs
RPL38	0.431238	1.82603e-07	7.52651e-06	0.822014	0.793056	VECs
PMAIP1	0.427045	1.48868e-07	6.27279e-06	0.17096	0.0722222	VECs
SNHG7	0.42645	0.000205184	0.00370826	0.47541	0.3875	VECs
CHORDC1	0.426265	1.72616e-07	7.15388e-06	0.302108	0.172222	VECs
EIF3E	0.421146	1.99296e-06	6.55382e-05	0.637002	0.526389	VECs
MEOX1	0.421091	4.5296e-22	1.18137e-19	0.161593	0.0125	VECs
ASAP1	0.420372	1.77081e-06	5.88725e-05	0.393443	0.268056	VECs
UGCG	0.419281	1.51605e-05	0.000402339	0.302108	0.193056	VECs
RND1	0.417953	1.43987e-08	7.48486e-07	0.189696	0.0777778	VECs
RPLP0	0.416699	2.99474e-10	2.0406e-08	0.857143	0.777778	VECs
TIMP2	0.41621	0.00155293	0.0188684	0.351288	0.261111	VECs
MRPL18	0.41524	4.31107e-05	0.00100174	0.339578	0.2375	VECs
SLC2A3	0.415216	2.33816e-05	0.000588142	0.566745	0.443056	VECs
ZFP36	0.414592	0.000198321	0.00361011	0.672131	0.625	VECs
CCNI	0.414087	0.000112706	0.00224626	0.569087	0.472222	VECs
BCL10	0.41331	3.48828e-05	0.000841583	0.295082	0.188889	VECs
PPP1R14B	0.410151	2.34238e-05	0.000588142	0.36534	0.248611	VECs
RPL23	0.409109	7.67533e-08	3.44473e-06	0.82904	0.772222	VECs
CNKSR3	0.408735	1.88346e-05	0.000483719	0.23185	0.136111	VECs
MPZL2	0.408676	2.23626e-05	0.000565684	0.355972	0.238889	VECs
PIM3	0.403813	2.66447e-06	8.50324e-05	0.395785	0.265278	VECs
EPS8	0.400213	4.41846e-10	2.9315e-08	0.252927	0.1125	VECs
ZFAND2A	0.39647	8.43542e-07	3.00949e-05	0.229508	0.120833	VECs
SLC6A6	0.392192	7.63836e-06	0.000218836	0.126464	0.0527778	VECs
RPS6	0.391859	1.92582e-07	7.91629e-06	0.943794	0.925	VECs
LEF1	0.391676	1.74089e-05	0.000451705	0.177986	0.0930556	VECs
HNRNPA1	0.391506	1.48462e-05	0.000395385	0.709602	0.629167	VECs
WNK1	0.391297	7.44133e-06	0.00021441	0.337237	0.222222	VECs
TPM3	0.391253	7.98157e-05	0.00169813	0.59719	0.536111	VECs
KLF6	0.389291	0.000419056	0.00656898	0.599532	0.530556	VECs
UBC	0.387427	5.46573e-06	0.000163065	0.894614	0.872222	VECs
RPS7	0.387044	1.10179e-12	1.04822e-10	0.934426	0.898611	VECs
DDX3X	0.383858	0.000558046	0.00830045	0.466042	0.377778	VECs
HIST1H4C	0.381456	0.000100089	0.0020405	0.250585	0.159722	VECs
PCBP2	0.379716	0.00365303	0.0353773	0.538642	0.470833	VECs
EBF1	0.379394	1.47636e-07	6.23823e-06	0.168618	0.0694444	VECs
UGP2	0.378013	7.63402e-06	0.000218836	0.323185	0.208333	VECs
UPP1	0.37763	0.0011509	0.0150213	0.41452	0.319444	VECs
RAMP3	0.377217	3.70345e-08	1.7617e-06	0.65808	0.483333	VECs
VCAM1	0.376482	1.57458e-07	6.61629e-06	0.185012	0.0819444	VECs
SLCO2A1	0.3763	3.0851e-08	1.48625e-06	0.505855	0.344444	VECs
MT-ND5	0.374014	0.0026259	0.0279905	0.672131	0.647222	VECs
SH3BGRL3	0.373715	0.0013367	0.016852	0.71897	0.647222	VECs
GADD45G	0.372889	0.000437017	0.00678026	0.18267	0.108333	VECs
TNFRSF10B	0.370967	1.05944e-09	6.70552e-08	0.245902	0.111111	VECs
CCDC69	0.369663	1.3148e-09	8.11793e-08	0.274005	0.129167	VECs
MAP7D3	0.368425	5.43172e-06	0.000162383	0.173302	0.0833333	VECs
RPS25	0.367955	6.54382e-09	3.57359e-07	0.903981	0.863889	VECs
COMP	0.366964	2.25899e-13	2.34053e-11	0.105386	0.0111111	VECs
RPS14	0.366764	5.29909e-10	3.50041e-08	0.941452	0.913889	VECs
COX20	0.365731	0.00574902	0.0498655	0.276347	0.205556	VECs
BTG2	0.364592	3.87532e-05	0.000914596	0.377049	0.265278	VECs
NME2	0.364328	5.5716e-06	0.000165258	0.772834	0.716667	VECs
MTPN	0.362749	0.00258295	0.0277109	0.384075	0.297222	VECs
RPL14	0.360774	3.09872e-07	1.23354e-05	0.861827	0.798611	VECs
DSTN	0.359627	0.000308973	0.00507474	0.686183	0.622222	VECs
MBNL1	0.359323	5.53302e-05	0.00124922	0.456674	0.361111	VECs
LHX6	0.358013	3.83223e-13	3.81383e-11	0.149883	0.0319444	VECs
SPRY1	0.35785	5.68341e-08	2.61316e-06	0.625293	0.463889	VECs
FAU	0.356557	2.62793e-08	1.29067e-06	0.875878	0.8625	VECs
TESC	0.356366	1.21109e-13	1.2993e-11	0.163934	0.0375	VECs
RPL21	0.353733	5.70247e-05	0.00127984	0.906323	0.918056	VECs
RLIM	0.353557	7.83412e-05	0.00167146	0.189696	0.109722	VECs
HAPLN3	0.351948	5.17916e-06	0.000156066	0.217799	0.118056	VECs
NFKBIZ	0.350945	2.14696e-08	1.0754e-06	0.262295	0.131944	VECs
BZW2	0.350294	7.3185e-06	0.000212082	0.276347	0.166667	VECs
OLFM1	0.350189	1.03094e-09	6.55256e-08	0.156909	0.05	VECs
BTF3	0.349666	1.63728e-05	0.000430732	0.793911	0.723611	VECs
CCL23	0.349157	7.97793e-09	4.31008e-07	0.177986	0.0666667	VECs
EIF3J	0.347044	0.00136894	0.0171851	0.395785	0.305556	VECs
ANKRD28	0.346614	3.27404e-05	0.000794993	0.337237	0.218056	VECs
EIF1	0.34625	9.72158e-07	3.43594e-05	0.87822	0.848611	VECs
NUAK1	0.345889	9.11031e-05	0.00189562	0.358314	0.255556	VECs
CTSC	0.344481	0.000245039	0.00423955	0.29274	0.195833	VECs
BRI3	0.34435	0.000245787	0.00424432	0.447307	0.326389	VECs
UBA52	0.341957	0.000109863	0.00220461	0.847775	0.806944	VECs
FKBP11	0.340578	2.39748e-05	0.000599449	0.250585	0.151389	VECs
PALM2-AKAP2	0.339554	0.00123696	0.0159382	0.515222	0.422222	VECs
CDC42EP5	0.338143	2.4934e-08	1.23402e-06	0.274005	0.140278	VECs
PIP4K2A	0.337292	6.67419e-06	0.00019566	0.185012	0.0930556	VECs
RPS15	0.336175	1.08642e-09	6.84764e-08	0.925059	0.913889	VECs
PERP	0.334176	5.52036e-07	2.05806e-05	0.117096	0.0388889	VECs
NET1	0.333922	2.48185e-11	1.97594e-09	0.168618	0.05	VECs
MAP2K2	0.333796	2.06266e-05	0.000526169	0.290398	0.180556	VECs
CD59	0.333546	1.38353e-05	0.000370418	0.812646	0.793056	VECs
ANXA2	0.332804	9.45095e-05	0.0019451	0.772834	0.725	VECs
RPL15	0.332315	3.23542e-09	1.85387e-07	0.920375	0.873611	VECs
TM4SF18	0.332122	0.00152881	0.0186352	0.398126	0.306944	VECs
FAM110D	0.330141	2.50298e-06	8.05586e-05	0.196721	0.0986111	VECs
IPO7	0.330088	7.88007e-07	2.84491e-05	0.302108	0.181944	VECs
ASPH	0.328607	4.57977e-07	1.74066e-05	0.35363	0.216667	VECs
NOP53	0.328493	0.00177592	0.0209733	0.557377	0.470833	VECs
RPS11	0.328411	1.74801e-05	0.000452777	0.852459	0.825	VECs
LYN	0.327931	0.000435652	0.00676679	0.203747	0.125	VECs
NFIL3	0.325072	5.31677e-08	2.45953e-06	0.149883	0.0555556	VECs
ADAM15	0.324673	7.237e-06	0.000210123	0.529274	0.380556	VECs
ENTPD1	0.322098	0.000889443	0.0120238	0.480094	0.379167	VECs
ATP8B1	0.319838	3.14089e-05	0.000770052	0.269321	0.166667	VECs
NR1D2	0.319607	1.71319e-05	0.000445283	0.159251	0.0791667	VECs
NR4A2	0.319393	1.87624e-05	0.000482685	0.163934	0.0819444	VECs
PALMD	0.317549	0.00129831	0.0165144	0.517564	0.425	VECs
MDFIC	0.315797	0.000160092	0.00302464	0.18267	0.105556	VECs
RAB3C	0.315475	1.74351e-14	2.06048e-12	0.100703	0.00694444	VECs
DOC2B	0.315396	1.42046e-08	7.40943e-07	0.17096	0.0638889	VECs
TAF10	0.314563	0.000149508	0.00285197	0.222482	0.133333	VECs
EHBP1L1	0.314369	0.00351507	0.0347305	0.18267	0.122222	VECs
CDH13	0.312486	1.37274e-05	0.000368182	0.262295	0.155556	VECs
GADD45A	0.312343	0.000215968	0.00383444	0.290398	0.201389	VECs
TRA2B	0.308419	0.00309789	0.0316026	0.444965	0.369444	VECs
CD109	0.306874	4.24653e-08	1.99494e-06	0.320843	0.177778	VECs
MT-ATP8	0.306409	1.20703e-06	4.14031e-05	0.201405	0.1	VECs
LRRC1	0.305477	8.7533e-15	1.12213e-12	0.175644	0.0388889	VECs
EIF4B	0.304039	0.000308889	0.00507474	0.47541	0.388889	VECs
TOMM20	0.303759	0.00247236	0.0268096	0.461358	0.369444	VECs
RORA	0.303129	7.7978e-06	0.000222982	0.222482	0.120833	VECs
RSL1D1	0.302849	9.5519e-05	0.00196054	0.358314	0.25	VECs
MAP3K8	0.30221	1.36547e-11	1.1182e-09	0.208431	0.0708333	VECs
DIAPH1	0.301786	5.6754e-08	2.61316e-06	0.241218	0.116667	VECs
EIF4A1	0.300412	0.00205541	0.0236083	0.784543	0.730556	VECs
HMGB2	0.299603	0.000670093	0.00958988	0.283372	0.2	VECs
TRIB1	0.299335	7.31883e-09	3.96817e-07	0.196721	0.0819444	VECs
HDGF	0.29872	0.000180919	0.00334159	0.252927	0.161111	VECs
FILIP1L	0.298049	0.00223557	0.0251431	0.229508	0.156944	VECs
PDE2A	0.297516	8.61619e-06	0.000244535	0.180328	0.0902778	VECs
LARS	0.296877	0.00118897	0.0154273	0.309133	0.222222	VECs
NDUFAF2	0.296481	0.00368764	0.0356213	0.203747	0.134722	VECs
MYCBP2	0.295255	0.000175241	0.0032566	0.332553	0.226389	VECs
RPL35	0.295095	0.000114683	0.00227964	0.88993	0.873611	VECs
BAZ1A	0.293864	0.0037036	0.0357526	0.269321	0.202778	VECs
SAT2	0.293762	0.000617608	0.00900921	0.316159	0.223611	VECs
LDLR	0.29372	0.000269182	0.00449935	0.224824	0.140278	VECs
RSL24D1	0.293581	0.00372479	0.0358751	0.42623	0.331944	VECs
RPS6KA3	0.291002	5.18759e-05	0.00118182	0.28103	0.180556	VECs
NUFIP2	0.290653	0.00109389	0.0143765	0.28103	0.202778	VECs
RPS16	0.288517	1.46198e-05	0.000390043	0.885246	0.863889	VECs
AMD1	0.288028	0.000979227	0.0130165	0.28103	0.198611	VECs
ANXA4	0.287786	0.000556265	0.00828211	0.208431	0.133333	VECs
RPL4	0.284262	0.000310995	0.0051024	0.742389	0.684722	VECs
SP3	0.283921	0.00445811	0.0412212	0.180328	0.120833	VECs
CCDC3	0.283437	3.17461e-07	1.26043e-05	0.177986	0.0763889	VECs
PRKDC	0.280013	0.000252401	0.00430448	0.311475	0.2125	VECs
TCN2	0.279639	0.00255326	0.0275094	0.332553	0.243056	VECs
SNCA	0.278063	0.000178397	0.00330307	0.133489	0.0694444	VECs
CLIC2	0.276839	1.62616e-05	0.000428553	0.302108	0.191667	VECs
TPM4	0.276694	0.00213289	0.0243234	0.683841	0.595833	VECs
ADAMTSL1	0.275832	0.000237836	0.00414487	0.119438	0.0583333	VECs
CHD1	0.274251	0.000212789	0.00378761	0.285714	0.188889	VECs
PPP2R5C	0.274155	0.000656361	0.00940225	0.238876	0.152778	VECs
RBBP6	0.271259	0.000682172	0.00972593	0.262295	0.177778	VECs
UBE2M	0.270289	0.00472544	0.0431653	0.241218	0.172222	VECs
SDCBP	0.269918	9.60792e-05	0.00196936	0.618267	0.508333	VECs
VEGFB	0.268877	6.90781e-07	2.53013e-05	0.145199	0.0583333	VECs
PSIP1	0.267553	0.00249709	0.0270003	0.316159	0.227778	VECs
EPB41L3	0.26743	1.81221e-20	4.35132e-18	0.140515	0.00833333	VECs
2024-03-02	0.266992	0.000736022	0.0102521	0.241218	0.156944	VECs
HEBP2	0.259595	0.000691499	0.00982188	0.311475	0.220833	VECs
ETS2	0.259303	0.000998399	0.0132364	0.580796	0.483333	VECs
KDM6B	0.259107	1.35834e-06	4.63828e-05	0.213115	0.109722	VECs
SPNS2	0.259045	3.52128e-07	1.37285e-05	0.257611	0.134722	VECs
MDM2	0.258659	1.32367e-06	4.53013e-05	0.224824	0.116667	VECs
NRGN	0.257459	3.33284e-07	1.31291e-05	0.194379	0.0888889	VECs
GOLGA8A	0.256921	6.59191e-05	0.00144725	0.135831	0.0666667	VECs
TKT	0.256815	0.00318392	0.0322377	0.40281	0.311111	VECs
NHSL2	0.25617	3.35913e-06	0.000104987	0.250585	0.140278	VECs
ICAM4	0.252665	2.91404e-10	2.00366e-08	0.112412	0.0236111	VECs
MTUS1	0.252653	0.00367405	0.0355294	0.550351	0.459722	VECs
CALML4	0.252217	2.61518e-07	1.06586e-05	0.131148	0.0472222	VECs
UBE2E2	0.250994	0.000249873	0.00428187	0.17096	0.0958333	VECs
MXD1	0.250783	3.42978e-07	1.34118e-05	0.100703	0.0291667	VECs
PALM	0.250737	3.9049e-05	0.000920085	0.114754	0.0486111	VECs
RPL23A	0.250695	0.000217186	0.00384839	0.882904	0.877778	VECs
PGM5	0.250485	3.43144e-13	3.50725e-11	0.140515	0.0277778	VECs
COL6A1	0.250416	0.00447702	0.0413455	0.199063	0.134722	VECs
