# Supplementary material for: Single‐cell transcriptomic analysis of the senescent microenvironment in bone metastasis
Source: Cell Prolif. 2024 Sep 4;58(1):e13743. doi: 10.1111/cpr.13743 (PMC11693537; doi:10.1111/cpr.13743)
Supplement: Supplementary file 9 — Table S8. Differentially expressed genes across cell subtypes of lymphoid cells. [file CPR-58-e13743-s006.xlsx]

## Sheet: Sheet1
Table S8. Differentially expressed genes across cell subtypes of lymphoid cells
gene	avg_log2FC	pvals	pvals_adj	pct.1	pct.2	cluster
IL7R	1.42588	0	0	0.847117	0.359452	CD4NaiveT
LTB	1.40404	0	0	0.790914	0.333107	CD4NaiveT
CCR7	1.19217	0	0	0.440982	0.0957197	CD4NaiveT
TCF7	1.10147	0	0	0.463211	0.146993	CD4NaiveT
RPS8	1.0592	0	0	0.978645	0.948755	CD4NaiveT
MAL	1.0364	0	0	0.357115	0.0597434	CD4NaiveT
EEF1A1	1.03267	0	0	0.994176	0.981559	CD4NaiveT
RPS13	1.03012	0	0	0.970103	0.931277	CD4NaiveT
SELL	1.02351	0	0	0.493885	0.200589	CD4NaiveT
EEF1B2	1.01768	0	0	0.883809	0.746778	CD4NaiveT
LDHB	1.00362	0	0	0.781693	0.539673	CD4NaiveT
RPL32	0.981045	0	0	0.990778	0.977621	CD4NaiveT
RPS12	0.969827	0	0	0.99204	0.980001	CD4NaiveT
LEF1	0.968325	0	0	0.344496	0.0754936	CD4NaiveT
PABPC1	0.966057	0	0	0.836731	0.648055	CD4NaiveT
RPL34	0.947344	0	0	0.988061	0.971077	CD4NaiveT
RPL22	0.943453	0	0	0.919627	0.826266	CD4NaiveT
NOSIP	0.942934	0	0	0.501165	0.238124	CD4NaiveT
RPL30	0.926804	0	0	0.981266	0.960653	CD4NaiveT
TPT1	0.916415	0	0	0.974083	0.952126	CD4NaiveT
EEF1G	0.905556	0	0	0.918462	0.802697	CD4NaiveT
RPS6	0.904039	0	0	0.983013	0.954506	CD4NaiveT
RPL5	0.90186	0	0	0.952825	0.888077	CD4NaiveT
RPLP0	0.894734	0	0	0.93147	0.837172	CD4NaiveT
EEF2	0.893251	0	0	0.81654	0.655109	CD4NaiveT
RPL11	0.892234	0	0	0.988837	0.976601	CD4NaiveT
RPS23	0.881472	0	0	0.97748	0.954562	CD4NaiveT
RPL4	0.872615	0	0	0.894972	0.776834	CD4NaiveT
RPL13	0.865785	0	0	0.994467	0.990595	CD4NaiveT
RPS5	0.864327	0	0	0.948554	0.897113	CD4NaiveT
RPS3A	0.855404	0	0	0.97981	0.954194	CD4NaiveT
RPL37	0.845699	0	0	0.954475	0.917169	CD4NaiveT
RPL39	0.842449	0	0	0.972724	0.95527	CD4NaiveT
RPS28	0.827106	0	0	0.974665	0.948812	CD4NaiveT
RPS4X	0.826756	0	0	0.983595	0.966233	CD4NaiveT
RPL35A	0.822199	0	0	0.971462	0.941928	CD4NaiveT
SARAF	0.82211	0	0	0.8576	0.67287	CD4NaiveT
RPS25	0.814384	0	0	0.973889	0.949208	CD4NaiveT
RPS21	0.811612	0	0	0.93244	0.875953	CD4NaiveT
RPL9	0.806229	0	0	0.968744	0.926716	CD4NaiveT
GAS5	0.805689	0	0	0.753252	0.516274	CD4NaiveT
RPL19	0.788244	0	0	0.987381	0.97646	CD4NaiveT
RPL3	0.778264	0	0	0.98146	0.954137	CD4NaiveT
PRKCQ-AS1	0.776872	0	0	0.383032	0.155746	CD4NaiveT
RPL29	0.775205	0	0	0.9669	0.936007	CD4NaiveT
RPS14	0.773974	0	0	0.987284	0.975128	CD4NaiveT
RPS27A	0.769394	0	0	0.989322	0.979037	CD4NaiveT
AQP3	0.767372	0	0	0.32052	0.0998555	CD4NaiveT
RPL18A	0.767257	0	0	0.986022	0.971899	CD4NaiveT
RPL36	0.767113	0	0	0.967967	0.930823	CD4NaiveT
RPL18	0.75897	0	0	0.971268	0.948953	CD4NaiveT
RPS16	0.755276	0	0	0.962726	0.921277	CD4NaiveT
RPL36A	0.753085	0	0	0.936323	0.857086	CD4NaiveT
RPL10	0.746596	0	0	0.995632	0.993315	CD4NaiveT
NOP53	0.738421	0	0	0.788876	0.58783	CD4NaiveT
EIF3E	0.735284	0	0	0.742477	0.528087	CD4NaiveT
RPSA	0.729499	0	0	0.940497	0.886179	CD4NaiveT
RPS18	0.724926	0	0	0.994661	0.987252	CD4NaiveT
RPL10A	0.723802	0	0	0.96127	0.914592	CD4NaiveT
RPL14	0.720385	0	0	0.970394	0.939124	CD4NaiveT
RPLP2	0.711824	0	0	0.976121	0.951446	CD4NaiveT
RPL38	0.708185	0	0	0.905164	0.824339	CD4NaiveT
CD40LG	0.707541	0	0	0.229373	0.0468825	CD4NaiveT
RPL7	0.702876	0	0	0.935644	0.863177	CD4NaiveT
RPL21	0.701661	0	0	0.98146	0.959775	CD4NaiveT
EIF3L	0.699524	0	0	0.545719	0.318716	CD4NaiveT
FXYD5	0.698878	0	0	0.782761	0.585479	CD4NaiveT
RPL8	0.696096	0	0	0.978354	0.94901	CD4NaiveT
RPS15A	0.693725	0	0	0.988158	0.982352	CD4NaiveT
SNHG29	0.691048	0	0	0.779946	0.578879	CD4NaiveT
FLT3LG	0.686223	0	0	0.371384	0.155038	CD4NaiveT
RPS3	0.684794	0	0	0.989905	0.979066	CD4NaiveT
RPS27	0.676326	0	0	0.993691	0.986601	CD4NaiveT
TMEM123	0.675191	0	0	0.496991	0.247075	CD4NaiveT
RPL12	0.665996	0	0	0.981169	0.964619	CD4NaiveT
RACK1	0.66543	0	0	0.943312	0.895187	CD4NaiveT
RCAN3	0.65401	0	0	0.322073	0.108099	CD4NaiveT
CAMK4	0.642165	0	0	0.313143	0.11045	CD4NaiveT
MYC	0.641567	0	0	0.242283	0.0625478	CD4NaiveT
RPL6	0.640192	0	0	0.962046	0.925696	CD4NaiveT
RPS9	0.636249	0	0	0.971947	0.946121	CD4NaiveT
RPLP1	0.632682	0	0	0.992817	0.990737	CD4NaiveT
NACA	0.627647	0	0	0.925451	0.874026	CD4NaiveT
RPL31	0.623311	0	0	0.917492	0.832583	CD4NaiveT
RPS20	0.618068	0	0	0.898175	0.824736	CD4NaiveT
FOXP1	0.603257	0	0	0.480683	0.285686	CD4NaiveT
RPL7A	0.602336	0	0	0.962629	0.927792	CD4NaiveT
RPL13A	0.593077	0	0	0.955931	0.915753	CD4NaiveT
RPL17	0.591693	0	0	0.974859	0.950738	CD4NaiveT
TOMM7	0.588719	0	0	0.844011	0.719923	CD4NaiveT
RPL37A	0.58861	0	0	0.928266	0.869211	CD4NaiveT
LDLRAP1	0.583925	0	0	0.257717	0.0877312	CD4NaiveT
RPS7	0.570239	0	0	0.97253	0.949322	CD4NaiveT
RPL26	0.568686	0	0	0.983304	0.969264	CD4NaiveT
MCUB	0.567663	0	0	0.360415	0.17008	CD4NaiveT
RPL24	0.566718	0	0	0.943312	0.910654	CD4NaiveT
LINC00861	0.557973	8.92e-227	5.96e-225	0.385847	0.233449	CD4NaiveT
FCMR	0.555893	6.76e-277	5.52e-275	0.387886	0.216991	CD4NaiveT
RPL28	0.553864	0	0	0.988934	0.986374	CD4NaiveT
TRABD2A	0.552612	0	0	0.199961	0.0454661	CD4NaiveT
RPS29	0.549165	0	0	0.9735	0.941673	CD4NaiveT
EIF4B	0.544834	1.4e-283	1.16e-281	0.534362	0.355344	CD4NaiveT
SMDT1	0.536444	5.31e-304	4.71e-302	0.560377	0.371491	CD4NaiveT
RPL27	0.53342	0	0	0.923898	0.875839	CD4NaiveT
GPR183	0.528584	0	0	0.363619	0.163366	CD4NaiveT
EIF2S3	0.524281	6.59e-263	5.16e-261	0.470685	0.2973	CD4NaiveT
SNHG6	0.517713	3.27e-292	2.77e-290	0.66657	0.495113	CD4NaiveT
RPS15	0.508913	0	0	0.987284	0.978669	CD4NaiveT
FYB1	0.504328	1.98e-233	1.38e-231	0.701611	0.565593	CD4NaiveT
RPS17	0.503079	3.09e-124	1.16e-122	0.842264	0.771111	CD4NaiveT
GIMAP5	0.496764	1.1e-276	8.96e-275	0.448068	0.261182	CD4NaiveT
NPM1	0.492261	0	0	0.842555	0.751225	CD4NaiveT
UBA52	0.490428	0	0	0.934576	0.896858	CD4NaiveT
SH3YL1	0.48912	0	0	0.219569	0.0724342	CD4NaiveT
RNASET2	0.478061	2.31e-256	1.76e-254	0.450592	0.272542	CD4NaiveT
RPL35	0.475884	0	0	0.954378	0.919181	CD4NaiveT
RPL23A	0.468256	0	0	0.972724	0.950001	CD4NaiveT
LINC02273	0.467437	0	0	0.164822	0.0431433	CD4NaiveT
RPL23	0.467388	5.16e-230	3.51e-228	0.836148	0.764992	CD4NaiveT
INPP4B	0.467103	0	0	0.243545	0.0967395	CD4NaiveT
SERINC5	0.466399	0	0	0.192584	0.0550976	CD4NaiveT
CD4	0.466145	0	0	0.227917	0.0819524	CD4NaiveT
C12orf57	0.463204	2.15e-168	1.08e-166	0.637546	0.510977	CD4NaiveT
DGKA	0.458861	3.37e-294	2.88e-292	0.24636	0.105153	CD4NaiveT
FAU	0.45864	0	0	0.969909	0.955157	CD4NaiveT
PASK	0.455306	3.1e-222	2.04e-220	0.121239	0.0387241	CD4NaiveT
EIF3F	0.444497	3.43e-221	2.25e-219	0.671714	0.521317	CD4NaiveT
ACTN1	0.442018	0	0	0.152689	0.0396589	CD4NaiveT
THEM4	0.435985	2.51e-271	2e-269	0.230247	0.0980709	CD4NaiveT
ALDOA	0.43417	3.45e-197	2e-195	0.300621	0.166596	CD4NaiveT
SATB1	0.4326	2.34e-229	1.58e-227	0.234421	0.110365	CD4NaiveT
ABLIM1	0.432049	2.48e-266	1.95e-264	0.228208	0.097391	CD4NaiveT
RPS11	0.430182	8.33e-291	7.03e-289	0.908367	0.857993	CD4NaiveT
RPL27A	0.426715	1.08e-202	6.46e-201	0.941565	0.897142	CD4NaiveT
RPS2	0.426602	4.5e-295	3.88e-293	0.976606	0.959435	CD4NaiveT
EIF3H	0.424813	1.39e-219	9.05e-218	0.642108	0.484122	CD4NaiveT
RIPOR2	0.420696	1.45e-153	6.72e-152	0.467773	0.329821	CD4NaiveT
PCBP2	0.420183	1.8e-153	8.36e-152	0.622792	0.499731	CD4NaiveT
TESPA1	0.413135	7.09e-278	5.82e-276	0.206562	0.0814991	CD4NaiveT
EEF1D	0.41079	0	0	0.92584	0.872157	CD4NaiveT
BTF3	0.408705	1.46e-301	1.29e-299	0.860415	0.783009	CD4NaiveT
PFDN5	0.408534	0	0	0.898952	0.834452	CD4NaiveT
RPS19	0.403513	0	0	0.99107	0.984703	CD4NaiveT
NSA2	0.401207	2.79e-154	1.3e-152	0.487187	0.351095	CD4NaiveT
AC119396.1	0.396766	1.75e-235	1.22e-233	0.139196	0.0472508	CD4NaiveT
MT-ATP8	0.392761	3.16e-177	1.69e-175	0.37517	0.230277	CD4NaiveT
RPS10	0.392089	2.07e-08	7.99e-08	0.59173	0.665222	CD4NaiveT
RSL1D1	0.385032	7.88e-181	4.27e-179	0.410988	0.262089	CD4NaiveT
RPS10-NUDT3	0.383749	2.52e-232	1.74e-230	0.142205	0.0490638	CD4NaiveT
PIK3IP1	0.382682	2.3e-166	1.15e-164	0.569016	0.408232	CD4NaiveT
ARHGAP15	0.382397	1.96e-162	9.51e-161	0.391283	0.253336	CD4NaiveT
SLC25A6	0.379316	1.55e-177	8.32e-176	0.741895	0.622617	CD4NaiveT
PLSCR3	0.366925	3.43e-174	1.79e-172	0.203553	0.10062	CD4NaiveT
NDFIP1	0.365449	8.7e-148	3.93e-146	0.443312	0.308292	CD4NaiveT
IL6ST	0.364454	4.67e-196	2.69e-194	0.248204	0.126087	CD4NaiveT
TC2N	0.360689	1.51e-139	6.49e-138	0.280528	0.168692	CD4NaiveT
NAP1L1	0.357633	2.64e-144	1.18e-142	0.610173	0.475879	CD4NaiveT
CNN2	0.355842	2.91e-137	1.21e-135	0.423995	0.292853	CD4NaiveT
IL6R	0.350532	0	0	0.122209	0.0293759	CD4NaiveT
SNHG32	0.346855	5.79e-155	2.72e-153	0.393807	0.254327	CD4NaiveT
SESN3	0.344606	3.54e-200	2.07e-198	0.138808	0.0517549	CD4NaiveT
GIMAP1	0.340604	5.53e-140	2.39e-138	0.390507	0.259624	CD4NaiveT
CD5	0.340554	3.49e-140	1.52e-138	0.228985	0.128098	CD4NaiveT
RPL15	0.338691	0	0	0.973889	0.959605	CD4NaiveT
ANP32B	0.338015	1.33e-143	5.9e-142	0.568433	0.424889	CD4NaiveT
CCNI	0.33471	6.38e-142	2.8e-140	0.712386	0.596555	CD4NaiveT
FBL	0.334008	2.83e-137	1.18e-135	0.369928	0.244044	CD4NaiveT
MT-ND4L	0.331497	1.14e-109	3.89e-108	0.542322	0.424549	CD4NaiveT
LINC01550	0.3313	3.76e-209	2.35e-207	0.150068	0.0569389	CD4NaiveT
TXNIP	0.328126	4.95e-247	3.63e-245	0.929237	0.82771	CD4NaiveT
GIMAP7	0.327337	3.74e-140	1.62e-138	0.655018	0.51279	CD4NaiveT
RASGRP2	0.32732	1.3e-117	4.67e-116	0.257426	0.158806	CD4NaiveT
LEPROTL1	0.325612	1.16e-156	5.48e-155	0.572025	0.41234	CD4NaiveT
HINT1	0.322821	8.2e-168	4.1e-166	0.785964	0.699215	CD4NaiveT
TSHZ2	0.322046	2.86e-246	2.08e-244	0.16094	0.0563157	CD4NaiveT
CD48	0.320909	2.03e-127	7.88e-126	0.685207	0.567378	CD4NaiveT
COMMD6	0.32015	1.29e-144	5.76e-143	0.75597	0.654401	CD4NaiveT
ST13	0.319203	1.32e-117	4.75e-116	0.469715	0.346307	CD4NaiveT
COX4I1	0.318828	7.36e-163	3.59e-161	0.84139	0.780884	CD4NaiveT
IFITM1	0.318229	5.09e-111	1.75e-109	0.569404	0.457013	CD4NaiveT
HNRNPA1	0.311044	1.07e-176	5.64e-175	0.849058	0.784992	CD4NaiveT
PBXIP1	0.31033	1.36e-132	5.52e-131	0.353912	0.228832	CD4NaiveT
COX7C	0.30964	2.47e-180	1.33e-178	0.832848	0.766041	CD4NaiveT
ALKBH7	0.309303	1.78e-134	7.31e-133	0.295768	0.181893	CD4NaiveT
UXT	0.308726	1.45e-120	5.34e-119	0.547175	0.420866	CD4NaiveT
RPS24	0.305018	0	0	0.965735	0.957225	CD4NaiveT
IMPDH2	0.303861	1.6e-148	7.28e-147	0.20928	0.10994	CD4NaiveT
SPINT2	0.29857	1.6e-216	1.04e-214	0.145894	0.0524064	CD4NaiveT
ZFAS1	0.297016	2.46e-130	9.8e-129	0.669288	0.545565	CD4NaiveT
ITK	0.296904	5.4e-84	1.36e-82	0.295962	0.204215	CD4NaiveT
MAML2	0.294446	6.82e-129	2.67e-127	0.157348	0.0780998	CD4NaiveT
TNFAIP8	0.293622	1.27e-108	4.24e-107	0.397496	0.280445	CD4NaiveT
TOMM20	0.293476	9.77e-104	3.13e-102	0.462532	0.346902	CD4NaiveT
PIM1	0.290638	1.39e-94	3.97e-93	0.316443	0.215405	CD4NaiveT
ADD3	0.290372	8.8e-94	2.49e-92	0.365172	0.260531	CD4NaiveT
TMEM204	0.289472	9.4e-199	5.48e-197	0.110852	0.035693	CD4NaiveT
SNHG5	0.289138	1.89e-90	5.14e-89	0.592895	0.473754	CD4NaiveT
SYPL1	0.286653	1.23e-120	4.52e-119	0.190157	0.103198	CD4NaiveT
OXA1L	0.285398	1.3e-108	4.35e-107	0.260823	0.163168	CD4NaiveT
SNHG8	0.282907	1.96e-109	6.66e-108	0.482722	0.360726	CD4NaiveT
DPP4	0.282136	3.63e-221	2.37e-219	0.104446	0.0293476	CD4NaiveT
SEPTIN9	0.281047	9.51e-87	2.47e-85	0.450689	0.343163	CD4NaiveT
GPSM3	0.278874	5.54e-90	1.5e-88	0.609202	0.497181	CD4NaiveT
PIM2	0.278578	1.1e-129	4.35e-128	0.269268	0.159571	CD4NaiveT
RGS10	0.277336	1.39e-117	4.99e-116	0.476898	0.338914	CD4NaiveT
VIM	0.276618	2.9e-84	7.32e-83	0.821394	0.757429	CD4NaiveT
PTPRCAP	0.275033	3.7e-211	2.35e-209	0.344787	0.179372	CD4NaiveT
SERP1	0.274797	1.69e-105	5.47e-104	0.590371	0.467834	CD4NaiveT
TRADD	0.274722	1.85e-84	4.69e-83	0.245389	0.161412	CD4NaiveT
ICAM2	0.273161	7.96e-100	2.44e-98	0.25034	0.158409	CD4NaiveT
TNFSF8	0.272791	8.36e-195	4.78e-193	0.108231	0.0343616	CD4NaiveT
CFAP36	0.271694	1.86e-165	9.19e-164	0.144535	0.0608481	CD4NaiveT
TRAT1	0.271484	3.97e-207	2.44e-205	0.329159	0.174188	CD4NaiveT
BCL11B	0.26408	1.23e-61	2.29e-60	0.41788	0.330104	CD4NaiveT
EPHX2	0.26367	3.24e-181	1.77e-179	0.10299	0.0334268	CD4NaiveT
AL499604.1	0.263378	2.34e-54	3.86e-53	0.201805	0.138863	CD4NaiveT
VSIR	0.261581	1.26e-83	3.16e-82	0.328771	0.230277	CD4NaiveT
BEX2	0.26109	5.48e-167	2.73e-165	0.121627	0.0461177	CD4NaiveT
EPB41	0.261008	3.51e-72	7.62e-71	0.318288	0.230022	CD4NaiveT
CD28	0.26069	1.3e-150	6.01e-149	0.162493	0.0748704	CD4NaiveT
NCF1	0.260185	1.47e-98	4.38e-97	0.187245	0.107306	CD4NaiveT
RPL41	0.257841	1.82e-58	3.25e-57	0.993302	0.988556	CD4NaiveT
SNHG16	0.255444	1.56e-93	4.4e-92	0.267909	0.174414	CD4NaiveT
UQCRB	0.254083	2.41e-101	7.54e-100	0.777616	0.69981	CD4NaiveT
STMN3	0.253793	5.97e-133	2.43e-131	0.144923	0.0679867	CD4NaiveT
SF1	0.253545	6.44e-62	1.2e-60	0.484178	0.3954	CD4NaiveT
JAML	-0.250096	0.00125959	0.00304589	0.146282	0.152205	CD4NaiveT
PILRB	-0.250426	6.51e-68	1.32e-66	0.0535818	0.111073	CD4NaiveT
SLFN12L	-0.250636	8.25e-73	1.8e-71	0.0475636	0.105436	CD4NaiveT
COMT	-0.250806	2.25e-48	3.34e-47	0.10396	0.160902	CD4NaiveT
PBDC1	-0.250817	1.79e-42	2.32e-41	0.0952242	0.145605	CD4NaiveT
RASAL3	-0.250888	1.91e-51	3.01e-50	0.129295	0.190986	CD4NaiveT
RNF167	-0.25123	2.14e-32	2.22e-31	0.208018	0.260644	CD4NaiveT
TRAF5	-0.251405	2.79e-24	2.29e-23	0.0946418	0.129231	CD4NaiveT
DGUOK	-0.251406	7.51e-28	6.88e-27	0.248593	0.293278	CD4NaiveT
CMIP	-0.251736	6.23e-63	1.18e-61	0.051058	0.104728	CD4NaiveT
ATG12	-0.251823	9.64e-35	1.05e-33	0.162299	0.212714	CD4NaiveT
ARHGAP9	-0.251849	1.61e-31	1.62e-30	0.181518	0.231495	CD4NaiveT
NELFCD	-0.25191	4.94e-28	4.56e-27	0.106678	0.146313	CD4NaiveT
FRG1	-0.251949	1.07e-35	1.19e-34	0.138226	0.188465	CD4NaiveT
INPP5D	-0.251979	2.88e-52	4.59e-51	0.135702	0.200136	CD4NaiveT
PAPOLA	-0.251994	1.82e-30	1.79e-29	0.279072	0.32696	CD4NaiveT
POLR2J	-0.25218	1.31e-28	1.22e-27	0.234712	0.28019	CD4NaiveT
PLAC8	-0.252207	0.00853035	0.0180391	0.295962	0.25852	CD4NaiveT
SIRT2	-0.252289	6.52e-63	1.23e-61	0.0695981	0.129005	CD4NaiveT
LSM3	-0.252409	6.75e-33	7.11e-32	0.221413	0.271834	CD4NaiveT
BTN3A1	-0.252467	8.56e-45	1.17e-43	0.123083	0.179315	CD4NaiveT
CD69	-0.252504	4.37e-11	2.01e-10	0.557659	0.566839	CD4NaiveT
PARP9	-0.252602	2.42e-45	3.36e-44	0.0838672	0.134529	CD4NaiveT
MPHOSPH9	-0.253269	1.62e-54	2.69e-53	0.0525141	0.101697	CD4NaiveT
RNASEH2C	-0.253316	4.05e-37	4.66e-36	0.154048	0.206425	CD4NaiveT
ROMO1	-0.253452	1.52e-30	1.5e-29	0.238983	0.287102	CD4NaiveT
PPP6R1	-0.25357	5.28e-58	9.32e-57	0.0855174	0.14467	CD4NaiveT
NUFIP2	-0.253975	9.3e-41	1.16e-39	0.113958	0.165123	CD4NaiveT
ETNK1	-0.25528	7.67e-41	9.64e-40	0.109202	0.160194	CD4NaiveT
COPS9	-0.255365	9.31e-38	1.08e-36	0.320909	0.372482	CD4NaiveT
TACC1	-0.255619	6.33e-55	1.06e-53	0.101922	0.162573	CD4NaiveT
HSPA8	-0.256582	3.92e-21	2.88e-20	0.826441	0.817172	CD4NaiveT
ATP5MPL	-0.256608	7.95e-35	8.67e-34	0.427004	0.465851	CD4NaiveT
TCIRG1	-0.256955	1.43e-50	2.23e-49	0.092021	0.147928	CD4NaiveT
RFTN1	-0.257097	1.46e-65	2.87e-64	0.0662978	0.126654	CD4NaiveT
MIB2	-0.257355	2.1e-61	3.89e-60	0.0646476	0.121045	CD4NaiveT
ACTR3	-0.257428	4.54e-33	4.8e-32	0.459814	0.490581	CD4NaiveT
B4GALT1	-0.257622	1.39e-59	2.53e-58	0.0936711	0.156313	CD4NaiveT
S100A11	-0.258223	5.64e-66	1.11e-64	0.552805	0.627404	CD4NaiveT
AC020916.1	-0.25823	7.06e-34	7.57e-33	0.199088	0.256848	CD4NaiveT
NDUFA1	-0.258752	1.16e-42	1.51e-41	0.451854	0.491714	CD4NaiveT
SYAP1	-0.258903	5.96e-46	8.39e-45	0.123762	0.181043	CD4NaiveT
RNF115	-0.259085	1.83e-53	2.97e-52	0.128907	0.192261	CD4NaiveT
ARHGDIA	-0.259347	4.88e-44	6.59e-43	0.326927	0.388403	CD4NaiveT
UTS2	-0.259518	2.78e-91	7.64e-90	0.0388274	0.103085	CD4NaiveT
FAM133B	-0.25977	3.04e-31	3.05e-30	0.220346	0.269539	CD4NaiveT
RNF181	-0.260024	6.17e-38	7.23e-37	0.202873	0.259058	CD4NaiveT
ATP6V0D1	-0.26053	2.79e-56	4.75e-55	0.106678	0.169485	CD4NaiveT
TRIM59	-0.260686	7.08e-43	9.32e-42	0.0675597	0.113056	CD4NaiveT
RAB8A	-0.260947	1.17e-47	1.71e-46	0.148321	0.208946	CD4NaiveT
HEXIM1	-0.261082	1.41e-23	1.13e-22	0.117647	0.154273	CD4NaiveT
SH3KBP1	-0.26195	5.43e-34	5.83e-33	0.289458	0.34033	CD4NaiveT
RNPEPL1	-0.262141	3.91e-72	8.46e-71	0.0785284	0.144047	CD4NaiveT
NUDT1	-0.262157	2.14e-42	2.77e-41	0.101922	0.152998	CD4NaiveT
ATOX1	-0.262477	8.5e-47	1.21e-45	0.105513	0.16042	CD4NaiveT
DHX36	-0.262591	3.73e-40	4.6e-39	0.200252	0.256933	CD4NaiveT
PRKCB	-0.262719	4.08e-51	6.38e-50	0.130945	0.191694	CD4NaiveT
CLTB	-0.26272	2.27e-43	3.02e-42	0.144244	0.200986	CD4NaiveT
SF3B6	-0.262951	3.84e-39	4.65e-38	0.295088	0.34999	CD4NaiveT
H2AFY	-0.263076	1.68e-44	2.29e-43	0.179286	0.239285	CD4NaiveT
SH3BGRL	-0.263199	2.64e-37	3.04e-36	0.343817	0.393898	CD4NaiveT
DNAJC7	-0.263373	1.1e-37	1.28e-36	0.184236	0.237925	CD4NaiveT
CENPX	-0.263855	2.76e-36	3.11e-35	0.114541	0.162573	CD4NaiveT
LAMTOR2	-0.26405	2.57e-50	3.97e-49	0.149097	0.21209	CD4NaiveT
NME1	-0.264331	8.75e-39	1.05e-37	0.08212	0.126824	CD4NaiveT
CARS	-0.264746	2.28e-41	2.91e-40	0.0743545	0.120507	CD4NaiveT
UBE2V1	-0.264957	1.96e-31	1.97e-30	0.320132	0.36591	CD4NaiveT
STK10	-0.265138	6.46e-44	8.7e-43	0.170161	0.229399	CD4NaiveT
RAB29	-0.265284	8.07e-57	1.39e-55	0.114832	0.178579	CD4NaiveT
KIF20B	-0.266531	2.15e-44	2.93e-43	0.0562027	0.100082	CD4NaiveT
PNN	-0.266754	2.28e-31	2.3e-30	0.307028	0.351321	CD4NaiveT
EMC7	-0.266944	1.15e-46	1.64e-45	0.140458	0.199994	CD4NaiveT
ADD1	-0.266974	3.68e-51	5.77e-50	0.118618	0.17821	CD4NaiveT
PSMB7	-0.266993	1.09e-32	1.14e-31	0.183265	0.232741	CD4NaiveT
MIF	-0.267153	5.04e-38	5.93e-37	0.769948	0.774397	CD4NaiveT
JMJD6	-0.267169	8.45e-45	1.16e-43	0.0802757	0.129656	CD4NaiveT
UBE2I	-0.267583	2.23e-38	2.63e-37	0.330324	0.382029	CD4NaiveT
POLR2F	-0.267688	4.07e-42	5.26e-41	0.154145	0.211071	CD4NaiveT
SPAG7	-0.267916	2.28e-33	2.42e-32	0.142108	0.189485	CD4NaiveT
DSTN	-0.267981	3.17e-30	3.09e-29	0.244419	0.287782	CD4NaiveT
KDELR2	-0.268012	1.39e-41	1.78e-40	0.144729	0.199286	CD4NaiveT
IGFLR1	-0.268019	8.77e-18	5.62e-17	0.158998	0.19008	CD4NaiveT
ROCK1	-0.268376	6.68e-44	8.99e-43	0.230149	0.291267	CD4NaiveT
RALGDS	-0.268502	1.99e-69	4.13e-68	0.0622209	0.122971	CD4NaiveT
AURKAIP1	-0.26939	1.49e-37	1.73e-36	0.253737	0.309566	CD4NaiveT
IDS	-0.269645	9.8e-55	1.63e-53	0.246166	0.319679	CD4NaiveT
PRKAR1A	-0.270268	9.29e-40	1.14e-38	0.165114	0.22141	CD4NaiveT
APLP2	-0.270485	4.24e-66	8.41e-65	0.0794021	0.142517	CD4NaiveT
ZFAND5	-0.270576	6.35e-26	5.5e-25	0.159192	0.200363	CD4NaiveT
CRELD2	-0.270598	1.12e-53	1.83e-52	0.0831877	0.139543	CD4NaiveT
GLS	-0.271102	1.14e-41	1.46e-40	0.137255	0.191411	CD4NaiveT
NRBP1	-0.271261	7.93e-47	1.13e-45	0.125995	0.183961	CD4NaiveT
SKA2	-0.271466	3.98e-59	7.17e-58	0.0740633	0.131243	CD4NaiveT
TAPBP	-0.271634	6.4e-42	8.26e-41	0.378664	0.426928	CD4NaiveT
BRK1	-0.27201	1.2e-42	1.57e-41	0.413997	0.464548	CD4NaiveT
ZNF207	-0.272279	1.59e-44	2.18e-43	0.247816	0.308716	CD4NaiveT
STUB1	-0.272736	1.39e-45	1.93e-44	0.177247	0.237104	CD4NaiveT
TUBA1A	-0.272776	1.35e-18	8.96e-18	0.328577	0.358942	CD4NaiveT
PSMC4	-0.272932	4.13e-47	5.96e-46	0.140458	0.200448	CD4NaiveT
TRIM22	-0.273361	2.17e-27	1.96e-26	0.229858	0.274242	CD4NaiveT
ADAM8	-0.274211	2.26e-62	4.25e-61	0.0818288	0.143112	CD4NaiveT
MRPL41	-0.274253	1.73e-36	1.96e-35	0.237333	0.291691	CD4NaiveT
TAF10	-0.274512	4.5e-49	6.78e-48	0.125315	0.183762	CD4NaiveT
ARGLU1	-0.274576	5.83e-47	8.36e-46	0.438556	0.48874	CD4NaiveT
CD320	-0.274587	1.7e-50	2.64e-49	0.111338	0.169712	CD4NaiveT
PPM1G	-0.274782	7.32e-37	8.38e-36	0.231411	0.285346	CD4NaiveT
FIBP	-0.275192	1.66e-43	2.22e-42	0.128616	0.183791	CD4NaiveT
RER1	-0.275288	8.95e-49	1.34e-47	0.19006	0.25478	CD4NaiveT
GBP1	-0.275664	4.86e-35	5.34e-34	0.118715	0.165548	CD4NaiveT
HSP90B1	-0.275909	2.44e-33	2.58e-32	0.407882	0.446276	CD4NaiveT
MRPL18	-0.27687	3.41e-17	2.14e-16	0.17152	0.203025	CD4NaiveT
ANXA4	-0.277509	1.98e-105	6.42e-104	0.0373714	0.107674	CD4NaiveT
PTPRC	-0.278153	6.37e-94	1.81e-92	0.823238	0.816011	CD4NaiveT
ANXA6	-0.278256	9.55e-38	1.11e-36	0.364395	0.415286	CD4NaiveT
MRPL28	-0.278471	5.1e-63	9.66e-62	0.0834789	0.145973	CD4NaiveT
SNF8	-0.27908	5.65e-60	1.03e-58	0.100563	0.163508	CD4NaiveT
H2AFX	-0.279172	1.72e-43	2.3e-42	0.0788196	0.12688	CD4NaiveT
ATP5F1E	-0.279263	9.19e-136	3.78e-134	0.866822	0.880967	CD4NaiveT
RRBP1	-0.27933	3.51e-83	8.7e-82	0.056591	0.123113	CD4NaiveT
STIP1	-0.279528	2.88e-43	3.83e-42	0.10299	0.155038	CD4NaiveT
TRA2B	-0.279654	1.08e-33	1.15e-32	0.364978	0.41183	CD4NaiveT
GOLGA4	-0.279919	3.47e-36	3.89e-35	0.179674	0.232345	CD4NaiveT
CHST11	-0.279982	2.14e-76	4.91e-75	0.0713454	0.138948	CD4NaiveT
ST8SIA4	-0.280242	9.78e-90	2.63e-88	0.0479519	0.115209	CD4NaiveT
JAK1	-0.280549	1.58e-30	1.55e-29	0.503009	0.520892	CD4NaiveT
DYNLT1	-0.280651	2.3e-42	2.98e-41	0.217531	0.276848	CD4NaiveT
EIF4E	-0.281154	3.22e-38	3.8e-37	0.139487	0.191099	CD4NaiveT
SYTL2	-0.281361	7.18e-81	1.73e-79	0.0478548	0.110535	CD4NaiveT
C18orf32	-0.281444	9.12e-40	1.12e-38	0.212483	0.268973	CD4NaiveT
COX5B	-0.281533	4.02e-58	7.13e-57	0.521064	0.568539	CD4NaiveT
CTNNB1	-0.282058	4.97e-38	5.85e-37	0.127742	0.179145	CD4NaiveT
NDUFB8	-0.282093	5.15e-39	6.21e-38	0.417006	0.459675	CD4NaiveT
TERF2IP	-0.282117	1.83e-41	2.34e-40	0.33906	0.394606	CD4NaiveT
PTPRE	-0.282998	6.43e-81	1.55e-79	0.0675597	0.136427	CD4NaiveT
NDUFB3	-0.283126	1.32e-36	1.5e-35	0.222966	0.275743	CD4NaiveT
SUN2	-0.284335	6.37e-39	7.65e-38	0.217239	0.270417	CD4NaiveT
CLTA	-0.284339	6.41e-47	9.19e-46	0.227237	0.290048	CD4NaiveT
SEC61G	-0.284735	2.18e-49	3.32e-48	0.359833	0.416957	CD4NaiveT
PARVG	-0.284775	3.96e-55	6.62e-54	0.104931	0.165973	CD4NaiveT
PPP4C	-0.285156	1.15e-48	1.72e-47	0.212192	0.277924	CD4NaiveT
CEMIP2	-0.285355	1.4e-51	2.21e-50	0.126286	0.1877	CD4NaiveT
NAA38	-0.28545	7.28e-48	1.07e-46	0.201514	0.264355	CD4NaiveT
CYC1	-0.285648	2.04e-51	3.2e-50	0.134731	0.196878	CD4NaiveT
PCMT1	-0.285968	3.57e-45	4.94e-44	0.172879	0.233591	CD4NaiveT
SLC5A3	-0.28677	8.28e-57	1.42e-55	0.0516405	0.102093	CD4NaiveT
DNAJC8	-0.287518	4.25e-50	6.53e-49	0.285867	0.349905	CD4NaiveT
KLF13	-0.287523	2.35e-63	4.48e-62	0.124733	0.193394	CD4NaiveT
AC245297.3	-0.287754	2.71e-51	4.26e-50	0.171035	0.234639	CD4NaiveT
PATL2	-0.287839	1.63e-84	4.14e-83	0.0442632	0.107646	CD4NaiveT
RALY	-0.287926	1.13e-38	1.35e-37	0.24801	0.304212	CD4NaiveT
TBC1D10C	-0.28832	2.36e-43	3.14e-42	0.371578	0.4269	CD4NaiveT
HLA-E	-0.288394	1.37e-169	6.94e-168	0.90167	0.907906	CD4NaiveT
CSNK1D	-0.288399	5.48e-56	9.26e-55	0.113182	0.175717	CD4NaiveT
PRPF4B	-0.288582	2.16e-47	3.13e-46	0.21588	0.279171	CD4NaiveT
PFDN2	-0.289043	1.5e-38	1.78e-37	0.192584	0.246594	CD4NaiveT
TMEM165	-0.28935	6.82e-64	1.31e-62	0.132984	0.204725	CD4NaiveT
SIT1	-0.289751	9.16e-17	5.63e-16	0.204232	0.232231	CD4NaiveT
ADAR	-0.289832	3.61e-41	4.58e-40	0.24801	0.306734	CD4NaiveT
NDUFA2	-0.290187	8.01e-45	1.1e-43	0.27286	0.33356	CD4NaiveT
TBCD	-0.290432	1.11e-56	1.91e-55	0.053873	0.104643	CD4NaiveT
DEK	-0.290441	1.12e-38	1.34e-37	0.342264	0.389961	CD4NaiveT
SNRPB2	-0.290886	8.5e-39	1.02e-37	0.267909	0.322512	CD4NaiveT
MAP4	-0.291011	7.08e-60	1.29e-58	0.105611	0.170193	CD4NaiveT
PCSK7	-0.29115	1.4e-43	1.87e-42	0.261308	0.320274	CD4NaiveT
ACAA2	-0.291935	9.97e-82	2.42e-80	0.0805669	0.153197	CD4NaiveT
SSNA1	-0.292773	1.81e-50	2.8e-49	0.194817	0.260361	CD4NaiveT
HNRNPD	-0.292917	4.19e-46	5.93e-45	0.234712	0.296281	CD4NaiveT
LMAN2	-0.293381	2.25e-44	3.06e-43	0.270239	0.329509	CD4NaiveT
DNAJB11	-0.293464	1.25e-62	2.36e-61	0.0829936	0.143877	CD4NaiveT
SLC38A2	-0.293639	4.44e-37	5.11e-36	0.137352	0.187445	CD4NaiveT
ZFP36	-0.293686	4.85e-28	4.48e-27	0.476801	0.51092	CD4NaiveT
ANKRD11	-0.293974	1.94e-44	2.65e-43	0.207921	0.266508	CD4NaiveT
SPCS3	-0.29407	3.06e-55	5.13e-54	0.180159	0.248208	CD4NaiveT
WSB1	-0.294072	3.09e-40	3.82e-39	0.248204	0.305402	CD4NaiveT
EIF5	-0.294096	7.4e-38	8.65e-37	0.316346	0.367072	CD4NaiveT
ACTG1	-0.294192	8.79e-108	2.93e-106	0.880315	0.895754	CD4NaiveT
PSMC3	-0.294989	9.42e-49	1.41e-47	0.142982	0.202969	CD4NaiveT
CCDC107	-0.295087	3.31e-57	5.75e-56	0.210736	0.28376	CD4NaiveT
GLUL	-0.295132	5.33e-70	1.12e-68	0.132401	0.210079	CD4NaiveT
RTF1	-0.295402	1.3e-51	2.05e-50	0.202	0.268434	CD4NaiveT
VMP1	-0.295494	7.97e-37	9.11e-36	0.241507	0.296649	CD4NaiveT
MT-ND5	-0.295531	3.58e-39	4.34e-38	0.685207	0.673607	CD4NaiveT
ZNHIT1	-0.295725	1.39e-49	2.12e-48	0.220831	0.287386	CD4NaiveT
MCRIP1	-0.295729	8.99e-56	1.51e-54	0.141235	0.206821	CD4NaiveT
CYB561D2	-0.29609	1.51e-78	3.54e-77	0.0805669	0.151554	CD4NaiveT
ACTR2	-0.296277	1.05e-45	1.47e-44	0.35595	0.407354	CD4NaiveT
HMGN3	-0.296349	3.17e-42	4.1e-41	0.251505	0.310643	CD4NaiveT
FERMT3	-0.29643	1.61e-49	2.45e-48	0.208697	0.274043	CD4NaiveT
SFT2D1	-0.296609	8.61e-58	1.51e-56	0.125315	0.191326	CD4NaiveT
LRBA	-0.297027	1.28e-45	1.79e-44	0.103378	0.156879	CD4NaiveT
GPBP1	-0.297035	1.23e-41	1.58e-40	0.321685	0.378091	CD4NaiveT
MRPL10	-0.29715	1.66e-65	3.27e-64	0.0940594	0.159514	CD4NaiveT
TRMT112	-0.297268	1.32e-44	1.8e-43	0.432732	0.480723	CD4NaiveT
ITGB1BP1	-0.297386	6.66e-55	1.11e-53	0.132887	0.19651	CD4NaiveT
MAD2L2	-0.297806	5.42e-73	1.19e-71	0.0692099	0.133877	CD4NaiveT
DCTN3	-0.298131	3.06e-50	4.72e-49	0.214813	0.28036	CD4NaiveT
ATP5ME	-0.298842	1.01e-51	1.59e-50	0.392545	0.445625	CD4NaiveT
ITGB7	-0.299092	1.54e-38	1.82e-37	0.178994	0.23209	CD4NaiveT
CAPN2	-0.299491	2.11e-65	4.13e-64	0.174141	0.2492	CD4NaiveT
SPPL2A	-0.299551	1.48e-81	3.58e-80	0.0858086	0.159684	CD4NaiveT
DERL1	-0.299655	4.76e-64	9.18e-63	0.101437	0.167786	CD4NaiveT
OSTF1	-0.299721	5.71e-53	9.21e-52	0.261503	0.327668	CD4NaiveT
SQSTM1	-0.299854	5.54e-37	6.35e-36	0.283828	0.337044	CD4NaiveT
MBP	-0.300076	1.31e-28	1.23e-27	0.298874	0.33458	CD4NaiveT
DUSP23	-0.300212	2.11e-70	4.48e-69	0.0645506	0.126314	CD4NaiveT
TPM3	-0.300559	4.14e-70	8.75e-69	0.574452	0.613269	CD4NaiveT
GTF3C6	-0.300885	1.28e-52	2.06e-51	0.157833	0.22243	CD4NaiveT
RBCK1	-0.30096	9.58e-47	1.37e-45	0.195399	0.258265	CD4NaiveT
CASP3	-0.301115	3.05e-83	7.58e-82	0.0450398	0.107532	CD4NaiveT
CALM3	-0.301158	1.58e-29	1.52e-28	0.38973	0.421801	CD4NaiveT
CDV3	-0.301178	1.4e-52	2.24e-51	0.12881	0.19008	CD4NaiveT
MTHFD2	-0.301752	1.18e-53	1.92e-52	0.0710542	0.124189	CD4NaiveT
ATP5PF	-0.301868	1.9e-49	2.9e-48	0.3775	0.431546	CD4NaiveT
MT1F	-0.301891	4.92e-56	8.33e-55	0.0664919	0.119912	CD4NaiveT
LPCAT1	-0.301951	1.41e-138	5.96e-137	0.0242671	0.102292	CD4NaiveT
AC092821.3	-0.302378	4.38e-63	8.32e-62	0.0803727	0.141271	CD4NaiveT
GET3	-0.302401	9.54e-68	1.93e-66	0.111338	0.181893	CD4NaiveT
PPP2R2B	-0.302608	8.74e-128	3.41e-126	0.0260144	0.10079	CD4NaiveT
COTL1	-0.302675	0.0720836	0.121901	0.378276	0.348347	CD4NaiveT
LSM8	-0.302941	4.43e-49	6.68e-48	0.286643	0.350075	CD4NaiveT
ATP6V0B	-0.303451	8.82e-70	1.85e-68	0.208406	0.290332	CD4NaiveT
FBXW5	-0.3035	1.38e-67	2.79e-66	0.143176	0.217898	CD4NaiveT
C9orf16	-0.303978	2.94e-44	3.99e-43	0.438653	0.484151	CD4NaiveT
DDX3X	-0.304075	9.66e-37	1.1e-35	0.349544	0.399337	CD4NaiveT
H2AFV	-0.30421	1.03e-35	1.15e-34	0.299262	0.347469	CD4NaiveT
MYBL1	-0.304377	6.55e-106	2.14e-104	0.0662978	0.148778	CD4NaiveT
CCDC85B	-0.304459	6.73e-48	9.9e-47	0.3245	0.385372	CD4NaiveT
G6PD	-0.30446	7.56e-80	1.8e-78	0.0632887	0.129855	CD4NaiveT
TMEM59	-0.304583	3.05e-62	5.72e-61	0.441371	0.504065	CD4NaiveT
VPS37B	-0.304936	9.4e-73	2.05e-71	0.0674626	0.131044	CD4NaiveT
ARF1	-0.305103	2.47e-54	4.07e-53	0.414968	0.474632	CD4NaiveT
EIF6	-0.305175	7.06e-60	1.29e-58	0.148709	0.218889	CD4NaiveT
PET100	-0.305437	5.19e-58	9.18e-57	0.298	0.365655	CD4NaiveT
YWHAE	-0.305827	3.09e-49	4.67e-48	0.170064	0.23243	CD4NaiveT
DIAPH1	-0.305892	2.31e-66	4.59e-65	0.170355	0.246679	CD4NaiveT
BTN3A2	-0.306641	1.48e-50	2.3e-49	0.288585	0.351803	CD4NaiveT
NASP	-0.306819	2.79e-39	3.39e-38	0.188216	0.24158	CD4NaiveT
PRDX1	-0.307197	3.13e-40	3.87e-39	0.333916	0.384295	CD4NaiveT
SEC61B	-0.307356	4.53e-69	9.36e-68	0.391769	0.466672	CD4NaiveT
EZR	-0.308391	4.08e-57	7.09e-56	0.337701	0.406617	CD4NaiveT
ADRM1	-0.308424	6.69e-54	1.09e-52	0.175791	0.243024	CD4NaiveT
ZBTB7A	-0.308631	2.32e-75	5.22e-74	0.0963891	0.167247	CD4NaiveT
TMBIM6	-0.308699	4.96e-76	1.13e-74	0.541837	0.592193	CD4NaiveT
PRPF38B	-0.308704	1.78e-54	2.94e-53	0.321976	0.389082	CD4NaiveT
PRKCH	-0.30937	6.27e-54	1.02e-52	0.244613	0.313164	CD4NaiveT
UQCR10	-0.309845	7.97e-56	1.34e-54	0.465638	0.515708	CD4NaiveT
ATP6V1F	-0.310188	3.12e-52	4.97e-51	0.29635	0.362851	CD4NaiveT
ATXN1	-0.310396	1.19e-70	2.53e-69	0.0866822	0.154358	CD4NaiveT
PIN1	-0.310479	7.16e-61	1.32e-59	0.193846	0.267528	CD4NaiveT
PTPN6	-0.310931	1.98e-30	1.94e-29	0.228596	0.274638	CD4NaiveT
IVNS1ABP	-0.311033	8e-35	8.72e-34	0.129878	0.176822	CD4NaiveT
CASP8	-0.311167	4.89e-62	9.15e-61	0.193943	0.267839	CD4NaiveT
ANTKMT	-0.311637	1.33e-91	3.69e-90	0.0814405	0.16042	CD4NaiveT
YWHAH	-0.312825	8.3e-65	1.61e-63	0.086391	0.149854	CD4NaiveT
SF3B5	-0.313218	2.65e-52	4.23e-51	0.362939	0.422396	CD4NaiveT
CCDC88C	-0.313236	1.2e-74	2.68e-73	0.133469	0.210957	CD4NaiveT
PAIP2	-0.313252	8.57e-44	1.15e-42	0.348767	0.401688	CD4NaiveT
VDAC1	-0.313286	1.03e-50	1.6e-49	0.192487	0.256452	CD4NaiveT
HNRNPAB	-0.313527	4.81e-72	1.04e-70	0.108814	0.180788	CD4NaiveT
TMEM160	-0.313575	2.38e-54	3.93e-53	0.211901	0.279256	CD4NaiveT
ADRB2	-0.313648	1.8e-139	7.73e-138	0.025529	0.105294	CD4NaiveT
FTL	-0.313834	2.15e-56	3.67e-55	0.956902	0.955355	CD4NaiveT
MIDN	-0.314522	1.19e-98	3.55e-97	0.0755193	0.156454	CD4NaiveT
CD58	-0.314544	5.66e-98	1.67e-96	0.0634828	0.140648	CD4NaiveT
COPZ1	-0.314987	9.83e-51	1.53e-49	0.172103	0.235177	CD4NaiveT
NEDD9	-0.315626	1.06e-82	2.58e-81	0.0575616	0.124274	CD4NaiveT
MFSD10	-0.315977	4.76e-63	9.04e-62	0.144438	0.215348	CD4NaiveT
ANAPC11	-0.316359	3.18e-58	5.65e-57	0.234032	0.306365	CD4NaiveT
PSMA3	-0.316365	1.17e-56	2e-55	0.177344	0.245744	CD4NaiveT
ARRDC3	-0.31639	3.8e-46	5.37e-45	0.130654	0.187842	CD4NaiveT
CMC2	-0.316439	7.52e-59	1.35e-57	0.124248	0.189626	CD4NaiveT
IFI30	-0.317527	2.05e-43	2.74e-42	0.0732867	0.120846	CD4NaiveT
CHMP2A	-0.317548	5.38e-58	9.51e-57	0.219472	0.290558	CD4NaiveT
UTRN	-0.317884	4.47e-58	7.92e-57	0.189478	0.25818	CD4NaiveT
TFDP2	-0.317905	5.85e-90	1.58e-88	0.069404	0.1428	CD4NaiveT
PCBP1	-0.318435	1.04e-57	1.82e-56	0.269559	0.338744	CD4NaiveT
BUB3	-0.318832	1.39e-45	1.94e-44	0.315861	0.374125	CD4NaiveT
ATP6V0C	-0.31886	3.84e-53	6.2e-52	0.397301	0.457267	CD4NaiveT
RPA3	-0.31899	5.09e-39	6.14e-38	0.158707	0.210561	CD4NaiveT
ARPC5	-0.319542	7.26e-59	1.3e-57	0.45661	0.505396	CD4NaiveT
GALM	-0.319661	1.08e-44	1.48e-43	0.120268	0.174584	CD4NaiveT
DGKZ	-0.319813	1.53e-69	3.19e-68	0.145215	0.220277	CD4NaiveT
KLF6	-0.320067	9.74e-55	1.62e-53	0.577946	0.635194	CD4NaiveT
SERPINB1	-0.320367	1.59e-46	2.26e-45	0.251116	0.309481	CD4NaiveT
SURF4	-0.320734	1.26e-63	2.41e-62	0.124539	0.193904	CD4NaiveT
NDUFC2	-0.320896	3.94e-55	6.59e-54	0.288002	0.355741	CD4NaiveT
PTPRA	-0.321426	2.66e-76	6.09e-75	0.106872	0.179768	CD4NaiveT
SRRM2	-0.321826	5.35e-65	1.04e-63	0.341875	0.412141	CD4NaiveT
RBM39	-0.321962	1.61e-71	3.46e-70	0.526306	0.574771	CD4NaiveT
RPS27L	-0.322205	9.23e-43	1.21e-41	0.37284	0.422566	CD4NaiveT
MACF1	-0.322789	2.89e-50	4.46e-49	0.221996	0.284496	CD4NaiveT
ATP6V0E1	-0.323928	1.13e-77	2.63e-76	0.534265	0.586896	CD4NaiveT
APOL6	-0.324378	3.05e-69	6.32e-68	0.138129	0.212175	CD4NaiveT
SYNE2	-0.324443	4.96e-55	8.29e-54	0.352165	0.413728	CD4NaiveT
COX17	-0.32447	8.17e-61	1.5e-59	0.197146	0.269596	CD4NaiveT
SHFL	-0.324611	1.84e-44	2.51e-43	0.177247	0.236254	CD4NaiveT
SASH3	-0.324745	4.54e-70	9.57e-69	0.125024	0.199371	CD4NaiveT
GYG1	-0.325609	5.83e-84	1.46e-82	0.082217	0.156794	CD4NaiveT
PMF1	-0.325757	9.39e-55	1.56e-53	0.143758	0.209144	CD4NaiveT
RNF166	-0.3258	3.85e-80	9.24e-79	0.145215	0.228492	CD4NaiveT
SUMO1	-0.325819	6.44e-60	1.18e-58	0.308775	0.37846	CD4NaiveT
SCAND1	-0.325953	1.35e-47	1.97e-46	0.296544	0.35676	CD4NaiveT
ATP5F1C	-0.326049	1.33e-52	2.13e-51	0.269559	0.33492	CD4NaiveT
COMMD7	-0.326268	2.23e-74	4.94e-73	0.146962	0.225716	CD4NaiveT
CHMP5	-0.326328	9.28e-49	1.39e-47	0.146671	0.206226	CD4NaiveT
MANF	-0.326341	1.7e-69	3.53e-68	0.137837	0.21243	CD4NaiveT
HNRNPA2B1	-0.326515	4.95e-111	1.7e-109	0.736847	0.758109	CD4NaiveT
GLRX	-0.32684	4.98e-47	7.17e-46	0.20928	0.270389	CD4NaiveT
DUSP1	-0.3273	2.7e-11	1.26e-10	0.488255	0.503725	CD4NaiveT
LYAR	-0.32754	2.6e-106	8.51e-105	0.169676	0.277754	CD4NaiveT
SP140	-0.327781	1.05e-51	1.66e-50	0.130848	0.191439	CD4NaiveT
SFPQ	-0.327953	5.03e-51	7.87e-50	0.264415	0.329736	CD4NaiveT
SAP18	-0.327975	3.16e-62	5.93e-61	0.483887	0.535141	CD4NaiveT
TIMM8B	-0.328544	2.89e-64	5.58e-63	0.115123	0.182488	CD4NaiveT
RAC2	-0.328886	8.96e-90	2.41e-88	0.651621	0.695929	CD4NaiveT
CASP4	-0.328888	1.14e-65	2.25e-64	0.228305	0.305572	CD4NaiveT
CORO1A	-0.329311	1.42e-102	4.49e-101	0.77286	0.802187	CD4NaiveT
SRI	-0.329424	1.79e-61	3.31e-60	0.272763	0.346846	CD4NaiveT
TMCO1	-0.329489	7.25e-70	1.52e-68	0.204815	0.284836	CD4NaiveT
WIPF1	-0.329927	1.75e-66	3.49e-65	0.334304	0.410867	CD4NaiveT
LASP1	-0.33026	8.79e-95	2.51e-93	0.0937682	0.177587	CD4NaiveT
SEC11A	-0.33062	1.49e-69	3.11e-68	0.296641	0.375655	CD4NaiveT
FOSL2	-0.330672	1.7e-109	5.77e-108	0.0430014	0.118552	CD4NaiveT
LSM2	-0.330817	1.46e-47	2.14e-46	0.181712	0.242543	CD4NaiveT
UQCRQ	-0.331099	8.76e-58	1.54e-56	0.3278	0.392397	CD4NaiveT
H3F3A	-0.331758	2.19e-165	1.08e-163	0.812367	0.817059	CD4NaiveT
SELENOS	-0.33226	3.75e-81	9.07e-80	0.12085	0.200759	CD4NaiveT
ZNF331	-0.332861	1.12e-10	5.04e-10	0.111435	0.131951	CD4NaiveT
AKIRIN2	-0.33322	3.46e-69	7.15e-68	0.111435	0.182204	CD4NaiveT
GK5	-0.333344	6.13e-133	2.49e-131	0.026888	0.103765	CD4NaiveT
NT5C3A	-0.333418	1.41e-25	1.21e-24	0.133858	0.172346	CD4NaiveT
PPP2R5C	-0.333419	6.21e-73	1.36e-71	0.43079	0.498598	CD4NaiveT
MAP2K3	-0.333699	9.03e-78	2.1e-76	0.0876529	0.159146	CD4NaiveT
NDUFS8	-0.334634	6.23e-53	1e-51	0.233547	0.298377	CD4NaiveT
PKM	-0.334894	1.13e-05	3.47e-05	0.45166	0.436475	CD4NaiveT
AGTRAP	-0.335765	6.52e-90	1.76e-88	0.0840613	0.16178	CD4NaiveT
SNRPD1	-0.335952	1.5e-47	2.2e-46	0.231897	0.29189	CD4NaiveT
EIF4A3	-0.33624	1.8e-48	2.68e-47	0.130363	0.189371	CD4NaiveT
HSBP1	-0.336274	1.05e-67	2.12e-66	0.105513	0.173734	CD4NaiveT
BANF1	-0.337474	3.13e-51	4.91e-50	0.239371	0.304524	CD4NaiveT
ENY2	-0.33754	4.01e-64	7.74e-63	0.228305	0.304326	CD4NaiveT
SERPINB9	-0.338956	6.15e-56	1.04e-54	0.138323	0.203932	CD4NaiveT
MCL1	-0.339124	3.62e-56	6.15e-55	0.368084	0.433246	CD4NaiveT
SIRPG	-0.339666	1.26e-15	7.31e-15	0.139196	0.164188	CD4NaiveT
TGFB1	-0.339887	2.77e-69	5.74e-68	0.208794	0.286621	CD4NaiveT
POLR2K	-0.339975	3.02e-68	6.15e-67	0.21491	0.296054	CD4NaiveT
COX6A1	-0.340133	1.73e-83	4.32e-82	0.536595	0.59225	CD4NaiveT
S100A6	-0.340196	5.7e-139	2.43e-137	0.787517	0.813745	CD4NaiveT
AC004687.1	-0.341764	1.17e-63	2.24e-62	0.13279	0.202006	CD4NaiveT
VASP	-0.341967	1.39e-87	3.64e-86	0.184818	0.275431	CD4NaiveT
PCNA	-0.343975	7.51e-49	1.13e-47	0.0737721	0.123708	CD4NaiveT
CEBPB	-0.344356	9.27e-42	1.19e-40	0.117259	0.169202	CD4NaiveT
FDPS	-0.344567	3.65e-76	8.34e-75	0.147156	0.226962	CD4NaiveT
ZBTB38	-0.345059	1.04e-76	2.39e-75	0.179286	0.26274	CD4NaiveT
RAB8B	-0.345195	2.31e-88	6.13e-87	0.0973597	0.176709	CD4NaiveT
CAPZA1	-0.345196	2.3e-65	4.51e-64	0.28412	0.360131	CD4NaiveT
MRPL51	-0.345202	7.26e-58	1.28e-56	0.21656	0.287159	CD4NaiveT
PGK1	-0.34563	7.17e-34	7.68e-33	0.440885	0.473811	CD4NaiveT
DIP2A	-0.345674	1.28e-94	3.64e-93	0.0984275	0.181241	CD4NaiveT
SET	-0.345755	1.38e-67	2.78e-66	0.350029	0.420158	CD4NaiveT
UBALD2	-0.346901	1.25e-44	1.71e-43	0.137837	0.193762	CD4NaiveT
VPS26A	-0.346951	2.43e-99	7.39e-98	0.0880412	0.17195	CD4NaiveT
RNF19A	-0.347901	4.75e-83	1.17e-81	0.184721	0.275573	CD4NaiveT
TSEN54	-0.347945	1.02e-82	2.49e-81	0.102407	0.18025	CD4NaiveT
CIAO2B	-0.348289	4.07e-63	7.73e-62	0.258688	0.331917	CD4NaiveT
CHMP4A	-0.348567	1.8e-61	3.34e-60	0.263444	0.336619	CD4NaiveT
MT-ND4	-0.348902	1.77e-186	9.97e-185	0.907105	0.934279	CD4NaiveT
CAPNS1	-0.349434	4.41e-99	1.33e-97	0.115512	0.204102	CD4NaiveT
MAP1LC3B	-0.349515	1.36e-74	3.03e-73	0.270336	0.354636	CD4NaiveT
PSMB1	-0.350112	9.52e-77	2.2e-75	0.399728	0.473273	CD4NaiveT
DHRS7	-0.351117	8.51e-77	1.97e-75	0.268589	0.352851	CD4NaiveT
STARD3NL	-0.351142	7.36e-96	2.14e-94	0.0463017	0.115209	CD4NaiveT
FMNL1	-0.351438	6.08e-88	1.6e-86	0.151524	0.238237	CD4NaiveT
MRPS6	-0.351593	1.55e-60	2.84e-59	0.186663	0.258038	CD4NaiveT
IGF2R	-0.351951	1.23e-103	3.95e-102	0.0717336	0.152262	CD4NaiveT
TRAPPC1	-0.352276	7.53e-77	1.74e-75	0.383906	0.459222	CD4NaiveT
PIM3	-0.352363	5.12e-34	5.5e-33	0.0870705	0.12824	CD4NaiveT
BRD2	-0.352877	2.41e-59	4.36e-58	0.262667	0.336421	CD4NaiveT
PREX1	-0.352897	2.77e-105	8.97e-104	0.0918268	0.179258	CD4NaiveT
SARNP	-0.353155	5.21e-71	1.11e-69	0.146476	0.222487	CD4NaiveT
TBCB	-0.353873	4.13e-74	9.12e-73	0.235294	0.318546	CD4NaiveT
TANK	-0.354544	7.74e-58	1.36e-56	0.156377	0.223563	CD4NaiveT
RNASEK	-0.354657	2.26e-105	7.33e-104	0.585323	0.645279	CD4NaiveT
LINC01578	-0.354898	5.24e-56	8.86e-55	0.195981	0.268718	CD4NaiveT
NT5C	-0.356015	1.13e-84	2.88e-83	0.121239	0.203762	CD4NaiveT
IFITM3	-0.356208	1.48e-59	2.68e-58	0.107261	0.170845	CD4NaiveT
ID3	-0.356231	4.38e-18	2.85e-17	0.082217	0.108949	CD4NaiveT
POLR2G	-0.356238	1.06e-85	2.71e-84	0.176276	0.26563	CD4NaiveT
SH3GLB1	-0.35632	3.03e-83	7.52e-82	0.151815	0.236367	CD4NaiveT
FYN	-0.356601	9.19e-90	2.47e-88	0.299262	0.392284	CD4NaiveT
GSTO1	-0.357962	6.79e-59	1.22e-57	0.208794	0.278094	CD4NaiveT
KPNA2	-0.358089	3.14e-79	7.44e-78	0.0455251	0.105408	CD4NaiveT
PSMA5	-0.358457	1.97e-69	4.1e-68	0.246069	0.324438	CD4NaiveT
IER3	-0.35848	6.7e-39	8.05e-38	0.0606678	0.102235	CD4NaiveT
UBE2F	-0.358708	3.09e-72	6.71e-71	0.0979421	0.167276	CD4NaiveT
DNPH1	-0.358832	1.34e-22	1.04e-21	0.144147	0.176567	CD4NaiveT
LAP3	-0.359322	4.24e-77	9.83e-76	0.0756164	0.143225	CD4NaiveT
HCP5	-0.359693	2.39e-82	5.81e-81	0.104446	0.182459	CD4NaiveT
STK17A	-0.35997	1.72e-80	4.12e-79	0.35197	0.438401	CD4NaiveT
ECH1	-0.360016	9.33e-70	1.95e-68	0.258882	0.338149	CD4NaiveT
SELENOT	-0.360052	4.15e-89	1.11e-87	0.225587	0.320501	CD4NaiveT
SNAP47	-0.360734	9.75e-68	1.97e-66	0.0548437	0.111895	CD4NaiveT
MIAT	-0.361062	2.77e-108	9.27e-107	0.0823141	0.171553	CD4NaiveT
SUMO2	-0.361234	9.84e-114	3.44e-112	0.650747	0.69083	CD4NaiveT
DYNLRB1	-0.361374	1.49e-66	2.97e-65	0.282081	0.355316	CD4NaiveT
PPIB	-0.362259	2.24e-83	5.58e-82	0.528635	0.579899	CD4NaiveT
MT-CO2	-0.362562	3.78e-237	2.67e-235	0.978354	0.976715	CD4NaiveT
CISD3	-0.363076	1.29e-97	3.8e-96	0.0856144	0.167786	CD4NaiveT
ARPP19	-0.363639	4.57e-90	1.24e-88	0.125413	0.210816	CD4NaiveT
CST3	-0.364342	8.83e-67	1.76e-65	0.0670744	0.128268	CD4NaiveT
SRSF2	-0.364691	1.4e-70	2.98e-69	0.395943	0.465199	CD4NaiveT
SLC20A1	-0.364718	3.08e-106	1.01e-104	0.0772666	0.161922	CD4NaiveT
ATP5IF1	-0.365639	2.83e-75	6.33e-74	0.423607	0.488003	CD4NaiveT
TMED9	-0.365655	1.38e-83	3.45e-82	0.22054	0.310133	CD4NaiveT
PPP1R12A	-0.365789	5.72e-78	1.34e-76	0.243836	0.328518	CD4NaiveT
RAC1	-0.366053	9.66e-80	2.3e-78	0.175015	0.257981	CD4NaiveT
PSTPIP1	-0.366556	3.6e-76	8.24e-75	0.137643	0.216	CD4NaiveT
COX7A2	-0.366944	2.2e-91	6.04e-90	0.5596	0.610804	CD4NaiveT
CXCR3	-0.36759	2.96e-80	7.1e-79	0.0810522	0.153452	CD4NaiveT
NDUFA6	-0.367943	5.85e-75	1.31e-73	0.207921	0.289255	CD4NaiveT
HNRNPA3	-0.368107	1.42e-89	3.82e-88	0.473791	0.539022	CD4NaiveT
TXNDC17	-0.368617	1.49e-87	3.9e-86	0.0999806	0.178833	CD4NaiveT
LAMTOR5	-0.368961	1.75e-77	4.07e-76	0.237721	0.321776	CD4NaiveT
BSG	-0.369547	2.59e-85	6.61e-84	0.272763	0.363389	CD4NaiveT
CALM1	-0.370851	1.86e-126	7.19e-125	0.795962	0.795077	CD4NaiveT
ATP1B3	-0.372456	1.72e-112	5.95e-111	0.127063	0.226509	CD4NaiveT
CLK1	-0.373192	7.68e-57	1.32e-55	0.271598	0.341237	CD4NaiveT
EBP	-0.373781	1.45e-107	4.82e-106	0.0897884	0.177474	CD4NaiveT
IER5	-0.374996	3.36e-66	6.66e-65	0.0635799	0.122093	CD4NaiveT
MIEN1	-0.375405	1.03e-99	3.14e-98	0.139973	0.233704	CD4NaiveT
NDUFS6	-0.375892	1.11e-82	2.69e-81	0.268394	0.355599	CD4NaiveT
PSME1	-0.375892	5.55e-129	2.18e-127	0.666473	0.715136	CD4NaiveT
ZBP1	-0.376075	1.07e-117	3.84e-116	0.0518346	0.133282	CD4NaiveT
VAMP5	-0.37679	1.46e-74	3.24e-73	0.211221	0.293278	CD4NaiveT
ARPC1B	-0.377335	1.61e-106	5.32e-105	0.599398	0.654372	CD4NaiveT
EIF2AK2	-0.377672	3.25e-62	6.1e-61	0.129295	0.196878	CD4NaiveT
SPCS2	-0.37774	4.48e-89	1.19e-87	0.321782	0.411093	CD4NaiveT
C1QB	-0.378893	5.47e-46	7.72e-45	0.0605708	0.107561	CD4NaiveT
CCDC12	-0.379009	1.84e-96	5.35e-95	0.192681	0.288944	CD4NaiveT
SELENOK	-0.379184	4.41e-78	1.03e-76	0.28344	0.366987	CD4NaiveT
SLC3A2	-0.379523	2.48e-63	4.73e-62	0.217919	0.291238	CD4NaiveT
ELOB	-0.379848	2.67e-115	9.41e-114	0.530771	0.59766	CD4NaiveT
CAST	-0.380295	8.77e-76	1.99e-74	0.316929	0.3937	CD4NaiveT
HNRNPH1	-0.381049	3.37e-62	6.32e-61	0.349932	0.423642	CD4NaiveT
GPR65	-0.381053	6.31e-104	2.02e-102	0.151524	0.249511	CD4NaiveT
PSMB6	-0.381317	1.43e-86	3.72e-85	0.2384	0.327979	CD4NaiveT
CAP1	-0.382269	4.04e-91	1.11e-89	0.423898	0.501034	CD4NaiveT
NEDD8	-0.382633	6.95e-97	2.03e-95	0.432829	0.51296	CD4NaiveT
SEM1	-0.382663	1.54e-67	3.11e-66	0.326053	0.396929	CD4NaiveT
RAB9A	-0.382908	1.61e-98	4.79e-97	0.0771695	0.157163	CD4NaiveT
AKNA	-0.383534	8.79e-87	2.28e-85	0.231411	0.321691	CD4NaiveT
PTPN4	-0.383625	1.91e-77	4.42e-76	0.156863	0.235489	CD4NaiveT
MAP2K2	-0.383859	1.28e-105	4.17e-104	0.084935	0.168862	CD4NaiveT
UBE2A	-0.384425	1.6e-104	5.15e-103	0.100854	0.189796	CD4NaiveT
MXD4	-0.384551	1.93e-115	6.81e-114	0.066589	0.151809	CD4NaiveT
C1QA	-0.384793	3.53e-50	5.43e-49	0.0545525	0.102377	CD4NaiveT
DNAJC1	-0.385497	1.09e-118	3.94e-117	0.115414	0.216141	CD4NaiveT
SNRPG	-0.385637	1.69e-68	3.47e-67	0.316249	0.388714	CD4NaiveT
SERTAD1	-0.385791	3.13e-60	5.74e-59	0.12153	0.18753	CD4NaiveT
MYL12A	-0.386779	4.89e-209	3.04e-207	0.861095	0.873658	CD4NaiveT
IRF9	-0.387246	1.27e-68	2.61e-67	0.201611	0.279057	CD4NaiveT
UBE2L3	-0.387581	9.07e-85	2.31e-83	0.275578	0.362086	CD4NaiveT
AKAP13	-0.388002	1.4e-91	3.86e-90	0.349738	0.434067	CD4NaiveT
IDI1	-0.388328	1.55e-92	4.32e-91	0.154048	0.244526	CD4NaiveT
SLA2	-0.388455	7.97e-96	2.31e-94	0.0597942	0.133367	CD4NaiveT
EIF4A1	-0.388978	1.59e-124	6.02e-123	0.599884	0.662417	CD4NaiveT
ENSA	-0.388981	4.34e-80	1.04e-78	0.268297	0.353106	CD4NaiveT
DDIT3	-0.389443	2.93e-70	6.18e-69	0.0757135	0.139968	CD4NaiveT
RAB11FIP1	-0.389664	6.04e-93	1.69e-91	0.0753252	0.151554	CD4NaiveT
TUBB4B	-0.39167	4.76e-65	9.3e-64	0.176956	0.251494	CD4NaiveT
COX7B	-0.391752	5.91e-84	1.48e-82	0.395457	0.46925	CD4NaiveT
CALM2	-0.392538	2.77e-113	9.66e-112	0.61192	0.668621	CD4NaiveT
POLR2L	-0.392652	1.05e-87	2.75e-86	0.38808	0.463726	CD4NaiveT
CASP1	-0.392795	1.33e-92	3.71e-91	0.144341	0.234583	CD4NaiveT
AP2S1	-0.394081	1.36e-90	3.71e-89	0.215686	0.308037	CD4NaiveT
SLC9A3R1	-0.394273	1.04e-67	2.1e-66	0.236071	0.314609	CD4NaiveT
NDUFB2	-0.395403	1.86e-89	4.96e-88	0.406426	0.478372	CD4NaiveT
GNAS	-0.39541	5.48e-87	1.43e-85	0.337119	0.429903	CD4NaiveT
PPP1R18	-0.396997	6.52e-91	1.79e-89	0.267327	0.362823	CD4NaiveT
ICOS	-0.397645	1.08e-19	7.53e-19	0.103475	0.132517	CD4NaiveT
REL	-0.399014	1.16e-78	2.72e-77	0.12881	0.20753	CD4NaiveT
MCTP2	-0.399716	5.61e-184	3.14e-182	0.0195108	0.11283	CD4NaiveT
PSMB2	-0.400549	4e-103	1.27e-101	0.179383	0.278717	CD4NaiveT
DNAJB4	-0.400979	1.94e-65	3.81e-64	0.0490196	0.10351	CD4NaiveT
WDR83OS	-0.401598	1.33e-96	3.88e-95	0.330324	0.42503	CD4NaiveT
XIST	-0.40273	5.65e-35	6.18e-34	0.194137	0.240503	CD4NaiveT
SPP1	-0.403323	8.96e-58	1.57e-56	0.0562027	0.109034	CD4NaiveT
H1FX	-0.403911	1.56e-25	1.33e-24	0.179868	0.220334	CD4NaiveT
MOB1A	-0.404071	9.91e-98	2.92e-96	0.190546	0.285544	CD4NaiveT
RHOA	-0.404569	2.13e-118	7.7e-117	0.568627	0.626554	CD4NaiveT
EGR1	-0.404802	3.22e-41	4.09e-40	0.0911474	0.141214	CD4NaiveT
CBLB	-0.405132	3.23e-113	1.12e-111	0.117841	0.215518	CD4NaiveT
SCP2	-0.405214	6e-101	1.87e-99	0.234615	0.332908	CD4NaiveT
TGFBR3	-0.405715	1.19e-169	6.07e-168	0.0307707	0.125577	CD4NaiveT
HERC5	-0.405759	9.34e-70	1.95e-68	0.0498932	0.106116	CD4NaiveT
BZW1	-0.405958	7.19e-100	2.21e-98	0.263541	0.360953	CD4NaiveT
CARHSP1	-0.40615	1.55e-94	4.42e-93	0.111823	0.196085	CD4NaiveT
SDF2L1	-0.407132	5.34e-97	1.56e-95	0.130266	0.219116	CD4NaiveT
ARAP2	-0.40891	2.64e-131	1.06e-129	0.0881382	0.188663	CD4NaiveT
VAMP8	-0.408917	1.15e-101	3.62e-100	0.432829	0.51483	CD4NaiveT
GLIPR2	-0.408958	1.73e-113	6.05e-112	0.127839	0.226651	CD4NaiveT
TOX	-0.409847	1.39e-141	6.08e-140	0.032615	0.117079	CD4NaiveT
ATP5MF	-0.410553	1.98e-93	5.57e-92	0.397204	0.475596	CD4NaiveT
HSH2D	-0.410856	4.17e-132	1.69e-130	0.0381479	0.120393	CD4NaiveT
PARP14	-0.411667	2.51e-98	7.45e-97	0.090662	0.173196	CD4NaiveT
HLA-F	-0.411827	2.14e-116	7.59e-115	0.465444	0.54463	CD4NaiveT
CD53	-0.412143	1.4e-147	6.3e-146	0.506892	0.601314	CD4NaiveT
RBX1	-0.412812	4.82e-76	1.1e-74	0.325277	0.401915	CD4NaiveT
SRP14	-0.413119	4.3e-209	2.68e-207	0.733838	0.778335	CD4NaiveT
ATP5MC3	-0.413198	2.75e-99	8.31e-98	0.41458	0.495028	CD4NaiveT
BUD31	-0.413649	6.71e-111	2.3e-109	0.180645	0.283788	CD4NaiveT
CDC42	-0.413672	1.92e-113	6.7e-112	0.52087	0.581032	CD4NaiveT
CREM	-0.414488	1.54e-71	3.33e-70	0.140167	0.216878	CD4NaiveT
CD96	-0.414649	2.7e-69	5.6e-68	0.287711	0.364494	CD4NaiveT
NCR3	-0.416514	2.6e-147	1.17e-145	0.042516	0.133934	CD4NaiveT
GBP5	-0.417723	5.26e-109	1.78e-107	0.164046	0.267471	CD4NaiveT
RSRC2	-0.417806	2.6e-85	6.65e-84	0.278295	0.36659	CD4NaiveT
AHSA1	-0.417848	2.59e-75	5.83e-74	0.146573	0.224101	CD4NaiveT
IL2RG	-0.418358	1.43e-117	5.09e-116	0.572025	0.638424	CD4NaiveT
IER2	-0.418384	1.21e-60	2.23e-59	0.458843	0.521373	CD4NaiveT
F2R	-0.418557	1.59e-200	9.37e-199	0.0290235	0.136852	CD4NaiveT
NDUFA13	-0.418877	4.92e-123	1.83e-121	0.516696	0.587802	CD4NaiveT
ARPC4	-0.420295	2.04e-106	6.71e-105	0.348573	0.441064	CD4NaiveT
CD164	-0.420401	1.06e-87	2.79e-86	0.301592	0.388034	CD4NaiveT
TNF	-0.420604	7.09e-23	5.55e-22	0.0770724	0.109147	CD4NaiveT
CHORDC1	-0.422882	3.85e-58	6.84e-57	0.143758	0.209371	CD4NaiveT
CCND2	-0.423084	1.28e-56	2.19e-55	0.196176	0.261267	CD4NaiveT
TMEM50A	-0.423255	5.57e-119	2.02e-117	0.310328	0.418118	CD4NaiveT
HSPB11	-0.423719	9e-100	2.75e-98	0.129295	0.219371	CD4NaiveT
NDUFB7	-0.424347	1.39e-112	4.8e-111	0.28674	0.387383	CD4NaiveT
LGALS3	-0.424355	1.74e-100	5.39e-99	0.130169	0.225093	CD4NaiveT
TPM4	-0.424737	2.62e-95	7.54e-94	0.166278	0.257443	CD4NaiveT
PSMD8	-0.428458	3.84e-111	1.32e-109	0.280916	0.383729	CD4NaiveT
TUBB	-0.429618	6.54e-09	2.61e-08	0.360415	0.367185	CD4NaiveT
HMGN2	-0.429726	7.09e-45	9.77e-44	0.523102	0.54939	CD4NaiveT
SP100	-0.430463	3.75e-109	1.27e-107	0.364007	0.459024	CD4NaiveT
SOCS1	-0.430759	2.35e-63	4.48e-62	0.157833	0.229965	CD4NaiveT
NOP10	-0.432693	7.11e-101	2.21e-99	0.277325	0.373615	CD4NaiveT
SERF2	-0.432978	0	0	0.859736	0.893006	CD4NaiveT
CD2BP2	-0.433148	9.15e-120	3.33e-118	0.0990099	0.195349	CD4NaiveT
UBL5	-0.433304	7.02e-149	3.21e-147	0.551058	0.624628	CD4NaiveT
TCF25	-0.433417	1.49e-86	3.85e-85	0.335372	0.412368	CD4NaiveT
HSPA5	-0.433986	5.2e-92	1.44e-90	0.309649	0.399819	CD4NaiveT
SMC4	-0.43402	6.84e-94	1.94e-92	0.0818288	0.160307	CD4NaiveT
JUN	-0.435277	4.78e-99	1.44e-97	0.563774	0.654259	CD4NaiveT
SRSF9	-0.435383	3.83e-117	1.36e-115	0.188701	0.292938	CD4NaiveT
TMSB4X	-0.436158	0	0	0.995826	0.997422	CD4NaiveT
COPE	-0.436164	2.66e-127	1.03e-125	0.359445	0.466672	CD4NaiveT
CHCHD2	-0.436335	3.63e-195	2.09e-193	0.65065	0.71641	CD4NaiveT
PSMA6	-0.4372	8.47e-123	3.14e-121	0.297127	0.406079	CD4NaiveT
PYCARD	-0.438422	9.6e-106	3.13e-104	0.152689	0.248888	CD4NaiveT
ZFAND2A	-0.439214	1.55e-85	3.97e-84	0.0706659	0.141809	CD4NaiveT
CD300A	-0.44323	2.16e-174	1.13e-172	0.0363036	0.135832	CD4NaiveT
CRIP1	-0.444566	1.57e-181	8.59e-180	0.682877	0.767202	CD4NaiveT
PIP4K2A	-0.445729	8.44e-125	3.2e-123	0.144341	0.248492	CD4NaiveT
HSPD1	-0.446659	4.93e-12	2.39e-11	0.349447	0.355599	CD4NaiveT
YWHAQ	-0.447572	9.86e-132	3.98e-130	0.324597	0.435993	CD4NaiveT
MYL12B	-0.448461	3.16e-247	2.33e-245	0.700835	0.76301	CD4NaiveT
SRSF3	-0.448994	3.45e-120	1.27e-118	0.445836	0.532733	CD4NaiveT
FKBP1A	-0.45072	3.44e-60	6.29e-59	0.320229	0.379876	CD4NaiveT
NAMPT	-0.451653	5e-86	1.29e-84	0.0755193	0.146936	CD4NaiveT
STOM	-0.452596	1.86e-142	8.2e-141	0.1192	0.232515	CD4NaiveT
ANKRD28	-0.453318	5.28e-83	1.3e-81	0.0946418	0.170987	CD4NaiveT
NEU1	-0.454273	1.13e-83	2.84e-82	0.0649388	0.133651	CD4NaiveT
CEP78	-0.454278	3.17e-176	1.67e-174	0.0395069	0.141101	CD4NaiveT
XAF1	-0.455206	1.84e-95	5.31e-94	0.129295	0.216708	CD4NaiveT
CEBPD	-0.455253	3.65e-112	1.26e-110	0.0397981	0.115266	CD4NaiveT
ARPC3	-0.455544	2.47e-233	1.71e-231	0.674917	0.739271	CD4NaiveT
MT1E	-0.456336	1.94e-148	8.79e-147	0.032518	0.11977	CD4NaiveT
IFI44	-0.457931	1.65e-73	3.64e-72	0.0731897	0.137447	CD4NaiveT
DNAJB6	-0.460427	6.33e-107	2.09e-105	0.273248	0.376392	CD4NaiveT
SH2D1A	-0.462277	8.76e-120	3.2e-118	0.157639	0.264638	CD4NaiveT
PSMA2	-0.463648	5.44e-102	1.71e-100	0.31654	0.407467	CD4NaiveT
GADD45A	-0.463682	2.01e-82	4.89e-81	0.0506698	0.114218	CD4NaiveT
REEP5	-0.464265	3.51e-141	1.53e-139	0.207727	0.329991	CD4NaiveT
ARL6IP1	-0.464316	5.91e-109	1.99e-107	0.332848	0.42741	CD4NaiveT
MIR4435-2HG	-0.466429	1.76e-204	1.07e-202	0.0276645	0.135209	CD4NaiveT
PLAAT4	-0.466466	1.95e-136	8.11e-135	0.559794	0.624118	CD4NaiveT
ANXA2	-0.467116	8.37e-172	4.3e-170	0.245098	0.389054	CD4NaiveT
RANBP1	-0.467744	1.58e-64	3.05e-63	0.225199	0.294383	CD4NaiveT
PTP4A2	-0.468757	2.52e-106	8.28e-105	0.289167	0.379139	CD4NaiveT
C17orf49	-0.468965	2.45e-101	7.68e-100	0.213357	0.309878	CD4NaiveT
BHLHE40	-0.469977	1.85e-130	7.35e-129	0.0697923	0.163508	CD4NaiveT
PSMB3	-0.470452	1.09e-130	4.36e-129	0.325762	0.434917	CD4NaiveT
MT-CO1	-0.470929	0	0	0.988546	0.991077	CD4NaiveT
PDIA3	-0.470952	9.02e-128	3.51e-126	0.392351	0.483754	CD4NaiveT
OAZ1	-0.471329	2.18e-305	1.95e-303	0.793147	0.841109	CD4NaiveT
ANXA5	-0.472533	5.21e-90	1.41e-88	0.205203	0.292995	CD4NaiveT
SLAMF7	-0.473141	3.57e-248	2.64e-246	0.0123277	0.125747	CD4NaiveT
GBP2	-0.47435	8.28e-95	2.37e-93	0.240633	0.333758	CD4NaiveT
PRELID1	-0.475156	2.33e-126	8.99e-125	0.314308	0.418487	CD4NaiveT
PSMA4	-0.476219	1.49e-125	5.69e-124	0.214133	0.325741	CD4NaiveT
HMGB1	-0.476431	4.16e-202	2.47e-200	0.759852	0.801875	CD4NaiveT
MSN	-0.476827	3.69e-129	1.45e-127	0.387886	0.484802	CD4NaiveT
TRBC2	-0.477212	1.11e-90	3.05e-89	0.589691	0.649443	CD4NaiveT
BAX	-0.478651	2.51e-123	9.36e-122	0.229373	0.339679	CD4NaiveT
PGAM1	-0.47906	6.11e-101	1.9e-99	0.295865	0.386816	CD4NaiveT
PHPT1	-0.479359	9.59e-123	3.55e-121	0.167831	0.275148	CD4NaiveT
DDIT4	-0.48032	3.37e-117	1.2e-115	0.399922	0.508343	CD4NaiveT
IKZF3	-0.480554	6.22e-128	2.43e-126	0.204426	0.317271	CD4NaiveT
PDIA6	-0.481723	8.95e-140	3.86e-138	0.212677	0.331464	CD4NaiveT
RBM8A	-0.483693	2.83e-147	1.27e-145	0.347699	0.4635	CD4NaiveT
HSP90AB1	-0.484507	5.22e-36	5.85e-35	0.752766	0.736636	CD4NaiveT
ITGAE	-0.485972	7.04e-108	2.35e-106	0.102796	0.192317	CD4NaiveT
PSMA7	-0.488487	1.51e-181	8.25e-180	0.515143	0.615223	CD4NaiveT
B2M	-0.489652	0	0	0.998253	0.99966	CD4NaiveT
NR4A1	-0.489779	7.32e-66	1.45e-64	0.0794991	0.142631	CD4NaiveT
JPT1	-0.489835	8.25e-124	3.1e-122	0.215589	0.327073	CD4NaiveT
RASSF1	-0.490052	4.92e-174	2.56e-172	0.090662	0.209626	CD4NaiveT
MAPK1	-0.491893	1.79e-173	9.29e-172	0.0685304	0.179655	CD4NaiveT
HLA-B	-0.493615	0	0	0.973209	0.981644	CD4NaiveT
MYO1G	-0.494172	1.48e-138	6.24e-137	0.190351	0.307753	CD4NaiveT
ENO1	-0.494432	9.9e-109	3.33e-107	0.521064	0.585564	CD4NaiveT
CYCS	-0.49544	7.3e-149	3.33e-147	0.287614	0.409082	CD4NaiveT
PTGDR	-0.496717	3.2e-241	2.31e-239	0.0103863	0.11926	CD4NaiveT
DTHD1	-0.498077	4.64e-232	3.19e-230	0.0120365	0.119572	CD4NaiveT
SLA	-0.499008	3e-128	1.18e-126	0.260823	0.376448	CD4NaiveT
IRF7	-0.501023	2.17e-97	6.38e-96	0.0881382	0.168919	CD4NaiveT
TXN	-0.501078	2.63e-155	1.24e-153	0.289167	0.415286	CD4NaiveT
CLEC2D	-0.501725	5.19e-85	1.32e-83	0.378858	0.453358	CD4NaiveT
CDK2AP2	-0.502476	7.72e-139	3.29e-137	0.160357	0.274695	CD4NaiveT
COX5A	-0.502997	4.27e-109	1.45e-107	0.307028	0.40251	CD4NaiveT
COX8A	-0.504038	1.28e-163	6.28e-162	0.465638	0.562619	CD4NaiveT
PARK7	-0.504251	2.76e-144	1.22e-142	0.448845	0.542449	CD4NaiveT
CACYBP	-0.504719	8.64e-58	1.52e-56	0.27548	0.335628	CD4NaiveT
SPN	-0.505469	5.86e-127	2.27e-125	0.208212	0.316365	CD4NaiveT
LDHA	-0.506434	4.74e-114	1.66e-112	0.487769	0.568284	CD4NaiveT
PSMB10	-0.506529	1.19e-138	5.02e-137	0.351	0.459845	CD4NaiveT
ACTB	-0.507222	0	0	0.972335	0.983513	CD4NaiveT
KLRC4	-0.507312	1.52e-209	9.55e-208	0.0174723	0.12011	CD4NaiveT
SAMD9	-0.508158	3.64e-104	1.17e-102	0.155892	0.250333	CD4NaiveT
CD3D	-0.509087	2.72e-99	8.25e-98	0.797418	0.727317	CD4NaiveT
FAM49B	-0.509777	6.1e-165	3e-163	0.258688	0.388374	CD4NaiveT
BTG3	-0.510529	4.86e-133	1.98e-131	0.0902737	0.190703	CD4NaiveT
C5orf56	-0.511504	6.49e-157	3.09e-155	0.137546	0.257103	CD4NaiveT
PPP1CA	-0.512428	2.15e-162	1.04e-160	0.383129	0.496586	CD4NaiveT
GNAI2	-0.516496	6.94e-158	3.3e-156	0.256746	0.378516	CD4NaiveT
FGR	-0.517285	4.73e-259	3.65e-257	0.0089303	0.122829	CD4NaiveT
MAP3K8	-0.524034	6.39e-205	3.88e-203	0.0244613	0.1296	CD4NaiveT
HLA-DMA	-0.52531	3.43e-179	1.85e-177	0.056688	0.168494	CD4NaiveT
PLEKHF1	-0.52726	1.44e-205	8.81e-204	0.0484372	0.166907	CD4NaiveT
METRNL	-0.527409	1.31e-203	7.85e-202	0.0134925	0.110677	CD4NaiveT
ITGAL	-0.527638	2.09e-175	1.1e-173	0.138808	0.266225	CD4NaiveT
UBE2L6	-0.530068	3.48e-120	1.27e-118	0.213648	0.320671	CD4NaiveT
RABAC1	-0.530222	1.9e-159	9.09e-158	0.327024	0.451432	CD4NaiveT
TAP1	-0.530694	1.17e-146	5.2e-145	0.224811	0.347894	CD4NaiveT
GNG5	-0.530998	7.47e-168	3.75e-166	0.342555	0.465624	CD4NaiveT
PPP1R15A	-0.531204	1.96e-103	6.24e-102	0.281305	0.382765	CD4NaiveT
SNRPB	-0.532017	4.65e-160	2.23e-158	0.359445	0.475086	CD4NaiveT
NR4A2	-0.534966	2.14e-78	5.02e-77	0.112211	0.187587	CD4NaiveT
GUK1	-0.535383	3.25e-229	2.19e-227	0.439041	0.574233	CD4NaiveT
RAB5IF	-0.539276	9.52e-171	4.88e-169	0.167249	0.296394	CD4NaiveT
TBX21	-0.542308	2.32e-284	1.93e-282	0.0164046	0.146625	CD4NaiveT
TUBA1B	-0.545674	3.85e-27	3.47e-26	0.468259	0.488881	CD4NaiveT
EOMES	-0.546448	1.21e-231	8.32e-230	0.0177635	0.129061	CD4NaiveT
SYNE1	-0.546585	2.83e-133	1.16e-131	0.167734	0.274666	CD4NaiveT
ATF3	-0.546826	1.42e-74	3.16e-73	0.0449427	0.103623	CD4NaiveT
PFN1	-0.549071	0	0	0.867016	0.899975	CD4NaiveT
SAMD9L	-0.551015	8.5e-147	3.8e-145	0.084935	0.18991	CD4NaiveT
APOE	-0.55447	3.21e-59	5.78e-58	0.0953213	0.157304	CD4NaiveT
PRDM1	-0.554658	1.9e-168	9.58e-167	0.204912	0.342936	CD4NaiveT
AOAH	-0.556295	7.02e-236	4.94e-234	0.0233935	0.140138	CD4NaiveT
GNG2	-0.557124	1.85e-182	1.02e-180	0.175015	0.310983	CD4NaiveT
IL32	-0.557242	3.14e-273	2.53e-271	0.851582	0.854168	CD4NaiveT
MT-ATP6	-0.55747	1.51e-246	1.1e-244	0.92021	0.93782	CD4NaiveT
LITAF	-0.559285	2.08e-125	7.96e-124	0.370511	0.459222	CD4NaiveT
PRDX5	-0.560228	5.58e-149	2.56e-147	0.288002	0.403388	CD4NaiveT
IFI27L2	-0.560264	4.04e-177	2.15e-175	0.162007	0.294014	CD4NaiveT
TRGC1	-0.56171	7.92e-195	4.54e-193	0.0158222	0.110875	CD4NaiveT
TLN1	-0.561742	3.22e-175	1.69e-173	0.206368	0.335486	CD4NaiveT
EPSTI1	-0.565262	3.79e-125	1.45e-123	0.101048	0.198011	CD4NaiveT
H2AFZ	-0.569026	4.63e-106	1.51e-104	0.434964	0.514235	CD4NaiveT
ARL4C	-0.57054	1.8e-115	6.36e-114	0.33411	0.424181	CD4NaiveT
H3F3B	-0.572989	0	0	0.898078	0.936801	CD4NaiveT
LCP1	-0.57333	6.3e-204	3.79e-202	0.465249	0.573921	CD4NaiveT
SUB1	-0.574043	2.55e-257	1.94e-255	0.609105	0.700717	CD4NaiveT
IDH2	-0.577332	9.26e-177	4.91e-175	0.165114	0.297725	CD4NaiveT
S100A4	-0.577469	0	0	0.740439	0.842412	CD4NaiveT
GADD45B	-0.578105	3.5e-94	9.95e-93	0.242574	0.338602	CD4NaiveT
OAS1	-0.582445	1.85e-149	8.51e-148	0.0351388	0.122943	CD4NaiveT
CFL1	-0.582916	0	0	0.856339	0.900088	CD4NaiveT
C1orf21	-0.587804	0	0	0.00815376	0.150364	CD4NaiveT
PLSCR1	-0.58792	1.77e-154	8.29e-153	0.0430014	0.136313	CD4NaiveT
CD99	-0.589359	3.29e-252	2.48e-250	0.510483	0.628113	CD4NaiveT
PSMB8	-0.589413	3.68e-216	2.36e-214	0.388274	0.52109	CD4NaiveT
IRF1	-0.594159	5.01e-155	2.36e-153	0.316443	0.439676	CD4NaiveT
TPST2	-0.596333	5.59e-251	4.19e-249	0.0723161	0.217784	CD4NaiveT
FLNA	-0.59705	3.14e-134	1.29e-132	0.284217	0.388091	CD4NaiveT
BLOC1S1	-0.59725	1.71e-201	1.01e-199	0.292953	0.435285	CD4NaiveT
IFI35	-0.599489	9.65e-166	4.78e-164	0.0798874	0.191524	CD4NaiveT
TTC38	-0.602184	0	1.11e-307	0.00825082	0.140648	CD4NaiveT
PRSS23	-0.602558	1.57e-299	1.37e-297	0.00330033	0.127475	CD4NaiveT
GABARAPL1	-0.604717	2.51e-216	1.62e-214	0.0579499	0.183479	CD4NaiveT
PAXX	-0.605119	9.74e-238	6.9e-236	0.296447	0.45554	CD4NaiveT
PSME2	-0.6103	6.18e-223	4.07e-221	0.426325	0.554659	CD4NaiveT
GNPTAB	-0.614353	5.29e-223	3.5e-221	0.0758105	0.209427	CD4NaiveT
ADGRE5	-0.614805	8.95e-188	5.06e-186	0.241798	0.380103	CD4NaiveT
SRSF7	-0.615579	5.26e-208	3.25e-206	0.521355	0.639217	CD4NaiveT
IFI44L	-0.616966	1.35e-92	3.75e-91	0.0836731	0.16076	CD4NaiveT
CFLAR	-0.619988	1.39e-215	8.88e-214	0.302951	0.446446	CD4NaiveT
LSP1	-0.621085	2.44e-233	1.7e-231	0.512522	0.629614	CD4NaiveT
HERPUD1	-0.62448	8.6e-213	5.48e-211	0.282761	0.439874	CD4NaiveT
SH2D2A	-0.625543	3.05e-218	1.98e-216	0.117065	0.261721	CD4NaiveT
ARF6	-0.629944	1.88e-227	1.26e-225	0.247428	0.404294	CD4NaiveT
ENTPD1	-0.630155	5.04e-183	2.79e-181	0.0147544	0.104218	CD4NaiveT
S1PR5	-0.633298	0	0	0.0100951	0.150874	CD4NaiveT
UBE2S	-0.634085	1.47e-123	5.51e-122	0.0897884	0.184924	CD4NaiveT
ACP5	-0.636676	1.6e-121	5.93e-120	0.0728985	0.160165	CD4NaiveT
SEPTIN7	-0.637329	0	0	0.532033	0.659273	CD4NaiveT
ISG20	-0.637677	6.15e-142	2.7e-140	0.535527	0.609643	CD4NaiveT
CKS2	-0.63788	8.91e-138	3.74e-136	0.0599884	0.152574	CD4NaiveT
PLAAT3	-0.638744	4.73e-304	4.21e-302	0.038245	0.189796	CD4NaiveT
CALR	-0.639191	3.25e-206	1.99e-204	0.4371	0.549616	CD4NaiveT
FCRL6	-0.640317	0	0	0.00572704	0.148381	CD4NaiveT
IQGAP1	-0.641093	7.04e-238	5e-236	0.258202	0.413813	CD4NaiveT
PTPN7	-0.64124	4.11e-202	2.44e-200	0.168899	0.315458	CD4NaiveT
TRAC	-0.641845	2.13e-84	5.39e-83	0.578723	0.607037	CD4NaiveT
KLRC3	-0.64534	5.2e-238	3.72e-236	0.00388274	0.105379	CD4NaiveT
RAP1B	-0.647053	9.02e-241	6.48e-239	0.460784	0.569332	CD4NaiveT
SYTL3	-0.648976	3.55e-254	2.69e-252	0.157057	0.324098	CD4NaiveT
UBC	-0.651225	0	0	0.875267	0.925526	CD4NaiveT
HSPB1	-0.653201	4.84e-46	6.83e-45	0.377985	0.411065	CD4NaiveT
RHOB	-0.654552	3.33e-161	1.61e-159	0.0578528	0.161723	CD4NaiveT
IFI16	-0.655364	4.34e-242	3.14e-240	0.330712	0.48891	CD4NaiveT
HLA-A	-0.658014	0	0	0.965444	0.979292	CD4NaiveT
RNF213	-0.659244	1.57e-226	1.05e-224	0.396622	0.522818	CD4NaiveT
DOK2	-0.662327	2.28e-229	1.55e-227	0.208503	0.366562	CD4NaiveT
TNFRSF4	-0.665285	0.00940905	0.0196986	0.104252	0.108694	CD4NaiveT
DRAP1	-0.666428	5.28e-238	3.77e-236	0.369055	0.513555	CD4NaiveT
ACTN4	-0.666892	0	0	0.12483	0.310161	CD4NaiveT
ITM2C	-0.66896	9e-100	2.75e-98	0.075131	0.150817	CD4NaiveT
AREG	-0.671138	2.39e-14	1.31e-13	0.118521	0.144302	CD4NaiveT
PTPN22	-0.671956	2.06e-257	1.58e-255	0.0928946	0.247047	CD4NaiveT
RHOC	-0.672918	8.1e-306	7.28e-304	0.0922151	0.267273	CD4NaiveT
POMP	-0.678137	2.49e-287	2.09e-285	0.264318	0.441885	CD4NaiveT
TRBC1	-0.68093	5.65e-154	2.63e-152	0.391186	0.509532	CD4NaiveT
FAM3C	-0.681166	1.99e-177	1.07e-175	0.0351388	0.133991	CD4NaiveT
DYNLL1	-0.681462	1.57e-231	1.07e-229	0.342555	0.491403	CD4NaiveT
IFITM2	-0.681625	4.32e-266	3.4e-264	0.680645	0.737515	CD4NaiveT
KLRG1	-0.682857	6.22e-211	3.94e-209	0.0945447	0.228832	CD4NaiveT
JUND	-0.683383	1.05e-125	4.02e-124	0.294603	0.414181	CD4NaiveT
DBI	-0.684436	6.07e-297	5.25e-295	0.352747	0.51313	CD4NaiveT
CD81	-0.686948	2.12e-259	1.65e-257	0.107843	0.263364	CD4NaiveT
PDCD1	-0.687357	4.17e-169	2.11e-167	0.0414483	0.140478	CD4NaiveT
HLA-DRB5	-0.689623	1.88e-172	9.72e-171	0.0278587	0.122093	CD4NaiveT
SAT1	-0.697689	3.33e-181	1.81e-179	0.473597	0.592533	CD4NaiveT
MYL6	-0.698722	0	0	0.815667	0.890173	CD4NaiveT
RAB27A	-0.70026	2.6e-270	2.06e-268	0.112502	0.276281	CD4NaiveT
CD247	-0.701002	4.06e-183	2.25e-181	0.395748	0.50279	CD4NaiveT
SAMSN1	-0.703748	8.74e-161	4.2e-159	0.19239	0.316308	CD4NaiveT
ARPC5L	-0.706714	6.41e-295	5.5e-293	0.194428	0.374919	CD4NaiveT
TNFRSF1B	-0.707801	9.34e-251	6.98e-249	0.1424	0.303731	CD4NaiveT
SAMD3	-0.712295	8.98e-294	7.64e-292	0.0971656	0.263449	CD4NaiveT
MYO1F	-0.712673	0	0	0.145506	0.331974	CD4NaiveT
TRG-AS1	-0.713435	2.11e-225	1.4e-223	0.118618	0.262797	CD4NaiveT
DNAJB1	-0.716175	6.12e-79	1.45e-77	0.521646	0.562194	CD4NaiveT
HMGB2	-0.720999	1.97e-117	7.03e-116	0.351194	0.449789	CD4NaiveT
ITGB2	-0.723033	1.29e-197	7.47e-196	0.446709	0.540381	CD4NaiveT
ARPC2	-0.723164	0	0	0.68045	0.783717	CD4NaiveT
CX3CR1	-0.723662	0	0	0.00427102	0.145945	CD4NaiveT
CD2	-0.7256	0	0	0.609493	0.716325	CD4NaiveT
DNAJA1	-0.727171	3.12e-139	1.33e-137	0.359251	0.468769	CD4NaiveT
LINC01943	-0.72873	3.86e-178	2.08e-176	0.0292176	0.125832	CD4NaiveT
NEAT1	-0.73261	4.35e-300	3.81e-298	0.534265	0.671511	CD4NaiveT
SH3BGRL3	-0.733665	0	0	0.836537	0.905527	CD4NaiveT
PYHIN1	-0.735843	0	0	0.155989	0.352596	CD4NaiveT
LYST	-0.741026	1.16e-274	9.39e-273	0.0653271	0.216113	CD4NaiveT
CXCR6	-0.74188	4.59e-214	2.93e-212	0.0448457	0.166454	CD4NaiveT
APMAP	-0.74276	2.56e-307	2.31e-305	0.113764	0.290275	CD4NaiveT
CKLF	-0.747542	2.82e-262	2.2e-260	0.311784	0.47721	CD4NaiveT
HLA-C	-0.748664	0	0	0.941759	0.965298	CD4NaiveT
MATK	-0.755268	0	0	0.0483401	0.219541	CD4NaiveT
PTTG1	-0.763512	8.06e-249	5.98e-247	0.0472724	0.181326	CD4NaiveT
CRTAM	-0.76352	2.34e-202	1.4e-200	0.0132013	0.108694	CD4NaiveT
HSPA1B	-0.766596	1.16e-190	6.64e-189	0.25597	0.408289	CD4NaiveT
ABHD17A	-0.766641	8.82e-272	7.05e-270	0.128519	0.287782	CD4NaiveT
PHLDA1	-0.778406	6.02e-190	3.42e-188	0.049602	0.161497	CD4NaiveT
CTLA4	-0.782155	1.81e-135	7.46e-134	0.0644535	0.155576	CD4NaiveT
HLA-DQB1	-0.785827	4.78e-245	3.47e-243	0.0727043	0.215943	CD4NaiveT
RBPJ	-0.786882	2.67e-154	1.25e-152	0.18278	0.299227	CD4NaiveT
OASL	-0.791016	8.13e-281	6.7e-279	0.0238789	0.157956	CD4NaiveT
TPI1	-0.803569	0	0	0.444768	0.603042	CD4NaiveT
HSPE1	-0.804322	6.19e-182	3.4e-180	0.439235	0.54837	CD4NaiveT
CARD16	-0.804876	2.48e-276	2.01e-274	0.238789	0.407467	CD4NaiveT
TYMP	-0.806913	9.12e-211	5.76e-209	0.141526	0.284043	CD4NaiveT
BATF	-0.809776	4.2e-196	2.43e-194	0.148418	0.288405	CD4NaiveT
HSPH1	-0.811928	8.42e-120	3.08e-118	0.184916	0.287556	CD4NaiveT
KLRC2	-0.812249	9.07e-236	6.36e-234	0.00320326	0.103142	CD4NaiveT
UBB	-0.813808	0	0	0.741604	0.876632	CD4NaiveT
PTMS	-0.818015	0	0	0.0259173	0.184414	CD4NaiveT
APOBEC3C	-0.819926	0	0	0.10697	0.287641	CD4NaiveT
GSTP1	-0.823022	0	0	0.299651	0.481516	CD4NaiveT
BST2	-0.826838	0	0	0.258202	0.447183	CD4NaiveT
RGS2	-0.82704	3.51e-205	2.14e-203	0.154242	0.299992	CD4NaiveT
ABI3	-0.827378	0	0	0.0456222	0.236282	CD4NaiveT
RUNX3	-0.827397	0	0	0.153174	0.362681	CD4NaiveT
LAIR2	-0.82864	0	0	0.0187342	0.161072	CD4NaiveT
SRGN	-0.839012	0	0	0.639487	0.86482	CD4NaiveT
ALOX5AP	-0.842803	7.44e-202	4.4e-200	0.35498	0.483612	CD4NaiveT
C12orf75	-0.850419	0	0	0.132304	0.345061	CD4NaiveT
IL2RB	-0.850905	0	0	0.0684333	0.259539	CD4NaiveT
STMN1	-0.854258	5.29e-66	1.05e-64	0.133372	0.199768	CD4NaiveT
MX1	-0.879108	2e-142	8.8e-141	0.110658	0.213847	CD4NaiveT
PSMB9	-0.881381	0	0	0.47748	0.669131	CD4NaiveT
HSP90AA1	-0.896773	0	0	0.820714	0.896009	CD4NaiveT
CLIC1	-0.910207	0	0	0.521452	0.740376	CD4NaiveT
HLA-DQA1	-0.921823	0	0	0.0393128	0.206765	CD4NaiveT
CYBA	-0.937775	0	0	0.634343	0.812442	CD4NaiveT
CTSD	-0.938063	0	0	0.271695	0.509759	CD4NaiveT
FABP5	-0.941792	7.34e-283	6.07e-281	0.0657154	0.219937	CD4NaiveT
CD7	-0.9427	0	0	0.56125	0.673267	CD4NaiveT
GZMM	-0.964208	0	0	0.276645	0.474689	CD4NaiveT
IFI27	-0.977023	6.57e-93	1.83e-91	0.0477577	0.115974	CD4NaiveT
ADGRG1	-0.981338	0	0	0.00592118	0.205887	CD4NaiveT
CHST12	-0.984502	0	0	0.0956125	0.326223	CD4NaiveT
HCST	-0.984862	0	0	0.625801	0.781961	CD4NaiveT
GAPDH	-0.986323	0	0	0.864007	0.923657	CD4NaiveT
PMAIP1	-0.987516	8.46e-259	6.5e-257	0.10697	0.263109	CD4NaiveT
CLEC2B	-0.988748	0	0	0.293924	0.50466	CD4NaiveT
LY6E	-1.00727	0	0	0.460396	0.635109	CD4NaiveT
TNFRSF18	-1.01299	5.37e-169	2.71e-167	0.0770724	0.185944	CD4NaiveT
LINC01871	-1.0469	0	0	0.100757	0.299992	CD4NaiveT
CYTOR	-1.05289	0	0	0.157445	0.437891	CD4NaiveT
KLRF1	-1.07883	0	0	0.00388274	0.163905	CD4NaiveT
KLRC1	-1.07885	2.88e-250	2.15e-248	0.00776548	0.117674	CD4NaiveT
TRGC2	-1.08047	0	0	0.0423219	0.22056	CD4NaiveT
FCER1G	-1.08226	2.97e-229	2e-227	0.0482431	0.172205	CD4NaiveT
HSPA1A	-1.09757	0	0	0.31159	0.522421	CD4NaiveT
ID2	-1.1068	0	0	0.301883	0.592306	CD4NaiveT
RGS1	-1.11041	0	0	0.265191	0.472055	CD4NaiveT
LINC02446	-1.13112	0	0	0.0279557	0.189485	CD4NaiveT
TIGIT	-1.15118	0	0	0.0951272	0.326818	CD4NaiveT
CD74	-1.16312	0	0	0.567754	0.773406	CD4NaiveT
PLEK	-1.16597	0	0	0.0376626	0.270134	CD4NaiveT
EFHD2	-1.174	0	0	0.0843526	0.333163	CD4NaiveT
GZMK	-1.17884	1e-284	8.38e-283	0.129295	0.302938	CD4NaiveT
CTSC	-1.18575	0	0	0.226364	0.51347	CD4NaiveT
IFI6	-1.18614	5.51e-300	4.8e-298	0.17482	0.350132	CD4NaiveT
XCL2	-1.20065	0	0	0.0109687	0.163961	CD4NaiveT
ZEB2	-1.22312	0	0	0.0277616	0.276678	CD4NaiveT
MT2A	-1.24049	0	0	0.292176	0.522251	CD4NaiveT
LGALS1	-1.24338	0	0	0.250534	0.515255	CD4NaiveT
HOPX	-1.24417	0	0	0.110561	0.370811	CD4NaiveT
HLA-DPB1	-1.24522	0	0	0.224811	0.576868	CD4NaiveT
APOBEC3G	-1.25286	0	0	0.143467	0.445596	CD4NaiveT
HAVCR2	-1.27389	0	0	0.0158222	0.199966	CD4NaiveT
DUSP4	-1.27644	0	0	0.0472724	0.235347	CD4NaiveT
HLA-DPA1	-1.2881	0	0	0.202097	0.550976	CD4NaiveT
TRDC	-1.2919	0	0	0.0116482	0.167247	CD4NaiveT
DUSP2	-1.29879	0	0	0.191128	0.396221	CD4NaiveT
CD63	-1.31331	0	0	0.232479	0.550834	CD4NaiveT
CMC1	-1.31374	0	0	0.0922151	0.323447	CD4NaiveT
HLA-DRA	-1.32251	0	0	0.179771	0.458854	CD4NaiveT
CD8B	-1.3341	0	0	0.067948	0.314014	CD4NaiveT
CLIC3	-1.34344	0	0	0.0267909	0.248067	CD4NaiveT
SPON2	-1.35976	0	0	0.0461076	0.238265	CD4NaiveT
FCGR3A	-1.43016	0	0	0.0118424	0.226792	CD4NaiveT
KLRK1	-1.53045	0	0	0.0732867	0.465058	CD4NaiveT
ISG15	-1.53062	0	0	0.242089	0.486757	CD4NaiveT
LAG3	-1.53804	0	0	0.0335857	0.276139	CD4NaiveT
TYROBP	-1.61076	0	0	0.0642594	0.270927	CD4NaiveT
CD8A	-1.61235	0	0	0.0799845	0.403416	CD4NaiveT
CCL3L1	-1.64089	1.35e-300	1.19e-298	0.0402834	0.192119	CD4NaiveT
HLA-DRB1	-1.649	0	0	0.175597	0.576896	CD4NaiveT
CTSW	-2.02185	0	0	0.159289	0.570975	CD4NaiveT
IFNG	-2.03548	0	0	0.0343623	0.267896	CD4NaiveT
CXCL13	-2.16719	0	0	0.0316443	0.212968	CD4NaiveT
FGFBP2	-2.2017	0	0	0.00825082	0.264242	CD4NaiveT
CST7	-2.21326	0	0	0.150553	0.653211	CD4NaiveT
KLRD1	-2.43963	0	0	0.0278587	0.453415	CD4NaiveT
CCL3	-2.48242	0	0	0.0497962	0.305515	CD4NaiveT
PRF1	-2.48395	0	0	0.0838672	0.553157	CD4NaiveT
GZMA	-2.5247	0	0	0.171035	0.698649	CD4NaiveT
CCL5	-2.65025	0	0	0.255484	0.771026	CD4NaiveT
GZMH	-2.69048	0	0	0.0376626	0.511968	CD4NaiveT
CCL4	-3.13182	0	0	0.113764	0.621257	CD4NaiveT
CCL4L2	-3.13789	0	0	0.0681421	0.343645	CD4NaiveT
GZMB	-3.53943	0	0	0.0484372	0.596385	CD4NaiveT
NKG7	-3.73637	0	0	0.127451	0.722586	CD4NaiveT
GNLY	-4.22227	0	0	0.0662007	0.4933	CD4NaiveT
TNFRSF4	2.94611	0	0	0.563529	0.0570823	CD4Treg
TNFRSF18	2.27589	0	0	0.595348	0.113166	CD4Treg
BATF	2.14526	0	0	0.673689	0.210496	CD4Treg
IL2RA	2.00702	0	0	0.399824	0.0269454	CD4Treg
CTLA4	1.80139	0	0	0.526443	0.0915315	CD4Treg
RTKN2	1.69624	0	0	0.356155	0.024436	CD4Treg
FOXP3	1.67958	0	0	0.3781	0.00928227	CD4Treg
ICA1	1.61669	0	0	0.323239	0.0204405	CD4Treg
ICOS	1.493	0	0	0.429669	0.092238	CD4Treg
LINC01943	1.48527	0	0	0.382927	0.07304	CD4Treg
GADD45A	1.45303	0	0	0.320825	0.0753301	CD4Treg
TIGIT	1.37779	0	0	0.657889	0.231911	CD4Treg
TBC1D4	1.35854	0	0	0.385561	0.0616138	CD4Treg
MAGEH1	1.34002	0	0	0.303709	0.0538177	CD4Treg
LTB	1.3351	0	0	0.728769	0.404083	CD4Treg
UGP2	1.28247	0	0	0.57494	0.285509	CD4Treg
SAT1	1.27918	0	0	0.792407	0.540491	CD4Treg
ARID5B	1.26181	0	0	0.561334	0.229133	CD4Treg
CORO1B	1.21102	0	0	0.500987	0.216245	CD4Treg
BIRC3	1.20636	0	0	0.585473	0.23939	CD4Treg
DNPH1	1.20233	0	0	0.457099	0.137285	CD4Treg
RGS1	1.17293	0	0	0.797016	0.384057	CD4Treg
DUSP4	1.15426	0	0	0.493526	0.15948	CD4Treg
CARD16	1.13483	0	0	0.584595	0.345466	CD4Treg
PMAIP1	1.12635	0	0	0.468729	0.201091	CD4Treg
MAF	1.08316	0	0	0.403555	0.148565	CD4Treg
TYMP	1.08028	0	0	0.483652	0.226112	CD4Treg
IL1R2	1.07607	0	0	0.181479	0.00421478	CD4Treg
CD27	1.04771	0	0	0.641211	0.306875	CD4Treg
IL32	1.03838	0	0	0.937239	0.844297	CD4Treg
CTSC	1.02769	7.48e-170	7.92e-168	0.579329	0.434098	CD4Treg
LAIR2	0.980683	1.88e-203	2.58e-201	0.266403	0.113653	CD4Treg
TNFRSF1B	0.970969	9.59e-244	1.83e-241	0.445907	0.247454	CD4Treg
TRAC	0.96635	0	0	0.852535	0.572675	CD4Treg
CREM	0.948058	0	0	0.406627	0.176558	CD4Treg
SPOCK2	0.912273	0	0	0.652622	0.414389	CD4Treg
IFI27	0.891713	4.52e-56	1.32e-54	0.167215	0.0931638	CD4Treg
BTG3	0.879733	0	0	0.365153	0.146129	CD4Treg
SLAMF1	0.878987	0	0	0.269256	0.0713102	CD4Treg
SOX4	0.878397	2.13e-255	4.29e-253	0.15361	0.0383472	CD4Treg
PIM2	0.863758	8.7e-281	2.03e-278	0.370639	0.16367	CD4Treg
NAMPT	0.842249	5.13e-281	1.21e-278	0.296248	0.112435	CD4Treg
AC133644.2	0.84163	0	0	0.18126	0.0316961	CD4Treg
CYTOR	0.838656	3.41e-267	7.23e-265	0.584376	0.35124	CD4Treg
PKM	0.803534	2.3e-152	2.17e-150	0.57077	0.425376	CD4Treg
IKZF2	0.801716	0	0	0.206715	0.04417	CD4Treg
AC017002.3	0.799087	0	0	0.159535	0.00986698	CD4Treg
GBP2	0.791919	2.6e-246	5.09e-244	0.506912	0.291161	CD4Treg
SOD1	0.787471	4.63e-258	9.52e-256	0.737547	0.578181	CD4Treg
CD4	0.778517	0	0	0.301514	0.0942114	CD4Treg
THADA	0.771701	2.78e-286	6.71e-284	0.18916	0.0519417	CD4Treg
SRGN	0.77164	1.2e-304	3.08e-302	0.904981	0.803805	CD4Treg
PBXIP1	0.763714	1.23e-205	1.74e-203	0.428791	0.238026	CD4Treg
TNFRSF9	0.762899	1.63e-294	4.02e-292	0.205618	0.056863	CD4Treg
CXCL13	0.758087	0.000575456	0.00194094	0.148343	0.174633	CD4Treg
ENO1	0.749893	4.7e-181	5.48e-179	0.687514	0.558057	CD4Treg
HPGD	0.747509	1.75e-183	2.16e-181	0.171165	0.0591775	CD4Treg
MIR4435-2HG	0.736183	1.05e-240	1.94e-238	0.25192	0.095259	CD4Treg
STAM	0.723557	0	0	0.217029	0.0485066	CD4Treg
BEX3	0.711837	4.88e-198	6.54e-196	0.174237	0.0578375	CD4Treg
SLA	0.704737	5.69e-235	1.02e-232	0.553873	0.32773	CD4Treg
SPATS2L	0.701846	1.71e-284	4.08e-282	0.196182	0.0544511	CD4Treg
CD79B	0.699467	0	0	0.25214	0.0734542	CD4Treg
SOCS3	0.694914	5.75e-242	1.09e-239	0.270134	0.102836	CD4Treg
CACYBP	0.691824	1.1e-152	1.05e-150	0.475313	0.305024	CD4Treg
PRDM1	0.68842	2.17e-121	1.54e-119	0.445688	0.296886	CD4Treg
F5	0.687793	0	0	0.149879	0.0101837	CD4Treg
PHLDA1	0.684039	8.49e-214	1.31e-211	0.290103	0.119135	CD4Treg
CD28	0.677718	2.00685183267665e-310	5.48e-308	0.247751	0.077669	CD4Treg
TRBC2	0.672465	2.68e-143	2.32e-141	0.732061	0.625274	CD4Treg
TNFAIP3	0.669566	3.79e-119	2.63e-117	0.498574	0.340423	CD4Treg
ACP5	0.667458	6.08e-200	8.19e-198	0.289006	0.123958	CD4Treg
NABP1	0.663501	1.66e-207	2.42e-205	0.307659	0.137066	CD4Treg
FANK1	0.659444	0	0	0.149002	0.00445841	CD4Treg
TRBC1	0.658523	3.49e-49	9.19e-48	0.53939	0.476514	CD4Treg
CD59	0.65197	1.03e-261	2.17e-259	0.24819	0.0863909	CD4Treg
LIMS1	0.649097	1.74e-197	2.31e-195	0.323458	0.153267	CD4Treg
PELI1	0.647256	1.42e-259	2.96e-257	0.193768	0.0569118	CD4Treg
LAYN	0.646102	0	0	0.179504	0.0351557	CD4Treg
PHACTR2	0.645173	1.11e-207	1.63e-205	0.223173	0.0844175	CD4Treg
RPS27L	0.640849	1.03e-111	6.61e-110	0.528418	0.398334	CD4Treg
CUL9	0.625298	0	0	0.142199	0.0231448	CD4Treg
NCF4	0.624251	0	0	0.201448	0.0423184	CD4Treg
LINC-PINT	0.623961	1.45e-106	8.69e-105	0.441299	0.301296	CD4Treg
PHTF2	0.608459	5.56e-227	9.09e-225	0.21264	0.0735273	CD4Treg
ZFAND5	0.607901	2.19e-94	1.17e-92	0.296467	0.17936	CD4Treg
DUSP16	0.601653	1e-268	2.17e-266	0.205837	0.0616869	CD4Treg
AC058791.1	0.599078	3.76e-122	2.7e-120	0.313364	0.176314	CD4Treg
IFI6	0.597236	8.7e-71	3.23e-69	0.41343	0.299103	CD4Treg
LINC02099	0.596076	0	0	0.109721	0.00462895	CD4Treg
LGALS3	0.588881	3.57e-162	3.62e-160	0.356814	0.186644	CD4Treg
GADD45G	0.585822	3.98e-176	4.45e-174	0.163265	0.0536959	CD4Treg
GLRX	0.585715	1.14e-85	5.38e-84	0.360764	0.245018	CD4Treg
SMAP2	0.585556	8.47e-123	6.11e-121	0.435374	0.286703	CD4Treg
MAP1LC3A	0.584732	0	3.19e-307	0.163704	0.0365931	CD4Treg
EPSTI1	0.584644	1.23e-132	9.62e-131	0.30305	0.162013	CD4Treg
PRDX1	0.583433	5.86e-175	6.51e-173	0.541584	0.354188	CD4Treg
NDUFV2	0.578734	1.45e-126	1.09e-124	0.464121	0.314744	CD4Treg
OAZ1	0.576967	2.64e-233	4.64e-231	0.88589	0.8241	CD4Treg
SNX9	0.57609	2.19e-240	4.02e-238	0.202546	0.0644155	CD4Treg
ARPC1B	0.564738	8.9e-154	8.59e-152	0.732499	0.631901	CD4Treg
HTATIP2	0.562445	3.36e-144	2.93e-142	0.246434	0.117575	CD4Treg
IGFLR1	0.556515	4.02e-131	3.12e-129	0.310511	0.168908	CD4Treg
METTL8	0.552192	4.23e-183	5.1e-181	0.159315	0.0515276	CD4Treg
HERC5	0.549682	5.68e-90	2.86e-88	0.173799	0.0844906	CD4Treg
ID3	0.54786	5.77e-118	3.92e-116	0.202546	0.0918482	CD4Treg
ZNRF1	0.546721	9.36e-280	2.16e-277	0.16546	0.0402475	CD4Treg
PRDX2	0.545448	1.91e-108	1.16e-106	0.482774	0.345905	CD4Treg
VMP1	0.545374	2.13e-156	2.09e-154	0.448541	0.265946	CD4Treg
CALM3	0.54442	2.99e-123	2.17e-121	0.548168	0.399722	CD4Treg
NINJ2	0.540883	1.08e-270	2.36e-268	0.168532	0.0427813	CD4Treg
ISG15	0.536458	2.61e-83	1.19e-81	0.557823	0.417458	CD4Treg
S100A4	0.536296	6.88e-135	5.52e-133	0.894668	0.811017	CD4Treg
AC016831.5	0.535292	7.06e-111	4.46e-109	0.241826	0.125006	CD4Treg
PIM3	0.533831	2.41e-103	1.39e-101	0.215493	0.10822	CD4Treg
NOP10	0.522429	4.18e-116	2.82e-114	0.484968	0.337085	CD4Treg
PTTG1	0.520218	1.5e-205	2.12e-203	0.308756	0.133533	CD4Treg
ENTPD1	0.51358	3.34e-205	4.69e-203	0.205837	0.0704819	CD4Treg
RAB11FIP1	0.513259	1.18e-92	6.1e-91	0.22844	0.123885	CD4Treg
TNFRSF25	0.512391	6.19e-149	5.61e-147	0.215712	0.0929932	CD4Treg
ETV7	0.51238	0	0	0.135396	0.0238269	CD4Treg
SAMSN1	0.512268	7.01e-132	5.47e-130	0.441299	0.27133	CD4Treg
NFKBIA	0.507985	1.28e-174	1.42e-172	0.685539	0.511426	CD4Treg
GLCCI1	0.506389	5.31e-180	6.13e-178	0.201229	0.0764508	CD4Treg
KLF6	0.505349	1.04e-65	3.58e-64	0.701339	0.613482	CD4Treg
TMEM173	0.505001	4.19e-94	2.21e-92	0.351986	0.22448	CD4Treg
GCHFR	0.503581	2.5e-109	1.55e-107	0.254992	0.134191	CD4Treg
FBLN7	0.503233	0	0	0.13386	0.0223652	CD4Treg
GK	0.500382	0	0	0.130788	0.021415	CD4Treg
PIK3IP1	0.494478	5.9e-112	3.83e-110	0.575379	0.43003	CD4Treg
CMTM7	0.490957	8.2e-89	4.04e-87	0.229537	0.124105	CD4Treg
EVI2A	0.48928	2.39e-94	1.27e-92	0.363616	0.23269	CD4Treg
TANK	0.488879	2.18e-121	1.54e-119	0.338819	0.193904	CD4Treg
C4orf48	0.482273	5.86e-107	3.51e-105	0.31117	0.181431	CD4Treg
MYL6	0.482147	3.07e-174	3.37e-172	0.909809	0.869293	CD4Treg
CCDC167	0.481877	4.71e-137	3.83e-135	0.316436	0.168007	CD4Treg
LINC02195	0.479698	1.87e-230	3.13e-228	0.163265	0.0444136	CD4Treg
TFRC	0.479089	5.36e-135	4.31e-133	0.179504	0.0733324	CD4Treg
COX17	0.47618	8.23e-94	4.32e-92	0.369102	0.240364	CD4Treg
ZNF281	0.474571	1.78e-89	8.93e-88	0.182576	0.0912147	CD4Treg
RPS17	0.474063	1.49e-123	1.09e-121	0.83081	0.782342	CD4Treg
GALM	0.472973	9.6e-149	8.66e-147	0.297784	0.147274	CD4Treg
P2RY10	0.471892	1.14e-109	7.11e-108	0.244679	0.126492	CD4Treg
FAS	0.471411	3.18e-136	2.58e-134	0.201448	0.0871218	CD4Treg
HSPB1	0.470472	2.98e-82	1.32e-80	0.523151	0.390318	CD4Treg
SCAND1	0.469632	2.32e-58	7.06e-57	0.430108	0.333504	CD4Treg
IL6ST	0.469579	1.98e-66	6.91e-65	0.236559	0.144472	CD4Treg
ISG20	0.468905	3.93e-111	2.49e-109	0.704191	0.580544	CD4Treg
STK17B	0.468058	2.49e-57	7.41e-56	0.500549	0.412318	CD4Treg
TXN	0.467786	7.51e-88	3.66e-86	0.502085	0.373995	CD4Treg
TSPYL2	0.467405	7.09e-68	2.53e-66	0.30722	0.200702	CD4Treg
RHBDD2	0.465941	1.45e-100	8.12e-99	0.230195	0.119671	CD4Treg
IKZF4	0.464681	0	0	0.113452	0.0133265	CD4Treg
FRMD4B	0.460836	4.89e-170	5.2e-168	0.147685	0.0469473	CD4Treg
SIRPG	0.453791	7.21e-165	7.49e-163	0.302392	0.142572	CD4Treg
SFT2D1	0.453029	2.69e-102	1.53e-100	0.287909	0.164035	CD4Treg
NIBAN1	0.45287	1.05e-85	4.97e-84	0.274303	0.163158	CD4Treg
JPT1	0.450241	2.25e-81	9.72e-80	0.416063	0.289212	CD4Treg
ZC3H12D	0.450239	1.3e-184	1.61e-182	0.11806	0.0306242	CD4Treg
ISCU	0.44702	3.41e-69	1.24e-67	0.478604	0.373776	CD4Treg
FKBP1A	0.445543	3.21e-94	1.7e-92	0.489796	0.352702	CD4Treg
NEAT1	0.44464	1.81e-66	6.34e-65	0.749397	0.628417	CD4Treg
CCNG2	0.44439	3.86e-204	5.34e-202	0.127057	0.0324027	CD4Treg
NR3C1	0.44312	5.65e-39	1.22e-37	0.319947	0.244384	CD4Treg
HERPUD1	0.442348	5.04e-93	2.62e-91	0.534782	0.389904	CD4Treg
RHOH	0.442166	2.12e-78	8.81e-77	0.438446	0.313015	CD4Treg
PMVK	0.440381	1.71e-108	1.05e-106	0.207812	0.101228	CD4Treg
CTSZ	0.437188	5.57e-130	4.28e-128	0.174018	0.0708961	CD4Treg
C9orf16	0.436669	2.48e-58	7.54e-57	0.545534	0.465916	CD4Treg
LINC02694	0.435402	0	0	0.113891	0.0156897	CD4Treg
MAST4	0.432407	8.78e-171	9.4e-169	0.158218	0.0525508	CD4Treg
GTF3C6	0.431925	1.58e-85	7.45e-84	0.313364	0.196121	CD4Treg
ZC3H7A	0.430893	5.03e-85	2.35e-83	0.195743	0.10269	CD4Treg
REL	0.42979	6.53e-24	9.3e-23	0.238315	0.184354	CD4Treg
TENT5C	0.429756	9e-116	6.03e-114	0.199473	0.0915558	CD4Treg
MALAT1	0.429462	5.77e-174	6.31e-172	0.998683	0.99905	CD4Treg
DDIT4	0.429121	2.51e-87	1.22e-85	0.601492	0.470789	CD4Treg
GBP5	0.428819	6.77e-46	1.69e-44	0.319508	0.235736	CD4Treg
PVT1	0.428003	1.33e-131	1.03e-129	0.172921	0.0699703	CD4Treg
ATOX1	0.427901	1.14e-71	4.28e-70	0.233487	0.138528	CD4Treg
GNA15	0.427361	1.09e-275	2.43e-273	0.108624	0.0182478	CD4Treg
TNIP2	0.426144	3.87e-82	1.7e-80	0.211762	0.116455	CD4Treg
TXNDC17	0.425536	1.37e-98	7.53e-97	0.267281	0.149223	CD4Treg
LY96	0.425103	1.95e-177	2.21e-175	0.141979	0.0427325	CD4Treg
SPP1	0.423088	4.25e-83	1.93e-81	0.179504	0.0879501	CD4Treg
RNF145	0.422805	3.97e-89	1.97e-87	0.242704	0.135994	CD4Treg
CTSA	0.422758	2.48e-77	1.01e-75	0.296467	0.183136	CD4Treg
PGM2L1	0.422735	7.86e-77	3.19e-75	0.124424	0.0555718	CD4Treg
OTUD5	0.421996	3.71e-70	1.37e-68	0.141321	0.0699459	CD4Treg
RAB9A	0.421598	8.33e-17	8.91e-16	0.174676	0.135141	CD4Treg
CMTM6	0.420432	4.75e-55	1.36e-53	0.284617	0.192711	CD4Treg
ATP1B1	0.419062	2.72e-222	4.31e-220	0.107966	0.0220728	CD4Treg
GAPDH	0.417898	1.18e-187	1.5e-185	0.943164	0.90652	CD4Treg
RYBP	0.414049	3.16e-114	2.09e-112	0.128154	0.0478731	CD4Treg
NDUFB1	0.413316	3.79e-71	1.42e-69	0.423085	0.311699	CD4Treg
NDUFA13	0.412816	1.39e-82	6.22e-81	0.655036	0.562491	CD4Treg
LAPTM4B	0.409636	0	0	0.102699	0.0105248	CD4Treg
LINC00513	0.409417	3.13e-82	1.38e-80	0.169629	0.0844175	CD4Treg
RILPL2	0.409119	1.13e-87	5.5e-86	0.246873	0.13748	CD4Treg
HSPA1A	0.409036	8.53e-191	1.1e-188	0.701777	0.449593	CD4Treg
HLA-A	0.40864	8.09e-167	8.48e-165	0.987053	0.974955	CD4Treg
CTSB	0.408352	4e-102	2.27e-100	0.297564	0.168372	CD4Treg
TLK1	0.408278	2.42e-71	9.05e-70	0.241387	0.144521	CD4Treg
CFLAR	0.407175	1.89e-61	6.08e-60	0.512179	0.403133	CD4Treg
CUTA	0.406421	5.76e-69	2.09e-67	0.542023	0.436632	CD4Treg
RORA	0.405254	1.41e-41	3.25e-40	0.377222	0.294645	CD4Treg
DYNLL1	0.404414	2.25e-94	1.19e-92	0.585034	0.443649	CD4Treg
GPR183	0.403539	3.21e-77	1.31e-75	0.314681	0.196828	CD4Treg
TPP1	0.403538	5.31e-77	2.16e-75	0.228001	0.130512	CD4Treg
HSPE1	0.403209	4.72e-97	2.55e-95	0.640553	0.510744	CD4Treg
C16orf87	0.403008	2.69e-103	1.55e-101	0.166118	0.0744043	CD4Treg
BTG1	0.402167	7.7e-153	7.36e-151	0.934387	0.910003	CD4Treg
PARK7	0.400493	1.82e-82	8.11e-81	0.617073	0.510671	CD4Treg
ARPP19	0.399707	2.49e-62	8.21e-61	0.278473	0.181869	CD4Treg
DYNC1I2	0.399296	5.42e-56	1.58e-54	0.226465	0.143376	CD4Treg
LDHA	0.398125	1.48e-60	4.71e-59	0.626509	0.541612	CD4Treg
PPM1G	0.397365	8.43e-66	2.93e-64	0.369761	0.262437	CD4Treg
TRAF1	0.397137	1.98e-124	1.46e-122	0.16129	0.0643668	CD4Treg
STAT3	0.396227	8.43e-46	2.1e-44	0.43691	0.35314	CD4Treg
CD2	0.39618	4.2e-118	2.87e-116	0.795699	0.6807	CD4Treg
USP15	0.395188	1.42e-46	3.59e-45	0.353522	0.267261	CD4Treg
OAS1	0.394385	1.16e-81	5.06e-80	0.185868	0.093919	CD4Treg
CHMP2A	0.393582	4.55e-73	1.73e-71	0.378977	0.2629	CD4Treg
CNIH1	0.392174	2.85e-62	9.37e-61	0.233268	0.143571	CD4Treg
AC025164.1	0.391351	4.04e-59	1.25e-57	0.211982	0.127199	CD4Treg
ADI1	0.390858	1.62e-83	7.39e-82	0.188721	0.0971836	CD4Treg
IL18R1	0.390456	1.02e-84	4.73e-83	0.124643	0.0532086	CD4Treg
PBX4	0.389846	1.24e-104	7.2e-103	0.143296	0.059007	CD4Treg
RAP1A	0.389021	1.51e-60	4.79e-59	0.427913	0.326219	CD4Treg
RPL23	0.388713	3.94e-109	2.43e-107	0.819399	0.776811	CD4Treg
HAPLN3	0.387108	3.01e-152	2.83e-150	0.13386	0.0428544	CD4Treg
NAP1L1	0.386339	6.31e-71	2.35e-69	0.596664	0.496175	CD4Treg
CD58	0.382116	9.41e-83	4.23e-81	0.210884	0.113482	CD4Treg
PPP1CB	0.3809	5.39e-39	1.17e-37	0.308756	0.231301	CD4Treg
CCND2	0.380633	1.47e-39	3.22e-38	0.317753	0.238659	CD4Treg
TPM4	0.38054	1.16e-61	3.77e-60	0.330481	0.226453	CD4Treg
SEC11C	0.378787	5.85e-56	1.7e-54	0.32302	0.22638	CD4Treg
TIMP1	0.378618	8.81e-28	1.42e-26	0.25587	0.19427	CD4Treg
PHPT1	0.378508	1.16e-47	2.98e-46	0.332236	0.241875	CD4Treg
CCL20	0.378489	4.35e-121	3.06e-119	0.13781	0.0504556	CD4Treg
TRAF3	0.376582	1.1e-151	1.02e-149	0.131446	0.0419773	CD4Treg
AC114760.2	0.374883	7.21e-76	2.89e-74	0.202765	0.110315	CD4Treg
UCP2	0.373489	8.08e-31	1.42e-29	0.513276	0.449959	CD4Treg
WSB1	0.373084	1.15e-48	3e-47	0.378319	0.282951	CD4Treg
CCR6	0.372366	1.94e-129	1.49e-127	0.113232	0.0360571	CD4Treg
NCK2	0.372259	8.69e-68	3.09e-66	0.170726	0.0919456	CD4Treg
TULP4	0.371125	1.31e-86	6.29e-85	0.130568	0.0566681	CD4Treg
RHOG	0.371014	9.27e-52	2.52e-50	0.388852	0.292769	CD4Treg
CD7	0.370723	1.97e-63	6.62e-62	0.721966	0.639746	CD4Treg
MZB1	0.37055	6.57e-151	6.06e-149	0.131007	0.0411977	CD4Treg
ARID5A	0.37053	2.33e-44	5.67e-43	0.264209	0.183014	CD4Treg
GATA3	0.369963	3.28e-52	8.97e-51	0.24402	0.158724	CD4Treg
ZBTB38	0.369146	5.35e-46	1.34e-44	0.322581	0.235151	CD4Treg
FOXO1	0.368337	3.88e-111	2.47e-109	0.155804	0.065049	CD4Treg
AC008105.3	0.368245	2.11e-84	9.7e-83	0.133641	0.059275	CD4Treg
UBE2B	0.367533	2.6e-37	5.42e-36	0.380952	0.302928	CD4Treg
ELOVL5	0.366271	3.38e-40	7.55e-39	0.245556	0.168396	CD4Treg
TOX2	0.36622	1.45e-247	2.89e-245	0.106649	0.0194903	CD4Treg
SUMO2	0.366025	1.55e-84	7.13e-83	0.74391	0.674877	CD4Treg
NINJ1	0.365868	1.84e-59	5.73e-58	0.163924	0.090021	CD4Treg
RNASET2	0.363536	1.03e-42	2.41e-41	0.391486	0.304025	CD4Treg
SOCS1	0.363457	1.22e-83	5.57e-82	0.327189	0.201067	CD4Treg
LIMA1	0.362339	5.34e-87	2.57e-85	0.151854	0.0699946	CD4Treg
IL6R	0.361278	3.22e-107	1.94e-105	0.117402	0.0429031	CD4Treg
TTC39C	0.359137	1.83e-47	4.72e-46	0.268817	0.184062	CD4Treg
TMEM154	0.357636	4.57e-87	2.2e-85	0.136054	0.0595673	CD4Treg
CD82	0.355811	1.39e-99	7.7e-98	0.256528	0.136237	CD4Treg
SUSD3	0.355583	1.77e-81	7.66e-80	0.240509	0.13441	CD4Treg
ASB2	0.355445	5.07e-238	9.24e-236	0.113452	0.022755	CD4Treg
DAPP1	0.355081	2e-152	1.89e-150	0.115427	0.0335721	CD4Treg
SESN1	0.354864	5.97e-35	1.18e-33	0.12991	0.0787653	CD4Treg
COX5A	0.353154	3.73e-37	7.74e-36	0.450516	0.373215	CD4Treg
SMS	0.351142	4.26e-53	1.19e-51	0.194646	0.118355	CD4Treg
RGS10	0.350769	4.6e-62	1.5e-60	0.471363	0.358841	CD4Treg
HLA-DQB1	0.349276	8.3e-75	3.25e-73	0.285495	0.17227	CD4Treg
PLIN2	0.34803	6.34e-31	1.12e-29	0.231512	0.167081	CD4Treg
NDUFA4	0.344979	2.48e-61	7.96e-60	0.689928	0.619671	CD4Treg
MTHFD2	0.344297	4.39e-81	1.9e-79	0.197498	0.102714	CD4Treg
DLGAP1-AS1	0.343768	1.29e-81	5.61e-80	0.146807	0.0680943	CD4Treg
ARL6IP5	0.343221	2.98e-56	8.76e-55	0.662278	0.586196	CD4Treg
CSTB	0.342435	3.78e-57	1.12e-55	0.523151	0.421503	CD4Treg
FTH1	0.340682	1.39e-182	1.65e-180	0.973009	0.955465	CD4Treg
PLK3	0.340562	1.1e-76	4.46e-75	0.192012	0.100887	CD4Treg
NSD3	0.340026	3.12e-28	5.11e-27	0.356155	0.290698	CD4Treg
LMNA	0.339665	4.5e-103	2.59e-101	0.163704	0.0707499	CD4Treg
SKP1	0.338991	3.85e-58	1.16e-56	0.711652	0.649272	CD4Treg
EIF3J	0.338333	1.59e-43	3.81e-42	0.246434	0.168372	CD4Treg
CRADD	0.337909	1.66e-141	1.4e-139	0.103138	0.0292355	CD4Treg
POU2F2	0.337674	5.26e-73	1.99e-71	0.14966	0.0739414	CD4Treg
HS3ST3B1	0.337635	1.21e-110	7.57e-109	0.11038	0.0381523	CD4Treg
TNIP1	0.337452	4.58e-51	1.24e-49	0.24007	0.156093	CD4Treg
AL121933.2	0.337259	1.02e-88	5.01e-87	0.105771	0.040345	CD4Treg
HPRT1	0.333791	1.36e-57	4.07e-56	0.218126	0.133192	CD4Treg
UXS1	0.333542	9.7e-76	3.86e-74	0.161071	0.0803489	CD4Treg
REXO2	0.333518	6.06e-32	1.1e-30	0.191135	0.131755	CD4Treg
SYNGR2	0.333234	3.6e-37	7.49e-36	0.233048	0.161843	CD4Treg
GABPB1	0.333042	2.82e-67	9.92e-66	0.132763	0.0639283	CD4Treg
UBE2N	0.330715	3.28e-46	8.23e-45	0.351328	0.260537	CD4Treg
GNAS	0.330381	5.12e-19	6.02e-18	0.447882	0.404619	CD4Treg
YWHAE	0.329883	3.46e-55	9.96e-54	0.30722	0.208473	CD4Treg
NFKBIZ	0.329594	4.39e-35	8.69e-34	0.239412	0.168713	CD4Treg
HSPD1	0.32938	4.14e-47	1.06e-45	0.438666	0.344833	CD4Treg
C17orf49	0.328696	8.25e-44	2e-42	0.368664	0.279126	CD4Treg
MSI2	0.328679	3.78e-52	1.03e-50	0.206934	0.128587	CD4Treg
KCNN4	0.326374	4.15e-151	3.85e-149	0.102041	0.0271403	CD4Treg
NDFIP2	0.326042	2.87e-98	1.57e-96	0.156024	0.0671442	CD4Treg
GMFG	0.325927	1.49e-57	4.48e-56	0.722405	0.666813	CD4Treg
ATP6V0E1	0.32552	2.16e-48	5.61e-47	0.639895	0.567802	CD4Treg
VAMP5	0.324432	2.39e-33	4.54e-32	0.341672	0.26731	CD4Treg
DDX24	0.323349	8.68e-48	2.24e-46	0.590081	0.505579	CD4Treg
UBC	0.32328	4.19e-62	1.37e-60	0.927584	0.912683	CD4Treg
H3F3A	0.323238	3.67e-82	1.62e-80	0.849462	0.812284	CD4Treg
HLA-DRB5	0.321604	4.99e-81	2.14e-79	0.184332	0.0915315	CD4Treg
SH3BGRL	0.318935	2.08e-35	4.15e-34	0.450296	0.375067	CD4Treg
RPS4Y1	0.317745	4.83e-50	1.28e-48	0.371297	0.259538	CD4Treg
MYL6B	0.317734	1.87e-100	1.04e-98	0.116305	0.0434634	CD4Treg
ELK3	0.317174	9.75e-54	2.74e-52	0.146807	0.0808849	CD4Treg
CD3D	0.316861	1.55e-121	1.1e-119	0.869212	0.729158	CD4Treg
DNAJB4	0.316795	3.99e-63	1.34e-61	0.159974	0.0835648	CD4Treg
CD83	0.315492	1.54e-73	5.91e-72	0.122668	0.0542806	CD4Treg
PAK2	0.315133	3.73e-32	6.86e-31	0.356155	0.284608	CD4Treg
ZNF706	0.314313	4.32e-41	9.88e-40	0.368005	0.281002	CD4Treg
CDV3	0.313506	6.7e-24	9.53e-23	0.224051	0.17093	CD4Treg
GSTO1	0.313499	7.87e-44	1.91e-42	0.343647	0.253423	CD4Treg
MALT1	0.313007	2.38e-37	4.96e-36	0.154268	0.0966964	CD4Treg
NECAP2	0.311094	2.58e-40	5.78e-39	0.269037	0.191273	CD4Treg
CKLF	0.311075	1.72e-53	4.83e-52	0.531271	0.429689	CD4Treg
LINC01578	0.311003	6.06e-06	2.77e-05	0.269256	0.250402	CD4Treg
B2M	0.310847	5.02e-201	6.81e-199	0.999342	0.999342	CD4Treg
IFNAR2	0.3103	2.83e-43	6.74e-42	0.204521	0.132607	CD4Treg
BCL2	0.308482	4.23e-39	9.22e-38	0.224709	0.15295	CD4Treg
LAX1	0.308135	1.42e-39	3.12e-38	0.135835	0.079618	CD4Treg
RSBN1	0.307823	2.9e-30	5.04e-29	0.25192	0.186303	CD4Treg
RDX	0.307612	4.96e-78	2.04e-76	0.156682	0.0760366	CD4Treg
KDM5B	0.307078	1.64e-61	5.28e-60	0.182796	0.102251	CD4Treg
TTN	0.305972	2.16e-51	5.85e-50	0.110599	0.0547191	CD4Treg
PSMB3	0.305867	9.08e-50	2.41e-48	0.498574	0.400453	CD4Treg
CFAP20	0.30578	2e-46	5.03e-45	0.138907	0.077742	CD4Treg
IL21R	0.30513	2.48e-89	1.24e-87	0.130788	0.0548165	CD4Treg
VAMP8	0.304896	5.88e-31	1.04e-29	0.55519	0.489768	CD4Treg
SIT1	0.304741	1.54e-57	4.62e-56	0.321922	0.215246	CD4Treg
RSRC2	0.304187	5.79e-40	1.29e-38	0.425499	0.337889	CD4Treg
TSHZ2	0.304177	8.38e-40	1.85e-38	0.12991	0.0744043	CD4Treg
MRPL33	0.304058	8.09e-43	1.9e-41	0.336186	0.249574	CD4Treg
CYTIP	0.303896	2.01e-43	4.82e-42	0.619048	0.544487	CD4Treg
ANAPC16	0.303874	5.95e-31	1.05e-29	0.585692	0.518297	CD4Treg
KAT2B	0.303471	9.12e-56	2.64e-54	0.105771	0.0504069	CD4Treg
ANXA7	0.302855	1.18e-35	2.36e-34	0.28352	0.207596	CD4Treg
TOP1	0.302456	3.49e-34	6.74e-33	0.263112	0.191492	CD4Treg
CASP1	0.302209	1.93e-30	3.37e-29	0.27562	0.207377	CD4Treg
TSC22D3	0.300532	1.17e-90	5.9e-89	0.859118	0.776811	CD4Treg
AP1S2	0.300296	1.11e-32	2.08e-31	0.188062	0.128295	CD4Treg
HSPA1B	0.300117	1.67e-144	1.47e-142	0.581303	0.35085	CD4Treg
CCM2	0.299293	1.11e-28	1.84e-27	0.228879	0.168372	CD4Treg
GNG10	0.299103	6.84e-55	1.95e-53	0.202107	0.121425	CD4Treg
SELL	0.298861	4.33e-41	9.9e-40	0.352644	0.257321	CD4Treg
G3BP2	0.29867	1.32e-15	1.32e-14	0.305684	0.261828	CD4Treg
DYNLRB1	0.298658	1.66e-43	3.99e-42	0.422427	0.329484	CD4Treg
MT-ND2	0.297511	9.14e-72	3.44e-70	0.916173	0.887395	CD4Treg
CIRBP	0.296859	3.5e-35	6.94e-34	0.68905	0.632315	CD4Treg
TMEM60	0.296544	6.89e-87	3.3e-85	0.12618	0.0528188	CD4Treg
APOLD1	0.295564	2.55e-82	1.13e-80	0.103138	0.0402232	CD4Treg
ECH1	0.295308	7.43e-38	1.57e-36	0.398069	0.311602	CD4Treg
ZNF331	0.29525	4.79e-33	9.05e-32	0.182796	0.121157	CD4Treg
ODF2L	0.294846	7.15e-32	1.29e-30	0.296906	0.225333	CD4Treg
OCIAD2	0.293803	2.37e-47	6.08e-46	0.404652	0.307484	CD4Treg
SNX5	0.293434	1.3e-42	3.02e-41	0.221198	0.14686	CD4Treg
APLP2	0.293097	1.18e-34	2.31e-33	0.183454	0.122131	CD4Treg
RPL13A	0.292131	1.96e-58	6e-57	0.916612	0.925742	CD4Treg
SESN3	0.290974	3.07e-48	7.94e-47	0.123546	0.0656337	CD4Treg
MX1	0.290491	1.08e-35	2.17e-34	0.259601	0.182868	CD4Treg
JUNB	0.289957	4.82e-78	1.99e-76	0.751152	0.662817	CD4Treg
DUSP10	0.289667	4.56e-65	1.57e-63	0.130349	0.062564	CD4Treg
SDF4	0.288772	1.23e-34	2.4e-33	0.265306	0.192394	CD4Treg
GPX4	0.28796	1.82e-26	2.83e-25	0.479263	0.419188	CD4Treg
COX8A	0.287747	3.35e-43	7.96e-42	0.607637	0.53328	CD4Treg
SAR1B	0.287745	5.04e-41	1.15e-39	0.172701	0.107708	CD4Treg
MXD4	0.287149	4.31e-19	5.09e-18	0.171385	0.128246	CD4Treg
LEPROT	0.287121	1.89e-35	3.77e-34	0.156682	0.0992301	CD4Treg
TMBIM6	0.286154	4.98e-39	1.08e-37	0.64187	0.574039	CD4Treg
RPL7	0.285968	8.29e-56	2.41e-54	0.87799	0.87972	CD4Treg
NDUFS5	0.285191	5.82e-47	1.49e-45	0.583717	0.498782	CD4Treg
TSPAN5	0.28505	4.33e-59	1.34e-57	0.165021	0.0901184	CD4Treg
NDUFB5	0.284652	3.05e-41	6.99e-40	0.276498	0.195829	CD4Treg
NCOA3	0.284264	4.21e-42	9.72e-41	0.166996	0.102519	CD4Treg
BACH1	0.283799	3.5e-69	1.27e-67	0.116085	0.0522828	CD4Treg
RAC1	0.283589	6.99e-20	8.54e-19	0.285934	0.234054	CD4Treg
PGAM1	0.282609	5.98e-20	7.31e-19	0.412991	0.361083	CD4Treg
NPC2	0.282269	5.56e-25	8.25e-24	0.247092	0.186401	CD4Treg
CREB3L2	0.281784	4.19e-50	1.11e-48	0.125741	0.0663646	CD4Treg
TMEM167A	0.281252	2.16e-36	4.41e-35	0.214395	0.14513	CD4Treg
LINC00963	0.281192	6.99e-81	3e-79	0.132324	0.0583979	CD4Treg
SEC14L1	0.280708	8.97e-54	2.53e-52	0.149002	0.0812503	CD4Treg
CLK1	0.280451	5.71e-43	1.35e-41	0.411235	0.315987	CD4Treg
RNF19A	0.279845	1.02e-24	1.5e-23	0.31117	0.248818	CD4Treg
CTNNB1	0.27935	9.22e-12	7.33e-11	0.199912	0.163938	CD4Treg
PEBP1	0.279229	1.1e-26	1.71e-25	0.441738	0.375627	CD4Treg
EIF4E	0.279182	2.26e-27	3.6e-26	0.23612	0.173147	CD4Treg
ATP13A3	0.279092	1.25e-65	4.3e-64	0.109721	0.0494323	CD4Treg
IPCEF1	0.278784	8.97e-32	1.62e-30	0.210665	0.147566	CD4Treg
MAP2K3	0.278517	1.27e-34	2.47e-33	0.201668	0.136481	CD4Treg
ZNF292	0.276336	3.61e-17	3.93e-16	0.261356	0.215295	CD4Treg
RAB33A	0.276152	4.73e-86	2.25e-84	0.126838	0.0534279	CD4Treg
AKIP1	0.275982	3.9e-71	1.46e-69	0.103577	0.0435122	CD4Treg
PFDN2	0.275862	4.61e-36	9.34e-35	0.305245	0.226526	CD4Treg
GPRIN3	0.275315	1.33e-37	2.8e-36	0.210007	0.141013	CD4Treg
CXCR3	0.275262	8.91e-34	1.71e-32	0.195962	0.130561	CD4Treg
HINT1	0.274733	8.1e-45	1.99e-43	0.766074	0.713565	CD4Treg
CLTB	0.274526	8.25e-37	1.7e-35	0.255431	0.1807	CD4Treg
LAPTM4A	0.274196	5.63e-24	8.05e-23	0.275839	0.215539	CD4Treg
YWHAB	0.273707	1.28e-38	2.74e-37	0.671494	0.613239	CD4Treg
BCL2L11	0.273519	2.7e-35	5.37e-34	0.108405	0.0609316	CD4Treg
SH2D2A	0.272965	1.59e-23	2.24e-22	0.283739	0.222969	CD4Treg
MRPS6	0.272579	3.4e-31	6.02e-30	0.308536	0.234517	CD4Treg
PRDM2	0.272381	1.56e-12	1.3e-11	0.201229	0.165741	CD4Treg
NDFIP1	0.272114	9.17e-26	1.39e-24	0.400483	0.331945	CD4Treg
NME3	0.271758	2.55e-34	4.94e-33	0.272328	0.198022	CD4Treg
PPA1	0.271735	1.99e-29	3.37e-28	0.325653	0.254641	CD4Treg
HNRNPLL	0.271002	3.81e-62	1.25e-60	0.163046	0.0868781	CD4Treg
RELB	0.270961	6.38e-74	2.47e-72	0.104016	0.0429031	CD4Treg
ACOT9	0.270859	2.82e-58	8.56e-57	0.120035	0.0587877	CD4Treg
HMGN1	0.270719	7.2e-35	1.41e-33	0.610709	0.541587	CD4Treg
TCEAL4	0.270055	1.06e-62	3.53e-61	0.111038	0.0507236	CD4Treg
CISD2	0.269336	2.96e-34	5.73e-33	0.177968	0.116162	CD4Treg
HADHB	0.268797	2.14e-37	4.49e-36	0.201887	0.134337	CD4Treg
COX5B	0.268567	1.51e-40	3.4e-39	0.620584	0.550845	CD4Treg
RBPJ	0.267677	1.75e-57	5.22e-56	0.378539	0.261195	CD4Treg
FAM110A	0.267378	5.7e-68	2.04e-66	0.117182	0.0528432	CD4Treg
ALDH9A1	0.266695	1.69e-46	4.26e-45	0.18521	0.112995	CD4Treg
PRNP	0.265826	1.06e-29	1.81e-28	0.206496	0.145568	CD4Treg
GOLGA8B	0.265783	4.15e-28	6.75e-27	0.150977	0.100302	CD4Treg
ARF4	0.265028	1.69e-31	3.04e-30	0.245556	0.17629	CD4Treg
EIF5	0.264714	6.4e-14	5.8e-13	0.389291	0.351874	CD4Treg
CLIP1	0.264519	1.66e-32	3.09e-31	0.174457	0.116235	CD4Treg
PPP1R2	0.263804	3.11e-27	4.95e-26	0.460829	0.390294	CD4Treg
NFKB2	0.263768	2.63e-58	7.99e-57	0.150099	0.0795693	CD4Treg
PSMB1	0.262872	7.99e-25	1.18e-23	0.507571	0.451006	CD4Treg
YPEL2	0.26275	3.21e-52	8.79e-51	0.141979	0.0767919	CD4Treg
NDUFB4	0.262571	1.82e-21	2.36e-20	0.431863	0.378673	CD4Treg
ATP6V1G1	0.261901	1.21e-29	2.07e-28	0.568356	0.506164	CD4Treg
SLC3A2	0.261621	6.59e-21	8.38e-20	0.327189	0.268845	CD4Treg
ASXL1	0.260753	2.61e-32	4.84e-31	0.171165	0.113677	CD4Treg
RAB10	0.260064	9.3e-32	1.67e-30	0.195962	0.13402	CD4Treg
PSMD8	0.259779	6.52e-32	1.18e-30	0.428352	0.35297	CD4Treg
SERBP1	0.259591	1.22e-24	1.79e-23	0.515251	0.457633	CD4Treg
SUB1	0.259584	6.63e-38	1.4e-36	0.723283	0.675218	CD4Treg
DMAC1	0.258828	7.65e-45	1.88e-43	0.209348	0.133192	CD4Treg
ACTA2	0.258231	7.45e-78	3.06e-76	0.105113	0.0423671	CD4Treg
EED	0.257232	1.3e-36	2.67e-35	0.149221	0.0918238	CD4Treg
NUDT5	0.257217	8.87e-36	1.78e-34	0.234145	0.162281	CD4Treg
TM2D3	0.256925	2.49e-38	5.3e-37	0.176212	0.111728	CD4Treg
CAPZA2	0.256727	3.55e-25	5.29e-24	0.26772	0.205282	CD4Treg
LUZP1	0.256696	4.65e-43	1.1e-41	0.139785	0.0801296	CD4Treg
C19orf53	0.256346	4.83e-27	7.62e-26	0.525346	0.463407	CD4Treg
ATP5F1E	0.255852	1.9e-60	6.01e-59	0.886329	0.876821	CD4Treg
IGKC	0.255557	6.39e-80	2.7e-78	0.480579	0.330727	CD4Treg
THEM4	0.255329	3.63e-22	4.85e-21	0.171604	0.123081	CD4Treg
STAT1	0.254638	1.09e-14	1.03e-13	0.286153	0.23861	CD4Treg
CLN5	0.254487	5.25e-43	1.24e-41	0.116524	0.0630999	CD4Treg
CLTA	0.253654	2.67e-34	5.17e-33	0.348914	0.267748	CD4Treg
NEDD9	0.25363	7.65e-32	1.38e-30	0.160193	0.103542	CD4Treg
MZT2A	0.253622	2.97e-26	4.59e-25	0.371736	0.304707	CD4Treg
LAMTOR5	0.253571	1.04e-36	2.13e-35	0.378539	0.294377	CD4Treg
RANBP1	0.253458	9.92e-33	1.86e-31	0.347817	0.271086	CD4Treg
MRFAP1	0.252678	3.48e-28	5.68e-27	0.320386	0.250597	CD4Treg
HOXB2	0.252622	6.46e-35	1.27e-33	0.124643	0.0737222	CD4Treg
ATP6V1E1	0.252063	7.21e-42	1.66e-40	0.24819	0.168055	CD4Treg
SNHG5	0.251636	2e-33	3.81e-32	0.558701	0.494226	CD4Treg
GOLGA8A	0.251362	3.17e-30	5.51e-29	0.112574	0.0677045	CD4Treg
NDUFC2	0.250997	2.83e-20	3.51e-19	0.390169	0.334917	CD4Treg
FAM89B	0.250564	1.4e-18	1.62e-17	0.130788	0.0932369	CD4Treg
RPL13	-0.250935	3.64e-55	1.05e-53	0.992539	0.991351	CD4Treg
SHISA5	-0.251123	1.69e-25	2.55e-24	0.219443	0.291989	CD4Treg
KRAS	-0.251579	3.03e-28	4.96e-27	0.13781	0.205745	CD4Treg
CD81	-0.251612	1.8e-30	3.14e-29	0.159974	0.235809	CD4Treg
CD96	-0.25264	4.21e-22	5.61e-21	0.28352	0.354212	CD4Treg
ANXA6	-0.252678	8.07e-25	1.19e-23	0.337064	0.411197	CD4Treg
SF3B2	-0.253171	5.54e-27	8.73e-26	0.300636	0.376212	CD4Treg
JAML	-0.2542	0.000124001	0.000469411	0.134957	0.152634	CD4Treg
VAMP2	-0.254205	1.75e-34	3.4e-33	0.417819	0.508771	CD4Treg
LY9	-0.254744	5.04e-35	9.96e-34	0.0662717	0.130098	CD4Treg
TMEM107	-0.255186	3.27e-32	6.02e-31	0.0599078	0.118063	CD4Treg
RAB37	-0.256141	3.78e-43	8.98e-42	0.0384025	0.101325	CD4Treg
PPP3CC	-0.256426	5.24e-28	8.49e-27	0.100505	0.16155	CD4Treg
PITPNC1	-0.257328	1.2e-42	2.8e-41	0.074391	0.149369	CD4Treg
CAMK4	-0.258385	6.8e-28	1.1e-26	0.101602	0.162306	CD4Treg
EMB	-0.258808	3.58e-30	6.2e-29	0.246215	0.328583	CD4Treg
IL16	-0.258927	1.29e-28	2.13e-27	0.173799	0.246991	CD4Treg
CD6	-0.263591	1.06e-29	1.81e-28	0.186746	0.263485	CD4Treg
SEPTIN9	-0.263747	1.51e-27	2.42e-26	0.296028	0.375384	CD4Treg
DENND2D	-0.263991	1.02e-24	1.5e-23	0.205618	0.274935	CD4Treg
OSTF1	-0.265232	1.92e-33	3.67e-32	0.23634	0.321201	CD4Treg
RPL3	-0.265246	7.33e-76	2.93e-74	0.961817	0.960142	CD4Treg
PRKACB	-0.265931	1.5e-36	3.06e-35	0.12618	0.204405	CD4Treg
UXT	-0.266335	1.15e-27	1.84e-26	0.381172	0.456975	CD4Treg
RPS25	-0.26634	1.13e-59	3.53e-58	0.941628	0.956244	CD4Treg
PPIA	-0.266906	1.85e-53	5.18e-52	0.750494	0.799907	CD4Treg
EIF4B	-0.268299	7.95e-25	1.18e-23	0.335967	0.402427	CD4Treg
ZNF276	-0.268367	6.35e-45	1.56e-43	0.0550801	0.126736	CD4Treg
RPL10	-0.269587	6.38e-89	3.15e-87	0.991661	0.99408	CD4Treg
AC020916.1	-0.269916	0.0258969	0.0581211	0.271889	0.240681	CD4Treg
MAPRE2	-0.269976	1.48e-38	3.15e-37	0.0724161	0.140915	CD4Treg
GYG1	-0.270783	3.57e-21	4.57e-20	0.0954575	0.144886	CD4Treg
FBL	-0.271631	1.95e-29	3.31e-28	0.20474	0.280003	CD4Treg
FLT3LG	-0.271902	8.98e-29	1.49e-27	0.142418	0.210739	CD4Treg
UBE2F	-0.273622	7.2e-29	1.2e-27	0.0965548	0.157725	CD4Treg
ARHGEF1	-0.274342	2.79e-33	5.29e-32	0.312706	0.402914	CD4Treg
SF1	-0.274658	2.1e-39	4.6e-38	0.326092	0.425376	CD4Treg
EVL	-0.275355	2.25e-39	4.91e-38	0.570331	0.666788	CD4Treg
EIF2S3	-0.275737	4.47e-30	7.74e-29	0.264209	0.344492	CD4Treg
TMEM109	-0.276178	7.07e-33	1.33e-31	0.111916	0.182429	CD4Treg
SNHG16	-0.276271	6.52e-31	1.15e-29	0.132324	0.202553	CD4Treg
PRPF8	-0.278623	1.67e-42	3.88e-41	0.114768	0.198533	CD4Treg
TLN1	-0.278795	7.87e-28	1.27e-26	0.24029	0.313648	CD4Treg
NFATC2	-0.278848	2.27e-33	4.33e-32	0.0794382	0.143205	CD4Treg
KIF2A	-0.279649	9.17e-40	2.03e-38	0.161729	0.250256	CD4Treg
RPS27	-0.281539	7.16e-112	4.63e-110	0.985078	0.988549	CD4Treg
GIMAP2	-0.284387	4.38e-30	7.59e-29	0.127057	0.19561	CD4Treg
ERN1	-0.284439	2.85e-32	5.26e-31	0.0715383	0.132875	CD4Treg
RPL6	-0.287002	8.78e-83	3.95e-81	0.935264	0.933757	CD4Treg
HMGB1	-0.287463	3.1e-34	5.99e-33	0.758394	0.796156	CD4Treg
MYC	-0.287938	2.19e-35	4.36e-34	0.0504718	0.109	CD4Treg
FAU	-0.289492	2.59e-123	1.88e-121	0.94865	0.959582	CD4Treg
RPL39	-0.289598	9.45e-76	3.77e-74	0.950187	0.960215	CD4Treg
NFATC3	-0.289765	1.49e-50	4.01e-49	0.0493746	0.124226	CD4Treg
ARHGAP15	-0.290613	1.41e-34	2.75e-33	0.207154	0.293086	CD4Treg
TES	-0.291055	2.55e-43	6.08e-42	0.118718	0.203869	CD4Treg
NACA	-0.291295	1.18e-61	3.81e-60	0.876015	0.886712	CD4Treg
RAB27A	-0.291433	1.73e-17	1.91e-16	0.193329	0.244384	CD4Treg
RPL19	-0.292268	1.59e-72	6e-71	0.98047	0.978756	CD4Treg
BHLHE40	-0.293399	2.69e-26	4.16e-25	0.0912881	0.148005	CD4Treg
STK10	-0.293983	1.18e-38	2.53e-37	0.141321	0.224309	CD4Treg
RPS4X	-0.295419	6.87e-64	2.33e-62	0.967522	0.970448	CD4Treg
TAF15	-0.295929	8.42e-41	1.91e-39	0.14571	0.231545	CD4Treg
RPL18	-0.299294	2.12e-67	7.46e-66	0.949309	0.954514	CD4Treg
LMO4	-0.299674	5.59e-51	1.51e-49	0.034233	0.103859	CD4Treg
RPSA	-0.299815	3.48e-66	1.21e-64	0.88172	0.900307	CD4Treg
STARD3NL	-0.300146	1.16e-38	2.48e-37	0.0456441	0.105638	CD4Treg
RPS15A	-0.302175	5.79e-112	3.77e-110	0.976081	0.984505	CD4Treg
AKNA	-0.302311	2.11e-29	3.56e-28	0.234365	0.308727	CD4Treg
ZYX	-0.302851	1.97e-40	4.42e-39	0.131666	0.214978	CD4Treg
ARHGEF3	-0.303629	4.98e-49	1.31e-47	0.101821	0.189787	CD4Treg
ZBTB7A	-0.304696	8.5e-39	1.83e-37	0.0862409	0.158456	CD4Treg
ANXA2R	-0.306334	1.01e-44	2.47e-43	0.0781216	0.156337	CD4Treg
MT-CO2	-0.30745	2.83e-106	1.68e-104	0.970375	0.97783	CD4Treg
BIN1	-0.308852	6.06e-41	1.38e-39	0.224709	0.319178	CD4Treg
RPL5	-0.309767	5.6e-55	1.6e-53	0.900592	0.902938	CD4Treg
GPSM3	-0.310778	2.32e-40	5.2e-39	0.437569	0.531915	CD4Treg
YWHAZ	-0.312735	6.41e-46	1.6e-44	0.504718	0.592238	CD4Treg
SLF1	-0.313177	8.34e-35	1.64e-33	0.0473996	0.104127	CD4Treg
IDH2	-0.313637	1.43e-28	2.36e-27	0.201009	0.275179	CD4Treg
RPL32	-0.315611	7.56e-55	2.15e-53	0.981128	0.980534	CD4Treg
CYTH4	-0.316189	1.14e-46	2.88e-45	0.0836076	0.165619	CD4Treg
TOB1	-0.316654	4.65e-11	3.5e-10	0.199473	0.237879	CD4Treg
RPS8	-0.316953	2.45e-33	4.65e-32	0.958086	0.955221	CD4Treg
GLIPR2	-0.317388	4.74e-36	9.6e-35	0.134738	0.212055	CD4Treg
RPL35A	-0.317765	1.19e-82	5.35e-81	0.937459	0.949837	CD4Treg
RBMS1	-0.318013	5.55e-53	1.54e-51	0.0904104	0.18109	CD4Treg
RIN3	-0.318463	4.91e-47	1.25e-45	0.0498135	0.120816	CD4Treg
ABHD17A	-0.318905	1.37e-19	1.65e-18	0.20474	0.257029	CD4Treg
HMGN3	-0.320005	4.34e-37	9.02e-36	0.218126	0.306071	CD4Treg
CDC42SE1	-0.321172	4.65e-39	1.01e-37	0.25214	0.345539	CD4Treg
HSP90B1	-0.321809	4.01e-50	1.07e-48	0.338381	0.448619	CD4Treg
FAM3C	-0.323297	8.22e-10	5.58e-09	0.0862409	0.114481	CD4Treg
SYTL1	-0.323792	5.91e-49	1.55e-47	0.136274	0.231984	CD4Treg
CD47	-0.327167	9.98e-37	2.06e-35	0.268159	0.353749	CD4Treg
GPR171	-0.327182	3.37e-31	5.98e-30	0.142418	0.217756	CD4Treg
PDCD4	-0.327282	4.32e-40	9.64e-39	0.238095	0.332286	CD4Treg
RAB29	-0.328187	1.05e-54	2.99e-53	0.0829493	0.173196	CD4Treg
ABI3	-0.330348	7.01e-39	1.51e-37	0.121132	0.201213	CD4Treg
CYTH1	-0.333836	1.91e-51	5.18e-50	0.168093	0.270842	CD4Treg
CDKN2D	-0.336428	5.1e-62	1.66e-60	0.0732938	0.16864	CD4Treg
SEPTIN7	-0.336939	1.46e-52	4.04e-51	0.554531	0.638966	CD4Treg
RPL29	-0.336981	6.38e-80	2.7e-78	0.942287	0.943064	CD4Treg
ITGAL	-0.337174	1.32e-39	2.91e-38	0.161729	0.245846	CD4Treg
AL627171.2	-0.340815	1.72e-26	2.68e-25	0.105332	0.16596	CD4Treg
GNPTAB	-0.343056	3.55e-40	7.93e-39	0.108624	0.187083	CD4Treg
RPL37	-0.344474	8.21e-82	3.6e-80	0.923415	0.925839	CD4Treg
RPS7	-0.344668	7.6e-140	6.31e-138	0.943164	0.95583	CD4Treg
MYH9	-0.345448	4.89e-39	1.06e-37	0.353083	0.442869	CD4Treg
MT-ND5	-0.34742	3.31e-62	1.09e-60	0.597981	0.684914	CD4Treg
PRKCB	-0.348971	9.8e-56	2.84e-54	0.093702	0.187326	CD4Treg
RPS5	-0.349982	6.05e-74	2.35e-72	0.890718	0.910734	CD4Treg
C16orf54	-0.352937	2.42e-68	8.71e-67	0.0438885	0.135019	CD4Treg
DHRS7	-0.358588	1.38e-45	3.43e-44	0.245776	0.34359	CD4Treg
ADD3	-0.360635	1.11e-59	3.47e-58	0.180601	0.295668	CD4Treg
DTHD1	-0.360764	1.76e-57	5.26e-56	0.0289664	0.102641	CD4Treg
RPS28	-0.361603	1.24e-92	6.41e-91	0.950625	0.955099	CD4Treg
PTGER4	-0.364019	3.62e-38	7.69e-37	0.101382	0.176314	CD4Treg
MATR3-1	-0.365373	4.49e-68	1.61e-66	0.0392802	0.127101	CD4Treg
TXK	-0.365997	4.08e-58	1.23e-56	0.0583717	0.144131	CD4Treg
PXN	-0.370389	6.53e-75	2.57e-73	0.0504718	0.149345	CD4Treg
ALDOA	-0.37053	1.27e-43	3.06e-42	0.122449	0.205136	CD4Treg
TAGAP	-0.372773	1.02e-43	2.46e-42	0.231951	0.332529	CD4Treg
STK38	-0.373085	1.98e-64	6.77e-63	0.0675883	0.162671	CD4Treg
SORL1	-0.37607	1.3e-69	4.76e-68	0.0972131	0.207937	CD4Treg
PTPN6	-0.376139	1.83e-43	4.39e-42	0.180601	0.273522	CD4Treg
ZAP70	-0.377846	1.17e-48	3.04e-47	0.213079	0.31433	CD4Treg
TFDP2	-0.380685	2.51e-74	9.81e-73	0.0412552	0.135653	CD4Treg
P2RY8	-0.382076	8.26e-73	3.12e-71	0.0436691	0.137431	CD4Treg
SH3BGRL3	-0.385178	2e-89	1e-87	0.861532	0.893096	CD4Treg
GLUL	-0.385319	1.83e-39	4.02e-38	0.120255	0.200555	CD4Treg
KLF3	-0.390201	7.49e-79	3.13e-77	0.0651745	0.174609	CD4Treg
CNN2	-0.391238	2.27e-55	6.55e-54	0.222076	0.333626	CD4Treg
RGS2	-0.392516	0.0016694	0.00506824	0.259601	0.267895	CD4Treg
LINC00623	-0.393713	1.3e-67	4.61e-66	0.097652	0.204795	CD4Treg
ABLIM1	-0.39744	2.06e-66	7.18e-65	0.0473996	0.135774	CD4Treg
SERPINB6	-0.397911	2.69e-83	1.22e-81	0.030722	0.128393	CD4Treg
PDIA3	-0.400925	2.36e-62	7.78e-61	0.357911	0.474784	CD4Treg
MACF1	-0.402374	4.49e-58	1.35e-56	0.172701	0.281221	CD4Treg
RPL7A	-0.403048	1.05e-140	8.75e-139	0.935264	0.935706	CD4Treg
PRKCQ-AS1	-0.404762	2.2e-53	6.14e-52	0.120035	0.216757	CD4Treg
PTGER2	-0.407149	1.34e-78	5.62e-77	0.0449857	0.145983	CD4Treg
LIME1	-0.407186	2.75e-82	1.22e-80	0.300197	0.451299	CD4Treg
RPS13	-0.407436	1.13e-72	4.27e-71	0.928242	0.941358	CD4Treg
KLRB1	-0.408191	7.63e-47	1.94e-45	0.233268	0.339156	CD4Treg
MYADM	-0.408629	2.98e-45	7.37e-44	0.0761466	0.153218	CD4Treg
RASA3	-0.409335	8.38e-80	3.54e-78	0.0625411	0.171052	CD4Treg
RPLP0	-0.409415	4.16e-59	1.29e-57	0.849682	0.85945	CD4Treg
CALM1	-0.410994	5.05e-92	2.6e-90	0.754005	0.799859	CD4Treg
TLE5	-0.412265	1.04e-75	4.13e-74	0.379855	0.509745	CD4Treg
RPS3	-0.412351	2e-208	2.96e-206	0.976081	0.982118	CD4Treg
MAPK1	-0.415362	6.79e-64	2.3e-62	0.0700022	0.163938	CD4Treg
RPL14	-0.416376	3.77e-150	3.46e-148	0.936362	0.947279	CD4Treg
CD52	-0.417267	1.46e-84	6.73e-83	0.753347	0.80936	CD4Treg
EEF1A1	-0.420184	1.08e-39	2.39e-38	0.985517	0.984286	CD4Treg
MCTP2	-0.421709	1.16e-99	6.43e-98	0.00570551	0.101301	CD4Treg
PLAAT3	-0.426102	1.11e-73	4.27e-72	0.0625411	0.165887	CD4Treg
PPP2R5C	-0.426814	3.41e-50	9.12e-49	0.399166	0.492618	CD4Treg
HAVCR2	-0.426853	1.64e-05	7.07e-05	0.142857	0.160089	CD4Treg
EMP3	-0.427469	3.79e-89	1.89e-87	0.475532	0.617429	CD4Treg
TBX21	-0.428187	8.11e-84	3.72e-82	0.0296248	0.126931	CD4Treg
RPS14	-0.428506	7.62e-179	8.69e-177	0.971472	0.978585	CD4Treg
CEP78	-0.429883	9.44e-76	3.77e-74	0.0351108	0.127369	CD4Treg
STK17A	-0.435075	9.06e-56	2.63e-54	0.315997	0.430298	CD4Treg
S1PR1	-0.435197	3.76e-91	1.91e-89	0.0302831	0.133606	CD4Treg
SYTL2	-0.435686	2.1e-91	1.07e-89	0.0120693	0.105735	CD4Treg
MSN	-0.435748	1.57e-58	4.81e-57	0.368664	0.473371	CD4Treg
TTC38	-0.436339	3.61e-80	1.54e-78	0.0272109	0.120012	CD4Treg
ITGA4	-0.438791	4.12e-70	1.52e-68	0.210007	0.337938	CD4Treg
RNF125	-0.441078	6.17e-88	3.01e-86	0.0640772	0.180042	CD4Treg
F2R	-0.445161	1.49e-91	7.64e-90	0.0219443	0.122545	CD4Treg
PAXX	-0.447201	1.56e-70	5.79e-69	0.30327	0.432515	CD4Treg
MYL12A	-0.447204	4.71e-152	4.4e-150	0.803818	0.878259	CD4Treg
RASSF1	-0.447674	8.53e-86	4.05e-84	0.0761466	0.194587	CD4Treg
CDC25B	-0.448759	1.99e-85	9.32e-84	0.0660522	0.18109	CD4Treg
CD48	-0.450023	1.52e-94	8.1e-93	0.473996	0.607319	CD4Treg
SLAMF7	-0.45262	1.07e-107	6.52e-106	0.00680272	0.110486	CD4Treg
RASGRP2	-0.453522	7.93e-103	4.55e-101	0.0631995	0.194172	CD4Treg
RPS27A	-0.454687	5.8e-235	1.03e-232	0.97235	0.982361	CD4Treg
RPS23	-0.455042	1.2e-141	1.03e-139	0.958964	0.959826	CD4Treg
TGFBR3	-0.455314	7.96e-102	4.48e-100	0.0122888	0.114359	CD4Treg
HIST1H1D	-0.455704	1.69e-67	5.98e-66	0.0873382	0.191249	CD4Treg
TGFBR2	-0.456947	5.42e-85	2.53e-83	0.0636384	0.175851	CD4Treg
AC004687.1	-0.459078	7.96e-70	2.93e-68	0.0912881	0.196925	CD4Treg
FGR	-0.459666	6.48e-102	3.66e-100	0.00789993	0.107002	CD4Treg
PIP4K2A	-0.459729	9.61e-67	3.36e-65	0.12618	0.23593	CD4Treg
SUN2	-0.460956	1.6e-78	6.68e-77	0.145271	0.270964	CD4Treg
TPST2	-0.463027	1.58e-69	5.79e-68	0.0904104	0.195415	CD4Treg
RAP1B	-0.46531	4.1e-78	1.7e-76	0.442835	0.556132	CD4Treg
TRAT1	-0.470132	1.41e-58	4.33e-57	0.117841	0.219339	CD4Treg
UTRN	-0.471119	2.57e-82	1.14e-80	0.127277	0.255469	CD4Treg
DSTN	-0.471945	8.42e-81	3.6e-79	0.159535	0.291137	CD4Treg
PIK3R1	-0.475801	2.09e-58	6.39e-57	0.217468	0.330848	CD4Treg
TGFB1	-0.4866	1.98e-75	7.83e-74	0.157999	0.281367	CD4Treg
TUBA1B	-0.486978	2.99e-28	4.9e-27	0.412113	0.492228	CD4Treg
SPN	-0.489302	1.42e-63	4.79e-62	0.192451	0.302977	CD4Treg
RBL2	-0.490886	2.94e-87	1.42e-85	0.14154	0.276348	CD4Treg
C5orf56	-0.49276	2.4e-82	1.07e-80	0.116743	0.242679	CD4Treg
PTGDR	-0.493814	9.13e-115	6.08e-113	0.00087777	0.105077	CD4Treg
ARL4C	-0.495432	2.74e-57	8.12e-56	0.308536	0.414413	CD4Treg
TSEN54	-0.50048	8.03e-91	4.08e-89	0.0585912	0.174219	CD4Treg
CD300A	-0.509735	3.28e-118	2.25e-116	0.0100944	0.124811	CD4Treg
SCML4	-0.510383	1.76e-105	1.03e-103	0.0445469	0.168786	CD4Treg
RUNX3	-0.513128	8.67e-74	3.35e-72	0.201448	0.327998	CD4Treg
PRSS23	-0.516953	4.33e-109	2.67e-107	0.00592495	0.109804	CD4Treg
AC245297.3	-0.516989	3.33e-85	1.56e-83	0.108405	0.23269	CD4Treg
SH3BP5	-0.519335	1.53e-111	9.79e-110	0.061005	0.195902	CD4Treg
PCBP2	-0.519669	1.91e-78	7.95e-77	0.422427	0.5392	CD4Treg
XBP1	-0.521313	7.35e-96	3.95e-94	0.147246	0.291551	CD4Treg
NOSIP	-0.522338	2.05e-54	5.81e-53	0.206496	0.307655	CD4Treg
ARRB2	-0.524174	1.87e-102	1.07e-100	0.11016	0.251986	CD4Treg
CD55	-0.528335	2.12e-80	9.07e-79	0.0761466	0.18852	CD4Treg
LCP1	-0.530839	3.22e-95	1.73e-93	0.429449	0.562686	CD4Treg
ITM2C	-0.53561	5.44e-37	1.13e-35	0.0754883	0.140184	CD4Treg
TCF7	-0.535909	3.77e-73	1.43e-71	0.115207	0.229888	CD4Treg
KLRC4	-0.546826	4.92e-111	3.12e-109	0.00373052	0.10727	CD4Treg
THEMIS	-0.54773	1.18e-108	7.26e-107	0.0359886	0.157409	CD4Treg
LINC01138	-0.549914	1.43e-141	1.22e-139	0.0175554	0.156751	CD4Treg
C1orf21	-0.553732	4.3e-141	3.61e-139	0.0030722	0.131024	CD4Treg
EOMES	-0.560201	1.43e-111	9.22e-110	0.00746105	0.114627	CD4Treg
ATM	-0.56434	1.33e-96	7.17e-95	0.189818	0.335282	CD4Treg
MYO1F	-0.564727	4.63e-86	2.21e-84	0.170287	0.303123	CD4Treg
BIN2	-0.565622	2.41e-106	1.43e-104	0.266184	0.423111	CD4Treg
MT-ND6	-0.567706	3.49e-76	1.41e-74	0.106869	0.223262	CD4Treg
TXNIP	-0.568571	3.74e-160	3.73e-158	0.796796	0.856624	CD4Treg
PTPN4	-0.57029	1.63e-118	1.12e-116	0.0838271	0.232593	CD4Treg
LINC00861	-0.57105	2.29e-112	1.5e-110	0.127496	0.283462	CD4Treg
RPL30	-0.576032	1.01e-207	1.49e-205	0.961817	0.965697	CD4Treg
STOM	-0.576512	1.26e-107	7.64e-106	0.0814132	0.22085	CD4Treg
ZFP36L2	-0.586911	1.12e-134	8.91e-133	0.505815	0.678994	CD4Treg
CD63	-0.587061	5.91e-70	2.18e-68	0.381391	0.489743	CD4Treg
ITGB2	-0.587203	1.79e-67	6.32e-66	0.43713	0.528334	CD4Treg
PRMT2	-0.591242	1.12e-105	6.54e-104	0.221637	0.374921	CD4Treg
NUCB2	-0.591323	8.08e-128	6.1e-126	0.0792188	0.233933	CD4Treg
C1orf162	-0.594554	1.59e-111	1.01e-109	0.0452052	0.174049	CD4Treg
ANKRD28	-0.596744	4.08e-64	1.39e-62	0.0691244	0.163134	CD4Treg
AOAH	-0.597702	3.6e-123	2.6e-121	0.00833882	0.125469	CD4Treg
PARP8	-0.598337	8.95e-126	6.63e-124	0.0978714	0.258466	CD4Treg
ID2	-0.599517	2.15e-69	7.84e-68	0.419794	0.538566	CD4Treg
GIMAP1	-0.602314	1.23e-133	9.7e-132	0.131666	0.30668	CD4Treg
FCRL6	-0.603287	1.86e-141	1.57e-139	0.00197498	0.128831	CD4Treg
CX3CR1	-0.612172	1.97e-115	1.31e-113	0.0122888	0.125225	CD4Treg
GPR65	-0.612291	8.66e-129	6.59e-127	0.0836076	0.243337	CD4Treg
RPS21	-0.614629	1.33e-232	2.29e-230	0.860434	0.891853	CD4Treg
S1PR5	-0.61671	1.44e-148	1.3e-146	0.000658328	0.132218	CD4Treg
EEF1B2	-0.617169	2.77e-139	2.29e-137	0.724161	0.783682	CD4Treg
APMAP	-0.621085	1.64e-108	1.01e-106	0.118718	0.26502	CD4Treg
SLC9A3R1	-0.623038	1.35e-109	8.37e-108	0.158438	0.312235	CD4Treg
HIST1H4C	-0.629063	9.65e-77	3.9e-75	0.22844	0.356356	CD4Treg
MYBL1	-0.631852	9.14e-148	8.18e-146	0.00746105	0.143766	CD4Treg
TC2N	-0.638369	1.09e-132	8.6e-131	0.0588106	0.208961	CD4Treg
RPS12	-0.638537	3.77e-279	8.6e-277	0.974106	0.983677	CD4Treg
FCER1G	-0.645793	2.81e-29	4.74e-28	0.0928242	0.149905	CD4Treg
CHST12	-0.647356	1.11e-105	6.51e-104	0.138468	0.289188	CD4Treg
GIMAP5	-0.663534	1.2e-144	1.06e-142	0.136932	0.321883	CD4Treg
RIPOR2	-0.666323	4.36e-138	3.58e-136	0.198157	0.379063	CD4Treg
ITGB7	-0.670374	2.25e-146	2e-144	0.07088	0.236661	CD4Treg
IFITM2	-0.673201	3.26e-162	3.32e-160	0.61027	0.737368	CD4Treg
PLAAT4	-0.69266	8.97e-202	1.23e-199	0.401361	0.632705	CD4Treg
CCND3	-0.703295	2.55e-164	2.62e-162	0.261576	0.465307	CD4Treg
CD99	-0.706371	3.28e-182	3.87e-180	0.436032	0.619914	CD4Treg
TRG-AS1	-0.706907	8.8e-111	5.54e-109	0.102041	0.244457	CD4Treg
MBP	-0.722696	1.63e-144	1.43e-142	0.164143	0.34454	CD4Treg
AHNAK	-0.724039	1.45e-118	9.99e-117	0.214176	0.378575	CD4Treg
MGAT4A	-0.725037	1.01e-193	1.32e-191	0.0528857	0.249842	CD4Treg
APOBEC3G	-0.726907	1.96e-107	1.18e-105	0.239192	0.392681	CD4Treg
C12orf75	-0.728129	6.71e-144	5.83e-142	0.137591	0.314696	CD4Treg
STMN1	-0.749354	6.5e-35	1.28e-33	0.121132	0.191834	CD4Treg
FLNA	-0.749836	1.4e-127	1.05e-125	0.216151	0.381109	CD4Treg
FKBP11	-0.751924	2.75e-168	2.9e-166	0.0875576	0.275471	CD4Treg
HIST1H1E	-0.754108	6.42e-124	4.73e-122	0.0680272	0.216976	CD4Treg
SYNE1	-0.76128	1.27e-141	1.09e-139	0.100285	0.267188	CD4Treg
ALOX5AP	-0.788372	1.45e-137	1.19e-135	0.279131	0.474029	CD4Treg
ADGRG1	-0.811845	3.2e-176	3.59e-174	0.0136054	0.177045	CD4Treg
GIMAP4	-0.821372	6.12e-229	1.02e-226	0.241167	0.496614	CD4Treg
ADGRE5	-0.839369	3.01e-183	3.67e-181	0.16129	0.369683	CD4Treg
LITAF	-0.839437	1.99e-191	2.58e-189	0.247751	0.460435	CD4Treg
CD69	-0.841082	3.41e-42	7.87e-41	0.48014	0.574161	CD4Treg
GSTP1	-0.865393	8.3e-210	1.24e-207	0.233487	0.463407	CD4Treg
HCST	-0.877914	0	2.99e-306	0.58262	0.764898	CD4Treg
MATK	-0.882374	6.23e-225	1.01e-222	0.00702216	0.200166	CD4Treg
SAMD3	-0.890679	1.07e-220	1.68e-218	0.0399386	0.246528	CD4Treg
AREG	-0.904996	3.22e-18	3.67e-17	0.0996269	0.142791	CD4Treg
GIMAP7	-0.914497	0	4.6e-306	0.272548	0.57516	CD4Treg
LYAR	-0.920576	2.25e-190	2.89e-188	0.0757077	0.273059	CD4Treg
CCL3L1	-0.959879	6.44e-16	6.59e-15	0.120693	0.16194	CD4Treg
KLRF1	-0.986973	2.69e-157	2.67e-155	0.00219443	0.141695	CD4Treg
GZMM	-0.987734	4.89e-241	9.15e-239	0.212859	0.454052	CD4Treg
KLRG1	-1.01669	3.88e-213	5.93e-211	0.0239192	0.217878	CD4Treg
ZEB2	-1.01768	9.02e-207	1.3e-204	0.0412552	0.24034	CD4Treg
KLRC1	-1.03453	1.87e-102	1.07e-100	0.00526662	0.102568	CD4Treg
CST7	-1.03555	3.31e-183	4.02e-181	0.401141	0.555036	CD4Treg
PLEK	-1.04123	1.44e-220	2.24e-218	0.0329164	0.238123	CD4Treg
CLEC2B	-1.04394	4.74e-237	8.56e-235	0.231293	0.482118	CD4Treg
CMC1	-1.0502	2.02e-123	1.47e-121	0.135396	0.286289	CD4Treg
KLF2	-1.10473	2.36e-185	2.97e-183	0.118938	0.327072	CD4Treg
XCL2	-1.10981	4.56e-149	4.15e-147	0.00636384	0.143059	CD4Treg
TRDC	-1.13267	1.63e-135	1.32e-133	0.0140443	0.145203	CD4Treg
SPON2	-1.18003	2.05e-142	1.76e-140	0.0563968	0.210228	CD4Treg
TRGC2	-1.18577	2.13e-206	3.05e-204	0.0144832	0.198704	CD4Treg
LINC01871	-1.20984	3.17e-244	6.1e-242	0.0491551	0.277835	CD4Treg
FCGR3A	-1.22664	2.39e-180	2.77e-178	0.024797	0.195269	CD4Treg
TYROBP	-1.23715	1.88e-99	1.04e-97	0.111257	0.236783	CD4Treg
LINC02446	-1.23771	7.71e-180	8.84e-178	0.00811938	0.169079	CD4Treg
PLAC8	-1.24831	2.68e-306	6.96e-304	0.0331358	0.29294	CD4Treg
PTPRCAP	-1.2858	8.04e-195	1.06e-192	0.0419135	0.23615	CD4Treg
MT-ND4L	-1.29887	1.29e-232	2.23e-230	0.245337	0.474005	CD4Treg
CLIC3	-1.3139	1.17e-231	1.98e-229	0.0160193	0.218292	CD4Treg
MT-ATP8	-1.46857	5.84e-212	8.78e-210	0.0719772	0.284218	CD4Treg
HOPX	-1.52655	0	0	0.0452052	0.341641	CD4Treg
CD8B	-1.65846	0	0	0.0175554	0.285168	CD4Treg
IFITM1	-1.70849	0	0	0.209129	0.512742	CD4Treg
CCL3	-1.74807	4.87e-78	2.01e-76	0.145271	0.259124	CD4Treg
IFNG	-1.81449	5.96e-182	6.99e-180	0.0502524	0.233445	CD4Treg
KLRK1	-1.93294	0	0	0.0166776	0.416508	CD4Treg
CD8A	-1.96305	0	0	0.0250165	0.36425	CD4Treg
GZMK	-1.97511	6.7e-274	1.48e-271	0.0443274	0.288067	CD4Treg
ANXA1	-2.01062	0	0	0.140004	0.577645	CD4Treg
PRF1	-2.03301	0	0	0.163485	0.478634	CD4Treg
FGFBP2	-2.06699	4.7e-277	1.06e-274	0.00263331	0.229036	CD4Treg
GNLY	-2.23592	0	0	0.12618	0.426863	CD4Treg
CCL4L2	-2.27921	4.61e-76	1.85e-74	0.176871	0.293013	CD4Treg
KLRD1	-2.42276	0	0	0.0179943	0.394947	CD4Treg
CTSW	-2.45329	0	0	0.0379636	0.526824	CD4Treg
CCL4	-2.46549	0	0	0.211104	0.539419	CD4Treg
GZMB	-2.49004	0	0	0.0954575	0.514472	CD4Treg
GZMH	-2.65464	0	0	0.0344525	0.445939	CD4Treg
GZMA	-2.98547	0	0	0.0904104	0.633752	CD4Treg
CCL5	-3.71263	0	0	0.130788	0.712713	CD4Treg
NKG7	-4.11321	0	0	0.0838271	0.644131	CD4Treg
DNAJB1	2.42918	0	0	0.949841	0.520567	CD4Tstr
HSPA1A	2.40546	0	0	0.947521	0.436115	CD4Tstr
FOSB	2.386	0	0	0.718469	0.210419	CD4Tstr
EGR1	2.38536	0	0	0.57089	0.0938226	CD4Tstr
JUND	2.34815	0	0	0.737315	0.358519	CD4Tstr
CD69	2.34526	0	0	0.826326	0.543365	CD4Tstr
FOS	2.32212	0	0	0.8588	0.390093	CD4Tstr
HSPH1	2.28216	0	0	0.681647	0.230227	CD4Tstr
HSP90AA1	2.27157	0	0	0.982894	0.870499	CD4Tstr
HSPA1B	2.21537	0	0	0.896202	0.331143	CD4Tstr
DNAJA1	2.21197	0	0	0.788344	0.415856	CD4Tstr
NR4A1	2.19337	0	0	0.546825	0.094131	CD4Tstr
HSPA6	2.16316	0	0	0.250507	0.0620819	CD4Tstr
DUSP2	2.15477	0	0	0.673239	0.323433	CD4Tstr
TNF	2.14074	0	0	0.363584	0.0804906	CD4Tstr
NFKBIA	2.10877	0	0	0.784865	0.507876	CD4Tstr
JUN	2.0655	0	0	0.964917	0.606728	CD4Tstr
DUSP1	2.05889	0	0	0.813859	0.474569	CD4Tstr
ATF3	1.97575	0	0	0.359814	0.0683209	CD4Tstr
ZFP36	1.95224	0	0	0.785735	0.480097	CD4Tstr
GADD45B	1.94107	0	0	0.633807	0.290981	CD4Tstr
HSP90AB1	1.93038	0	0	0.887504	0.728235	CD4Tstr
PPP1R15A	1.8888	0	0	0.732676	0.32934	CD4Tstr
CCL4L2	1.84364	0	0	0.562482	0.25841	CD4Tstr
CCL20	1.83245	5.74e-145	8.11e-143	0.155987	0.0512644	CD4Tstr
RGCC	1.81576	0	0	0.417512	0.170707	CD4Tstr
CCL3L1	1.78848	0	0	0.406495	0.137472	CD4Tstr
JUNB	1.78064	0	0	0.890693	0.653722	CD4Tstr
TNFAIP3	1.78053	0	0	0.627138	0.334061	CD4Tstr
HSPD1	1.74323	0	0	0.589156	0.334986	CD4Tstr
APOE	1.73253	0	0	0.438968	0.119111	CD4Tstr
HSPE1	1.71807	0	0	0.782546	0.502538	CD4Tstr
IER2	1.70156	0	0	0.749783	0.487403	CD4Tstr
UBE2S	1.69885	0	0	0.449696	0.14001	CD4Tstr
BTG2	1.67913	0	0	0.627718	0.319353	CD4Tstr
ANXA1	1.67468	6.57e-160	1.03e-157	0.631487	0.525929	CD4Tstr
TNFSF9	1.67417	0	0	0.216295	0.0305784	CD4Tstr
UBB	1.66346	0	0	0.935634	0.838805	CD4Tstr
AC020916.1	1.66074	0	0	0.563062	0.217678	CD4Tstr
HSPA8	1.52115	0	0	0.914468	0.811477	CD4Tstr
LMNA	1.51664	0	0	0.259496	0.0653556	CD4Tstr
KLF2	1.51402	4.97e-134	6.33e-132	0.438968	0.295417	CD4Tstr
IFNG	1.47766	1.38e-107	1.24e-105	0.345607	0.204465	CD4Tstr
CD83	1.45814	0	0	0.247028	0.0459031	CD4Tstr
SAT1	1.44044	0	0	0.785445	0.547682	CD4Tstr
DNAJB4	1.42737	0	0	0.318063	0.0726384	CD4Tstr
NR4A2	1.39105	0	0	0.399536	0.151824	CD4Tstr
KDM6B	1.37069	0	0	0.322412	0.0816767	CD4Tstr
IER3	1.36258	0	0	0.313134	0.0748209	CD4Tstr
C1QA	1.33307	0	0	0.306176	0.0740143	CD4Tstr
C1QB	1.30151	0	0	0.318643	0.0788063	CD4Tstr
CCL4	1.29802	6.36e-154	9.64e-152	0.66599	0.493571	CD4Tstr
NEU1	1.28124	0	0	0.318353	0.101746	CD4Tstr
SOCS1	1.24073	4.01e-252	1.11e-249	0.415773	0.197134	CD4Tstr
HNRNPH1	1.23796	9.01e-225	2.13e-222	0.583937	0.392513	CD4Tstr
IER5	1.21341	7.87e-258	2.21e-255	0.273413	0.0954121	CD4Tstr
EIF4A3	1.21218	2.88e-190	5.49e-188	0.337779	0.162808	CD4Tstr
SRSF7	1.20972	2.75e-307	8.77e-305	0.759351	0.600584	CD4Tstr
SPP1	1.20802	0	0	0.282981	0.0818902	CD4Tstr
CITED2	1.1814	3.1e-143	4.3e-141	0.393157	0.236893	CD4Tstr
DDIT3	1.17891	0	0	0.320383	0.109503	CD4Tstr
ZFAND2A	1.17424	1.43e-190	2.74e-188	0.272833	0.113702	CD4Tstr
KLF6	1.16255	0	0	0.777617	0.609551	CD4Tstr
AC058791.1	1.15286	1.24e-207	2.58e-205	0.365613	0.175642	CD4Tstr
DNAJA4	1.14538	0	0	0.202667	0.043009	CD4Tstr
TOB1	1.12852	1.05e-121	1.14e-119	0.364453	0.223371	CD4Tstr
LINC-PINT	1.12697	4.76e-241	1.24e-238	0.516092	0.298857	CD4Tstr
TSPYL2	1.11586	2.39e-224	5.58e-222	0.401276	0.195806	CD4Tstr
MYADM	1.11092	3.19e-227	7.8e-225	0.315744	0.131589	CD4Tstr
TSC22D3	1.09684	6.02e-298	1.84e-295	0.853871	0.779404	CD4Tstr
UBC	1.09483	0	0	0.941722	0.911918	CD4Tstr
FTL	1.09176	0	0	0.966367	0.954832	CD4Tstr
ZNF331	1.0861	4.17e-170	6.92e-168	0.268774	0.115742	CD4Tstr
INTS6	1.08597	1.43e-138	1.9e-136	0.360394	0.205437	CD4Tstr
MRPL18	1.0799	7.64e-140	1.04e-137	0.33343	0.184656	CD4Tstr
GPR183	1.07985	2.97e-161	4.7e-159	0.365613	0.195758	CD4Tstr
SERTAD1	1.07916	6.03e-261	1.71e-258	0.370542	0.156426	CD4Tstr
APOC1	1.07052	8.74e-251	2.39e-248	0.242099	0.0761494	CD4Tstr
H3F3B	1.06147	0	0	0.951	0.926175	CD4Tstr
DDIT4	1.05763	3.4e-180	6.03e-178	0.640186	0.471058	CD4Tstr
FTH1	1.05707	1.69e-304	5.31e-302	0.962308	0.956801	CD4Tstr
CHORDC1	1.05478	2.47e-142	3.39e-140	0.33343	0.183185	CD4Tstr
NABP1	1.05221	8.37e-245	2.23e-242	0.336619	0.13918	CD4Tstr
CEBPD	1.052	1.23e-132	1.55e-130	0.211366	0.0889595	CD4Tstr
IER5L	1.04318	0	0	0.18817	0.0370546	CD4Tstr
TUBB4B	1.03571	5.81e-196	1.14e-193	0.410554	0.220264	CD4Tstr
RHOB	1.02521	8.41e-214	1.86e-211	0.307046	0.124448	CD4Tstr
TUBA1A	1.01855	7.27e-85	4.63e-83	0.444767	0.344499	CD4Tstr
ANKRD37	1.00759	3.34e-217	7.44e-215	0.169614	0.0454761	CD4Tstr
CXCR4	1.0041	0	0	0.876196	0.682948	CD4Tstr
CXCL8	0.998035	0	0	0.213395	0.0508611	CD4Tstr
[truncated: 7,236 more rows]
