# Supplementary material for: Single‐cell transcriptomic analysis of the senescent microenvironment in bone metastasis
Source: Cell Prolif. 2024 Sep 4;58(1):e13743. doi: 10.1111/cpr.13743 (PMC11693537; doi:10.1111/cpr.13743)
Supplement: Supplementary file 10 — Table S9. Cell communications between cell clusters by Cellchat. [file CPR-58-e13743-s004.xlsx]

## Sheet: cancercells-ECs
Table S9. Cell communications between cell clusters by Cellchat
source	target	ligand	receptor	prob	pval	pathway_name	annotation	evidence	source.target	dataset
AECs	AECs	ADM	CALCRL	0.199948	0.001	CALCR	Secreted Signaling	KEGG: hsa04080	AECs -> AECs (Primary)	PT
AECs	CapECs	ADM	CALCRL	0.181322	0.001	CALCR	Secreted Signaling	KEGG: hsa04080	AECs -> CapECs (Primary)	PT
AECs	VECs	ADM	CALCRL	0.179935	0.001	CALCR	Secreted Signaling	KEGG: hsa04080	AECs -> VECs (Primary)	PT
AECs	LECs	ADM	CALCRL	0.168526	0.001	CALCR	Secreted Signaling	KEGG: hsa04080	AECs -> LECs (Primary)	PT
AECs	TipCells	ADM	CALCRL	0.186219	0.001	CALCR	Secreted Signaling	KEGG: hsa04080	AECs -> TipCells (Primary)	PT
AECs	AECs	ADM	CALCRL	0.323364	0.001	CALCR	Secreted Signaling	KEGG: hsa04080	AECs -> AECs (BM)	BM
AECs	CapECs	ADM	CALCRL	0.336666	0.001	CALCR	Secreted Signaling	KEGG: hsa04080	AECs -> CapECs (BM)	BM
AECs	VECs	ADM	CALCRL	0.330964	0.001	CALCR	Secreted Signaling	KEGG: hsa04080	AECs -> VECs (BM)	BM
AECs	LECs	ADM	CALCRL	0.402014	0.001	CALCR	Secreted Signaling	KEGG: hsa04080	AECs -> LECs (BM)	BM
AECs	TipCells	ADM	CALCRL	0.311484	0.001	CALCR	Secreted Signaling	KEGG: hsa04080	AECs -> TipCells (BM)	BM
AECs	TipCells	AGRN	DAG1	0.11154	0.001	AGRN	ECM-Receptor	KEGG: hsa04512	AECs -> TipCells (Primary)	PT
AECs	CancerCells	AGRN	DAG1	0.141921	0.001	AGRN	ECM-Receptor	KEGG: hsa04512	AECs -> CancerCells (BM)	BM
AECs	AECs	AGRN	DAG1	0.16242	0.001	AGRN	ECM-Receptor	KEGG: hsa04512	AECs -> AECs (BM)	BM
AECs	CapECs	AGRN	DAG1	0.151184	0.001	AGRN	ECM-Receptor	KEGG: hsa04512	AECs -> CapECs (BM)	BM
AECs	VECs	AGRN	DAG1	0.141287	0.001	AGRN	ECM-Receptor	KEGG: hsa04512	AECs -> VECs (BM)	BM
AECs	TipCells	AGRN	DAG1	0.139019	0.01	AGRN	ECM-Receptor	KEGG: hsa04512	AECs -> TipCells (BM)	BM
AECs	AECs	ANGPT2	ITGA5_ITGB1	0.322907	0.001	ANGPT	Secreted Signaling	PMID: 20651738; PMID: 25635707	AECs -> AECs (BM)	BM
AECs	CapECs	ANGPT2	ITGA5_ITGB1	0.30938	0.001	ANGPT	Secreted Signaling	PMID: 20651738; PMID: 25635707	AECs -> CapECs (BM)	BM
AECs	VECs	ANGPT2	ITGA5_ITGB1	0.276497	0.001	ANGPT	Secreted Signaling	PMID: 20651738; PMID: 25635707	AECs -> VECs (BM)	BM
AECs	TipCells	ANGPT2	ITGA5_ITGB1	0.318893	0.001	ANGPT	Secreted Signaling	PMID: 20651738; PMID: 25635707	AECs -> TipCells (BM)	BM
AECs	AECs	ANGPT2	TEK	0.206679	0.001	ANGPT	Secreted Signaling	PMID: 20651738	AECs -> AECs (BM)	BM
AECs	CapECs	ANGPT2	TEK	0.22816	0.001	ANGPT	Secreted Signaling	PMID: 20651738	AECs -> CapECs (BM)	BM
AECs	VECs	ANGPT2	TEK	0.214864	0.001	ANGPT	Secreted Signaling	PMID: 20651738	AECs -> VECs (BM)	BM
AECs	LECs	ANGPT2	TEK	0.296495	0.001	ANGPT	Secreted Signaling	PMID: 20651738	AECs -> LECs (BM)	BM
AECs	TipCells	ANGPT2	TEK	0.184381	0.001	ANGPT	Secreted Signaling	PMID: 20651738	AECs -> TipCells (BM)	BM
AECs	AECs	ANGPTL2	ITGA5_ITGB1	0.140908	0.001	ANGPTL	Secreted Signaling	PMID: 24478758	AECs -> AECs (Primary)	PT
AECs	CapECs	ANGPTL2	ITGA5_ITGB1	0.139961	0.001	ANGPTL	Secreted Signaling	PMID: 24478758	AECs -> CapECs (Primary)	PT
AECs	VECs	ANGPTL2	ITGA5_ITGB1	0.133614	0.001	ANGPTL	Secreted Signaling	PMID: 24478758	AECs -> VECs (Primary)	PT
AECs	LECs	ANGPTL2	ITGA5_ITGB1	0.129314	0.001	ANGPTL	Secreted Signaling	PMID: 24478758	AECs -> LECs (Primary)	PT
AECs	TipCells	ANGPTL2	ITGA5_ITGB1	0.146854	0.001	ANGPTL	Secreted Signaling	PMID: 24478758	AECs -> TipCells (Primary)	PT
AECs	AECs	ANGPTL2	ITGA5_ITGB1	0.273396	0.001	ANGPTL	Secreted Signaling	PMID: 24478758	AECs -> AECs (BM)	BM
AECs	CapECs	ANGPTL2	ITGA5_ITGB1	0.257563	0.001	ANGPTL	Secreted Signaling	PMID: 24478758	AECs -> CapECs (BM)	BM
AECs	VECs	ANGPTL2	ITGA5_ITGB1	0.233016	0.001	ANGPTL	Secreted Signaling	PMID: 24478758	AECs -> VECs (BM)	BM
AECs	TipCells	ANGPTL2	ITGA5_ITGB1	0.264121	0.001	ANGPTL	Secreted Signaling	PMID: 24478758	AECs -> TipCells (BM)	BM
AECs	LECs	ANGPTL2	TLR4	0.094263	0.001	ANGPTL	Secreted Signaling	PMID: 24478758	AECs -> LECs (Primary)	PT
AECs	AECs	ANGPTL2	TLR4	0.141325	0.001	ANGPTL	Secreted Signaling	PMID: 24478758	AECs -> AECs (BM)	BM
AECs	CapECs	ANGPTL2	TLR4	0.153965	0.001	ANGPTL	Secreted Signaling	PMID: 24478758	AECs -> CapECs (BM)	BM
AECs	VECs	ANGPTL2	TLR4	0.156687	0.001	ANGPTL	Secreted Signaling	PMID: 24478758	AECs -> VECs (BM)	BM
AECs	LECs	ANGPTL2	TLR4	0.200039	0.001	ANGPTL	Secreted Signaling	PMID: 24478758	AECs -> LECs (BM)	BM
AECs	AECs	ANGPTL4	ITGA5_ITGB1	0.200943	0.001	ANGPTL	Secreted Signaling	PMID: 30049845	AECs -> AECs (Primary)	PT
AECs	CapECs	ANGPTL4	ITGA5_ITGB1	0.199034	0.001	ANGPTL	Secreted Signaling	PMID: 30049845	AECs -> CapECs (Primary)	PT
AECs	VECs	ANGPTL4	ITGA5_ITGB1	0.186498	0.001	ANGPTL	Secreted Signaling	PMID: 30049845	AECs -> VECs (Primary)	PT
AECs	LECs	ANGPTL4	ITGA5_ITGB1	0.178255	0.001	ANGPTL	Secreted Signaling	PMID: 30049845	AECs -> LECs (Primary)	PT
AECs	TipCells	ANGPTL4	ITGA5_ITGB1	0.213164	0.001	ANGPTL	Secreted Signaling	PMID: 30049845	AECs -> TipCells (Primary)	PT
AECs	AECs	ANGPTL4	ITGA5_ITGB1	0.19751	0.001	ANGPTL	Secreted Signaling	PMID: 30049845	AECs -> AECs (BM)	BM
AECs	CapECs	ANGPTL4	ITGA5_ITGB1	0.188968	0.001	ANGPTL	Secreted Signaling	PMID: 30049845	AECs -> CapECs (BM)	BM
AECs	VECs	ANGPTL4	ITGA5_ITGB1	0.175247	0.001	ANGPTL	Secreted Signaling	PMID: 30049845	AECs -> VECs (BM)	BM
AECs	TipCells	ANGPTL4	ITGA5_ITGB1	0.192534	0.001	ANGPTL	Secreted Signaling	PMID: 30049845	AECs -> TipCells (BM)	BM
AECs	AECs	ANGPTL4	ITGAV_ITGB3	0.127801	0.001	ANGPTL	Secreted Signaling	PMID: 30049845	AECs -> AECs (BM)	BM
AECs	AECs	ANGPTL4	CDH5	0.20349	0.001	ANGPTL	Secreted Signaling	PMID: 30049845	AECs -> AECs (Primary)	PT
AECs	CapECs	ANGPTL4	CDH5	0.208738	0.001	ANGPTL	Secreted Signaling	PMID: 30049845	AECs -> CapECs (Primary)	PT
AECs	VECs	ANGPTL4	CDH5	0.171032	0.001	ANGPTL	Secreted Signaling	PMID: 30049845	AECs -> VECs (Primary)	PT
AECs	LECs	ANGPTL4	CDH5	0.176344	0.001	ANGPTL	Secreted Signaling	PMID: 30049845	AECs -> LECs (Primary)	PT
AECs	TipCells	ANGPTL4	CDH5	0.193542	0.001	ANGPTL	Secreted Signaling	PMID: 30049845	AECs -> TipCells (Primary)	PT
AECs	AECs	ANGPTL4	CDH5	0.198823	0.001	ANGPTL	Secreted Signaling	PMID: 30049845	AECs -> AECs (BM)	BM
AECs	CapECs	ANGPTL4	CDH5	0.185126	0.001	ANGPTL	Secreted Signaling	PMID: 30049845	AECs -> CapECs (BM)	BM
AECs	VECs	ANGPTL4	CDH5	0.175725	0.001	ANGPTL	Secreted Signaling	PMID: 30049845	AECs -> VECs (BM)	BM
AECs	LECs	ANGPTL4	CDH5	0.167822	0.01	ANGPTL	Secreted Signaling	PMID: 30049845	AECs -> LECs (BM)	BM
AECs	TipCells	ANGPTL4	CDH5	0.184835	0.001	ANGPTL	Secreted Signaling	PMID: 30049845	AECs -> TipCells (BM)	BM
AECs	AECs	ANGPTL4	SDC3	0.0947656	0.001	ANGPTL	Secreted Signaling	PMID: 29017031	AECs -> AECs (Primary)	PT
AECs	AECs	ANGPTL4	SDC3	0.142375	0.001	ANGPTL	Secreted Signaling	PMID: 29017031	AECs -> AECs (BM)	BM
AECs	TipCells	ANGPTL4	SDC3	0.115359	0.001	ANGPTL	Secreted Signaling	PMID: 29017031	AECs -> TipCells (BM)	BM
AECs	CancerCells	APP	CD74	0.328201	0.001	APP	Cell-Cell Contact	PMID: 19849849	AECs -> CancerCells (Primary)	PT
AECs	AECs	APP	CD74	0.509999	0.001	APP	Cell-Cell Contact	PMID: 19849849	AECs -> AECs (Primary)	PT
AECs	CapECs	APP	CD74	0.553281	0.001	APP	Cell-Cell Contact	PMID: 19849849	AECs -> CapECs (Primary)	PT
AECs	VECs	APP	CD74	0.497409	0.001	APP	Cell-Cell Contact	PMID: 19849849	AECs -> VECs (Primary)	PT
AECs	LECs	APP	CD74	0.425346	0.001	APP	Cell-Cell Contact	PMID: 19849849	AECs -> LECs (Primary)	PT
AECs	TipCells	APP	CD74	0.424095	0.001	APP	Cell-Cell Contact	PMID: 19849849	AECs -> TipCells (Primary)	PT
AECs	CancerCells	APP	CD74	0.474535	0.001	APP	Cell-Cell Contact	PMID: 19849849	AECs -> CancerCells (BM)	BM
AECs	AECs	APP	CD74	0.403855	0.001	APP	Cell-Cell Contact	PMID: 19849849	AECs -> AECs (BM)	BM
AECs	CapECs	APP	CD74	0.419757	0.001	APP	Cell-Cell Contact	PMID: 19849849	AECs -> CapECs (BM)	BM
AECs	VECs	APP	CD74	0.505507	0.001	APP	Cell-Cell Contact	PMID: 19849849	AECs -> VECs (BM)	BM
AECs	LECs	APP	CD74	0.518937	0.001	APP	Cell-Cell Contact	PMID: 19849849	AECs -> LECs (BM)	BM
AECs	TipCells	APP	CD74	0.381716	0.001	APP	Cell-Cell Contact	PMID: 19849849	AECs -> TipCells (BM)	BM
AECs	AECs	BMP6	ACVR1_BMPR2	0.135705	0.001	BMP	Secreted Signaling	KEGG: hsa04350; PMID:26893264	AECs -> AECs (BM)	BM
AECs	AECs	CCL14	ACKR1	0.217101	0.001	CCL	Secreted Signaling	PMID: 26740381	AECs -> AECs (Primary)	PT
AECs	CapECs	CCL14	ACKR1	0.230213	0.001	CCL	Secreted Signaling	PMID: 26740381	AECs -> CapECs (Primary)	PT
AECs	VECs	CCL14	ACKR1	0.378346	0.001	CCL	Secreted Signaling	PMID: 26740381	AECs -> VECs (Primary)	PT
AECs	CapECs	CCL14	ACKR1	0.127605	0.001	CCL	Secreted Signaling	PMID: 26740381	AECs -> CapECs (BM)	BM
AECs	VECs	CCL14	ACKR1	0.156185	0.001	CCL	Secreted Signaling	PMID: 26740381	AECs -> VECs (BM)	BM
AECs	LECs	CCL14	ACKR2	0.167498	0.001	CCL	Secreted Signaling	PMID: 26740381	AECs -> LECs (Primary)	PT
AECs	AECs	CCL18	ACKR1	0.126789	0.001	CCL	Secreted Signaling	PMID: 26740381	AECs -> AECs (Primary)	PT
AECs	CapECs	CCL18	ACKR1	0.131202	0.001	CCL	Secreted Signaling	PMID: 26740381	AECs -> CapECs (Primary)	PT
AECs	VECs	CCL18	ACKR1	0.170568	0.001	CCL	Secreted Signaling	PMID: 26740381	AECs -> VECs (Primary)	PT
AECs	CapECs	CCL2	ACKR1	0.190506	0.001	CCL	Secreted Signaling	PMID: 26740381	AECs -> CapECs (BM)	BM
AECs	VECs	CCL2	ACKR1	0.261057	0.001	CCL	Secreted Signaling	PMID: 26740381	AECs -> VECs (BM)	BM
AECs	CancerCells	CD1D	CEACAM5	0.0795789	0.001	CEACAM	Cell-Cell Contact	PMID: 24104458	AECs -> CancerCells (BM)	BM
AECs	AECs	CD34	SELP	0.20315	0.001	CD34	Cell-Cell Contact	PMID: 18606703	AECs -> AECs (Primary)	PT
AECs	CapECs	CD34	SELP	0.10803	0.001	CD34	Cell-Cell Contact	PMID: 18606703	AECs -> CapECs (Primary)	PT
AECs	VECs	CD34	SELP	0.217147	0.001	CD34	Cell-Cell Contact	PMID: 18606703	AECs -> VECs (Primary)	PT
AECs	VECs	CD34	SELP	0.199157	0.001	CD34	Cell-Cell Contact	PMID: 18606703	AECs -> VECs (BM)	BM
AECs	AECs	CD46	JAG1	0.324014	0.001	CD46	Cell-Cell Contact	PMID: 23086448	AECs -> AECs (BM)	BM
AECs	CapECs	CD46	JAG1	0.244636	0.001	CD46	Cell-Cell Contact	PMID: 23086448	AECs -> CapECs (BM)	BM
AECs	VECs	CD46	JAG1	0.216427	0.001	CD46	Cell-Cell Contact	PMID: 23086448	AECs -> VECs (BM)	BM
AECs	TipCells	CD46	JAG1	0.246101	0.001	CD46	Cell-Cell Contact	PMID: 23086448	AECs -> TipCells (BM)	BM
AECs	CancerCells	CD99	CD99	0.249242	0.001	CD99	Cell-Cell Contact	KEGG: hsa04514	AECs -> CancerCells (Primary)	PT
AECs	AECs	CD99	CD99	0.494846	0.001	CD99	Cell-Cell Contact	KEGG: hsa04514	AECs -> AECs (Primary)	PT
AECs	CapECs	CD99	CD99	0.44398	0.001	CD99	Cell-Cell Contact	KEGG: hsa04514	AECs -> CapECs (Primary)	PT
AECs	VECs	CD99	CD99	0.419653	0.001	CD99	Cell-Cell Contact	KEGG: hsa04514	AECs -> VECs (Primary)	PT
AECs	LECs	CD99	CD99	0.492462	0.001	CD99	Cell-Cell Contact	KEGG: hsa04514	AECs -> LECs (Primary)	PT
AECs	TipCells	CD99	CD99	0.483461	0.001	CD99	Cell-Cell Contact	KEGG: hsa04514	AECs -> TipCells (Primary)	PT
AECs	CancerCells	CD99	CD99	0.348662	0.001	CD99	Cell-Cell Contact	KEGG: hsa04514	AECs -> CancerCells (BM)	BM
AECs	AECs	CD99	CD99	0.48536	0.001	CD99	Cell-Cell Contact	KEGG: hsa04514	AECs -> AECs (BM)	BM
AECs	CapECs	CD99	CD99	0.485226	0.001	CD99	Cell-Cell Contact	KEGG: hsa04514	AECs -> CapECs (BM)	BM
AECs	VECs	CD99	CD99	0.420764	0.001	CD99	Cell-Cell Contact	KEGG: hsa04514	AECs -> VECs (BM)	BM
AECs	TipCells	CD99	CD99	0.499686	0.001	CD99	Cell-Cell Contact	KEGG: hsa04514	AECs -> TipCells (BM)	BM
AECs	AECs	CD99	CD99L2	0.135185	0.001	CD99	Cell-Cell Contact	KEGG: hsa04514	AECs -> AECs (Primary)	PT
AECs	AECs	CD99	CD99L2	0.159708	0.001	CD99	Cell-Cell Contact	KEGG: hsa04514	AECs -> AECs (BM)	BM
AECs	CapECs	CD99	CD99L2	0.20392	0.001	CD99	Cell-Cell Contact	KEGG: hsa04514	AECs -> CapECs (BM)	BM
AECs	AECs	CDH5	CDH5	0.30606	0.001	CDH5	Cell-Cell Contact	KEGG: hsa04514	AECs -> AECs (Primary)	PT
AECs	CapECs	CDH5	CDH5	0.317676	0.001	CDH5	Cell-Cell Contact	KEGG: hsa04514	AECs -> CapECs (Primary)	PT
AECs	VECs	CDH5	CDH5	0.239177	0.001	CDH5	Cell-Cell Contact	KEGG: hsa04514	AECs -> VECs (Primary)	PT
AECs	LECs	CDH5	CDH5	0.249548	0.001	CDH5	Cell-Cell Contact	KEGG: hsa04514	AECs -> LECs (Primary)	PT
AECs	TipCells	CDH5	CDH5	0.284657	0.001	CDH5	Cell-Cell Contact	KEGG: hsa04514	AECs -> TipCells (Primary)	PT
AECs	AECs	CDH5	CDH5	0.443927	0.001	CDH5	Cell-Cell Contact	KEGG: hsa04514	AECs -> AECs (BM)	BM
AECs	CapECs	CDH5	CDH5	0.38559	0.001	CDH5	Cell-Cell Contact	KEGG: hsa04514	AECs -> CapECs (BM)	BM
AECs	VECs	CDH5	CDH5	0.349093	0.001	CDH5	Cell-Cell Contact	KEGG: hsa04514	AECs -> VECs (BM)	BM
AECs	LECs	CDH5	CDH5	0.320533	0.001	CDH5	Cell-Cell Contact	KEGG: hsa04514	AECs -> LECs (BM)	BM
AECs	TipCells	CDH5	CDH5	0.384417	0.001	CDH5	Cell-Cell Contact	KEGG: hsa04514	AECs -> TipCells (BM)	BM
AECs	VECs	COL1A1	ITGA1_ITGB1	0.113832	0.01	COLLAGEN	ECM-Receptor	KEGG: hsa04512	AECs -> VECs (BM)	BM
AECs	AECs	COL1A1	ITGA10_ITGB1	0.11555	0.001	COLLAGEN	ECM-Receptor	KEGG: hsa04512	AECs -> AECs (BM)	BM
AECs	CapECs	COL1A1	ITGA10_ITGB1	0.116712	0.001	COLLAGEN	ECM-Receptor	KEGG: hsa04512	AECs -> CapECs (BM)	BM
AECs	VECs	COL1A1	ITGA10_ITGB1	0.116976	0.001	COLLAGEN	ECM-Receptor	KEGG: hsa04512	AECs -> VECs (BM)	BM
AECs	TipCells	COL1A1	ITGA10_ITGB1	0.110264	0.001	COLLAGEN	ECM-Receptor	KEGG: hsa04512	AECs -> TipCells (BM)	BM
AECs	AECs	COL1A1	ITGA9_ITGB1	0.127728	0.01	COLLAGEN	ECM-Receptor	KEGG: hsa04512	AECs -> AECs (BM)	BM
AECs	CapECs	COL1A1	ITGA9_ITGB1	0.12338	0.01	COLLAGEN	ECM-Receptor	KEGG: hsa04512	AECs -> CapECs (BM)	BM
AECs	VECs	COL1A1	ITGA9_ITGB1	0.11084	0.001	COLLAGEN	ECM-Receptor	KEGG: hsa04512	AECs -> VECs (BM)	BM
AECs	TipCells	COL1A1	ITGA9_ITGB1	0.120454	0.001	COLLAGEN	ECM-Receptor	KEGG: hsa04512	AECs -> TipCells (BM)	BM
AECs	VECs	COL1A2	ITGA1_ITGB1	0.107858	0.01	COLLAGEN	ECM-Receptor	KEGG: hsa04512	AECs -> VECs (BM)	BM
AECs	AECs	COL1A2	ITGA10_ITGB1	0.1094	0.001	COLLAGEN	ECM-Receptor	KEGG: hsa04512	AECs -> AECs (BM)	BM
AECs	CapECs	COL1A2	ITGA10_ITGB1	0.110441	0.001	COLLAGEN	ECM-Receptor	KEGG: hsa04512	AECs -> CapECs (BM)	BM
AECs	VECs	COL1A2	ITGA10_ITGB1	0.110677	0.001	COLLAGEN	ECM-Receptor	KEGG: hsa04512	AECs -> VECs (BM)	BM
AECs	TipCells	COL1A2	ITGA10_ITGB1	0.104649	0.001	COLLAGEN	ECM-Receptor	KEGG: hsa04512	AECs -> TipCells (BM)	BM
AECs	AECs	COL1A2	ITGA9_ITGB1	0.120255	0.01	COLLAGEN	ECM-Receptor	KEGG: hsa04512	AECs -> AECs (BM)	BM
AECs	CapECs	COL1A2	ITGA9_ITGB1	0.116394	0.001	COLLAGEN	ECM-Receptor	KEGG: hsa04512	AECs -> CapECs (BM)	BM
AECs	VECs	COL1A2	ITGA9_ITGB1	0.105168	0.001	COLLAGEN	ECM-Receptor	KEGG: hsa04512	AECs -> VECs (BM)	BM
AECs	TipCells	COL1A2	ITGA9_ITGB1	0.113786	0.001	COLLAGEN	ECM-Receptor	KEGG: hsa04512	AECs -> TipCells (BM)	BM
AECs	AECs	COL4A1	ITGA1_ITGB1	0.189273	0.001	COLLAGEN	ECM-Receptor	KEGG: hsa04512	AECs -> AECs (Primary)	PT
AECs	CapECs	COL4A1	ITGA1_ITGB1	0.243138	0.001	COLLAGEN	ECM-Receptor	KEGG: hsa04512	AECs -> CapECs (Primary)	PT
AECs	LECs	COL4A1	ITGA1_ITGB1	0.214516	0.001	COLLAGEN	ECM-Receptor	KEGG: hsa04512	AECs -> LECs (Primary)	PT
AECs	TipCells	COL4A1	ITGA1_ITGB1	0.256481	0.001	COLLAGEN	ECM-Receptor	KEGG: hsa04512	AECs -> TipCells (Primary)	PT
AECs	AECs	COL4A1	ITGA1_ITGB1	0.420665	0.001	COLLAGEN	ECM-Receptor	KEGG: hsa04512	AECs -> AECs (BM)	BM
AECs	CapECs	COL4A1	ITGA1_ITGB1	0.405607	0.001	COLLAGEN	ECM-Receptor	KEGG: hsa04512	AECs -> CapECs (BM)	BM
AECs	VECs	COL4A1	ITGA1_ITGB1	0.285848	0.001	COLLAGEN	ECM-Receptor	KEGG: hsa04512	AECs -> VECs (BM)	BM
AECs	LECs	COL4A1	ITGA1_ITGB1	0.458242	0.001	COLLAGEN	ECM-Receptor	KEGG: hsa04512	AECs -> LECs (BM)	BM
AECs	TipCells	COL4A1	ITGA1_ITGB1	0.417113	0.001	COLLAGEN	ECM-Receptor	KEGG: hsa04512	AECs -> TipCells (BM)	BM
AECs	AECs	COL4A1	ITGA10_ITGB1	0.161137	0.001	COLLAGEN	ECM-Receptor	KEGG: hsa04512	AECs -> AECs (Primary)	PT
AECs	CapECs	COL4A1	ITGA10_ITGB1	0.178236	0.001	COLLAGEN	ECM-Receptor	KEGG: hsa04512	AECs -> CapECs (Primary)	PT
AECs	VECs	COL4A1	ITGA10_ITGB1	0.158948	0.001	COLLAGEN	ECM-Receptor	KEGG: hsa04512	AECs -> VECs (Primary)	PT
AECs	AECs	COL4A1	ITGA10_ITGB1	0.296568	0.001	COLLAGEN	ECM-Receptor	KEGG: hsa04512	AECs -> AECs (BM)	BM
AECs	CapECs	COL4A1	ITGA10_ITGB1	0.304059	0.001	COLLAGEN	ECM-Receptor	KEGG: hsa04512	AECs -> CapECs (BM)	BM
AECs	VECs	COL4A1	ITGA10_ITGB1	0.305791	0.001	COLLAGEN	ECM-Receptor	KEGG: hsa04512	AECs -> VECs (BM)	BM
AECs	LECs	COL4A1	ITGA10_ITGB1	0.425387	0.001	COLLAGEN	ECM-Receptor	KEGG: hsa04512	AECs -> LECs (BM)	BM
AECs	TipCells	COL4A1	ITGA10_ITGB1	0.264887	0.001	COLLAGEN	ECM-Receptor	KEGG: hsa04512	AECs -> TipCells (BM)	BM
AECs	CancerCells	COL4A1	ITGA2_ITGB1	0.151353	0.001	COLLAGEN	ECM-Receptor	KEGG: hsa04512	AECs -> CancerCells (Primary)	PT
AECs	AECs	COL4A1	ITGA2_ITGB1	0.194662	0.001	COLLAGEN	ECM-Receptor	KEGG: hsa04512	AECs -> AECs (Primary)	PT
AECs	CapECs	COL4A1	ITGA2_ITGB1	0.198576	0.001	COLLAGEN	ECM-Receptor	KEGG: hsa04512	AECs -> CapECs (Primary)	PT
AECs	TipCells	COL4A1	ITGA2_ITGB1	0.21444	0.001	COLLAGEN	ECM-Receptor	KEGG: hsa04512	AECs -> TipCells (Primary)	PT
AECs	AECs	COL4A1	ITGA2_ITGB1	0.362208	0.001	COLLAGEN	ECM-Receptor	KEGG: hsa04512	AECs -> AECs (BM)	BM
AECs	CapECs	COL4A1	ITGA2_ITGB1	0.383419	0.001	COLLAGEN	ECM-Receptor	KEGG: hsa04512	AECs -> CapECs (BM)	BM
AECs	VECs	COL4A1	ITGA2_ITGB1	0.319146	0.001	COLLAGEN	ECM-Receptor	KEGG: hsa04512	AECs -> VECs (BM)	BM
AECs	TipCells	COL4A1	ITGA2_ITGB1	0.366664	0.001	COLLAGEN	ECM-Receptor	KEGG: hsa04512	AECs -> TipCells (BM)	BM
AECs	CancerCells	COL4A1	ITGA3_ITGB1	0.182693	0.001	COLLAGEN	ECM-Receptor	KEGG: hsa04512	AECs -> CancerCells (Primary)	PT
AECs	AECs	COL4A1	ITGA3_ITGB1	0.192419	0.001	COLLAGEN	ECM-Receptor	KEGG: hsa04512	AECs -> AECs (Primary)	PT
AECs	CapECs	COL4A1	ITGA3_ITGB1	0.180227	0.001	COLLAGEN	ECM-Receptor	KEGG: hsa04512	AECs -> CapECs (Primary)	PT
AECs	TipCells	COL4A1	ITGA3_ITGB1	0.183729	0.001	COLLAGEN	ECM-Receptor	KEGG: hsa04512	AECs -> TipCells (Primary)	PT
AECs	CancerCells	COL4A1	ITGA3_ITGB1	0.321719	0.001	COLLAGEN	ECM-Receptor	KEGG: hsa04512	AECs -> CancerCells (BM)	BM
AECs	AECs	COL4A1	ITGA3_ITGB1	0.321569	0.001	COLLAGEN	ECM-Receptor	KEGG: hsa04512	AECs -> AECs (BM)	BM
AECs	CapECs	COL4A1	ITGA3_ITGB1	0.230161	0.001	COLLAGEN	ECM-Receptor	KEGG: hsa04512	AECs -> CapECs (BM)	BM
AECs	VECs	COL4A1	ITGA3_ITGB1	0.260514	0.001	COLLAGEN	ECM-Receptor	KEGG: hsa04512	AECs -> VECs (BM)	BM
AECs	TipCells	COL4A1	ITGA3_ITGB1	0.224942	0.001	COLLAGEN	ECM-Receptor	KEGG: hsa04512	AECs -> TipCells (BM)	BM
AECs	LECs	COL4A1	ITGA9_ITGB1	0.227444	0.001	COLLAGEN	ECM-Receptor	KEGG: hsa04512	AECs -> LECs (Primary)	PT
AECs	AECs	COL4A1	ITGA9_ITGB1	0.386145	0.001	COLLAGEN	ECM-Receptor	KEGG: hsa04512	AECs -> AECs (BM)	BM
AECs	CapECs	COL4A1	ITGA9_ITGB1	0.351196	0.001	COLLAGEN	ECM-Receptor	KEGG: hsa04512	AECs -> CapECs (BM)	BM
AECs	VECs	COL4A1	ITGA9_ITGB1	0.268157	0.001	COLLAGEN	ECM-Receptor	KEGG: hsa04512	AECs -> VECs (BM)	BM
AECs	TipCells	COL4A1	ITGA9_ITGB1	0.329604	0.001	COLLAGEN	ECM-Receptor	KEGG: hsa04512	AECs -> TipCells (BM)	BM
AECs	CancerCells	COL4A1	CD44	0.174875	0.001	COLLAGEN	ECM-Receptor	KEGG: hsa04512	AECs -> CancerCells (Primary)	PT
AECs	CancerCells	COL4A1	CD44	0.230697	0.001	COLLAGEN	ECM-Receptor	KEGG: hsa04512	AECs -> CancerCells (BM)	BM
AECs	CancerCells	COL4A1	SDC1	0.16473	0.001	COLLAGEN	ECM-Receptor	KEGG: hsa04512	AECs -> CancerCells (Primary)	PT
AECs	CancerCells	COL4A1	SDC1	0.341763	0.001	COLLAGEN	ECM-Receptor	KEGG: hsa04512	AECs -> CancerCells (BM)	BM
AECs	CancerCells	COL4A1	SDC4	0.181291	0.001	COLLAGEN	ECM-Receptor	KEGG: hsa04512	AECs -> CancerCells (Primary)	PT
AECs	CancerCells	COL4A1	SDC4	0.298724	0.001	COLLAGEN	ECM-Receptor	KEGG: hsa04512	AECs -> CancerCells (BM)	BM
AECs	AECs	COL4A2	ITGA1_ITGB1	0.165812	0.001	COLLAGEN	ECM-Receptor	KEGG: hsa04512	AECs -> AECs (Primary)	PT
AECs	CapECs	COL4A2	ITGA1_ITGB1	0.205997	0.001	COLLAGEN	ECM-Receptor	KEGG: hsa04512	AECs -> CapECs (Primary)	PT
AECs	LECs	COL4A2	ITGA1_ITGB1	0.18495	0.001	COLLAGEN	ECM-Receptor	KEGG: hsa04512	AECs -> LECs (Primary)	PT
AECs	TipCells	COL4A2	ITGA1_ITGB1	0.215593	0.001	COLLAGEN	ECM-Receptor	KEGG: hsa04512	AECs -> TipCells (Primary)	PT
AECs	AECs	COL4A2	ITGA1_ITGB1	0.386661	0.001	COLLAGEN	ECM-Receptor	KEGG: hsa04512	AECs -> AECs (BM)	BM
AECs	CapECs	COL4A2	ITGA1_ITGB1	0.373675	0.001	COLLAGEN	ECM-Receptor	KEGG: hsa04512	AECs -> CapECs (BM)	BM
AECs	VECs	COL4A2	ITGA1_ITGB1	0.268792	0.001	COLLAGEN	ECM-Receptor	KEGG: hsa04512	AECs -> VECs (BM)	BM
AECs	LECs	COL4A2	ITGA1_ITGB1	0.41891	0.001	COLLAGEN	ECM-Receptor	KEGG: hsa04512	AECs -> LECs (BM)	BM
AECs	TipCells	COL4A2	ITGA1_ITGB1	0.383601	0.001	COLLAGEN	ECM-Receptor	KEGG: hsa04512	AECs -> TipCells (BM)	BM
AECs	AECs	COL4A2	ITGA10_ITGB1	0.14378	0.001	COLLAGEN	ECM-Receptor	KEGG: hsa04512	AECs -> AECs (Primary)	PT
AECs	CapECs	COL4A2	ITGA10_ITGB1	0.157262	0.001	COLLAGEN	ECM-Receptor	KEGG: hsa04512	AECs -> CapECs (Primary)	PT
AECs	VECs	COL4A2	ITGA10_ITGB1	0.142033	0.001	COLLAGEN	ECM-Receptor	KEGG: hsa04512	AECs -> VECs (Primary)	PT
AECs	AECs	COL4A2	ITGA10_ITGB1	0.278315	0.001	COLLAGEN	ECM-Receptor	KEGG: hsa04512	AECs -> AECs (BM)	BM
AECs	CapECs	COL4A2	ITGA10_ITGB1	0.284952	0.001	COLLAGEN	ECM-Receptor	KEGG: hsa04512	AECs -> CapECs (BM)	BM
AECs	VECs	COL4A2	ITGA10_ITGB1	0.286484	0.001	COLLAGEN	ECM-Receptor	KEGG: hsa04512	AECs -> VECs (BM)	BM
AECs	LECs	COL4A2	ITGA10_ITGB1	0.390726	0.001	COLLAGEN	ECM-Receptor	KEGG: hsa04512	AECs -> LECs (BM)	BM
AECs	TipCells	COL4A2	ITGA10_ITGB1	0.250083	0.001	COLLAGEN	ECM-Receptor	KEGG: hsa04512	AECs -> TipCells (BM)	BM
AECs	CancerCells	COL4A2	ITGA2_ITGB1	0.135933	0.001	COLLAGEN	ECM-Receptor	KEGG: hsa04512	AECs -> CancerCells (Primary)	PT
AECs	AECs	COL4A2	ITGA2_ITGB1	0.169946	0.001	COLLAGEN	ECM-Receptor	KEGG: hsa04512	AECs -> AECs (Primary)	PT
AECs	CapECs	COL4A2	ITGA2_ITGB1	0.172932	0.001	COLLAGEN	ECM-Receptor	KEGG: hsa04512	AECs -> CapECs (Primary)	PT
AECs	TipCells	COL4A2	ITGA2_ITGB1	0.184893	0.001	COLLAGEN	ECM-Receptor	KEGG: hsa04512	AECs -> TipCells (Primary)	PT
AECs	AECs	COL4A2	ITGA2_ITGB1	0.336018	0.001	COLLAGEN	ECM-Receptor	KEGG: hsa04512	AECs -> AECs (BM)	BM
AECs	CapECs	COL4A2	ITGA2_ITGB1	0.354467	0.001	COLLAGEN	ECM-Receptor	KEGG: hsa04512	AECs -> CapECs (BM)	BM
AECs	VECs	COL4A2	ITGA2_ITGB1	0.298276	0.001	COLLAGEN	ECM-Receptor	KEGG: hsa04512	AECs -> VECs (BM)	BM
AECs	TipCells	COL4A2	ITGA2_ITGB1	0.339901	0.001	COLLAGEN	ECM-Receptor	KEGG: hsa04512	AECs -> TipCells (BM)	BM
AECs	CancerCells	COL4A2	ITGA3_ITGB1	0.160729	0.001	COLLAGEN	ECM-Receptor	KEGG: hsa04512	AECs -> CancerCells (Primary)	PT
AECs	AECs	COL4A2	ITGA3_ITGB1	0.168229	0.001	COLLAGEN	ECM-Receptor	KEGG: hsa04512	AECs -> AECs (Primary)	PT
AECs	CapECs	COL4A2	ITGA3_ITGB1	0.158813	0.001	COLLAGEN	ECM-Receptor	KEGG: hsa04512	AECs -> CapECs (Primary)	PT
AECs	TipCells	COL4A2	ITGA3_ITGB1	0.161532	0.001	COLLAGEN	ECM-Receptor	KEGG: hsa04512	AECs -> TipCells (Primary)	PT
AECs	CancerCells	COL4A2	ITGA3_ITGB1	0.300542	0.001	COLLAGEN	ECM-Receptor	KEGG: hsa04512	AECs -> CancerCells (BM)	BM
AECs	AECs	COL4A2	ITGA3_ITGB1	0.30041	0.001	COLLAGEN	ECM-Receptor	KEGG: hsa04512	AECs -> AECs (BM)	BM
AECs	CapECs	COL4A2	ITGA3_ITGB1	0.218804	0.001	COLLAGEN	ECM-Receptor	KEGG: hsa04512	AECs -> CapECs (BM)	BM
AECs	VECs	COL4A2	ITGA3_ITGB1	0.246164	0.001	COLLAGEN	ECM-Receptor	KEGG: hsa04512	AECs -> VECs (BM)	BM
AECs	TipCells	COL4A2	ITGA3_ITGB1	0.21407	0.001	COLLAGEN	ECM-Receptor	KEGG: hsa04512	AECs -> TipCells (BM)	BM
AECs	LECs	COL4A2	ITGA9_ITGB1	0.194538	0.001	COLLAGEN	ECM-Receptor	KEGG: hsa04512	AECs -> LECs (Primary)	PT
AECs	AECs	COL4A2	ITGA9_ITGB1	0.356831	0.001	COLLAGEN	ECM-Receptor	KEGG: hsa04512	AECs -> AECs (BM)	BM
AECs	CapECs	COL4A2	ITGA9_ITGB1	0.326405	0.001	COLLAGEN	ECM-Receptor	KEGG: hsa04512	AECs -> CapECs (BM)	BM
AECs	VECs	COL4A2	ITGA9_ITGB1	0.25301	0.001	COLLAGEN	ECM-Receptor	KEGG: hsa04512	AECs -> VECs (BM)	BM
AECs	TipCells	COL4A2	ITGA9_ITGB1	0.30748	0.001	COLLAGEN	ECM-Receptor	KEGG: hsa04512	AECs -> TipCells (BM)	BM
AECs	CancerCells	COL4A2	CD44	0.154634	0.001	COLLAGEN	ECM-Receptor	KEGG: hsa04512	AECs -> CancerCells (Primary)	PT
AECs	CancerCells	COL4A2	CD44	0.219289	0.001	COLLAGEN	ECM-Receptor	KEGG: hsa04512	AECs -> CancerCells (BM)	BM
AECs	CancerCells	COL4A2	SDC1	0.146638	0.001	COLLAGEN	ECM-Receptor	KEGG: hsa04512	AECs -> CancerCells (Primary)	PT
AECs	CancerCells	COL4A2	SDC1	0.318149	0.001	COLLAGEN	ECM-Receptor	KEGG: hsa04512	AECs -> CancerCells (BM)	BM
AECs	CancerCells	COL4A2	SDC4	0.15964	0.001	COLLAGEN	ECM-Receptor	KEGG: hsa04512	AECs -> CancerCells (Primary)	PT
AECs	CancerCells	COL4A2	SDC4	0.280227	0.001	COLLAGEN	ECM-Receptor	KEGG: hsa04512	AECs -> CancerCells (BM)	BM
AECs	AECs	COL6A1	ITGA1_ITGB1	0.113738	0.001	COLLAGEN	ECM-Receptor	KEGG: hsa04512	AECs -> AECs (Primary)	PT
AECs	CapECs	COL6A1	ITGA1_ITGB1	0.131396	0.001	COLLAGEN	ECM-Receptor	KEGG: hsa04512	AECs -> CapECs (Primary)	PT
AECs	LECs	COL6A1	ITGA1_ITGB1	0.122457	0.001	COLLAGEN	ECM-Receptor	KEGG: hsa04512	AECs -> LECs (Primary)	PT
AECs	TipCells	COL6A1	ITGA1_ITGB1	0.135267	0.001	COLLAGEN	ECM-Receptor	KEGG: hsa04512	AECs -> TipCells (Primary)	PT
AECs	AECs	COL6A1	ITGA10_ITGB1	0.102906	0.001	COLLAGEN	ECM-Receptor	KEGG: hsa04512	AECs -> AECs (Primary)	PT
AECs	CapECs	COL6A1	ITGA10_ITGB1	0.109641	0.001	COLLAGEN	ECM-Receptor	KEGG: hsa04512	AECs -> CapECs (Primary)	PT
AECs	VECs	COL6A1	ITGA10_ITGB1	0.102007	0.001	COLLAGEN	ECM-Receptor	KEGG: hsa04512	AECs -> VECs (Primary)	PT
AECs	CancerCells	COL6A1	ITGA2_ITGB1	0.0988197	0.01	COLLAGEN	ECM-Receptor	KEGG: hsa04512	AECs -> CancerCells (Primary)	PT
AECs	AECs	COL6A1	ITGA2_ITGB1	0.115672	0.001	COLLAGEN	ECM-Receptor	KEGG: hsa04512	AECs -> AECs (Primary)	PT
AECs	CapECs	COL6A1	ITGA2_ITGB1	0.117052	0.001	COLLAGEN	ECM-Receptor	KEGG: hsa04512	AECs -> CapECs (Primary)	PT
AECs	TipCells	COL6A1	ITGA2_ITGB1	0.122432	0.001	COLLAGEN	ECM-Receptor	KEGG: hsa04512	AECs -> TipCells (Primary)	PT
AECs	CancerCells	COL6A1	ITGA3_ITGB1	0.111318	0.001	COLLAGEN	ECM-Receptor	KEGG: hsa04512	AECs -> CancerCells (Primary)	PT
AECs	AECs	COL6A1	ITGA3_ITGB1	0.114872	0.01	COLLAGEN	ECM-Receptor	KEGG: hsa04512	AECs -> AECs (Primary)	PT
AECs	CapECs	COL6A1	ITGA3_ITGB1	0.110394	0.01	COLLAGEN	ECM-Receptor	KEGG: hsa04512	AECs -> CapECs (Primary)	PT
AECs	TipCells	COL6A1	ITGA3_ITGB1	0.111703	0.01	COLLAGEN	ECM-Receptor	KEGG: hsa04512	AECs -> TipCells (Primary)	PT
AECs	LECs	COL6A1	ITGA9_ITGB1	0.126608	0.001	COLLAGEN	ECM-Receptor	KEGG: hsa04512	AECs -> LECs (Primary)	PT
AECs	CancerCells	COL6A1	CD44	0.108355	0.001	COLLAGEN	ECM-Receptor	KEGG: hsa04512	AECs -> CancerCells (Primary)	PT
AECs	CancerCells	COL6A1	SDC1	0.104363	0.001	COLLAGEN	ECM-Receptor	KEGG: hsa04512	AECs -> CancerCells (Primary)	PT
AECs	CancerCells	COL6A1	SDC4	0.110794	0.001	COLLAGEN	ECM-Receptor	KEGG: hsa04512	AECs -> CancerCells (Primary)	PT
AECs	AECs	COL6A2	ITGA1_ITGB1	0.134503	0.001	COLLAGEN	ECM-Receptor	KEGG: hsa04512	AECs -> AECs (Primary)	PT
AECs	CapECs	COL6A2	ITGA1_ITGB1	0.159892	0.001	COLLAGEN	ECM-Receptor	KEGG: hsa04512	AECs -> CapECs (Primary)	PT
AECs	LECs	COL6A2	ITGA1_ITGB1	0.146861	0.001	COLLAGEN	ECM-Receptor	KEGG: hsa04512	AECs -> LECs (Primary)	PT
AECs	TipCells	COL6A2	ITGA1_ITGB1	0.165652	0.001	COLLAGEN	ECM-Receptor	KEGG: hsa04512	AECs -> TipCells (Primary)	PT
AECs	AECs	COL6A2	ITGA1_ITGB1	0.283	0.001	COLLAGEN	ECM-Receptor	KEGG: hsa04512	AECs -> AECs (BM)	BM
AECs	CapECs	COL6A2	ITGA1_ITGB1	0.275655	0.001	COLLAGEN	ECM-Receptor	KEGG: hsa04512	AECs -> CapECs (BM)	BM
AECs	VECs	COL6A2	ITGA1_ITGB1	0.212724	0.001	COLLAGEN	ECM-Receptor	KEGG: hsa04512	AECs -> VECs (BM)	BM
AECs	LECs	COL6A2	ITGA1_ITGB1	0.300894	0.001	COLLAGEN	ECM-Receptor	KEGG: hsa04512	AECs -> LECs (BM)	BM
AECs	TipCells	COL6A2	ITGA1_ITGB1	0.281277	0.001	COLLAGEN	ECM-Receptor	KEGG: hsa04512	AECs -> TipCells (BM)	BM
AECs	AECs	COL6A2	ITGA10_ITGB1	0.119617	0.001	COLLAGEN	ECM-Receptor	KEGG: hsa04512	AECs -> AECs (Primary)	PT
AECs	CapECs	COL6A2	ITGA10_ITGB1	0.128813	0.001	COLLAGEN	ECM-Receptor	KEGG: hsa04512	AECs -> CapECs (Primary)	PT
AECs	VECs	COL6A2	ITGA10_ITGB1	0.118404	0.001	COLLAGEN	ECM-Receptor	KEGG: hsa04512	AECs -> VECs (Primary)	PT
AECs	AECs	COL6A2	ITGA10_ITGB1	0.218745	0.001	COLLAGEN	ECM-Receptor	KEGG: hsa04512	AECs -> AECs (BM)	BM
AECs	CapECs	COL6A2	ITGA10_ITGB1	0.222901	0.001	COLLAGEN	ECM-Receptor	KEGG: hsa04512	AECs -> CapECs (BM)	BM
AECs	VECs	COL6A2	ITGA10_ITGB1	0.223856	0.001	COLLAGEN	ECM-Receptor	KEGG: hsa04512	AECs -> VECs (BM)	BM
AECs	LECs	COL6A2	ITGA10_ITGB1	0.285282	0.001	COLLAGEN	ECM-Receptor	KEGG: hsa04512	AECs -> LECs (BM)	BM
AECs	TipCells	COL6A2	ITGA10_ITGB1	0.200682	0.001	COLLAGEN	ECM-Receptor	KEGG: hsa04512	AECs -> TipCells (BM)	BM
AECs	CancerCells	COL6A2	ITGA2_ITGB1	0.114132	0.001	COLLAGEN	ECM-Receptor	KEGG: hsa04512	AECs -> CancerCells (Primary)	PT
AECs	AECs	COL6A2	ITGA2_ITGB1	0.137215	0.001	COLLAGEN	ECM-Receptor	KEGG: hsa04512	AECs -> AECs (Primary)	PT
AECs	CapECs	COL6A2	ITGA2_ITGB1	0.13916	0.001	COLLAGEN	ECM-Receptor	KEGG: hsa04512	AECs -> CapECs (Primary)	PT
AECs	TipCells	COL6A2	ITGA2_ITGB1	0.146825	0.001	COLLAGEN	ECM-Receptor	KEGG: hsa04512	AECs -> TipCells (Primary)	PT
AECs	AECs	COL6A2	ITGA2_ITGB1	0.253851	0.001	COLLAGEN	ECM-Receptor	KEGG: hsa04512	AECs -> AECs (BM)	BM
AECs	CapECs	COL6A2	ITGA2_ITGB1	0.264631	0.001	COLLAGEN	ECM-Receptor	KEGG: hsa04512	AECs -> CapECs (BM)	BM
AECs	VECs	COL6A2	ITGA2_ITGB1	0.231146	0.001	COLLAGEN	ECM-Receptor	KEGG: hsa04512	AECs -> VECs (BM)	BM
AECs	TipCells	COL6A2	ITGA2_ITGB1	0.256136	0.001	COLLAGEN	ECM-Receptor	KEGG: hsa04512	AECs -> TipCells (BM)	BM
AECs	CancerCells	COL6A2	ITGA3_ITGB1	0.131133	0.001	COLLAGEN	ECM-Receptor	KEGG: hsa04512	AECs -> CancerCells (Primary)	PT
AECs	AECs	COL6A2	ITGA3_ITGB1	0.136091	0.001	COLLAGEN	ECM-Receptor	KEGG: hsa04512	AECs -> AECs (Primary)	PT
AECs	CapECs	COL6A2	ITGA3_ITGB1	0.129853	0.001	COLLAGEN	ECM-Receptor	KEGG: hsa04512	AECs -> CapECs (Primary)	PT
AECs	TipCells	COL6A2	ITGA3_ITGB1	0.131668	0.001	COLLAGEN	ECM-Receptor	KEGG: hsa04512	AECs -> TipCells (Primary)	PT
AECs	CancerCells	COL6A2	ITGA3_ITGB1	0.232537	0.001	COLLAGEN	ECM-Receptor	KEGG: hsa04512	AECs -> CancerCells (BM)	BM
AECs	AECs	COL6A2	ITGA3_ITGB1	0.232455	0.001	COLLAGEN	ECM-Receptor	KEGG: hsa04512	AECs -> AECs (BM)	BM
AECs	LECs	COL6A2	ITGA9_ITGB1	0.152866	0.001	COLLAGEN	ECM-Receptor	KEGG: hsa04512	AECs -> LECs (Primary)	PT
AECs	AECs	COL6A2	ITGA9_ITGB1	0.265999	0.001	COLLAGEN	ECM-Receptor	KEGG: hsa04512	AECs -> AECs (BM)	BM
AECs	CapECs	COL6A2	ITGA9_ITGB1	0.248154	0.001	COLLAGEN	ECM-Receptor	KEGG: hsa04512	AECs -> CapECs (BM)	BM
AECs	VECs	COL6A2	ITGA9_ITGB1	0.202585	0.001	COLLAGEN	ECM-Receptor	KEGG: hsa04512	AECs -> VECs (BM)	BM
AECs	TipCells	COL6A2	ITGA9_ITGB1	0.236769	0.001	COLLAGEN	ECM-Receptor	KEGG: hsa04512	AECs -> TipCells (BM)	BM
AECs	CancerCells	COL6A2	CD44	0.127042	0.001	COLLAGEN	ECM-Receptor	KEGG: hsa04512	AECs -> CancerCells (Primary)	PT
AECs	CancerCells	COL6A2	CD44	0.180195	0.001	COLLAGEN	ECM-Receptor	KEGG: hsa04512	AECs -> CancerCells (BM)	BM
AECs	CancerCells	COL6A2	SDC1	0.12159	0.001	COLLAGEN	ECM-Receptor	KEGG: hsa04512	AECs -> CancerCells (Primary)	PT
AECs	CancerCells	COL6A2	SDC1	0.243216	0.001	COLLAGEN	ECM-Receptor	KEGG: hsa04512	AECs -> CancerCells (BM)	BM
AECs	CancerCells	COL6A2	SDC4	0.130406	0.001	COLLAGEN	ECM-Receptor	KEGG: hsa04512	AECs -> CancerCells (Primary)	PT
AECs	CancerCells	COL6A2	SDC4	0.219946	0.001	COLLAGEN	ECM-Receptor	KEGG: hsa04512	AECs -> CancerCells (BM)	BM
AECs	LECs	CXCL12	ACKR3	0.144479	0.001	CXCL	Secreted Signaling	KEGG: hsa04060	AECs -> LECs (Primary)	PT
AECs	TipCells	CXCL12	ACKR3	0.158134	0.001	CXCL	Secreted Signaling	KEGG: hsa04060	AECs -> TipCells (Primary)	PT
AECs	AECs	CXCL12	ACKR3	0.234816	0.001	CXCL	Secreted Signaling	KEGG: hsa04060	AECs -> AECs (BM)	BM
AECs	CapECs	CXCL12	ACKR3	0.16888	0.001	CXCL	Secreted Signaling	KEGG: hsa04060	AECs -> CapECs (BM)	BM
AECs	VECs	CXCL12	ACKR3	0.1484	0.001	CXCL	Secreted Signaling	KEGG: hsa04060	AECs -> VECs (BM)	BM
AECs	LECs	CXCL12	ACKR3	0.268163	0.001	CXCL	Secreted Signaling	KEGG: hsa04060	AECs -> LECs (BM)	BM
AECs	TipCells	CXCL12	ACKR3	0.267602	0.001	CXCL	Secreted Signaling	KEGG: hsa04060	AECs -> TipCells (BM)	BM
AECs	CancerCells	CXCL12	CXCR4	0.161129	0.001	CXCL	Secreted Signaling	KEGG: hsa04060	AECs -> CancerCells (Primary)	PT
AECs	AECs	CXCL12	CXCR4	0.113646	0.001	CXCL	Secreted Signaling	KEGG: hsa04060	AECs -> AECs (Primary)	PT
AECs	CapECs	CXCL12	CXCR4	0.144642	0.001	CXCL	Secreted Signaling	KEGG: hsa04060	AECs -> CapECs (Primary)	PT
AECs	VECs	CXCL12	CXCR4	0.0991927	0.001	CXCL	Secreted Signaling	KEGG: hsa04060	AECs -> VECs (Primary)	PT
AECs	TipCells	CXCL12	CXCR4	0.216113	0.001	CXCL	Secreted Signaling	KEGG: hsa04060	AECs -> TipCells (Primary)	PT
AECs	CancerCells	CXCL12	CXCR4	0.180091	0.001	CXCL	Secreted Signaling	KEGG: hsa04060	AECs -> CancerCells (BM)	BM
AECs	AECs	CXCL12	CXCR4	0.238023	0.001	CXCL	Secreted Signaling	KEGG: hsa04060	AECs -> AECs (BM)	BM
AECs	TipCells	CXCL12	CXCR4	0.262957	0.001	CXCL	Secreted Signaling	KEGG: hsa04060	AECs -> TipCells (BM)	BM
AECs	AECs	CXCL2	ACKR1	0.204388	0.001	CXCL	Secreted Signaling	PMID: 26740381	AECs -> AECs (Primary)	PT
AECs	CapECs	CXCL2	ACKR1	0.216003	0.001	CXCL	Secreted Signaling	PMID: 26740381	AECs -> CapECs (Primary)	PT
AECs	VECs	CXCL2	ACKR1	0.343161	0.001	CXCL	Secreted Signaling	PMID: 26740381	AECs -> VECs (Primary)	PT
AECs	CapECs	CXCL2	ACKR1	0.215802	0.001	CXCL	Secreted Signaling	PMID: 26740381	AECs -> CapECs (BM)	BM
AECs	VECs	CXCL2	ACKR1	0.309672	0.001	CXCL	Secreted Signaling	PMID: 26740381	AECs -> VECs (BM)	BM
AECs	CapECs	CXCL3	ACKR1	0.139706	0.001	CXCL	Secreted Signaling	PMID: 26740381	AECs -> CapECs (BM)	BM
AECs	VECs	CXCL3	ACKR1	0.174669	0.001	CXCL	Secreted Signaling	PMID: 26740381	AECs -> VECs (BM)	BM
AECs	CapECs	CXCL8	ACKR1	0.129006	0.001	CXCL	Secreted Signaling	PMID: 26740381	AECs -> CapECs (BM)	BM
AECs	VECs	CXCL8	ACKR1	0.158287	0.001	CXCL	Secreted Signaling	PMID: 26740381	AECs -> VECs (BM)	BM
AECs	AECs	DLL1	NOTCH1	0.159455	0.001	NOTCH	Cell-Cell Contact	PMID: 22353464	AECs -> AECs (BM)	BM
AECs	CapECs	DLL1	NOTCH1	0.14064	0.001	NOTCH	Cell-Cell Contact	PMID: 22353464	AECs -> CapECs (BM)	BM
AECs	VECs	DLL1	NOTCH1	0.138381	0.001	NOTCH	Cell-Cell Contact	PMID: 22353464	AECs -> VECs (BM)	BM
AECs	LECs	DLL1	NOTCH1	0.152355	0.001	NOTCH	Cell-Cell Contact	PMID: 22353464	AECs -> LECs (BM)	BM
AECs	TipCells	DLL1	NOTCH1	0.149055	0.001	NOTCH	Cell-Cell Contact	PMID: 22353464	AECs -> TipCells (BM)	BM
AECs	CancerCells	DLL1	NOTCH2	0.0962948	0.001	NOTCH	Cell-Cell Contact	PMID: 22353464	AECs -> CancerCells (BM)	BM
AECs	AECs	DLL1	NOTCH4	0.190434	0.001	NOTCH	Cell-Cell Contact	PMID: 22353464	AECs -> AECs (BM)	BM
AECs	CapECs	DLL1	NOTCH4	0.170616	0.001	NOTCH	Cell-Cell Contact	PMID: 22353464	AECs -> CapECs (BM)	BM
AECs	VECs	DLL1	NOTCH4	0.146225	0.001	NOTCH	Cell-Cell Contact	PMID: 22353464	AECs -> VECs (BM)	BM
AECs	TipCells	DLL1	NOTCH4	0.176434	0.001	NOTCH	Cell-Cell Contact	PMID: 22353464	AECs -> TipCells (BM)	BM
AECs	AECs	DLL4	NOTCH1	0.18026	0.001	NOTCH	Cell-Cell Contact	PMID: 22353464	AECs -> AECs (Primary)	PT
AECs	CapECs	DLL4	NOTCH1	0.164655	0.001	NOTCH	Cell-Cell Contact	PMID: 22353464	AECs -> CapECs (Primary)	PT
AECs	VECs	DLL4	NOTCH1	0.12957	0.001	NOTCH	Cell-Cell Contact	PMID: 22353464	AECs -> VECs (Primary)	PT
AECs	LECs	DLL4	NOTCH1	0.152526	0.001	NOTCH	Cell-Cell Contact	PMID: 22353464	AECs -> LECs (Primary)	PT
AECs	TipCells	DLL4	NOTCH1	0.193777	0.001	NOTCH	Cell-Cell Contact	PMID: 22353464	AECs -> TipCells (Primary)	PT
AECs	AECs	DLL4	NOTCH1	0.262023	0.001	NOTCH	Cell-Cell Contact	PMID: 22353464	AECs -> AECs (BM)	BM
AECs	CapECs	DLL4	NOTCH1	0.215333	0.001	NOTCH	Cell-Cell Contact	PMID: 22353464	AECs -> CapECs (BM)	BM
AECs	VECs	DLL4	NOTCH1	0.210127	0.001	NOTCH	Cell-Cell Contact	PMID: 22353464	AECs -> VECs (BM)	BM
AECs	LECs	DLL4	NOTCH1	0.243688	0.001	NOTCH	Cell-Cell Contact	PMID: 22353464	AECs -> LECs (BM)	BM
AECs	TipCells	DLL4	NOTCH1	0.235467	0.001	NOTCH	Cell-Cell Contact	PMID: 22353464	AECs -> TipCells (BM)	BM
AECs	CancerCells	DLL4	NOTCH2	0.126425	0.001	NOTCH	Cell-Cell Contact	PMID: 22353464	AECs -> CancerCells (BM)	BM
AECs	CancerCells	DLL4	NOTCH3	0.0949619	0.001	NOTCH	Cell-Cell Contact	PMID: 22353464	AECs -> CancerCells (Primary)	PT
AECs	AECs	DLL4	NOTCH4	0.255554	0.001	NOTCH	Cell-Cell Contact	PMID: 22353464	AECs -> AECs (Primary)	PT
AECs	CapECs	DLL4	NOTCH4	0.255108	0.001	NOTCH	Cell-Cell Contact	PMID: 22353464	AECs -> CapECs (Primary)	PT
AECs	VECs	DLL4	NOTCH4	0.156831	0.001	NOTCH	Cell-Cell Contact	PMID: 22353464	AECs -> VECs (Primary)	PT
AECs	LECs	DLL4	NOTCH4	0.123948	0.001	NOTCH	Cell-Cell Contact	PMID: 22353464	AECs -> LECs (Primary)	PT
AECs	TipCells	DLL4	NOTCH4	0.259359	0.001	NOTCH	Cell-Cell Contact	PMID: 22353464	AECs -> TipCells (Primary)	PT
AECs	AECs	DLL4	NOTCH4	0.353184	0.001	NOTCH	Cell-Cell Contact	PMID: 22353464	AECs -> AECs (BM)	BM
AECs	CapECs	DLL4	NOTCH4	0.292708	0.001	NOTCH	Cell-Cell Contact	PMID: 22353464	AECs -> CapECs (BM)	BM
AECs	VECs	DLL4	NOTCH4	0.228565	0.001	NOTCH	Cell-Cell Contact	PMID: 22353464	AECs -> VECs (BM)	BM
AECs	TipCells	DLL4	NOTCH4	0.309645	0.001	NOTCH	Cell-Cell Contact	PMID: 22353464	AECs -> TipCells (BM)	BM
AECs	CapECs	EDN1	EDNRB	0.223303	0.001	EDN	Secreted Signaling	KEGG: hsa04080	AECs -> CapECs (Primary)	PT
AECs	LECs	EDN1	EDNRB	0.23763	0.001	EDN	Secreted Signaling	KEGG: hsa04080	AECs -> LECs (Primary)	PT
AECs	TipCells	EDN1	EDNRB	0.227751	0.001	EDN	Secreted Signaling	KEGG: hsa04080	AECs -> TipCells (Primary)	PT
AECs	AECs	EDN1	EDNRB	0.174744	0.001	EDN	Secreted Signaling	KEGG: hsa04080	AECs -> AECs (BM)	BM
AECs	CapECs	EDN1	EDNRB	0.191824	0.001	EDN	Secreted Signaling	KEGG: hsa04080	AECs -> CapECs (BM)	BM
AECs	VECs	EDN1	EDNRB	0.148948	0.001	EDN	Secreted Signaling	KEGG: hsa04080	AECs -> VECs (BM)	BM
AECs	LECs	EDN1	EDNRB	0.2768	0.001	EDN	Secreted Signaling	KEGG: hsa04080	AECs -> LECs (BM)	BM
AECs	TipCells	EDN1	EDNRB	0.221526	0.001	EDN	Secreted Signaling	KEGG: hsa04080	AECs -> TipCells (BM)	BM
AECs	AECs	EFNA1	EPHA2	0.147634	0.001	EPHA	Cell-Cell Contact	PMID: 15114347	AECs -> AECs (BM)	BM
AECs	CapECs	EFNA1	EPHA2	0.152222	0.001	EPHA	Cell-Cell Contact	PMID: 15114347	AECs -> CapECs (BM)	BM
AECs	VECs	EFNA1	EPHA2	0.136685	0.001	EPHA	Cell-Cell Contact	PMID: 15114347	AECs -> VECs (BM)	BM
AECs	AECs	EFNA1	EPHA4	0.115833	0.001	EPHA	Cell-Cell Contact	PMID: 15114347	AECs -> AECs (Primary)	PT
AECs	AECs	EFNA1	EPHA4	0.226265	0.001	EPHA	Cell-Cell Contact	PMID: 15114347	AECs -> AECs (BM)	BM
AECs	CapECs	EFNA1	EPHA4	0.183951	0.001	EPHA	Cell-Cell Contact	PMID: 15114347	AECs -> CapECs (BM)	BM
AECs	VECs	EFNA1	EPHA4	0.173207	0.001	EPHA	Cell-Cell Contact	PMID: 15114347	AECs -> VECs (BM)	BM
AECs	VECs	EFNA5	EPHA2	0.081749	0.01	EPHA	Cell-Cell Contact	PMID: 15114347	AECs -> VECs (BM)	BM
AECs	AECs	EFNA5	EPHA4	0.107242	0.001	EPHA	Cell-Cell Contact	PMID: 15114347	AECs -> AECs (BM)	BM
AECs	VECs	EFNA5	EPHA4	0.0935676	0.001	EPHA	Cell-Cell Contact	PMID: 15114347	AECs -> VECs (BM)	BM
AECs	AECs	EFNB1	EPHA4	0.170398	0.001	EPHB	Cell-Cell Contact	PMID: 15114347	AECs -> AECs (BM)	BM
AECs	CapECs	EFNB1	EPHA4	0.145113	0.001	EPHB	Cell-Cell Contact	PMID: 15114347	AECs -> CapECs (BM)	BM
AECs	VECs	EFNB1	EPHA4	0.138325	0.001	EPHB	Cell-Cell Contact	PMID: 15114347	AECs -> VECs (BM)	BM
AECs	AECs	EFNB1	EPHB4	0.166445	0.001	EPHB	Cell-Cell Contact	PMID: 15114347	AECs -> AECs (BM)	BM
AECs	CapECs	EFNB1	EPHB4	0.16458	0.001	EPHB	Cell-Cell Contact	PMID: 15114347	AECs -> CapECs (BM)	BM
AECs	VECs	EFNB1	EPHB4	0.15196	0.001	EPHB	Cell-Cell Contact	PMID: 15114347	AECs -> VECs (BM)	BM
AECs	LECs	EFNB1	EPHB4	0.231379	0.001	EPHB	Cell-Cell Contact	PMID: 15114347	AECs -> LECs (BM)	BM
AECs	TipCells	EFNB1	EPHB4	0.150984	0.001	EPHB	Cell-Cell Contact	PMID: 15114347	AECs -> TipCells (BM)	BM
AECs	AECs	EFNB2	EPHA4	0.131257	0.001	EPHB	Cell-Cell Contact	PMID: 15114347	AECs -> AECs (Primary)	PT
AECs	AECs	EFNB2	EPHA4	0.26732	0.001	EPHB	Cell-Cell Contact	PMID: 15114347	AECs -> AECs (BM)	BM
AECs	CapECs	EFNB2	EPHA4	0.210531	0.001	EPHB	Cell-Cell Contact	PMID: 15114347	AECs -> CapECs (BM)	BM
AECs	VECs	EFNB2	EPHA4	0.196624	0.001	EPHB	Cell-Cell Contact	PMID: 15114347	AECs -> VECs (BM)	BM
AECs	AECs	EFNB2	EPHB4	0.199587	0.001	EPHB	Cell-Cell Contact	PMID: 15114347	AECs -> AECs (Primary)	PT
AECs	CapECs	EFNB2	EPHB4	0.189082	0.001	EPHB	Cell-Cell Contact	PMID: 15114347	AECs -> CapECs (Primary)	PT
AECs	VECs	EFNB2	EPHB4	0.20033	0.001	EPHB	Cell-Cell Contact	PMID: 15114347	AECs -> VECs (Primary)	PT
AECs	LECs	EFNB2	EPHB4	0.20389	0.001	EPHB	Cell-Cell Contact	PMID: 15114347	AECs -> LECs (Primary)	PT
AECs	TipCells	EFNB2	EPHB4	0.163127	0.001	EPHB	Cell-Cell Contact	PMID: 15114347	AECs -> TipCells (Primary)	PT
AECs	AECs	EFNB2	EPHB4	0.257899	0.001	EPHB	Cell-Cell Contact	PMID: 15114347	AECs -> AECs (BM)	BM
AECs	CapECs	EFNB2	EPHB4	0.253527	0.001	EPHB	Cell-Cell Contact	PMID: 15114347	AECs -> CapECs (BM)	BM
AECs	VECs	EFNB2	EPHB4	0.225115	0.001	EPHB	Cell-Cell Contact	PMID: 15114347	AECs -> VECs (BM)	BM
AECs	LECs	EFNB2	EPHB4	0.440768	0.001	EPHB	Cell-Cell Contact	PMID: 15114347	AECs -> LECs (BM)	BM
AECs	TipCells	EFNB2	EPHB4	0.223001	0.001	EPHB	Cell-Cell Contact	PMID: 15114347	AECs -> TipCells (BM)	BM
AECs	AECs	ENTPD1	ADORA2A	0.189551	0.001	CD39	Cell-Cell Contact	PMID: 21677139	AECs -> AECs (Primary)	PT
AECs	AECs	ENTPD1	ADORA2A	0.181527	0.001	CD39	Cell-Cell Contact	PMID: 21677139	AECs -> AECs (BM)	BM
AECs	AECs	ESAM	ESAM	0.377356	0.001	ESAM	Cell-Cell Contact	KEGG: hsa04514; PMID: 11279107	AECs -> AECs (Primary)	PT
AECs	CapECs	ESAM	ESAM	0.376714	0.001	ESAM	Cell-Cell Contact	KEGG: hsa04514; PMID: 11279107	AECs -> CapECs (Primary)	PT
AECs	VECs	ESAM	ESAM	0.297366	0.001	ESAM	Cell-Cell Contact	KEGG: hsa04514; PMID: 11279107	AECs -> VECs (Primary)	PT
AECs	TipCells	ESAM	ESAM	0.377037	0.001	ESAM	Cell-Cell Contact	KEGG: hsa04514; PMID: 11279107	AECs -> TipCells (Primary)	PT
AECs	AECs	ESAM	ESAM	0.450661	0.001	ESAM	Cell-Cell Contact	KEGG: hsa04514; PMID: 11279107	AECs -> AECs (BM)	BM
AECs	CapECs	ESAM	ESAM	0.397738	0.001	ESAM	Cell-Cell Contact	KEGG: hsa04514; PMID: 11279107	AECs -> CapECs (BM)	BM
AECs	VECs	ESAM	ESAM	0.367142	0.001	ESAM	Cell-Cell Contact	KEGG: hsa04514; PMID: 11279107	AECs -> VECs (BM)	BM
AECs	LECs	ESAM	ESAM	0.281981	0.001	ESAM	Cell-Cell Contact	KEGG: hsa04514; PMID: 11279107	AECs -> LECs (BM)	BM
AECs	TipCells	ESAM	ESAM	0.449402	0.001	ESAM	Cell-Cell Contact	KEGG: hsa04514; PMID: 11279107	AECs -> TipCells (BM)	BM
AECs	CancerCells	F11R	F11R	0.197792	0.001	JAM	Cell-Cell Contact	KEGG: hsa04514	AECs -> CancerCells (BM)	BM
AECs	AECs	F11R	F11R	0.240974	0.001	JAM	Cell-Cell Contact	KEGG: hsa04514	AECs -> AECs (BM)	BM
AECs	TipCells	F11R	F11R	0.20201	0.001	JAM	Cell-Cell Contact	KEGG: hsa04514	AECs -> TipCells (BM)	BM
AECs	AECs	F11R	JAM2	0.212482	0.001	JAM	Cell-Cell Contact	KEGG: hsa04514	AECs -> AECs (Primary)	PT
AECs	CapECs	F11R	JAM2	0.17715	0.001	JAM	Cell-Cell Contact	KEGG: hsa04514	AECs -> CapECs (Primary)	PT
AECs	VECs	F11R	JAM2	0.172579	0.001	JAM	Cell-Cell Contact	KEGG: hsa04514	AECs -> VECs (Primary)	PT
AECs	TipCells	F11R	JAM2	0.162139	0.001	JAM	Cell-Cell Contact	KEGG: hsa04514	AECs -> TipCells (Primary)	PT
AECs	AECs	F11R	JAM2	0.262676	0.001	JAM	Cell-Cell Contact	KEGG: hsa04514	AECs -> AECs (BM)	BM
AECs	CapECs	F11R	JAM2	0.220036	0.001	JAM	Cell-Cell Contact	KEGG: hsa04514	AECs -> CapECs (BM)	BM
AECs	VECs	F11R	JAM2	0.211237	0.001	JAM	Cell-Cell Contact	KEGG: hsa04514	AECs -> VECs (BM)	BM
AECs	TipCells	F11R	JAM2	0.208646	0.001	JAM	Cell-Cell Contact	KEGG: hsa04514	AECs -> TipCells (BM)	BM
AECs	CapECs	F11R	JAM3	0.143134	0.001	JAM	Cell-Cell Contact	KEGG: hsa04514	AECs -> CapECs (Primary)	PT
AECs	TipCells	F11R	JAM3	0.140033	0.001	JAM	Cell-Cell Contact	KEGG: hsa04514	AECs -> TipCells (Primary)	PT
AECs	AECs	F11R	JAM3	0.206734	0.001	JAM	Cell-Cell Contact	KEGG: hsa04514	AECs -> AECs (BM)	BM
AECs	CapECs	F11R	JAM3	0.203769	0.001	JAM	Cell-Cell Contact	KEGG: hsa04514	AECs -> CapECs (BM)	BM
AECs	VECs	F11R	JAM3	0.161726	0.001	JAM	Cell-Cell Contact	KEGG: hsa04514	AECs -> VECs (BM)	BM
AECs	TipCells	F11R	JAM3	0.192496	0.001	JAM	Cell-Cell Contact	KEGG: hsa04514	AECs -> TipCells (BM)	BM
AECs	AECs	FGF2	FGFR1	0.128633	0.001	FGF	Secreted Signaling	PMC: 4393358	AECs -> AECs (BM)	BM
AECs	CapECs	FGF2	FGFR1	0.120895	0.001	FGF	Secreted Signaling	PMC: 4393358	AECs -> CapECs (BM)	BM
AECs	VECs	FGF2	FGFR1	0.116628	0.001	FGF	Secreted Signaling	PMC: 4393358	AECs -> VECs (BM)	BM
AECs	TipCells	FGF2	FGFR1	0.112934	0.001	FGF	Secreted Signaling	PMC: 4393358	AECs -> TipCells (BM)	BM
AECs	CancerCells	FGF2	FGFR2	0.0857464	0.001	FGF	Secreted Signaling	PMC: 4393358	AECs -> CancerCells (BM)	BM
AECs	CancerCells	FGF2	FGFR3	0.0713611	0.001	FGF	Secreted Signaling	PMC: 4393358	AECs -> CancerCells (BM)	BM
AECs	LECs	FGF2	FGFR4	0.144008	0.001	FGF	Secreted Signaling	PMC: 4393358	AECs -> LECs (BM)	BM
AECs	CancerCells	FN1	ITGA3_ITGB1	0.223167	0.001	FN1	ECM-Receptor	KEGG: hsa04512	AECs -> CancerCells (Primary)	PT
AECs	AECs	FN1	ITGA3_ITGB1	0.237724	0.001	FN1	ECM-Receptor	KEGG: hsa04512	AECs -> AECs (Primary)	PT
AECs	CapECs	FN1	ITGA3_ITGB1	0.219522	0.001	FN1	ECM-Receptor	KEGG: hsa04512	AECs -> CapECs (Primary)	PT
AECs	TipCells	FN1	ITGA3_ITGB1	0.224704	0.001	FN1	ECM-Receptor	KEGG: hsa04512	AECs -> TipCells (Primary)	PT
AECs	CancerCells	FN1	ITGA3_ITGB1	0.265267	0.001	FN1	ECM-Receptor	KEGG: hsa04512	AECs -> CancerCells (BM)	BM
AECs	AECs	FN1	ITGA3_ITGB1	0.265163	0.001	FN1	ECM-Receptor	KEGG: hsa04512	AECs -> AECs (BM)	BM
AECs	VECs	FN1	ITGA3_ITGB1	0.221646	0.01	FN1	ECM-Receptor	KEGG: hsa04512	AECs -> VECs (BM)	BM
AECs	AECs	FN1	ITGA5_ITGB1	0.336913	0.001	FN1	ECM-Receptor	KEGG: hsa04512	AECs -> AECs (Primary)	PT
AECs	CapECs	FN1	ITGA5_ITGB1	0.331813	0.001	FN1	ECM-Receptor	KEGG: hsa04512	AECs -> CapECs (Primary)	PT
AECs	VECs	FN1	ITGA5_ITGB1	0.299479	0.001	FN1	ECM-Receptor	KEGG: hsa04512	AECs -> VECs (Primary)	PT
AECs	LECs	FN1	ITGA5_ITGB1	0.279309	0.001	FN1	ECM-Receptor	KEGG: hsa04512	AECs -> LECs (Primary)	PT
AECs	TipCells	FN1	ITGA5_ITGB1	0.370715	0.001	FN1	ECM-Receptor	KEGG: hsa04512	AECs -> TipCells (Primary)	PT
AECs	AECs	FN1	ITGA5_ITGB1	0.392779	0.001	FN1	ECM-Receptor	KEGG: hsa04512	AECs -> AECs (BM)	BM
AECs	CapECs	FN1	ITGA5_ITGB1	0.362335	0.001	FN1	ECM-Receptor	KEGG: hsa04512	AECs -> CapECs (BM)	BM
AECs	VECs	FN1	ITGA5_ITGB1	0.317044	0.001	FN1	ECM-Receptor	KEGG: hsa04512	AECs -> VECs (BM)	BM
AECs	TipCells	FN1	ITGA5_ITGB1	0.37483	0.001	FN1	ECM-Receptor	KEGG: hsa04512	AECs -> TipCells (BM)	BM
AECs	AECs	FN1	ITGA8_ITGB1	0.261605	0.001	FN1	ECM-Receptor	KEGG: hsa04512	AECs -> AECs (BM)	BM
AECs	CapECs	FN1	ITGA8_ITGB1	0.26917	0.001	FN1	ECM-Receptor	KEGG: hsa04512	AECs -> CapECs (BM)	BM
AECs	TipCells	FN1	ITGA8_ITGB1	0.277632	0.001	FN1	ECM-Receptor	KEGG: hsa04512	AECs -> TipCells (BM)	BM
AECs	CancerCells	FN1	ITGAV_ITGB1	0.195526	0.001	FN1	ECM-Receptor	KEGG: hsa04512	AECs -> CancerCells (Primary)	PT
AECs	AECs	FN1	ITGAV_ITGB1	0.295016	0.001	FN1	ECM-Receptor	KEGG: hsa04512	AECs -> AECs (Primary)	PT
AECs	CapECs	FN1	ITGAV_ITGB1	0.261915	0.001	FN1	ECM-Receptor	KEGG: hsa04512	AECs -> CapECs (Primary)	PT
AECs	TipCells	FN1	ITGAV_ITGB1	0.254641	0.001	FN1	ECM-Receptor	KEGG: hsa04512	AECs -> TipCells (Primary)	PT
AECs	CancerCells	FN1	ITGAV_ITGB1	0.222297	0.001	FN1	ECM-Receptor	KEGG: hsa04512	AECs -> CancerCells (BM)	BM
AECs	AECs	FN1	ITGAV_ITGB1	0.334865	0.001	FN1	ECM-Receptor	KEGG: hsa04512	AECs -> AECs (BM)	BM
AECs	CapECs	FN1	ITGAV_ITGB1	0.290356	0.001	FN1	ECM-Receptor	KEGG: hsa04512	AECs -> CapECs (BM)	BM
AECs	VECs	FN1	ITGAV_ITGB1	0.260765	0.001	FN1	ECM-Receptor	KEGG: hsa04512	AECs -> VECs (BM)	BM
AECs	TipCells	FN1	ITGAV_ITGB1	0.264248	0.001	FN1	ECM-Receptor	KEGG: hsa04512	AECs -> TipCells (BM)	BM
AECs	AECs	FN1	ITGAV_ITGB3	0.190941	0.001	FN1	ECM-Receptor	KEGG: hsa04512	AECs -> AECs (BM)	BM
AECs	CancerCells	FN1	ITGAV_ITGB6	0.134853	0.001	FN1	ECM-Receptor	KEGG: hsa04512	AECs -> CancerCells (Primary)	PT
AECs	CancerCells	FN1	ITGAV_ITGB6	0.209035	0.001	FN1	ECM-Receptor	KEGG: hsa04512	AECs -> CancerCells (BM)	BM
AECs	CancerCells	FN1	CD44	0.211679	0.001	FN1	ECM-Receptor	KEGG: hsa04512	AECs -> CancerCells (Primary)	PT
AECs	CancerCells	FN1	CD44	0.19952	0.001	FN1	ECM-Receptor	KEGG: hsa04512	AECs -> CancerCells (BM)	BM
AECs	CancerCells	FN1	SDC1	0.19706	0.001	FN1	ECM-Receptor	KEGG: hsa04512	AECs -> CancerCells (Primary)	PT
AECs	CancerCells	FN1	SDC1	0.279099	0.001	FN1	ECM-Receptor	KEGG: hsa04512	AECs -> CancerCells (BM)	BM
AECs	CancerCells	FN1	SDC4	0.221093	0.001	FN1	ECM-Receptor	KEGG: hsa04512	AECs -> CancerCells (Primary)	PT
AECs	CancerCells	FN1	SDC4	0.249137	0.001	FN1	ECM-Receptor	KEGG: hsa04512	AECs -> CancerCells (BM)	BM
AECs	LECs	GAS6	MERTK	0.243814	0.001	GAS	Secreted Signaling	PMID: 27801848	AECs -> LECs (BM)	BM
AECs	CancerCells	GRN	SORT1	0.140835	0.001	GRN	Secreted Signaling	PMID: 29555433	AECs -> CancerCells (BM)	BM
AECs	AECs	GRN	SORT1	0.214856	0.001	GRN	Secreted Signaling	PMID: 29555433	AECs -> AECs (BM)	BM
AECs	TipCells	GRN	SORT1	0.166458	0.001	GRN	Secreted Signaling	PMID: 29555433	AECs -> TipCells (BM)	BM
AECs	CancerCells	HBEGF	EGFR_ERBB2	0.200377	0.001	EGF	Secreted Signaling	KEGG: hsa04012	AECs -> CancerCells (BM)	BM
AECs	CancerCells	HBEGF	EGFR	0.223156	0.001	EGF	Secreted Signaling	KEGG: hsa04012	AECs -> CancerCells (BM)	BM
AECs	LECs	HLA-E	KLRC1	0.299467	0.001	MHC-I	Cell-Cell Contact	PMID: 24223577	AECs -> LECs (BM)	BM
AECs	CancerCells	HSPG2	DAG1	0.106045	0.001	HSPG	ECM-Receptor	KEGG: hsa04512	AECs -> CancerCells (Primary)	PT
AECs	AECs	HSPG2	DAG1	0.152008	0.001	HSPG	ECM-Receptor	KEGG: hsa04512	AECs -> AECs (Primary)	PT
AECs	LECs	HSPG2	DAG1	0.158053	0.001	HSPG	ECM-Receptor	KEGG: hsa04512	AECs -> LECs (Primary)	PT
AECs	TipCells	HSPG2	DAG1	0.179598	0.001	HSPG	ECM-Receptor	KEGG: hsa04512	AECs -> TipCells (Primary)	PT
AECs	CancerCells	HSPG2	DAG1	0.194225	0.001	HSPG	ECM-Receptor	KEGG: hsa04512	AECs -> CancerCells (BM)	BM
AECs	AECs	HSPG2	DAG1	0.234388	0.001	HSPG	ECM-Receptor	KEGG: hsa04512	AECs -> AECs (BM)	BM
AECs	CapECs	HSPG2	DAG1	0.211882	0.001	HSPG	ECM-Receptor	KEGG: hsa04512	AECs -> CapECs (BM)	BM
AECs	VECs	HSPG2	DAG1	0.193046	0.001	HSPG	ECM-Receptor	KEGG: hsa04512	AECs -> VECs (BM)	BM
AECs	TipCells	HSPG2	DAG1	0.188854	0.001	HSPG	ECM-Receptor	KEGG: hsa04512	AECs -> TipCells (BM)	BM
AECs	CancerCells	IGF2	ITGA6_ITGB4	0.0743596	0.001	IGF	Secreted Signaling	PMID: 28190785; PMID: 28873464	AECs -> CancerCells (BM)	BM
AECs	AECs	IGF2	ITGA6_ITGB4	0.0954095	0.001	IGF	Secreted Signaling	PMID: 28190785; PMID: 28873464	AECs -> AECs (BM)	BM
AECs	CapECs	IGF2	ITGA6_ITGB4	0.101029	0.001	IGF	Secreted Signaling	PMID: 28190785; PMID: 28873464	AECs -> CapECs (BM)	BM
AECs	VECs	IGF2	ITGA6_ITGB4	0.100079	0.001	IGF	Secreted Signaling	PMID: 28190785; PMID: 28873464	AECs -> VECs (BM)	BM
AECs	TipCells	IGF2	ITGA6_ITGB4	0.0903129	0.001	IGF	Secreted Signaling	PMID: 28190785; PMID: 28873464	AECs -> TipCells (BM)	BM
AECs	AECs	IGF2	ITGAV_ITGB3	0.0836124	0.001	IGF	Secreted Signaling	PMID: 28190785; PMID: 28873464	AECs -> AECs (BM)	BM
AECs	AECs	IGF2	IGF1R	0.0826588	0.001	IGF	Secreted Signaling	PMID: 14604834	AECs -> AECs (BM)	BM
AECs	CapECs	IGF2	IGF1R	0.0704883	0.001	IGF	Secreted Signaling	PMID: 14604834	AECs -> CapECs (BM)	BM
AECs	TipCells	IGF2	IGF1R	0.080291	0.001	IGF	Secreted Signaling	PMID: 14604834	AECs -> TipCells (BM)	BM
AECs	CancerCells	IGF2	IGF2R	0.0758928	0.001	IGF	Secreted Signaling	PMID: 14604834	AECs -> CancerCells (BM)	BM
AECs	AECs	IGF2	IGF2R	0.0876966	0.001	IGF	Secreted Signaling	PMID: 14604834	AECs -> AECs (BM)	BM
AECs	CapECs	IGF2	IGF2R	0.085367	0.001	IGF	Secreted Signaling	PMID: 14604834	AECs -> CapECs (BM)	BM
AECs	VECs	IGF2	IGF2R	0.0791483	0.001	IGF	Secreted Signaling	PMID: 14604834	AECs -> VECs (BM)	BM
AECs	TipCells	IGF2	IGF2R	0.0853258	0.001	IGF	Secreted Signaling	PMID: 14604834	AECs -> TipCells (BM)	BM
AECs	AECs	JAG1	NOTCH1	0.104251	0.001	NOTCH	Cell-Cell Contact	PMID: 22353464	AECs -> AECs (Primary)	PT
AECs	CapECs	JAG1	NOTCH1	0.0988189	0.001	NOTCH	Cell-Cell Contact	PMID: 22353464	AECs -> CapECs (Primary)	PT
AECs	VECs	JAG1	NOTCH1	0.0849914	0.001	NOTCH	Cell-Cell Contact	PMID: 22353464	AECs -> VECs (Primary)	PT
AECs	LECs	JAG1	NOTCH1	0.0943097	0.001	NOTCH	Cell-Cell Contact	PMID: 22353464	AECs -> LECs (Primary)	PT
AECs	TipCells	JAG1	NOTCH1	0.108655	0.001	NOTCH	Cell-Cell Contact	PMID: 22353464	AECs -> TipCells (Primary)	PT
AECs	AECs	JAG1	NOTCH1	0.276245	0.001	NOTCH	Cell-Cell Contact	PMID: 22353464	AECs -> AECs (BM)	BM
AECs	CapECs	JAG1	NOTCH1	0.224986	0.001	NOTCH	Cell-Cell Contact	PMID: 22353464	AECs -> CapECs (BM)	BM
AECs	VECs	JAG1	NOTCH1	0.219319	0.001	NOTCH	Cell-Cell Contact	PMID: 22353464	AECs -> VECs (BM)	BM
AECs	LECs	JAG1	NOTCH1	0.256023	0.001	NOTCH	Cell-Cell Contact	PMID: 22353464	AECs -> LECs (BM)	BM
AECs	TipCells	JAG1	NOTCH1	0.246994	0.001	NOTCH	Cell-Cell Contact	PMID: 22353464	AECs -> TipCells (BM)	BM
AECs	CancerCells	JAG1	NOTCH2	0.129726	0.001	NOTCH	Cell-Cell Contact	PMID: 22353464	AECs -> CancerCells (BM)	BM
AECs	CancerCells	JAG1	NOTCH3	0.0685918	0.001	NOTCH	Cell-Cell Contact	PMID: 22353464	AECs -> CancerCells (Primary)	PT
AECs	AECs	JAG1	NOTCH4	0.125917	0.001	NOTCH	Cell-Cell Contact	PMID: 22353464	AECs -> AECs (Primary)	PT
AECs	CapECs	JAG1	NOTCH4	0.125807	0.001	NOTCH	Cell-Cell Contact	PMID: 22353464	AECs -> CapECs (Primary)	PT
AECs	VECs	JAG1	NOTCH4	0.0959406	0.001	NOTCH	Cell-Cell Contact	PMID: 22353464	AECs -> VECs (Primary)	PT
AECs	LECs	JAG1	NOTCH4	0.0825349	0.01	NOTCH	Cell-Cell Contact	PMID: 22353464	AECs -> LECs (Primary)	PT
AECs	TipCells	JAG1	NOTCH4	0.126853	0.001	NOTCH	Cell-Cell Contact	PMID: 22353464	AECs -> TipCells (Primary)	PT
AECs	AECs	JAG1	NOTCH4	0.378348	0.001	NOTCH	Cell-Cell Contact	PMID: 22353464	AECs -> AECs (BM)	BM
AECs	CapECs	JAG1	NOTCH4	0.310338	0.001	NOTCH	Cell-Cell Contact	PMID: 22353464	AECs -> CapECs (BM)	BM
AECs	VECs	JAG1	NOTCH4	0.239433	0.001	NOTCH	Cell-Cell Contact	PMID: 22353464	AECs -> VECs (BM)	BM
AECs	TipCells	JAG1	NOTCH4	0.329281	0.001	NOTCH	Cell-Cell Contact	PMID: 22353464	AECs -> TipCells (BM)	BM
AECs	AECs	JAG2	NOTCH1	0.148978	0.001	NOTCH	Cell-Cell Contact	PMID: 22353464	AECs -> AECs (Primary)	PT
AECs	CapECs	JAG2	NOTCH1	0.138136	0.001	NOTCH	Cell-Cell Contact	PMID: 22353464	AECs -> CapECs (Primary)	PT
AECs	VECs	JAG2	NOTCH1	0.112548	0.001	NOTCH	Cell-Cell Contact	PMID: 22353464	AECs -> VECs (Primary)	PT
AECs	LECs	JAG2	NOTCH1	0.129486	0.001	NOTCH	Cell-Cell Contact	PMID: 22353464	AECs -> LECs (Primary)	PT
AECs	TipCells	JAG2	NOTCH1	0.158124	0.001	NOTCH	Cell-Cell Contact	PMID: 22353464	AECs -> TipCells (Primary)	PT
AECs	AECs	JAG2	NOTCH1	0.272642	0.001	NOTCH	Cell-Cell Contact	PMID: 22353464	AECs -> AECs (BM)	BM
AECs	CapECs	JAG2	NOTCH1	0.222554	0.001	NOTCH	Cell-Cell Contact	PMID: 22353464	AECs -> CapECs (BM)	BM
AECs	VECs	JAG2	NOTCH1	0.217005	0.001	NOTCH	Cell-Cell Contact	PMID: 22353464	AECs -> VECs (BM)	BM
AECs	LECs	JAG2	NOTCH1	0.252905	0.001	NOTCH	Cell-Cell Contact	PMID: 22353464	AECs -> LECs (BM)	BM
AECs	TipCells	JAG2	NOTCH1	0.244083	0.001	NOTCH	Cell-Cell Contact	PMID: 22353464	AECs -> TipCells (BM)	BM
AECs	CancerCells	JAG2	NOTCH2	0.128905	0.001	NOTCH	Cell-Cell Contact	PMID: 22353464	AECs -> CancerCells (BM)	BM
AECs	CancerCells	JAG2	NOTCH3	0.0854843	0.001	NOTCH	Cell-Cell Contact	PMID: 22353464	AECs -> CancerCells (Primary)	PT
AECs	AECs	JAG2	NOTCH4	0.197366	0.001	NOTCH	Cell-Cell Contact	PMID: 22353464	AECs -> AECs (Primary)	PT
AECs	CapECs	JAG2	NOTCH4	0.197096	0.001	NOTCH	Cell-Cell Contact	PMID: 22353464	AECs -> CapECs (Primary)	PT
AECs	VECs	JAG2	NOTCH4	0.132579	0.001	NOTCH	Cell-Cell Contact	PMID: 22353464	AECs -> VECs (Primary)	PT
AECs	LECs	JAG2	NOTCH4	0.108281	0.001	NOTCH	Cell-Cell Contact	PMID: 22353464	AECs -> LECs (Primary)	PT
AECs	TipCells	JAG2	NOTCH4	0.19966	0.001	NOTCH	Cell-Cell Contact	PMID: 22353464	AECs -> TipCells (Primary)	PT
AECs	AECs	JAG2	NOTCH4	0.371917	0.001	NOTCH	Cell-Cell Contact	PMID: 22353464	AECs -> AECs (BM)	BM
AECs	CapECs	JAG2	NOTCH4	0.305857	0.001	NOTCH	Cell-Cell Contact	PMID: 22353464	AECs -> CapECs (BM)	BM
AECs	VECs	JAG2	NOTCH4	0.236691	0.001	NOTCH	Cell-Cell Contact	PMID: 22353464	AECs -> VECs (BM)	BM
AECs	TipCells	JAG2	NOTCH4	0.324282	0.001	NOTCH	Cell-Cell Contact	PMID: 22353464	AECs -> TipCells (BM)	BM
AECs	CancerCells	JAM2	ITGA3_ITGB1	0.208285	0.001	JAM	Cell-Cell Contact	PMID: 12070135	AECs -> CancerCells (Primary)	PT
AECs	AECs	JAM2	ITGA3_ITGB1	0.220959	0.001	JAM	Cell-Cell Contact	PMID: 12070135	AECs -> AECs (Primary)	PT
AECs	CapECs	JAM2	ITGA3_ITGB1	0.205098	0.001	JAM	Cell-Cell Contact	PMID: 12070135	AECs -> CapECs (Primary)	PT
AECs	TipCells	JAM2	ITGA3_ITGB1	0.209627	0.001	JAM	Cell-Cell Contact	PMID: 12070135	AECs -> TipCells (Primary)	PT
AECs	CancerCells	JAM2	ITGA3_ITGB1	0.24269	0.001	JAM	Cell-Cell Contact	PMID: 12070135	AECs -> CancerCells (BM)	BM
AECs	AECs	JAM2	ITGA3_ITGB1	0.242601	0.001	JAM	Cell-Cell Contact	PMID: 12070135	AECs -> AECs (BM)	BM
AECs	CapECs	JAM2	ITGA3_ITGB1	0.185947	0.001	JAM	Cell-Cell Contact	PMID: 12070135	AECs -> CapECs (BM)	BM
AECs	VECs	JAM2	ITGA3_ITGB1	0.205505	0.001	JAM	Cell-Cell Contact	PMID: 12070135	AECs -> VECs (BM)	BM
AECs	TipCells	JAM2	ITGA3_ITGB1	0.182499	0.001	JAM	Cell-Cell Contact	PMID: 12070135	AECs -> TipCells (BM)	BM
AECs	CancerCells	JAM2	ITGAV_ITGB1	0.183958	0.001	JAM	Cell-Cell Contact	KEGG: hsa04514	AECs -> CancerCells (Primary)	PT
AECs	AECs	JAM2	ITGAV_ITGB1	0.27001	0.001	JAM	Cell-Cell Contact	KEGG: hsa04514	AECs -> AECs (Primary)	PT
AECs	CapECs	JAM2	ITGAV_ITGB1	0.241824	0.001	JAM	Cell-Cell Contact	KEGG: hsa04514	AECs -> CapECs (Primary)	PT
AECs	TipCells	JAM2	ITGAV_ITGB1	0.235575	0.001	JAM	Cell-Cell Contact	KEGG: hsa04514	AECs -> TipCells (Primary)	PT
AECs	CancerCells	JAM2	ITGAV_ITGB1	0.206066	0.001	JAM	Cell-Cell Contact	KEGG: hsa04514	AECs -> CancerCells (BM)	BM
AECs	AECs	JAM2	ITGAV_ITGB1	0.300422	0.001	JAM	Cell-Cell Contact	KEGG: hsa04514	AECs -> AECs (BM)	BM
AECs	CapECs	JAM2	ITGAV_ITGB1	0.263709	0.001	JAM	Cell-Cell Contact	KEGG: hsa04514	AECs -> CapECs (BM)	BM
AECs	VECs	JAM2	ITGAV_ITGB1	0.238891	0.001	JAM	Cell-Cell Contact	KEGG: hsa04514	AECs -> VECs (BM)	BM
AECs	TipCells	JAM2	ITGAV_ITGB1	0.24183	0.001	JAM	Cell-Cell Contact	KEGG: hsa04514	AECs -> TipCells (BM)	BM
AECs	CancerCells	JAM2	F11R	0.208457	0.001	JAM	Cell-Cell Contact	KEGG: hsa04514	AECs -> CancerCells (Primary)	PT
AECs	AECs	JAM2	F11R	0.212482	0.001	JAM	Cell-Cell Contact	KEGG: hsa04514	AECs -> AECs (Primary)	PT
AECs	CapECs	JAM2	F11R	0.189129	0.001	JAM	Cell-Cell Contact	KEGG: hsa04514	AECs -> CapECs (Primary)	PT
AECs	VECs	JAM2	F11R	0.156112	0.001	JAM	Cell-Cell Contact	KEGG: hsa04514	AECs -> VECs (Primary)	PT
AECs	LECs	JAM2	F11R	0.219226	0.001	JAM	Cell-Cell Contact	KEGG: hsa04514	AECs -> LECs (Primary)	PT
AECs	TipCells	JAM2	F11R	0.199994	0.001	JAM	Cell-Cell Contact	KEGG: hsa04514	AECs -> TipCells (Primary)	PT
AECs	CancerCells	JAM2	F11R	0.212358	0.001	JAM	Cell-Cell Contact	KEGG: hsa04514	AECs -> CancerCells (BM)	BM
AECs	AECs	JAM2	F11R	0.262676	0.001	JAM	Cell-Cell Contact	KEGG: hsa04514	AECs -> AECs (BM)	BM
AECs	CapECs	JAM2	F11R	0.176715	0.001	JAM	Cell-Cell Contact	KEGG: hsa04514	AECs -> CapECs (BM)	BM
AECs	VECs	JAM2	F11R	0.172424	0.001	JAM	Cell-Cell Contact	KEGG: hsa04514	AECs -> VECs (BM)	BM
AECs	TipCells	JAM2	F11R	0.217213	0.001	JAM	Cell-Cell Contact	KEGG: hsa04514	AECs -> TipCells (BM)	BM
AECs	AECs	JAM2	JAM2	0.315819	0.001	JAM	Cell-Cell Contact	KEGG: hsa04514	AECs -> AECs (Primary)	PT
AECs	CapECs	JAM2	JAM2	0.244831	0.001	JAM	Cell-Cell Contact	KEGG: hsa04514	AECs -> CapECs (Primary)	PT
AECs	VECs	JAM2	JAM2	0.236289	0.001	JAM	Cell-Cell Contact	KEGG: hsa04514	AECs -> VECs (Primary)	PT
AECs	TipCells	JAM2	JAM2	0.217315	0.001	JAM	Cell-Cell Contact	KEGG: hsa04514	AECs -> TipCells (Primary)	PT
AECs	AECs	JAM2	JAM2	0.288451	0.001	JAM	Cell-Cell Contact	KEGG: hsa04514	AECs -> AECs (BM)	BM
AECs	CapECs	JAM2	JAM2	0.238111	0.001	JAM	Cell-Cell Contact	KEGG: hsa04514	AECs -> CapECs (BM)	BM
AECs	VECs	JAM2	JAM2	0.227881	0.001	JAM	Cell-Cell Contact	KEGG: hsa04514	AECs -> VECs (BM)	BM
AECs	TipCells	JAM2	JAM2	0.224878	0.001	JAM	Cell-Cell Contact	KEGG: hsa04514	AECs -> TipCells (BM)	BM
AECs	CapECs	JAM2	JAM3	0.184635	0.001	JAM	Cell-Cell Contact	PMC1237098; PMID: 11590146	AECs -> CapECs (Primary)	PT
AECs	TipCells	JAM2	JAM3	0.179524	0.001	JAM	Cell-Cell Contact	PMC1237098; PMID: 11590146	AECs -> TipCells (Primary)	PT
AECs	AECs	JAM2	JAM3	0.222667	0.001	JAM	Cell-Cell Contact	PMC1237098; PMID: 11590146	AECs -> AECs (BM)	BM
AECs	CapECs	JAM2	JAM3	0.219242	0.001	JAM	Cell-Cell Contact	PMC1237098; PMID: 11590146	AECs -> CapECs (BM)	BM
AECs	VECs	JAM2	JAM3	0.171387	0.001	JAM	Cell-Cell Contact	PMC1237098; PMID: 11590146	AECs -> VECs (BM)	BM
AECs	TipCells	JAM2	JAM3	0.206279	0.001	JAM	Cell-Cell Contact	PMC1237098; PMID: 11590146	AECs -> TipCells (BM)	BM
AECs	CancerCells	JAM3	F11R	0.173978	0.001	JAM	Cell-Cell Contact	KEGG: hsa04514	AECs -> CancerCells (BM)	BM
AECs	AECs	JAM3	F11R	0.206734	0.001	JAM	Cell-Cell Contact	KEGG: hsa04514	AECs -> AECs (BM)	BM
AECs	CapECs	JAM3	F11R	0.149226	0.001	JAM	Cell-Cell Contact	KEGG: hsa04514	AECs -> CapECs (BM)	BM
AECs	VECs	JAM3	F11R	0.146149	0.001	JAM	Cell-Cell Contact	KEGG: hsa04514	AECs -> VECs (BM)	BM
AECs	TipCells	JAM3	F11R	0.177244	0.001	JAM	Cell-Cell Contact	KEGG: hsa04514	AECs -> TipCells (BM)	BM
AECs	AECs	JAM3	JAM2	0.222667	0.001	JAM	Cell-Cell Contact	KEGG: hsa04514	AECs -> AECs (BM)	BM
AECs	CapECs	JAM3	JAM2	0.191036	0.001	JAM	Cell-Cell Contact	KEGG: hsa04514	AECs -> CapECs (BM)	BM
AECs	VECs	JAM3	JAM2	0.184337	0.001	JAM	Cell-Cell Contact	KEGG: hsa04514	AECs -> VECs (BM)	BM
AECs	TipCells	JAM3	JAM2	0.182353	0.001	JAM	Cell-Cell Contact	KEGG: hsa04514	AECs -> TipCells (BM)	BM
AECs	AECs	JAM3	JAM3	0.180885	0.001	JAM	Cell-Cell Contact	KEGG: hsa04514	AECs -> AECs (BM)	BM
AECs	CapECs	JAM3	JAM3	0.178602	0.001	JAM	Cell-Cell Contact	KEGG: hsa04514	AECs -> CapECs (BM)	BM
AECs	VECs	JAM3	JAM3	0.145402	0.001	JAM	Cell-Cell Contact	KEGG: hsa04514	AECs -> VECs (BM)	BM
AECs	TipCells	JAM3	JAM3	0.169855	0.001	JAM	Cell-Cell Contact	KEGG: hsa04514	AECs -> TipCells (BM)	BM
AECs	AECs	LAMA4	ITGA1_ITGB1	0.129417	0.001	LAMININ	ECM-Receptor	KEGG: hsa04512	AECs -> AECs (Primary)	PT
AECs	CapECs	LAMA4	ITGA1_ITGB1	0.152763	0.001	LAMININ	ECM-Receptor	KEGG: hsa04512	AECs -> CapECs (Primary)	PT
AECs	LECs	LAMA4	ITGA1_ITGB1	0.140821	0.001	LAMININ	ECM-Receptor	KEGG: hsa04512	AECs -> LECs (Primary)	PT
AECs	TipCells	LAMA4	ITGA1_ITGB1	0.158016	0.001	LAMININ	ECM-Receptor	KEGG: hsa04512	AECs -> TipCells (Primary)	PT
AECs	AECs	LAMA4	ITGA1_ITGB1	0.307178	0.001	LAMININ	ECM-Receptor	KEGG: hsa04512	AECs -> AECs (BM)	BM
AECs	CapECs	LAMA4	ITGA1_ITGB1	0.298621	0.001	LAMININ	ECM-Receptor	KEGG: hsa04512	AECs -> CapECs (BM)	BM
AECs	VECs	LAMA4	ITGA1_ITGB1	0.226443	0.001	LAMININ	ECM-Receptor	KEGG: hsa04512	AECs -> VECs (BM)	BM
AECs	LECs	LAMA4	ITGA1_ITGB1	0.328132	0.001	LAMININ	ECM-Receptor	KEGG: hsa04512	AECs -> LECs (BM)	BM
AECs	TipCells	LAMA4	ITGA1_ITGB1	0.305168	0.001	LAMININ	ECM-Receptor	KEGG: hsa04512	AECs -> TipCells (BM)	BM
AECs	CancerCells	LAMA4	ITGA2_ITGB1	0.110448	0.001	LAMININ	ECM-Receptor	KEGG: hsa04512	AECs -> CancerCells (Primary)	PT
AECs	AECs	LAMA4	ITGA2_ITGB1	0.131926	0.001	LAMININ	ECM-Receptor	KEGG: hsa04512	AECs -> AECs (Primary)	PT
AECs	CapECs	LAMA4	ITGA2_ITGB1	0.133723	0.001	LAMININ	ECM-Receptor	KEGG: hsa04512	AECs -> CapECs (Primary)	PT
AECs	TipCells	LAMA4	ITGA2_ITGB1	0.140788	0.001	LAMININ	ECM-Receptor	KEGG: hsa04512	AECs -> TipCells (Primary)	PT
AECs	AECs	LAMA4	ITGA2_ITGB1	0.273375	0.001	LAMININ	ECM-Receptor	KEGG: hsa04512	AECs -> AECs (BM)	BM
AECs	CapECs	LAMA4	ITGA2_ITGB1	0.285827	0.001	LAMININ	ECM-Receptor	KEGG: hsa04512	AECs -> CapECs (BM)	BM
AECs	VECs	LAMA4	ITGA2_ITGB1	0.247351	0.001	LAMININ	ECM-Receptor	KEGG: hsa04512	AECs -> VECs (BM)	BM
AECs	TipCells	LAMA4	ITGA2_ITGB1	0.27601	0.001	LAMININ	ECM-Receptor	KEGG: hsa04512	AECs -> TipCells (BM)	BM
AECs	CancerCells	LAMA4	ITGA3_ITGB1	0.126294	0.001	LAMININ	ECM-Receptor	KEGG: hsa04512	AECs -> CancerCells (Primary)	PT
AECs	AECs	LAMA4	ITGA3_ITGB1	0.130887	0.001	LAMININ	ECM-Receptor	KEGG: hsa04512	AECs -> AECs (Primary)	PT
AECs	CapECs	LAMA4	ITGA3_ITGB1	0.125106	0.001	LAMININ	ECM-Receptor	KEGG: hsa04512	AECs -> CapECs (Primary)	PT
AECs	TipCells	LAMA4	ITGA3_ITGB1	0.12679	0.001	LAMININ	ECM-Receptor	KEGG: hsa04512	AECs -> TipCells (Primary)	PT
AECs	CancerCells	LAMA4	ITGA3_ITGB1	0.248936	0.001	LAMININ	ECM-Receptor	KEGG: hsa04512	AECs -> CancerCells (BM)	BM
AECs	AECs	LAMA4	ITGA3_ITGB1	0.248844	0.001	LAMININ	ECM-Receptor	KEGG: hsa04512	AECs -> AECs (BM)	BM
AECs	CapECs	LAMA4	ITGA3_ITGB1	0.189638	0.001	LAMININ	ECM-Receptor	KEGG: hsa04512	AECs -> CapECs (BM)	BM
AECs	VECs	LAMA4	ITGA3_ITGB1	0.210008	0.001	LAMININ	ECM-Receptor	KEGG: hsa04512	AECs -> VECs (BM)	BM
AECs	TipCells	LAMA4	ITGA3_ITGB1	0.186055	0.001	LAMININ	ECM-Receptor	KEGG: hsa04512	AECs -> TipCells (BM)	BM
AECs	AECs	LAMA4	ITGA6_ITGB1	0.133263	0.001	LAMININ	ECM-Receptor	KEGG: hsa04512	AECs -> AECs (Primary)	PT
AECs	CapECs	LAMA4	ITGA6_ITGB1	0.153939	0.001	LAMININ	ECM-Receptor	KEGG: hsa04512	AECs -> CapECs (Primary)	PT
AECs	VECs	LAMA4	ITGA6_ITGB1	0.129243	0.001	LAMININ	ECM-Receptor	KEGG: hsa04512	AECs -> VECs (Primary)	PT
AECs	TipCells	LAMA4	ITGA6_ITGB1	0.154247	0.001	LAMININ	ECM-Receptor	KEGG: hsa04512	AECs -> TipCells (Primary)	PT
AECs	CancerCells	LAMA4	ITGA6_ITGB1	0.17849	0.001	LAMININ	ECM-Receptor	KEGG: hsa04512	AECs -> CancerCells (BM)	BM
AECs	AECs	LAMA4	ITGA6_ITGB1	0.337821	0.001	LAMININ	ECM-Receptor	KEGG: hsa04512	AECs -> AECs (BM)	BM
AECs	CapECs	LAMA4	ITGA6_ITGB1	0.368958	0.001	LAMININ	ECM-Receptor	KEGG: hsa04512	AECs -> CapECs (BM)	BM
AECs	VECs	LAMA4	ITGA6_ITGB1	0.334317	0.001	LAMININ	ECM-Receptor	KEGG: hsa04512	AECs -> VECs (BM)	BM
AECs	LECs	LAMA4	ITGA6_ITGB1	0.309842	0.001	LAMININ	ECM-Receptor	KEGG: hsa04512	AECs -> LECs (BM)	BM
AECs	TipCells	LAMA4	ITGA6_ITGB1	0.353367	0.001	LAMININ	ECM-Receptor	KEGG: hsa04512	AECs -> TipCells (BM)	BM
AECs	AECs	LAMA4	ITGA6_ITGB4	0.11125	0.001	LAMININ	ECM-Receptor	KEGG: hsa04512	AECs -> AECs (Primary)	PT
AECs	CapECs	LAMA4	ITGA6_ITGB4	0.103108	0.001	LAMININ	ECM-Receptor	KEGG: hsa04512	AECs -> CapECs (Primary)	PT
AECs	VECs	LAMA4	ITGA6_ITGB4	0.10755	0.001	LAMININ	ECM-Receptor	KEGG: hsa04512	AECs -> VECs (Primary)	PT
AECs	CancerCells	LAMA4	ITGA6_ITGB4	0.137613	0.001	LAMININ	ECM-Receptor	KEGG: hsa04512	AECs -> CancerCells (BM)	BM
AECs	AECs	LAMA4	ITGA6_ITGB4	0.248543	0.001	LAMININ	ECM-Receptor	KEGG: hsa04512	AECs -> AECs (BM)	BM
AECs	CapECs	LAMA4	ITGA6_ITGB4	0.272234	0.001	LAMININ	ECM-Receptor	KEGG: hsa04512	AECs -> CapECs (BM)	BM
AECs	VECs	LAMA4	ITGA6_ITGB4	0.250277	0.001	LAMININ	ECM-Receptor	KEGG: hsa04512	AECs -> VECs (BM)	BM
AECs	TipCells	LAMA4	ITGA6_ITGB4	0.210654	0.001	LAMININ	ECM-Receptor	KEGG: hsa04512	AECs -> TipCells (BM)	BM
AECs	LECs	LAMA4	ITGA9_ITGB1	0.146335	0.001	LAMININ	ECM-Receptor	KEGG: hsa04512	AECs -> LECs (Primary)	PT
AECs	AECs	LAMA4	ITGA9_ITGB1	0.287411	0.001	LAMININ	ECM-Receptor	KEGG: hsa04512	AECs -> AECs (BM)	BM
AECs	CapECs	LAMA4	ITGA9_ITGB1	0.26682	0.001	LAMININ	ECM-Receptor	KEGG: hsa04512	AECs -> CapECs (BM)	BM
AECs	VECs	LAMA4	ITGA9_ITGB1	0.215018	0.001	LAMININ	ECM-Receptor	KEGG: hsa04512	AECs -> VECs (BM)	BM
AECs	TipCells	LAMA4	ITGA9_ITGB1	0.25377	0.001	LAMININ	ECM-Receptor	KEGG: hsa04512	AECs -> TipCells (BM)	BM
AECs	CancerCells	LAMA4	CD44	0.122495	0.001	LAMININ	ECM-Receptor	KEGG: hsa04512	AECs -> CancerCells (Primary)	PT
AECs	CancerCells	LAMA4	CD44	0.190005	0.001	LAMININ	ECM-Receptor	KEGG: hsa04512	AECs -> CancerCells (BM)	BM
AECs	CancerCells	LAMA4	DAG1	0.0776572	0.001	LAMININ	ECM-Receptor	KEGG: hsa04512	AECs -> CancerCells (Primary)	PT
AECs	AECs	LAMA4	DAG1	0.099756	0.001	LAMININ	ECM-Receptor	KEGG: hsa04512	AECs -> AECs (Primary)	PT
AECs	LECs	LAMA4	DAG1	0.102329	0.001	LAMININ	ECM-Receptor	KEGG: hsa04512	AECs -> LECs (Primary)	PT
AECs	TipCells	LAMA4	DAG1	0.11097	0.001	LAMININ	ECM-Receptor	KEGG: hsa04512	AECs -> TipCells (Primary)	PT
AECs	CancerCells	LAMA4	DAG1	0.164807	0.001	LAMININ	ECM-Receptor	KEGG: hsa04512	AECs -> CancerCells (BM)	BM
AECs	AECs	LAMA4	DAG1	0.193033	0.001	LAMININ	ECM-Receptor	KEGG: hsa04512	AECs -> AECs (BM)	BM
AECs	CapECs	LAMA4	DAG1	0.177407	0.001	LAMININ	ECM-Receptor	KEGG: hsa04512	AECs -> CapECs (BM)	BM
AECs	VECs	LAMA4	DAG1	0.163955	0.001	LAMININ	ECM-Receptor	KEGG: hsa04512	AECs -> VECs (BM)	BM
AECs	TipCells	LAMA4	DAG1	0.160911	0.001	LAMININ	ECM-Receptor	KEGG: hsa04512	AECs -> TipCells (BM)	BM
AECs	AECs	LAMA5	ITGA1_ITGB1	0.154761	0.001	LAMININ	ECM-Receptor	KEGG: hsa04512	AECs -> AECs (Primary)	PT
AECs	CapECs	LAMA5	ITGA1_ITGB1	0.189279	0.001	LAMININ	ECM-Receptor	KEGG: hsa04512	AECs -> CapECs (Primary)	PT
AECs	LECs	LAMA5	ITGA1_ITGB1	0.171327	0.001	LAMININ	ECM-Receptor	KEGG: hsa04512	AECs -> LECs (Primary)	PT
AECs	TipCells	LAMA5	ITGA1_ITGB1	0.197375	0.001	LAMININ	ECM-Receptor	KEGG: hsa04512	AECs -> TipCells (Primary)	PT
AECs	AECs	LAMA5	ITGA1_ITGB1	0.229241	0.001	LAMININ	ECM-Receptor	KEGG: hsa04512	AECs -> AECs (BM)	BM
AECs	CapECs	LAMA5	ITGA1_ITGB1	0.224321	0.001	LAMININ	ECM-Receptor	KEGG: hsa04512	AECs -> CapECs (BM)	BM
AECs	VECs	LAMA5	ITGA1_ITGB1	0.180467	0.001	LAMININ	ECM-Receptor	KEGG: hsa04512	AECs -> VECs (BM)	BM
AECs	LECs	LAMA5	ITGA1_ITGB1	0.241074	0.001	LAMININ	ECM-Receptor	KEGG: hsa04512	AECs -> LECs (BM)	BM
AECs	TipCells	LAMA5	ITGA1_ITGB1	0.22809	0.001	LAMININ	ECM-Receptor	KEGG: hsa04512	AECs -> TipCells (BM)	BM
AECs	CancerCells	LAMA5	ITGA2_ITGB1	0.128405	0.001	LAMININ	ECM-Receptor	KEGG: hsa04512	AECs -> CancerCells (Primary)	PT
AECs	AECs	LAMA5	ITGA2_ITGB1	0.158359	0.001	LAMININ	ECM-Receptor	KEGG: hsa04512	AECs -> AECs (Primary)	PT
AECs	CapECs	LAMA5	ITGA2_ITGB1	0.160951	0.001	LAMININ	ECM-Receptor	KEGG: hsa04512	AECs -> CapECs (Primary)	PT
AECs	TipCells	LAMA5	ITGA2_ITGB1	0.171278	0.001	LAMININ	ECM-Receptor	KEGG: hsa04512	AECs -> TipCells (Primary)	PT
AECs	AECs	LAMA5	ITGA2_ITGB1	0.209485	0.001	LAMININ	ECM-Receptor	KEGG: hsa04512	AECs -> AECs (BM)	BM
AECs	CapECs	LAMA5	ITGA2_ITGB1	0.216864	0.001	LAMININ	ECM-Receptor	KEGG: hsa04512	AECs -> CapECs (BM)	BM
AECs	VECs	LAMA5	ITGA2_ITGB1	0.193643	0.001	LAMININ	ECM-Receptor	KEGG: hsa04512	AECs -> VECs (BM)	BM
AECs	TipCells	LAMA5	ITGA2_ITGB1	0.211057	0.001	LAMININ	ECM-Receptor	KEGG: hsa04512	AECs -> TipCells (BM)	BM
AECs	CancerCells	LAMA5	ITGA3_ITGB1	0.15032	0.001	LAMININ	ECM-Receptor	KEGG: hsa04512	AECs -> CancerCells (Primary)	PT
AECs	AECs	LAMA5	ITGA3_ITGB1	0.156866	0.001	LAMININ	ECM-Receptor	KEGG: hsa04512	AECs -> AECs (Primary)	PT
AECs	CapECs	LAMA5	ITGA3_ITGB1	0.148642	0.001	LAMININ	ECM-Receptor	KEGG: hsa04512	AECs -> CapECs (Primary)	PT
AECs	TipCells	LAMA5	ITGA3_ITGB1	0.151023	0.001	LAMININ	ECM-Receptor	KEGG: hsa04512	AECs -> TipCells (Primary)	PT
AECs	CancerCells	LAMA5	ITGA3_ITGB1	0.194625	0.001	LAMININ	ECM-Receptor	KEGG: hsa04512	AECs -> CancerCells (BM)	BM
AECs	AECs	LAMA5	ITGA3_ITGB1	0.194568	0.001	LAMININ	ECM-Receptor	KEGG: hsa04512	AECs -> AECs (BM)	BM
AECs	AECs	LAMA5	ITGA6_ITGB1	0.160287	0.001	LAMININ	ECM-Receptor	KEGG: hsa04512	AECs -> AECs (Primary)	PT
AECs	CapECs	LAMA5	ITGA6_ITGB1	0.191081	0.001	LAMININ	ECM-Receptor	KEGG: hsa04512	AECs -> CapECs (Primary)	PT
AECs	VECs	LAMA5	ITGA6_ITGB1	0.154512	0.001	LAMININ	ECM-Receptor	KEGG: hsa04512	AECs -> VECs (Primary)	PT
AECs	TipCells	LAMA5	ITGA6_ITGB1	0.191553	0.001	LAMININ	ECM-Receptor	KEGG: hsa04512	AECs -> TipCells (Primary)	PT
AECs	AECs	LAMA5	ITGA6_ITGB1	0.246447	0.001	LAMININ	ECM-Receptor	KEGG: hsa04512	AECs -> AECs (BM)	BM
AECs	CapECs	LAMA5	ITGA6_ITGB1	0.263333	0.001	LAMININ	ECM-Receptor	KEGG: hsa04512	AECs -> CapECs (BM)	BM
AECs	VECs	LAMA5	ITGA6_ITGB1	0.244511	0.001	LAMININ	ECM-Receptor	KEGG: hsa04512	AECs -> VECs (BM)	BM
AECs	LECs	LAMA5	ITGA6_ITGB1	0.230762	0.001	LAMININ	ECM-Receptor	KEGG: hsa04512	AECs -> LECs (BM)	BM
AECs	TipCells	LAMA5	ITGA6_ITGB1	0.254949	0.001	LAMININ	ECM-Receptor	KEGG: hsa04512	AECs -> TipCells (BM)	BM
AECs	AECs	LAMA5	ITGA6_ITGB4	0.129491	0.001	LAMININ	ECM-Receptor	KEGG: hsa04512	AECs -> AECs (Primary)	PT
AECs	CapECs	LAMA5	ITGA6_ITGB4	0.118593	0.001	LAMININ	ECM-Receptor	KEGG: hsa04512	AECs -> CapECs (Primary)	PT
AECs	VECs	LAMA5	ITGA6_ITGB4	0.124506	0.001	LAMININ	ECM-Receptor	KEGG: hsa04512	AECs -> VECs (Primary)	PT
AECs	AECs	LAMA5	ITGA6_ITGB4	0.194382	0.001	LAMININ	ECM-Receptor	KEGG: hsa04512	AECs -> AECs (BM)	BM
AECs	CapECs	LAMA5	ITGA6_ITGB4	0.208802	0.001	LAMININ	ECM-Receptor	KEGG: hsa04512	AECs -> CapECs (BM)	BM
AECs	VECs	LAMA5	ITGA6_ITGB4	0.195454	0.001	LAMININ	ECM-Receptor	KEGG: hsa04512	AECs -> VECs (BM)	BM
AECs	TipCells	LAMA5	ITGA6_ITGB4	0.170227	0.001	LAMININ	ECM-Receptor	KEGG: hsa04512	AECs -> TipCells (BM)	BM
AECs	LECs	LAMA5	ITGA9_ITGB1	0.179538	0.001	LAMININ	ECM-Receptor	KEGG: hsa04512	AECs -> LECs (Primary)	PT
AECs	AECs	LAMA5	ITGA9_ITGB1	0.217794	0.001	LAMININ	ECM-Receptor	KEGG: hsa04512	AECs -> AECs (BM)	BM
AECs	CapECs	LAMA5	ITGA9_ITGB1	0.205549	0.001	LAMININ	ECM-Receptor	KEGG: hsa04512	AECs -> CapECs (BM)	BM
AECs	VECs	LAMA5	ITGA9_ITGB1	0.173083	0.001	LAMININ	ECM-Receptor	KEGG: hsa04512	AECs -> VECs (BM)	BM
AECs	TipCells	LAMA5	ITGA9_ITGB1	0.197605	0.001	LAMININ	ECM-Receptor	KEGG: hsa04512	AECs -> TipCells (BM)	BM
AECs	CancerCells	LAMA5	CD44	0.144973	0.001	LAMININ	ECM-Receptor	KEGG: hsa04512	AECs -> CancerCells (Primary)	PT
AECs	CancerCells	LAMA5	CD44	0.156427	0.001	LAMININ	ECM-Receptor	KEGG: hsa04512	AECs -> CancerCells (BM)	BM
AECs	CancerCells	LAMA5	DAG1	0.0861282	0.001	LAMININ	ECM-Receptor	KEGG: hsa04512	AECs -> CancerCells (Primary)	PT
AECs	AECs	LAMA5	DAG1	0.114181	0.001	LAMININ	ECM-Receptor	KEGG: hsa04512	AECs -> AECs (Primary)	PT
AECs	LECs	LAMA5	DAG1	0.117563	0.001	LAMININ	ECM-Receptor	KEGG: hsa04512	AECs -> LECs (Primary)	PT
AECs	TipCells	LAMA5	DAG1	0.129111	0.001	LAMININ	ECM-Receptor	KEGG: hsa04512	AECs -> TipCells (Primary)	PT
AECs	CancerCells	LAMA5	DAG1	0.1389	0.001	LAMININ	ECM-Receptor	KEGG: hsa04512	AECs -> CancerCells (BM)	BM
AECs	AECs	LAMA5	DAG1	0.15848	0.001	LAMININ	ECM-Receptor	KEGG: hsa04512	AECs -> AECs (BM)	BM
AECs	CapECs	LAMA5	DAG1	0.147763	0.001	LAMININ	ECM-Receptor	KEGG: hsa04512	AECs -> CapECs (BM)	BM
AECs	VECs	LAMA5	DAG1	0.138293	0.001	LAMININ	ECM-Receptor	KEGG: hsa04512	AECs -> VECs (BM)	BM
AECs	TipCells	LAMA5	DAG1	0.136119	0.001	LAMININ	ECM-Receptor	KEGG: hsa04512	AECs -> TipCells (BM)	BM
AECs	AECs	LAMB1	ITGA1_ITGB1	0.140992	0.001	LAMININ	ECM-Receptor	KEGG: hsa04512	AECs -> AECs (Primary)	PT
AECs	CapECs	LAMB1	ITGA1_ITGB1	0.169131	0.001	LAMININ	ECM-Receptor	KEGG: hsa04512	AECs -> CapECs (Primary)	PT
AECs	LECs	LAMB1	ITGA1_ITGB1	0.154627	0.001	LAMININ	ECM-Receptor	KEGG: hsa04512	AECs -> LECs (Primary)	PT
AECs	TipCells	LAMB1	ITGA1_ITGB1	0.175583	0.001	LAMININ	ECM-Receptor	KEGG: hsa04512	AECs -> TipCells (Primary)	PT
AECs	AECs	LAMB1	ITGA1_ITGB1	0.304182	0.001	LAMININ	ECM-Receptor	KEGG: hsa04512	AECs -> AECs (BM)	BM
AECs	CapECs	LAMB1	ITGA1_ITGB1	0.295779	0.001	LAMININ	ECM-Receptor	KEGG: hsa04512	AECs -> CapECs (BM)	BM
AECs	VECs	LAMB1	ITGA1_ITGB1	0.224767	0.001	LAMININ	ECM-Receptor	KEGG: hsa04512	AECs -> VECs (BM)	BM
AECs	LECs	LAMB1	ITGA1_ITGB1	0.324747	0.001	LAMININ	ECM-Receptor	KEGG: hsa04512	AECs -> LECs (BM)	BM
AECs	TipCells	LAMB1	ITGA1_ITGB1	0.302209	0.001	LAMININ	ECM-Receptor	KEGG: hsa04512	AECs -> TipCells (BM)	BM
AECs	CancerCells	LAMB1	ITGA2_ITGB1	0.118773	0.001	LAMININ	ECM-Receptor	KEGG: hsa04512	AECs -> CancerCells (Primary)	PT
AECs	AECs	LAMB1	ITGA2_ITGB1	0.143975	0.001	LAMININ	ECM-Receptor	KEGG: hsa04512	AECs -> AECs (Primary)	PT
AECs	CapECs	LAMB1	ITGA2_ITGB1	0.146116	0.001	LAMININ	ECM-Receptor	KEGG: hsa04512	AECs -> CapECs (Primary)	PT
AECs	TipCells	LAMB1	ITGA2_ITGB1	0.154586	0.001	LAMININ	ECM-Receptor	KEGG: hsa04512	AECs -> TipCells (Primary)	PT
AECs	AECs	LAMB1	ITGA2_ITGB1	0.27097	0.001	LAMININ	ECM-Receptor	KEGG: hsa04512	AECs -> AECs (BM)	BM
AECs	CapECs	LAMB1	ITGA2_ITGB1	0.28321	0.001	LAMININ	ECM-Receptor	KEGG: hsa04512	AECs -> CapECs (BM)	BM
AECs	VECs	LAMB1	ITGA2_ITGB1	0.245363	0.001	LAMININ	ECM-Receptor	KEGG: hsa04512	AECs -> VECs (BM)	BM
AECs	TipCells	LAMB1	ITGA2_ITGB1	0.27356	0.001	LAMININ	ECM-Receptor	KEGG: hsa04512	AECs -> TipCells (BM)	BM
AECs	CancerCells	LAMB1	ITGA3_ITGB1	0.137294	0.001	LAMININ	ECM-Receptor	KEGG: hsa04512	AECs -> CancerCells (Primary)	PT
AECs	AECs	LAMB1	ITGA3_ITGB1	0.142738	0.001	LAMININ	ECM-Receptor	KEGG: hsa04512	AECs -> AECs (Primary)	PT
AECs	CapECs	LAMB1	ITGA3_ITGB1	0.135892	0.001	LAMININ	ECM-Receptor	KEGG: hsa04512	AECs -> CapECs (Primary)	PT
AECs	TipCells	LAMB1	ITGA3_ITGB1	0.137881	0.001	LAMININ	ECM-Receptor	KEGG: hsa04512	AECs -> TipCells (Primary)	PT
AECs	CancerCells	LAMB1	ITGA3_ITGB1	0.246924	0.001	LAMININ	ECM-Receptor	KEGG: hsa04512	AECs -> CancerCells (BM)	BM
AECs	AECs	LAMB1	ITGA3_ITGB1	0.246833	0.001	LAMININ	ECM-Receptor	KEGG: hsa04512	AECs -> AECs (BM)	BM
AECs	CapECs	LAMB1	ITGA3_ITGB1	0.188453	0.001	LAMININ	ECM-Receptor	KEGG: hsa04512	AECs -> CapECs (BM)	BM
AECs	VECs	LAMB1	ITGA3_ITGB1	0.208561	0.001	LAMININ	ECM-Receptor	KEGG: hsa04512	AECs -> VECs (BM)	BM
AECs	TipCells	LAMB1	ITGA3_ITGB1	0.184914	0.001	LAMININ	ECM-Receptor	KEGG: hsa04512	AECs -> TipCells (BM)	BM
AECs	AECs	LAMB1	ITGA6_ITGB1	0.145568	0.001	LAMININ	ECM-Receptor	KEGG: hsa04512	AECs -> AECs (Primary)	PT
AECs	CapECs	LAMB1	ITGA6_ITGB1	0.170571	0.001	LAMININ	ECM-Receptor	KEGG: hsa04512	AECs -> CapECs (Primary)	PT
AECs	VECs	LAMB1	ITGA6_ITGB1	0.140785	0.001	LAMININ	ECM-Receptor	KEGG: hsa04512	AECs -> VECs (Primary)	PT
AECs	TipCells	LAMB1	ITGA6_ITGB1	0.170948	0.001	LAMININ	ECM-Receptor	KEGG: hsa04512	AECs -> TipCells (Primary)	PT
AECs	CancerCells	LAMB1	ITGA6_ITGB1	0.177438	0.001	LAMININ	ECM-Receptor	KEGG: hsa04512	AECs -> CancerCells (BM)	BM
AECs	AECs	LAMB1	ITGA6_ITGB1	0.33425	0.001	LAMININ	ECM-Receptor	KEGG: hsa04512	AECs -> AECs (BM)	BM
AECs	CapECs	LAMB1	ITGA6_ITGB1	0.364767	0.001	LAMININ	ECM-Receptor	KEGG: hsa04512	AECs -> CapECs (BM)	BM
AECs	VECs	LAMB1	ITGA6_ITGB1	0.330814	0.001	LAMININ	ECM-Receptor	KEGG: hsa04512	AECs -> VECs (BM)	BM
AECs	LECs	LAMB1	ITGA6_ITGB1	0.306798	0.001	LAMININ	ECM-Receptor	KEGG: hsa04512	AECs -> LECs (BM)	BM
AECs	TipCells	LAMB1	ITGA6_ITGB1	0.349491	0.001	LAMININ	ECM-Receptor	KEGG: hsa04512	AECs -> TipCells (BM)	BM
AECs	AECs	LAMB1	ITGA6_ITGB4	0.119702	0.001	LAMININ	ECM-Receptor	KEGG: hsa04512	AECs -> AECs (Primary)	PT
AECs	CapECs	LAMB1	ITGA6_ITGB4	0.110328	0.001	LAMININ	ECM-Receptor	KEGG: hsa04512	AECs -> CapECs (Primary)	PT
AECs	VECs	LAMB1	ITGA6_ITGB4	0.115429	0.001	LAMININ	ECM-Receptor	KEGG: hsa04512	AECs -> VECs (Primary)	PT
AECs	CancerCells	LAMB1	ITGA6_ITGB4	0.136985	0.001	LAMININ	ECM-Receptor	KEGG: hsa04512	AECs -> CancerCells (BM)	BM
AECs	AECs	LAMB1	ITGA6_ITGB4	0.246537	0.001	LAMININ	ECM-Receptor	KEGG: hsa04512	AECs -> AECs (BM)	BM
AECs	CapECs	LAMB1	ITGA6_ITGB4	0.269847	0.001	LAMININ	ECM-Receptor	KEGG: hsa04512	AECs -> CapECs (BM)	BM
AECs	VECs	LAMB1	ITGA6_ITGB4	0.248244	0.001	LAMININ	ECM-Receptor	KEGG: hsa04512	AECs -> VECs (BM)	BM
AECs	TipCells	LAMB1	ITGA6_ITGB4	0.209198	0.001	LAMININ	ECM-Receptor	KEGG: hsa04512	AECs -> TipCells (BM)	BM
AECs	LECs	LAMB1	ITGA9_ITGB1	0.161295	0.001	LAMININ	ECM-Receptor	KEGG: hsa04512	AECs -> LECs (Primary)	PT
AECs	AECs	LAMB1	ITGA9_ITGB1	0.284767	0.001	LAMININ	ECM-Receptor	KEGG: hsa04512	AECs -> AECs (BM)	BM
AECs	CapECs	LAMB1	ITGA9_ITGB1	0.264522	0.001	LAMININ	ECM-Receptor	KEGG: hsa04512	AECs -> CapECs (BM)	BM
AECs	VECs	LAMB1	ITGA9_ITGB1	0.213502	0.001	LAMININ	ECM-Receptor	KEGG: hsa04512	AECs -> VECs (BM)	BM
AECs	TipCells	LAMB1	ITGA9_ITGB1	0.251682	0.001	LAMININ	ECM-Receptor	KEGG: hsa04512	AECs -> TipCells (BM)	BM
AECs	CancerCells	LAMB1	CD44	0.132818	0.001	LAMININ	ECM-Receptor	KEGG: hsa04512	AECs -> CancerCells (Primary)	PT
AECs	CancerCells	LAMB1	CD44	0.188816	0.001	LAMININ	ECM-Receptor	KEGG: hsa04512	AECs -> CancerCells (BM)	BM
AECs	CancerCells	LAMB1	DAG1	0.0816837	0.001	LAMININ	ECM-Receptor	KEGG: hsa04512	AECs -> CancerCells (Primary)	PT
AECs	AECs	LAMB1	DAG1	0.106499	0.001	LAMININ	ECM-Receptor	KEGG: hsa04512	AECs -> AECs (Primary)	PT
AECs	LECs	LAMB1	DAG1	0.109436	0.001	LAMININ	ECM-Receptor	KEGG: hsa04512	AECs -> LECs (Primary)	PT
AECs	TipCells	LAMB1	DAG1	0.119377	0.001	LAMININ	ECM-Receptor	KEGG: hsa04512	AECs -> TipCells (Primary)	PT
AECs	CancerCells	LAMB1	DAG1	0.163909	0.001	LAMININ	ECM-Receptor	KEGG: hsa04512	AECs -> CancerCells (BM)	BM
AECs	AECs	LAMB1	DAG1	0.191806	0.001	LAMININ	ECM-Receptor	KEGG: hsa04512	AECs -> AECs (BM)	BM
AECs	CapECs	LAMB1	DAG1	0.176368	0.001	LAMININ	ECM-Receptor	KEGG: hsa04512	AECs -> CapECs (BM)	BM
AECs	VECs	LAMB1	DAG1	0.163066	0.001	LAMININ	ECM-Receptor	KEGG: hsa04512	AECs -> VECs (BM)	BM
AECs	TipCells	LAMB1	DAG1	0.160055	0.001	LAMININ	ECM-Receptor	KEGG: hsa04512	AECs -> TipCells (BM)	BM
AECs	AECs	LAMB2	ITGA1_ITGB1	0.175335	0.001	LAMININ	ECM-Receptor	KEGG: hsa04512	AECs -> AECs (Primary)	PT
AECs	CapECs	LAMB2	ITGA1_ITGB1	0.220801	0.001	LAMININ	ECM-Receptor	KEGG: hsa04512	AECs -> CapECs (Primary)	PT
AECs	LECs	LAMB2	ITGA1_ITGB1	0.196846	0.001	LAMININ	ECM-Receptor	KEGG: hsa04512	AECs -> LECs (Primary)	PT
AECs	TipCells	LAMB2	ITGA1_ITGB1	0.231822	0.001	LAMININ	ECM-Receptor	KEGG: hsa04512	AECs -> TipCells (Primary)	PT
AECs	AECs	LAMB2	ITGA1_ITGB1	0.255029	0.001	LAMININ	ECM-Receptor	KEGG: hsa04512	AECs -> AECs (BM)	BM
AECs	CapECs	LAMB2	ITGA1_ITGB1	0.248995	0.001	LAMININ	ECM-Receptor	KEGG: hsa04512	AECs -> CapECs (BM)	BM
AECs	VECs	LAMB2	ITGA1_ITGB1	0.196266	0.001	LAMININ	ECM-Receptor	KEGG: hsa04512	AECs -> VECs (BM)	BM
AECs	LECs	LAMB2	ITGA1_ITGB1	0.269635	0.001	LAMININ	ECM-Receptor	KEGG: hsa04512	AECs -> LECs (BM)	BM
AECs	TipCells	LAMB2	ITGA1_ITGB1	0.253616	0.001	LAMININ	ECM-Receptor	KEGG: hsa04512	AECs -> TipCells (BM)	BM
AECs	CancerCells	LAMB2	ITGA2_ITGB1	0.142282	0.001	LAMININ	ECM-Receptor	KEGG: hsa04512	AECs -> CancerCells (Primary)	PT
AECs	AECs	LAMB2	ITGA2_ITGB1	0.179959	0.001	LAMININ	ECM-Receptor	KEGG: hsa04512	AECs -> AECs (Primary)	PT
AECs	CapECs	LAMB2	ITGA2_ITGB1	0.183307	0.001	LAMININ	ECM-Receptor	KEGG: hsa04512	AECs -> CapECs (Primary)	PT
AECs	TipCells	LAMB2	ITGA2_ITGB1	0.196781	0.001	LAMININ	ECM-Receptor	KEGG: hsa04512	AECs -> TipCells (Primary)	PT
AECs	AECs	LAMB2	ITGA2_ITGB1	0.230942	0.001	LAMININ	ECM-Receptor	KEGG: hsa04512	AECs -> AECs (BM)	BM
AECs	CapECs	LAMB2	ITGA2_ITGB1	0.239894	0.001	LAMININ	ECM-Receptor	KEGG: hsa04512	AECs -> CapECs (BM)	BM
AECs	VECs	LAMB2	ITGA2_ITGB1	0.211905	0.001	LAMININ	ECM-Receptor	KEGG: hsa04512	AECs -> VECs (BM)	BM
AECs	TipCells	LAMB2	ITGA2_ITGB1	0.232844	0.001	LAMININ	ECM-Receptor	KEGG: hsa04512	AECs -> TipCells (BM)	BM
AECs	CancerCells	LAMB2	ITGA3_ITGB1	0.169666	0.001	LAMININ	ECM-Receptor	KEGG: hsa04512	AECs -> CancerCells (Primary)	PT
AECs	AECs	LAMB2	ITGA3_ITGB1	0.178037	0.001	LAMININ	ECM-Receptor	KEGG: hsa04512	AECs -> AECs (Primary)	PT
AECs	CapECs	LAMB2	ITGA3_ITGB1	0.167534	0.001	LAMININ	ECM-Receptor	KEGG: hsa04512	AECs -> CapECs (Primary)	PT
AECs	TipCells	LAMB2	ITGA3_ITGB1	0.17056	0.001	LAMININ	ECM-Receptor	KEGG: hsa04512	AECs -> TipCells (Primary)	PT
AECs	CancerCells	LAMB2	ITGA3_ITGB1	0.213078	0.001	LAMININ	ECM-Receptor	KEGG: hsa04512	AECs -> CancerCells (BM)	BM
AECs	AECs	LAMB2	ITGA3_ITGB1	0.21301	0.001	LAMININ	ECM-Receptor	KEGG: hsa04512	AECs -> AECs (BM)	BM
AECs	VECs	LAMB2	ITGA3_ITGB1	0.18374	0.001	LAMININ	ECM-Receptor	KEGG: hsa04512	AECs -> VECs (BM)	BM
AECs	AECs	LAMB2	ITGA6_ITGB1	0.182447	0.001	LAMININ	ECM-Receptor	KEGG: hsa04512	AECs -> AECs (Primary)	PT
AECs	CapECs	LAMB2	ITGA6_ITGB1	0.223242	0.001	LAMININ	ECM-Receptor	KEGG: hsa04512	AECs -> CapECs (Primary)	PT
AECs	VECs	LAMB2	ITGA6_ITGB1	0.175017	0.001	LAMININ	ECM-Receptor	KEGG: hsa04512	AECs -> VECs (Primary)	PT
AECs	TipCells	LAMB2	ITGA6_ITGB1	0.223882	0.001	LAMININ	ECM-Receptor	KEGG: hsa04512	AECs -> TipCells (Primary)	PT
AECs	CancerCells	LAMB2	ITGA6_ITGB1	0.159091	0.001	LAMININ	ECM-Receptor	KEGG: hsa04512	AECs -> CancerCells (BM)	BM
AECs	AECs	LAMB2	ITGA6_ITGB1	0.276311	0.001	LAMININ	ECM-Receptor	KEGG: hsa04512	AECs -> AECs (BM)	BM
AECs	CapECs	LAMB2	ITGA6_ITGB1	0.297461	0.001	LAMININ	ECM-Receptor	KEGG: hsa04512	AECs -> CapECs (BM)	BM
AECs	VECs	LAMB2	ITGA6_ITGB1	0.273902	0.001	LAMININ	ECM-Receptor	KEGG: hsa04512	AECs -> VECs (BM)	BM
AECs	LECs	LAMB2	ITGA6_ITGB1	0.256899	0.001	LAMININ	ECM-Receptor	KEGG: hsa04512	AECs -> LECs (BM)	BM
AECs	TipCells	LAMB2	ITGA6_ITGB1	0.286927	0.001	LAMININ	ECM-Receptor	KEGG: hsa04512	AECs -> TipCells (BM)	BM
AECs	AECs	LAMB2	ITGA6_ITGB4	0.143615	0.001	LAMININ	ECM-Receptor	KEGG: hsa04512	AECs -> AECs (Primary)	PT
AECs	CapECs	LAMB2	ITGA6_ITGB4	0.130336	0.001	LAMININ	ECM-Receptor	KEGG: hsa04512	AECs -> CapECs (Primary)	PT
AECs	VECs	LAMB2	ITGA6_ITGB4	0.137512	0.001	LAMININ	ECM-Receptor	KEGG: hsa04512	AECs -> VECs (Primary)	PT
AECs	CancerCells	LAMB2	ITGA6_ITGB4	0.125764	0.001	LAMININ	ECM-Receptor	KEGG: hsa04512	AECs -> CancerCells (BM)	BM
AECs	AECs	LAMB2	ITGA6_ITGB4	0.212788	0.001	LAMININ	ECM-Receptor	KEGG: hsa04512	AECs -> AECs (BM)	BM
AECs	CapECs	LAMB2	ITGA6_ITGB4	0.230116	0.001	LAMININ	ECM-Receptor	KEGG: hsa04512	AECs -> CapECs (BM)	BM
AECs	VECs	LAMB2	ITGA6_ITGB4	0.214069	0.001	LAMININ	ECM-Receptor	KEGG: hsa04512	AECs -> VECs (BM)	BM
AECs	TipCells	LAMB2	ITGA6_ITGB4	0.184236	0.001	LAMININ	ECM-Receptor	KEGG: hsa04512	AECs -> TipCells (BM)	BM
AECs	LECs	LAMB2	ITGA9_ITGB1	0.20772	0.001	LAMININ	ECM-Receptor	KEGG: hsa04512	AECs -> LECs (Primary)	PT
AECs	AECs	LAMB2	ITGA9_ITGB1	0.241027	0.001	LAMININ	ECM-Receptor	KEGG: hsa04512	AECs -> AECs (BM)	BM
AECs	CapECs	LAMB2	ITGA9_ITGB1	0.226189	0.001	LAMININ	ECM-Receptor	KEGG: hsa04512	AECs -> CapECs (BM)	BM
AECs	VECs	LAMB2	ITGA9_ITGB1	0.187581	0.001	LAMININ	ECM-Receptor	KEGG: hsa04512	AECs -> VECs (BM)	BM
AECs	TipCells	LAMB2	ITGA9_ITGB1	0.216643	0.001	LAMININ	ECM-Receptor	KEGG: hsa04512	AECs -> TipCells (BM)	BM
AECs	CancerCells	LAMB2	CD44	0.162894	0.001	LAMININ	ECM-Receptor	KEGG: hsa04512	AECs -> CancerCells (Primary)	PT
AECs	CancerCells	LAMB2	CD44	0.168196	0.001	LAMININ	ECM-Receptor	KEGG: hsa04512	AECs -> CancerCells (BM)	BM
AECs	CancerCells	LAMB2	DAG1	0.0921608	0.001	LAMININ	ECM-Receptor	KEGG: hsa04512	AECs -> CancerCells (Primary)	PT
AECs	AECs	LAMB2	DAG1	0.125028	0.001	LAMININ	ECM-Receptor	KEGG: hsa04512	AECs -> AECs (Primary)	PT
AECs	LECs	LAMB2	DAG1	0.129094	0.001	LAMININ	ECM-Receptor	KEGG: hsa04512	AECs -> LECs (Primary)	PT
AECs	TipCells	LAMB2	DAG1	0.143149	0.001	LAMININ	ECM-Receptor	KEGG: hsa04512	AECs -> TipCells (Primary)	PT
AECs	CancerCells	LAMB2	DAG1	0.148114	0.001	LAMININ	ECM-Receptor	KEGG: hsa04512	AECs -> CancerCells (BM)	BM
AECs	AECs	LAMB2	DAG1	0.170571	0.001	LAMININ	ECM-Receptor	KEGG: hsa04512	AECs -> AECs (BM)	BM
AECs	CapECs	LAMB2	DAG1	0.158229	0.001	LAMININ	ECM-Receptor	KEGG: hsa04512	AECs -> CapECs (BM)	BM
AECs	VECs	LAMB2	DAG1	0.147425	0.001	LAMININ	ECM-Receptor	KEGG: hsa04512	AECs -> VECs (BM)	BM
AECs	TipCells	LAMB2	DAG1	0.144957	0.001	LAMININ	ECM-Receptor	KEGG: hsa04512	AECs -> TipCells (BM)	BM
AECs	VECs	LAMB3	ITGA1_ITGB1	0.106729	0.01	LAMININ	ECM-Receptor	KEGG: hsa04512	AECs -> VECs (BM)	BM
AECs	AECs	LAMB3	ITGA9_ITGB1	0.118853	0.01	LAMININ	ECM-Receptor	KEGG: hsa04512	AECs -> AECs (BM)	BM
AECs	CapECs	LAMB3	ITGA9_ITGB1	0.11508	0.01	LAMININ	ECM-Receptor	KEGG: hsa04512	AECs -> CapECs (BM)	BM
AECs	VECs	LAMB3	ITGA9_ITGB1	0.104094	0.001	LAMININ	ECM-Receptor	KEGG: hsa04512	AECs -> VECs (BM)	BM
AECs	TipCells	LAMB3	ITGA9_ITGB1	0.112529	0.001	LAMININ	ECM-Receptor	KEGG: hsa04512	AECs -> TipCells (BM)	BM
AECs	AECs	LAMC1	ITGA1_ITGB1	0.123878	0.001	LAMININ	ECM-Receptor	KEGG: hsa04512	AECs -> AECs (Primary)	PT
AECs	CapECs	LAMC1	ITGA1_ITGB1	0.145111	0.001	LAMININ	ECM-Receptor	KEGG: hsa04512	AECs -> CapECs (Primary)	PT
AECs	LECs	LAMC1	ITGA1_ITGB1	0.134289	0.001	LAMININ	ECM-Receptor	KEGG: hsa04512	AECs -> LECs (Primary)	PT
AECs	TipCells	LAMC1	ITGA1_ITGB1	0.149844	0.001	LAMININ	ECM-Receptor	KEGG: hsa04512	AECs -> TipCells (Primary)	PT
AECs	AECs	LAMC1	ITGA1_ITGB1	0.288379	0.001	LAMININ	ECM-Receptor	KEGG: hsa04512	AECs -> AECs (BM)	BM
AECs	CapECs	LAMC1	ITGA1_ITGB1	0.28077	0.001	LAMININ	ECM-Receptor	KEGG: hsa04512	AECs -> CapECs (BM)	BM
AECs	VECs	LAMC1	ITGA1_ITGB1	0.215815	0.001	LAMININ	ECM-Receptor	KEGG: hsa04512	AECs -> VECs (BM)	BM
AECs	LECs	LAMC1	ITGA1_ITGB1	0.306937	0.001	LAMININ	ECM-Receptor	KEGG: hsa04512	AECs -> LECs (BM)	BM
AECs	TipCells	LAMC1	ITGA1_ITGB1	0.286594	0.001	LAMININ	ECM-Receptor	KEGG: hsa04512	AECs -> TipCells (BM)	BM
AECs	AECs	LAMC1	ITGA2_ITGB1	0.126176	0.01	LAMININ	ECM-Receptor	KEGG: hsa04512	AECs -> AECs (Primary)	PT
AECs	CapECs	LAMC1	ITGA2_ITGB1	0.127818	0.001	LAMININ	ECM-Receptor	KEGG: hsa04512	AECs -> CapECs (Primary)	PT
AECs	TipCells	LAMC1	ITGA2_ITGB1	0.134259	0.001	LAMININ	ECM-Receptor	KEGG: hsa04512	AECs -> TipCells (Primary)	PT
AECs	AECs	LAMC1	ITGA2_ITGB1	0.258216	0.001	LAMININ	ECM-Receptor	KEGG: hsa04512	AECs -> AECs (BM)	BM
AECs	CapECs	LAMC1	ITGA2_ITGB1	0.269361	0.001	LAMININ	ECM-Receptor	KEGG: hsa04512	AECs -> CapECs (BM)	BM
AECs	VECs	LAMC1	ITGA2_ITGB1	0.234784	0.001	LAMININ	ECM-Receptor	KEGG: hsa04512	AECs -> VECs (BM)	BM
AECs	TipCells	LAMC1	ITGA2_ITGB1	0.260577	0.001	LAMININ	ECM-Receptor	KEGG: hsa04512	AECs -> TipCells (BM)	BM
AECs	CancerCells	LAMC1	ITGA3_ITGB1	0.236217	0.001	LAMININ	ECM-Receptor	KEGG: hsa04512	AECs -> CancerCells (BM)	BM
AECs	AECs	LAMC1	ITGA3_ITGB1	0.236133	0.001	LAMININ	ECM-Receptor	KEGG: hsa04512	AECs -> AECs (BM)	BM
AECs	CapECs	LAMC1	ITGA3_ITGB1	0.182082	0.001	LAMININ	ECM-Receptor	KEGG: hsa04512	AECs -> CapECs (BM)	BM
AECs	VECs	LAMC1	ITGA3_ITGB1	0.200808	0.001	LAMININ	ECM-Receptor	KEGG: hsa04512	AECs -> VECs (BM)	BM
AECs	TipCells	LAMC1	ITGA3_ITGB1	0.178772	0.001	LAMININ	ECM-Receptor	KEGG: hsa04512	AECs -> TipCells (BM)	BM
AECs	AECs	LAMC1	ITGA6_ITGB1	0.127398	0.001	LAMININ	ECM-Receptor	KEGG: hsa04512	AECs -> AECs (Primary)	PT
AECs	CapECs	LAMC1	ITGA6_ITGB1	0.146172	0.001	LAMININ	ECM-Receptor	KEGG: hsa04512	AECs -> CapECs (Primary)	PT
AECs	VECs	LAMC1	ITGA6_ITGB1	0.123718	0.001	LAMININ	ECM-Receptor	KEGG: hsa04512	AECs -> VECs (Primary)	PT
AECs	TipCells	LAMC1	ITGA6_ITGB1	0.146449	0.001	LAMININ	ECM-Receptor	KEGG: hsa04512	AECs -> TipCells (Primary)	PT
AECs	CancerCells	LAMC1	ITGA6_ITGB1	0.171771	0.001	LAMININ	ECM-Receptor	KEGG: hsa04512	AECs -> CancerCells (BM)	BM
AECs	AECs	LAMC1	ITGA6_ITGB1	0.315485	0.001	LAMININ	ECM-Receptor	KEGG: hsa04512	AECs -> AECs (BM)	BM
AECs	CapECs	LAMC1	ITGA6_ITGB1	0.34282	0.001	LAMININ	ECM-Receptor	KEGG: hsa04512	AECs -> CapECs (BM)	BM
AECs	VECs	LAMC1	ITGA6_ITGB1	0.312396	0.001	LAMININ	ECM-Receptor	KEGG: hsa04512	AECs -> VECs (BM)	BM
AECs	LECs	LAMC1	ITGA6_ITGB1	0.290744	0.001	LAMININ	ECM-Receptor	KEGG: hsa04512	AECs -> LECs (BM)	BM
AECs	TipCells	LAMC1	ITGA6_ITGB1	0.329158	0.001	LAMININ	ECM-Receptor	KEGG: hsa04512	AECs -> TipCells (BM)	BM
AECs	AECs	LAMC1	ITGA6_ITGB4	0.107131	0.001	LAMININ	ECM-Receptor	KEGG: hsa04512	AECs -> AECs (Primary)	PT
AECs	CapECs	LAMC1	ITGA6_ITGB4	0.0995602	0.001	LAMININ	ECM-Receptor	KEGG: hsa04512	AECs -> CapECs (Primary)	PT
AECs	VECs	LAMC1	ITGA6_ITGB4	0.103696	0.001	LAMININ	ECM-Receptor	KEGG: hsa04512	AECs -> VECs (Primary)	PT
AECs	CancerCells	LAMC1	ITGA6_ITGB4	0.133574	0.001	LAMININ	ECM-Receptor	KEGG: hsa04512	AECs -> CancerCells (BM)	BM
AECs	AECs	LAMC1	ITGA6_ITGB4	0.235862	0.001	LAMININ	ECM-Receptor	KEGG: hsa04512	AECs -> AECs (BM)	BM
AECs	CapECs	LAMC1	ITGA6_ITGB4	0.257192	0.001	LAMININ	ECM-Receptor	KEGG: hsa04512	AECs -> CapECs (BM)	BM
AECs	VECs	LAMC1	ITGA6_ITGB4	0.237429	0.001	LAMININ	ECM-Receptor	KEGG: hsa04512	AECs -> VECs (BM)	BM
AECs	TipCells	LAMC1	ITGA6_ITGB4	0.201399	0.001	LAMININ	ECM-Receptor	KEGG: hsa04512	AECs -> TipCells (BM)	BM
AECs	LECs	LAMC1	ITGA9_ITGB1	0.139296	0.001	LAMININ	ECM-Receptor	KEGG: hsa04512	AECs -> LECs (Primary)	PT
AECs	AECs	LAMC1	ITGA9_ITGB1	0.270776	0.001	LAMININ	ECM-Receptor	KEGG: hsa04512	AECs -> AECs (BM)	BM
AECs	CapECs	LAMC1	ITGA9_ITGB1	0.252331	0.001	LAMININ	ECM-Receptor	KEGG: hsa04512	AECs -> CapECs (BM)	BM
AECs	VECs	LAMC1	ITGA9_ITGB1	0.205391	0.001	LAMININ	ECM-Receptor	KEGG: hsa04512	AECs -> VECs (BM)	BM
AECs	TipCells	LAMC1	ITGA9_ITGB1	0.240582	0.001	LAMININ	ECM-Receptor	KEGG: hsa04512	AECs -> TipCells (BM)	BM
AECs	CancerCells	LAMC1	CD44	0.11752	0.01	LAMININ	ECM-Receptor	KEGG: hsa04512	AECs -> CancerCells (Primary)	PT
AECs	CancerCells	LAMC1	CD44	0.18242	0.001	LAMININ	ECM-Receptor	KEGG: hsa04512	AECs -> CancerCells (BM)	BM
AECs	AECs	LAMC1	DAG1	0.0964312	0.01	LAMININ	ECM-Receptor	KEGG: hsa04512	AECs -> AECs (Primary)	PT
AECs	LECs	LAMC1	DAG1	0.0988333	0.01	LAMININ	ECM-Receptor	KEGG: hsa04512	AECs -> LECs (Primary)	PT
AECs	TipCells	LAMC1	DAG1	0.106871	0.001	LAMININ	ECM-Receptor	KEGG: hsa04512	AECs -> TipCells (Primary)	PT
AECs	CancerCells	LAMC1	DAG1	0.159056	0.001	LAMININ	ECM-Receptor	KEGG: hsa04512	AECs -> CancerCells (BM)	BM
AECs	AECs	LAMC1	DAG1	0.185212	0.001	LAMININ	ECM-Receptor	KEGG: hsa04512	AECs -> AECs (BM)	BM
AECs	CapECs	LAMC1	DAG1	0.170768	0.001	LAMININ	ECM-Receptor	KEGG: hsa04512	AECs -> CapECs (BM)	BM
AECs	VECs	LAMC1	DAG1	0.158261	0.001	LAMININ	ECM-Receptor	KEGG: hsa04512	AECs -> VECs (BM)	BM
AECs	TipCells	LAMC1	DAG1	0.155423	0.001	LAMININ	ECM-Receptor	KEGG: hsa04512	AECs -> TipCells (BM)	BM
AECs	CancerCells	LGALS9	CD44	0.15135	0.001	GALECTIN	Secreted Signaling	PMID: 25065622	AECs -> CancerCells (Primary)	PT
AECs	CancerCells	LGALS9	CD44	0.168551	0.001	GALECTIN	Secreted Signaling	PMID: 25065622	AECs -> CancerCells (BM)	BM
AECs	CancerCells	LGALS9	PTPRC	0.118366	0.001	GALECTIN	Secreted Signaling	PMID: 30120235	AECs -> CancerCells (BM)	BM
AECs	CapECs	MDK	ITGA6_ITGB1	0.236423	0.001	MK	Secreted Signaling	PMID: 28356350	AECs -> CapECs (Primary)	PT
AECs	TipCells	MDK	ITGA6_ITGB1	0.237139	0.001	MK	Secreted Signaling	PMID: 28356350	AECs -> TipCells (Primary)	PT
AECs	AECs	MDK	ITGA6_ITGB1	0.250894	0.001	MK	Secreted Signaling	PMID: 28356350	AECs -> AECs (BM)	BM
AECs	CapECs	MDK	ITGA6_ITGB1	0.268389	0.001	MK	Secreted Signaling	PMID: 28356350	AECs -> CapECs (BM)	BM
AECs	VECs	MDK	ITGA6_ITGB1	0.24889	0.001	MK	Secreted Signaling	PMID: 28356350	AECs -> VECs (BM)	BM
AECs	TipCells	MDK	ITGA6_ITGB1	0.259698	0.001	MK	Secreted Signaling	PMID: 28356350	AECs -> TipCells (BM)	BM
AECs	TipCells	MIF	CD74_CXCR4	0.416518	0.001	MIF	Secreted Signaling	PMID: 29637711; PMID: 24760155	AECs -> TipCells (Primary)	PT
AECs	LECs	MIF	ACKR3	0.206425	0.001	MIF	Secreted Signaling	PMID: 26175090	AECs -> LECs (Primary)	PT
AECs	TipCells	MIF	ACKR3	0.235164	0.001	MIF	Secreted Signaling	PMID: 26175090	AECs -> TipCells (Primary)	PT
AECs	AECs	MIF	ACKR3	0.313154	0.001	MIF	Secreted Signaling	PMID: 26175090	AECs -> AECs (BM)	BM
AECs	CapECs	MIF	ACKR3	0.206882	0.001	MIF	Secreted Signaling	PMID: 26175090	AECs -> CapECs (BM)	BM
AECs	VECs	MIF	ACKR3	0.177057	0.001	MIF	Secreted Signaling	PMID: 26175090	AECs -> VECs (BM)	BM
AECs	LECs	MIF	ACKR3	0.372772	0.001	MIF	Secreted Signaling	PMID: 26175090	AECs -> LECs (BM)	BM
AECs	TipCells	MIF	ACKR3	0.371739	0.001	MIF	Secreted Signaling	PMID: 26175090	AECs -> TipCells (BM)	BM
AECs	CancerCells	MPZL1	MPZL1	0.163516	0.001	MPZ	Cell-Cell Contact	KEGG: hsa04514	AECs -> CancerCells (BM)	BM
AECs	AECs	MPZL1	MPZL1	0.208471	0.001	MPZ	Cell-Cell Contact	KEGG: hsa04514	AECs -> AECs (BM)	BM
AECs	CapECs	MPZL1	MPZL1	0.174585	0.001	MPZ	Cell-Cell Contact	KEGG: hsa04514	AECs -> CapECs (BM)	BM
AECs	TipCells	MPZL1	MPZL1	0.194879	0.001	MPZ	Cell-Cell Contact	KEGG: hsa04514	AECs -> TipCells (BM)	BM
AECs	AECs	NAMPT	ITGA5_ITGB1	0.253215	0.001	VISFATIN	Secreted Signaling	PMID: 28490838	AECs -> AECs (Primary)	PT
AECs	CapECs	NAMPT	ITGA5_ITGB1	0.250229	0.001	VISFATIN	Secreted Signaling	PMID: 28490838	AECs -> CapECs (Primary)	PT
AECs	VECs	NAMPT	ITGA5_ITGB1	0.230911	0.001	VISFATIN	Secreted Signaling	PMID: 28490838	AECs -> VECs (Primary)	PT
AECs	LECs	NAMPT	ITGA5_ITGB1	0.218496	0.001	VISFATIN	Secreted Signaling	PMID: 28490838	AECs -> LECs (Primary)	PT
AECs	TipCells	NAMPT	ITGA5_ITGB1	0.272628	0.001	VISFATIN	Secreted Signaling	PMID: 28490838	AECs -> TipCells (Primary)	PT
AECs	AECs	NAMPT	ITGA5_ITGB1	0.296635	0.001	VISFATIN	Secreted Signaling	PMID: 28490838	AECs -> AECs (BM)	BM
AECs	CapECs	NAMPT	ITGA5_ITGB1	0.278224	0.001	VISFATIN	Secreted Signaling	PMID: 28490838	AECs -> CapECs (BM)	BM
AECs	VECs	NAMPT	ITGA5_ITGB1	0.249946	0.001	VISFATIN	Secreted Signaling	PMID: 28490838	AECs -> VECs (BM)	BM
AECs	TipCells	NAMPT	ITGA5_ITGB1	0.285834	0.001	VISFATIN	Secreted Signaling	PMID: 28490838	AECs -> TipCells (BM)	BM
AECs	AECs	NAMPT	INSR	0.229801	0.001	VISFATIN	Secreted Signaling	PMID: 28490838	AECs -> AECs (Primary)	PT
AECs	CapECs	NAMPT	INSR	0.222836	0.001	VISFATIN	Secreted Signaling	PMID: 28490838	AECs -> CapECs (Primary)	PT
AECs	VECs	NAMPT	INSR	0.184761	0.001	VISFATIN	Secreted Signaling	PMID: 28490838	AECs -> VECs (Primary)	PT
AECs	TipCells	NAMPT	INSR	0.297299	0.001	VISFATIN	Secreted Signaling	PMID: 28490838	AECs -> TipCells (Primary)	PT
AECs	AECs	NAMPT	INSR	0.324137	0.001	VISFATIN	Secreted Signaling	PMID: 28490838	AECs -> AECs (BM)	BM
AECs	CapECs	NAMPT	INSR	0.27991	0.001	VISFATIN	Secreted Signaling	PMID: 28490838	AECs -> CapECs (BM)	BM
AECs	VECs	NAMPT	INSR	0.214968	0.001	VISFATIN	Secreted Signaling	PMID: 28490838	AECs -> VECs (BM)	BM
AECs	TipCells	NAMPT	INSR	0.328993	0.001	VISFATIN	Secreted Signaling	PMID: 28490838	AECs -> TipCells (BM)	BM
AECs	AECs	OCLN	OCLN	0.112445	0.001	OCLN	Cell-Cell Contact	KEGG: hsa04514	AECs -> AECs (Primary)	PT
AECs	AECs	PECAM1	PECAM1	0.478702	0.001	PECAM1	Cell-Cell Contact	KEGG: hsa04514	AECs -> AECs (Primary)	PT
AECs	CapECs	PECAM1	PECAM1	0.495804	0.001	PECAM1	Cell-Cell Contact	KEGG: hsa04514	AECs -> CapECs (Primary)	PT
AECs	VECs	PECAM1	PECAM1	0.432357	0.001	PECAM1	Cell-Cell Contact	KEGG: hsa04514	AECs -> VECs (Primary)	PT
AECs	LECs	PECAM1	PECAM1	0.350656	0.001	PECAM1	Cell-Cell Contact	KEGG: hsa04514	AECs -> LECs (Primary)	PT
AECs	TipCells	PECAM1	PECAM1	0.503712	0.001	PECAM1	Cell-Cell Contact	KEGG: hsa04514	AECs -> TipCells (Primary)	PT
AECs	AECs	PECAM1	PECAM1	0.531071	0.001	PECAM1	Cell-Cell Contact	KEGG: hsa04514	AECs -> AECs (BM)	BM
AECs	CapECs	PECAM1	PECAM1	0.536328	0.001	PECAM1	Cell-Cell Contact	KEGG: hsa04514	AECs -> CapECs (BM)	BM
AECs	VECs	PECAM1	PECAM1	0.506313	0.001	PECAM1	Cell-Cell Contact	KEGG: hsa04514	AECs -> VECs (BM)	BM
AECs	LECs	PECAM1	PECAM1	0.558827	0.001	PECAM1	Cell-Cell Contact	KEGG: hsa04514	AECs -> LECs (BM)	BM
AECs	TipCells	PECAM1	PECAM1	0.521593	0.001	PECAM1	Cell-Cell Contact	KEGG: hsa04514	AECs -> TipCells (BM)	BM
AECs	AECs	PGF	FLT1	0.240892	0.001	VEGF	Secreted Signaling	KEGG: hsa04370; PMID: 16633338	AECs -> AECs (BM)	BM
AECs	CapECs	PGF	FLT1	0.21546	0.001	VEGF	Secreted Signaling	KEGG: hsa04370; PMID: 16633338	AECs -> CapECs (BM)	BM
AECs	VECs	PGF	FLT1	0.188099	0.001	VEGF	Secreted Signaling	KEGG: hsa04370; PMID: 16633338	AECs -> VECs (BM)	BM
AECs	LECs	PGF	FLT1	0.196291	0.001	VEGF	Secreted Signaling	KEGG: hsa04370; PMID: 16633338	AECs -> LECs (BM)	BM
AECs	TipCells	PGF	FLT1	0.23292	0.001	VEGF	Secreted Signaling	KEGG: hsa04370; PMID: 16633338	AECs -> TipCells (BM)	BM
AECs	AECs	POSTN	ITGAV_ITGB5	0.13218	0.001	PERIOSTIN	Secreted Signaling	PMID: 26721738	AECs -> AECs (Primary)	PT
AECs	AECs	PTPRM	PTPRM	0.213435	0.001	PTPRM	Cell-Cell Contact	KEGG: hsa04514	AECs -> AECs (Primary)	PT
AECs	CapECs	PTPRM	PTPRM	0.185958	0.001	PTPRM	Cell-Cell Contact	KEGG: hsa04514	AECs -> CapECs (Primary)	PT
AECs	VECs	PTPRM	PTPRM	0.141428	0.001	PTPRM	Cell-Cell Contact	KEGG: hsa04514	AECs -> VECs (Primary)	PT
AECs	LECs	PTPRM	PTPRM	0.136768	0.001	PTPRM	Cell-Cell Contact	KEGG: hsa04514	AECs -> LECs (Primary)	PT
AECs	TipCells	PTPRM	PTPRM	0.1832	0.001	PTPRM	Cell-Cell Contact	KEGG: hsa04514	AECs -> TipCells (Primary)	PT
AECs	CancerCells	PTPRM	PTPRM	0.158516	0.001	PTPRM	Cell-Cell Contact	KEGG: hsa04514	AECs -> CancerCells (BM)	BM
AECs	AECs	PTPRM	PTPRM	0.315609	0.001	PTPRM	Cell-Cell Contact	KEGG: hsa04514	AECs -> AECs (BM)	BM
AECs	CapECs	PTPRM	PTPRM	0.26278	0.001	PTPRM	Cell-Cell Contact	KEGG: hsa04514	AECs -> CapECs (BM)	BM
AECs	VECs	PTPRM	PTPRM	0.23754	0.001	PTPRM	Cell-Cell Contact	KEGG: hsa04514	AECs -> VECs (BM)	BM
AECs	TipCells	PTPRM	PTPRM	0.250668	0.001	PTPRM	Cell-Cell Contact	KEGG: hsa04514	AECs -> TipCells (BM)	BM
AECs	AECs	SEMA3C	NRP1_NRP2	0.115684	0.01	SEMA3	Secreted Signaling	PMID: 27533782	AECs -> AECs (BM)	BM
AECs	CapECs	SEMA3C	NRP1_NRP2	0.121657	0.001	SEMA3	Secreted Signaling	PMID: 27533782	AECs -> CapECs (BM)	BM
AECs	VECs	SEMA3C	NRP1_NRP2	0.112868	0.001	SEMA3	Secreted Signaling	PMID: 27533782	AECs -> VECs (BM)	BM
AECs	TipCells	SEMA3C	NRP1_NRP2	0.11705	0.001	SEMA3	Secreted Signaling	PMID: 27533782	AECs -> TipCells (BM)	BM
AECs	AECs	SEMA3C	NRP1_PLXNA2	0.115787	0.001	SEMA3	Secreted Signaling	PMID: 27533782	AECs -> AECs (BM)	BM
AECs	CapECs	SEMA3C	NRP1_PLXNA2	0.11244	0.001	SEMA3	Secreted Signaling	PMID: 27533782	AECs -> CapECs (BM)	BM
AECs	VECs	SEMA3C	NRP1_PLXNA2	0.105744	0.001	SEMA3	Secreted Signaling	PMID: 27533782	AECs -> VECs (BM)	BM
AECs	TipCells	SEMA3C	NRP1_PLXNA2	0.11168	0.001	SEMA3	Secreted Signaling	PMID: 27533782	AECs -> TipCells (BM)	BM
AECs	AECs	SEMA3C	NRP2_PLXNA2	0.107113	0.01	SEMA3	Secreted Signaling	PMID: 27533782	AECs -> AECs (BM)	BM
AECs	CapECs	SEMA3C	NRP2_PLXNA2	0.110536	0.01	SEMA3	Secreted Signaling	PMID: 27533782	AECs -> CapECs (BM)	BM
AECs	VECs	SEMA3C	NRP2_PLXNA2	0.101989	0.01	SEMA3	Secreted Signaling	PMID: 27533782	AECs -> VECs (BM)	BM
AECs	LECs	SEMA3C	NRP2_PLXNA2	0.12181	0.01	SEMA3	Secreted Signaling	PMID: 27533782	AECs -> LECs (BM)	BM
AECs	LECs	SEMA3C	NRP2_PLXNA3	0.12181	0.01	SEMA3	Secreted Signaling	PMID: 27533782	AECs -> LECs (BM)	BM
AECs	AECs	SEMA3C	PLXND1	0.121048	0.001	SEMA3	Secreted Signaling	PMID: 27533782	AECs -> AECs (BM)	BM
AECs	CapECs	SEMA3C	PLXND1	0.121952	0.001	SEMA3	Secreted Signaling	PMID: 27533782	AECs -> CapECs (BM)	BM
AECs	VECs	SEMA3C	PLXND1	0.114549	0.001	SEMA3	Secreted Signaling	PMID: 27533782	AECs -> VECs (BM)	BM
AECs	TipCells	SEMA3C	PLXND1	0.123165	0.001	SEMA3	Secreted Signaling	PMID: 27533782	AECs -> TipCells (BM)	BM
AECs	AECs	SEMA3F	NRP2_PLXNA1	0.152856	0.001	SEMA3	Secreted Signaling	PMID: 27533782	AECs -> AECs (BM)	BM
AECs	CapECs	SEMA3F	NRP2_PLXNA1	0.17335	0.001	SEMA3	Secreted Signaling	PMID: 27533782	AECs -> CapECs (BM)	BM
AECs	TipCells	SEMA3F	NRP2_PLXNA1	0.14967	0.001	SEMA3	Secreted Signaling	PMID: 27533782	AECs -> TipCells (BM)	BM
AECs	LECs	SEMA3F	NRP2_PLXNA2	0.150299	0.001	SEMA3	Secreted Signaling	PMID: 27533782	AECs -> LECs (Primary)	PT
AECs	TipCells	SEMA3F	NRP2_PLXNA2	0.166216	0.001	SEMA3	Secreted Signaling	PMID: 27533782	AECs -> TipCells (Primary)	PT
AECs	AECs	SEMA3F	NRP2_PLXNA2	0.193562	0.001	SEMA3	Secreted Signaling	PMID: 27533782	AECs -> AECs (BM)	BM
AECs	CapECs	SEMA3F	NRP2_PLXNA2	0.204958	0.001	SEMA3	Secreted Signaling	PMID: 27533782	AECs -> CapECs (BM)	BM
AECs	VECs	SEMA3F	NRP2_PLXNA2	0.177519	0.001	SEMA3	Secreted Signaling	PMID: 27533782	AECs -> VECs (BM)	BM
AECs	LECs	SEMA3F	NRP2_PLXNA2	0.246823	0.001	SEMA3	Secreted Signaling	PMID: 27533782	AECs -> LECs (BM)	BM
AECs	TipCells	SEMA3F	NRP2_PLXNA2	0.182147	0.001	SEMA3	Secreted Signaling	PMID: 27533782	AECs -> TipCells (BM)	BM
AECs	LECs	SEMA3F	NRP2_PLXNA3	0.246823	0.001	SEMA3	Secreted Signaling	PMID: 27533782	AECs -> LECs (BM)	BM
AECs	AECs	SEMA3G	NRP2_PLXNA1	0.174307	0.001	SEMA3	Secreted Signaling	PMID: 27533782	AECs -> AECs (BM)	BM
AECs	CapECs	SEMA3G	NRP2_PLXNA1	0.201382	0.001	SEMA3	Secreted Signaling	PMID: 27533782	AECs -> CapECs (BM)	BM
AECs	TipCells	SEMA3G	NRP2_PLXNA1	0.170182	0.001	SEMA3	Secreted Signaling	PMID: 27533782	AECs -> TipCells (BM)	BM
AECs	LECs	SEMA3G	NRP2_PLXNA2	0.151353	0.001	SEMA3	Secreted Signaling	PMID: 27533782	AECs -> LECs (Primary)	PT
AECs	TipCells	SEMA3G	NRP2_PLXNA2	0.167505	0.001	SEMA3	Secreted Signaling	PMID: 27533782	AECs -> TipCells (Primary)	PT
AECs	AECs	SEMA3G	NRP2_PLXNA2	0.229017	0.001	SEMA3	Secreted Signaling	PMID: 27533782	AECs -> AECs (BM)	BM
AECs	CapECs	SEMA3G	NRP2_PLXNA2	0.245003	0.001	SEMA3	Secreted Signaling	PMID: 27533782	AECs -> CapECs (BM)	BM
AECs	VECs	SEMA3G	NRP2_PLXNA2	0.207006	0.001	SEMA3	Secreted Signaling	PMID: 27533782	AECs -> VECs (BM)	BM
AECs	LECs	SEMA3G	NRP2_PLXNA2	0.306187	0.001	SEMA3	Secreted Signaling	PMID: 27533782	AECs -> LECs (BM)	BM
AECs	TipCells	SEMA3G	NRP2_PLXNA2	0.213296	0.001	SEMA3	Secreted Signaling	PMID: 27533782	AECs -> TipCells (BM)	BM
AECs	LECs	SEMA3G	NRP2_PLXNA3	0.306187	0.001	SEMA3	Secreted Signaling	PMID: 27533782	AECs -> LECs (BM)	BM
AECs	CancerCells	SEMA4A	NRP1_PLXNA1	0.0987557	0.001	SEMA4	Cell-Cell Contact	PMID: 27533782	AECs -> CancerCells (BM)	BM
AECs	AECs	SEMA4A	NRP1_PLXNA1	0.137476	0.001	SEMA4	Cell-Cell Contact	PMID: 27533782	AECs -> AECs (BM)	BM
AECs	CapECs	SEMA4A	NRP1_PLXNA1	0.141939	0.001	SEMA4	Cell-Cell Contact	PMID: 27533782	AECs -> CapECs (BM)	BM
AECs	TipCells	SEMA4A	NRP1_PLXNA1	0.135032	0.001	SEMA4	Cell-Cell Contact	PMID: 27533782	AECs -> TipCells (BM)	BM
AECs	CancerCells	SEMA4A	NRP1_PLXNA2	0.0973729	0.01	SEMA4	Cell-Cell Contact	PMID: 27533782	AECs -> CancerCells (BM)	BM
AECs	AECs	SEMA4A	NRP1_PLXNA2	0.169608	0.001	SEMA4	Cell-Cell Contact	PMID: 27533782	AECs -> AECs (BM)	BM
AECs	CapECs	SEMA4A	NRP1_PLXNA2	0.162537	0.001	SEMA4	Cell-Cell Contact	PMID: 27533782	AECs -> CapECs (BM)	BM
AECs	VECs	SEMA4A	NRP1_PLXNA2	0.148925	0.001	SEMA4	Cell-Cell Contact	PMID: 27533782	AECs -> VECs (BM)	BM
AECs	LECs	SEMA4A	NRP1_PLXNA2	0.157649	0.001	SEMA4	Cell-Cell Contact	PMID: 27533782	AECs -> LECs (BM)	BM
AECs	TipCells	SEMA4A	NRP1_PLXNA2	0.160957	0.001	SEMA4	Cell-Cell Contact	PMID: 27533782	AECs -> TipCells (BM)	BM
AECs	CancerCells	SEMA4A	NRP1_PLXNA3	0.103197	0.001	SEMA4	Cell-Cell Contact	PMID: 27533782	AECs -> CancerCells (BM)	BM
AECs	LECs	SEMA4A	NRP1_PLXNA3	0.157649	0.001	SEMA4	Cell-Cell Contact	PMID: 27533782	AECs -> LECs (BM)	BM
AECs	CancerCells	SEMA4A	PLXNB2	0.141507	0.001	SEMA4	Cell-Cell Contact	PMID: 27533782	AECs -> CancerCells (BM)	BM
AECs	AECs	SEMA4A	PLXNB2	0.130397	0.01	SEMA4	Cell-Cell Contact	PMID: 27533782	AECs -> AECs (BM)	BM
AECs	CapECs	SEMA4A	PLXNB2	0.137213	0.001	SEMA4	Cell-Cell Contact	PMID: 27533782	AECs -> CapECs (BM)	BM
AECs	LECs	SEMA4A	PLXNB2	0.169983	0.001	SEMA4	Cell-Cell Contact	PMID: 27533782	AECs -> LECs (BM)	BM
AECs	CancerCells	SEMA4C	PLXNB2	0.093822	0.001	SEMA4	Cell-Cell Contact	PMID: 27533782	AECs -> CancerCells (Primary)	PT
AECs	LECs	SEMA4C	PLXNB2	0.109994	0.001	SEMA4	Cell-Cell Contact	PMID: 27533782	AECs -> LECs (Primary)	PT
AECs	TipCells	SEMA4C	PLXNB2	0.0853071	0.01	SEMA4	Cell-Cell Contact	PMID: 27533782	AECs -> TipCells (Primary)	PT
AECs	CancerCells	SEMA4C	PLXNB2	0.150099	0.001	SEMA4	Cell-Cell Contact	PMID: 27533782	AECs -> CancerCells (BM)	BM
AECs	AECs	SEMA4C	PLXNB2	0.137662	0.001	SEMA4	Cell-Cell Contact	PMID: 27533782	AECs -> AECs (BM)	BM
AECs	CapECs	SEMA4C	PLXNB2	0.145279	0.001	SEMA4	Cell-Cell Contact	PMID: 27533782	AECs -> CapECs (BM)	BM
AECs	VECs	SEMA4C	PLXNB2	0.128306	0.001	SEMA4	Cell-Cell Contact	PMID: 27533782	AECs -> VECs (BM)	BM
AECs	LECs	SEMA4C	PLXNB2	0.182502	0.001	SEMA4	Cell-Cell Contact	PMID: 27533782	AECs -> LECs (BM)	BM
AECs	TipCells	SEMA4C	PLXNB2	0.122464	0.001	SEMA4	Cell-Cell Contact	PMID: 27533782	AECs -> TipCells (BM)	BM
AECs	CancerCells	SEMA6A	PLXNA2	0.0892762	0.001	SEMA6	Cell-Cell Contact	PMID: 27533782	AECs -> CancerCells (BM)	BM
AECs	AECs	SEMA6A	PLXNA2	0.144071	0.001	SEMA6	Cell-Cell Contact	PMID: 27533782	AECs -> AECs (BM)	BM
AECs	CapECs	SEMA6A	PLXNA2	0.133072	0.001	SEMA6	Cell-Cell Contact	PMID: 27533782	AECs -> CapECs (BM)	BM
AECs	VECs	SEMA6A	PLXNA2	0.122839	0.001	SEMA6	Cell-Cell Contact	PMID: 27533782	AECs -> VECs (BM)	BM
AECs	LECs	SEMA6A	PLXNA2	0.145156	0.001	SEMA6	Cell-Cell Contact	PMID: 27533782	AECs -> LECs (BM)	BM
AECs	TipCells	SEMA6A	PLXNA2	0.130481	0.001	SEMA6	Cell-Cell Contact	PMID: 27533782	AECs -> TipCells (BM)	BM
AECs	AECs	SEMA6B	PLXNA2	0.11036	0.001	SEMA6	Cell-Cell Contact	PMID: 27533782	AECs -> AECs (Primary)	PT
AECs	CapECs	SEMA6B	PLXNA2	0.102622	0.001	SEMA6	Cell-Cell Contact	PMID: 27533782	AECs -> CapECs (Primary)	PT
AECs	LECs	SEMA6B	PLXNA2	0.0933626	0.001	SEMA6	Cell-Cell Contact	PMID: 27533782	AECs -> LECs (Primary)	PT
AECs	TipCells	SEMA6B	PLXNA2	0.126748	0.001	SEMA6	Cell-Cell Contact	PMID: 27533782	AECs -> TipCells (Primary)	PT
AECs	CancerCells	SEMA6B	PLXNA2	0.107274	0.001	SEMA6	Cell-Cell Contact	PMID: 27533782	AECs -> CancerCells (BM)	BM
AECs	AECs	SEMA6B	PLXNA2	0.197352	0.001	SEMA6	Cell-Cell Contact	PMID: 27533782	AECs -> AECs (BM)	BM
AECs	CapECs	SEMA6B	PLXNA2	0.177354	0.001	SEMA6	Cell-Cell Contact	PMID: 27533782	AECs -> CapECs (BM)	BM
AECs	VECs	SEMA6B	PLXNA2	0.159667	0.001	SEMA6	Cell-Cell Contact	PMID: 27533782	AECs -> VECs (BM)	BM
AECs	LECs	SEMA6B	PLXNA2	0.199384	0.001	SEMA6	Cell-Cell Contact	PMID: 27533782	AECs -> LECs (BM)	BM
AECs	TipCells	SEMA6B	PLXNA2	0.172794	0.001	SEMA6	Cell-Cell Contact	PMID: 27533782	AECs -> TipCells (BM)	BM
AECs	AECs	SEMA7A	ITGB1_ITGA1	0.150601	0.001	SEMA7	Cell-Cell Contact	PMID: 22325954	AECs -> AECs (BM)	BM
AECs	CapECs	SEMA7A	ITGB1_ITGA1	0.148439	0.001	SEMA7	Cell-Cell Contact	PMID: 22325954	AECs -> CapECs (BM)	BM
AECs	VECs	SEMA7A	ITGB1_ITGA1	0.127763	0.001	SEMA7	Cell-Cell Contact	PMID: 22325954	AECs -> VECs (BM)	BM
AECs	LECs	SEMA7A	ITGB1_ITGA1	0.155686	0.001	SEMA7	Cell-Cell Contact	PMID: 22325954	AECs -> LECs (BM)	BM
AECs	TipCells	SEMA7A	ITGB1_ITGA1	0.150098	0.001	SEMA7	Cell-Cell Contact	PMID: 22325954	AECs -> TipCells (BM)	BM
AECs	AECs	SPP1	ITGA5_ITGB1	0.224037	0.001	SPP1	Secreted Signaling	PMID: 21907263	AECs -> AECs (BM)	BM
AECs	CapECs	SPP1	ITGA5_ITGB1	0.213159	0.01	SPP1	Secreted Signaling	PMID: 21907263	AECs -> CapECs (BM)	BM
AECs	VECs	SPP1	ITGA5_ITGB1	0.195915	0.001	SPP1	Secreted Signaling	PMID: 21907263	AECs -> VECs (BM)	BM
AECs	TipCells	SPP1	ITGA5_ITGB1	0.217687	0.001	SPP1	Secreted Signaling	PMID: 21907263	AECs -> TipCells (BM)	BM
AECs	AECs	SPP1	ITGA8_ITGB1	0.172678	0.001	SPP1	Secreted Signaling	PMID: 21907263	AECs -> AECs (BM)	BM
AECs	CapECs	SPP1	ITGA8_ITGB1	0.176009	0.001	SPP1	Secreted Signaling	PMID: 21907263	AECs -> CapECs (BM)	BM
AECs	TipCells	SPP1	ITGA8_ITGB1	0.179672	0.001	SPP1	Secreted Signaling	PMID: 21907263	AECs -> TipCells (BM)	BM
AECs	AECs	SPP1	ITGA9_ITGB1	0.192723	0.001	SPP1	Secreted Signaling	PMID: 21907263	AECs -> AECs (BM)	BM
AECs	CapECs	SPP1	ITGA9_ITGB1	0.183036	0.001	SPP1	Secreted Signaling	PMID: 21907263	AECs -> CapECs (BM)	BM
AECs	VECs	SPP1	ITGA9_ITGB1	0.156788	0.001	SPP1	Secreted Signaling	PMID: 21907263	AECs -> VECs (BM)	BM
AECs	TipCells	SPP1	ITGA9_ITGB1	0.176691	0.001	SPP1	Secreted Signaling	PMID: 21907263	AECs -> TipCells (BM)	BM
AECs	AECs	SPP1	ITGAV_ITGB3	0.138499	0.001	SPP1	Secreted Signaling	PMID: 21907263	AECs -> AECs (BM)	BM
AECs	AECs	TGFB1	ACVR1_TGFbR	0.158725	0.001	TGFb	Secreted Signaling	PMID: 29376829	AECs -> AECs (BM)	BM
AECs	CancerCells	TGFB1	ACVR1B_TGFbR2	0.0918826	0.001	TGFb	Secreted Signaling	PMID: 27449815	AECs -> CancerCells (Primary)	PT
AECs	AECs	TGFB1	TGFbR1_R2	0.193398	0.001	TGFb	Secreted Signaling	KEGG: hsa04350	AECs -> AECs (BM)	BM
AECs	CapECs	TGFB1	TGFbR1_R2	0.185171	0.001	TGFb	Secreted Signaling	KEGG: hsa04350	AECs -> CapECs (BM)	BM
AECs	AECs	TGFB3	ACVR1_TGFbR	0.0906286	0.001	TGFb	Secreted Signaling	PMID: 29376829	AECs -> AECs (BM)	BM
AECs	AECs	TGFB3	TGFbR1_R2	0.10101	0.001	TGFb	Secreted Signaling	KEGG: hsa04350	AECs -> AECs (BM)	BM
AECs	CapECs	TGFB3	TGFbR1_R2	0.0987069	0.001	TGFb	Secreted Signaling	KEGG: hsa04350	AECs -> CapECs (BM)	BM
AECs	CancerCells	THBS1	ITGA3_ITGB1	0.218349	0.001	THBS	ECM-Receptor	KEGG: hsa04512	AECs -> CancerCells (BM)	BM
AECs	AECs	THBS1	ITGA3_ITGB1	0.218277	0.001	THBS	ECM-Receptor	KEGG: hsa04512	AECs -> AECs (BM)	BM
AECs	AECs	THBS1	ITGAV_ITGB3	0.16509	0.001	THBS	ECM-Receptor	KEGG: hsa04512	AECs -> AECs (BM)	BM
AECs	LECs	THBS1	CD36	0.259187	0.001	THBS	ECM-Receptor	KEGG: hsa04512	AECs -> LECs (BM)	BM
AECs	CancerCells	THBS1	CD47	0.239983	0.001	THBS	ECM-Receptor	KEGG: hsa04512	AECs -> CancerCells (BM)	BM
AECs	LECs	THBS1	CD47	0.324618	0.001	THBS	ECM-Receptor	KEGG: hsa04512	AECs -> LECs (BM)	BM
AECs	CancerCells	THBS1	SDC1	0.227775	0.001	THBS	ECM-Receptor	KEGG: hsa04512	AECs -> CancerCells (BM)	BM
AECs	CancerCells	THBS1	SDC4	0.207179	0.001	THBS	ECM-Receptor	KEGG: hsa04512	AECs -> CancerCells (BM)	BM
AECs	AECs	THY1	ITGAV_ITGB3	0.159123	0.001	THY1	Cell-Cell Contact	PMID: 29212879; PMID: 18346467	AECs -> AECs (BM)	BM
AECs	AECs	TNFSF10	TNFRSF10A	0.163485	0.001	TRAIL	Secreted Signaling	KEGG: hsa04060	AECs -> AECs (BM)	BM
AECs	VECs	TNFSF10	TNFRSF10A	0.113846	0.001	TRAIL	Secreted Signaling	KEGG: hsa04060	AECs -> VECs (BM)	BM
AECs	TipCells	TNFSF10	TNFRSF10A	0.10862	0.001	TRAIL	Secreted Signaling	KEGG: hsa04060	AECs -> TipCells (BM)	BM
AECs	CancerCells	TNFSF12	TNFRSF12A	0.164474	0.001	TWEAK	Secreted Signaling	KEGG: hsa04060	AECs -> CancerCells (BM)	BM
AECs	AECs	TNFSF12	TNFRSF12A	0.123116	0.001	TWEAK	Secreted Signaling	KEGG: hsa04060	AECs -> AECs (BM)	BM
AECs	AECs	TNXB	ITGA8_ITGB1	0.168433	0.001	TENASCIN	ECM-Receptor	KEGG: hsa04512	AECs -> AECs (BM)	BM
AECs	CapECs	TNXB	ITGA8_ITGB1	0.171603	0.001	TENASCIN	ECM-Receptor	KEGG: hsa04512	AECs -> CapECs (BM)	BM
AECs	TipCells	TNXB	ITGA8_ITGB1	0.175084	0.001	TENASCIN	ECM-Receptor	KEGG: hsa04512	AECs -> TipCells (BM)	BM
AECs	LECs	TNXB	ITGA9_ITGB1	0.155735	0.001	TENASCIN	ECM-Receptor	KEGG: hsa04512	AECs -> LECs (Primary)	PT
AECs	AECs	TNXB	ITGA9_ITGB1	0.187463	0.001	TENASCIN	ECM-Receptor	KEGG: hsa04512	AECs -> AECs (BM)	BM
AECs	CapECs	TNXB	ITGA9_ITGB1	0.178279	0.001	TENASCIN	ECM-Receptor	KEGG: hsa04512	AECs -> CapECs (BM)	BM
AECs	VECs	TNXB	ITGA9_ITGB1	0.153276	0.001	TENASCIN	ECM-Receptor	KEGG: hsa04512	AECs -> VECs (BM)	BM
AECs	TipCells	TNXB	ITGA9_ITGB1	0.172251	0.001	TENASCIN	ECM-Receptor	KEGG: hsa04512	AECs -> TipCells (BM)	BM
AECs	AECs	TNXB	ITGAV_ITGB3	0.135749	0.001	TENASCIN	ECM-Receptor	KEGG: hsa04512	AECs -> AECs (BM)	BM
AECs	CancerCells	TNXB	ITGAV_ITGB6	0.0956935	0.001	TENASCIN	ECM-Receptor	KEGG: hsa04512	AECs -> CancerCells (Primary)	PT
AECs	CancerCells	TNXB	ITGAV_ITGB6	0.144708	0.001	TENASCIN	ECM-Receptor	KEGG: hsa04512	AECs -> CancerCells (BM)	BM
AECs	CancerCells	TNXB	SDC1	0.1234	0.001	TENASCIN	ECM-Receptor	KEGG: hsa04512	AECs -> CancerCells (Primary)	PT
AECs	CancerCells	TNXB	SDC1	0.175681	0.001	TENASCIN	ECM-Receptor	KEGG: hsa04512	AECs -> CancerCells (BM)	BM
AECs	CancerCells	TNXB	SDC4	0.13249	0.001	TENASCIN	ECM-Receptor	KEGG: hsa04512	AECs -> CancerCells (Primary)	PT
AECs	CancerCells	TNXB	SDC4	0.163084	0.001	TENASCIN	ECM-Receptor	KEGG: hsa04512	AECs -> CancerCells (BM)	BM
AECs	AECs	ITGA9_ITGB1	VCAM1	0.154127	0.001	VCAM	Cell-Cell Contact	KEGG: hsa04514	AECs -> AECs (BM)	BM
AECs	VECs	ITGA9_ITGB1	VCAM1	0.164684	0.001	VCAM	Cell-Cell Contact	KEGG: hsa04514	AECs -> VECs (BM)	BM
AECs	LECs	ITGA9_ITGB1	VCAM1	0.25147	0.001	VCAM	Cell-Cell Contact	KEGG: hsa04514	AECs -> LECs (BM)	BM
AECs	AECs	VEGFA	FLT1	0.133445	0.001	VEGF	Secreted Signaling	KEGG: hsa04370; PMID: 16633338	AECs -> AECs (Primary)	PT
AECs	CapECs	VEGFA	FLT1	0.129652	0.001	VEGF	Secreted Signaling	KEGG: hsa04370; PMID: 16633338	AECs -> CapECs (Primary)	PT
AECs	VECs	VEGFA	FLT1	0.109013	0.001	VEGF	Secreted Signaling	KEGG: hsa04370; PMID: 16633338	AECs -> VECs (Primary)	PT
AECs	TipCells	VEGFA	FLT1	0.141994	0.001	VEGF	Secreted Signaling	KEGG: hsa04370; PMID: 16633338	AECs -> TipCells (Primary)	PT
AECs	AECs	VEGFA	FLT1_KDR	0.110308	0.001	VEGF	Secreted Signaling	PMID: 16633338	AECs -> AECs (Primary)	PT
AECs	CapECs	VEGFA	FLT1_KDR	0.118911	0.001	VEGF	Secreted Signaling	PMID: 16633338	AECs -> CapECs (Primary)	PT
AECs	TipCells	VEGFA	FLT1_KDR	0.131334	0.001	VEGF	Secreted Signaling	PMID: 16633338	AECs -> TipCells (Primary)	PT
AECs	CapECs	VEGFA	KDR	0.109305	0.001	VEGF	Secreted Signaling	KEGG: hsa04370; PMID: 16633338	AECs -> CapECs (Primary)	PT
AECs	TipCells	VEGFA	KDR	0.120675	0.001	VEGF	Secreted Signaling	KEGG: hsa04370; PMID: 16633338	AECs -> TipCells (Primary)	PT
AECs	AECs	VEGFB	FLT1	0.155232	0.001	VEGF	Secreted Signaling	KEGG: hsa04370; PMID: 16633338	AECs -> AECs (BM)	BM
AECs	CapECs	VEGFB	FLT1	0.144144	0.001	VEGF	Secreted Signaling	KEGG: hsa04370; PMID: 16633338	AECs -> CapECs (BM)	BM
AECs	VECs	VEGFB	FLT1	0.131287	0.001	VEGF	Secreted Signaling	KEGG: hsa04370; PMID: 16633338	AECs -> VECs (BM)	BM
AECs	TipCells	VEGFB	FLT1	0.151839	0.001	VEGF	Secreted Signaling	KEGG: hsa04370; PMID: 16633338	AECs -> TipCells (BM)	BM
AECs	AECs	VEGFC	KDR	0.111366	0.001	VEGF	Secreted Signaling	KEGG: hsa04370; PMID: 16633338	AECs -> AECs (Primary)	PT
AECs	CapECs	VEGFC	KDR	0.133618	0.001	VEGF	Secreted Signaling	KEGG: hsa04370; PMID: 16633338	AECs -> CapECs (Primary)	PT
AECs	LECs	VEGFC	KDR	0.130742	0.001	VEGF	Secreted Signaling	KEGG: hsa04370; PMID: 16633338	AECs -> LECs (Primary)	PT
AECs	TipCells	VEGFC	KDR	0.150997	0.001	VEGF	Secreted Signaling	KEGG: hsa04370; PMID: 16633338	AECs -> TipCells (Primary)	PT
AECs	AECs	VEGFC	KDR	0.290656	0.001	VEGF	Secreted Signaling	KEGG: hsa04370; PMID: 16633338	AECs -> AECs (BM)	BM
AECs	CapECs	VEGFC	KDR	0.290858	0.001	VEGF	Secreted Signaling	KEGG: hsa04370; PMID: 16633338	AECs -> CapECs (BM)	BM
AECs	VECs	VEGFC	KDR	0.21798	0.001	VEGF	Secreted Signaling	KEGG: hsa04370; PMID: 16633338	AECs -> VECs (BM)	BM
AECs	LECs	VEGFC	KDR	0.337498	0.001	VEGF	Secreted Signaling	KEGG: hsa04370; PMID: 16633338	AECs -> LECs (BM)	BM
AECs	TipCells	VEGFC	KDR	0.281158	0.001	VEGF	Secreted Signaling	KEGG: hsa04370; PMID: 16633338	AECs -> TipCells (BM)	BM
AECs	AECs	VEGFC	FLT4_KDR	0.110983	0.001	VEGF	Secreted Signaling	PMID: 16633338	AECs -> AECs (Primary)	PT
AECs	CapECs	VEGFC	FLT4_KDR	0.118993	0.001	VEGF	Secreted Signaling	PMID: 16633338	AECs -> CapECs (Primary)	PT
AECs	LECs	VEGFC	FLT4_KDR	0.144182	0.001	VEGF	Secreted Signaling	PMID: 16633338	AECs -> LECs (Primary)	PT
AECs	TipCells	VEGFC	FLT4_KDR	0.146207	0.001	VEGF	Secreted Signaling	PMID: 16633338	AECs -> TipCells (Primary)	PT
AECs	AECs	VEGFC	FLT4_KDR	0.244816	0.001	VEGF	Secreted Signaling	PMID: 16633338	AECs -> AECs (BM)	BM
AECs	CapECs	VEGFC	FLT4_KDR	0.241953	0.001	VEGF	Secreted Signaling	PMID: 16633338	AECs -> CapECs (BM)	BM
AECs	VECs	VEGFC	FLT4_KDR	0.16946	0.001	VEGF	Secreted Signaling	PMID: 16633338	AECs -> VECs (BM)	BM
AECs	LECs	VEGFC	FLT4_KDR	0.371038	0.001	VEGF	Secreted Signaling	PMID: 16633338	AECs -> LECs (BM)	BM
AECs	TipCells	VEGFC	FLT4_KDR	0.248665	0.001	VEGF	Secreted Signaling	PMID: 16633338	AECs -> TipCells (BM)	BM
AECs	AECs	VEGFC	FLT4	0.110519	0.001	VEGF	Secreted Signaling	KEGG: hsa04370; PMID: 16633338	AECs -> AECs (Primary)	PT
AECs	CapECs	VEGFC	FLT4	0.106768	0.001	VEGF	Secreted Signaling	KEGG: hsa04370; PMID: 16633338	AECs -> CapECs (Primary)	PT
AECs	LECs	VEGFC	FLT4	0.157434	0.001	VEGF	Secreted Signaling	KEGG: hsa04370; PMID: 16633338	AECs -> LECs (Primary)	PT
AECs	TipCells	VEGFC	FLT4	0.139716	0.001	VEGF	Secreted Signaling	KEGG: hsa04370; PMID: 16633338	AECs -> TipCells (Primary)	PT
AECs	AECs	VEGFC	FLT4	0.203387	0.001	VEGF	Secreted Signaling	KEGG: hsa04370; PMID: 16633338	AECs -> AECs (BM)	BM
AECs	CapECs	VEGFC	FLT4	0.196027	0.001	VEGF	Secreted Signaling	KEGG: hsa04370; PMID: 16633338	AECs -> CapECs (BM)	BM
AECs	VECs	VEGFC	FLT4	0.135799	0.001	VEGF	Secreted Signaling	KEGG: hsa04370; PMID: 16633338	AECs -> VECs (BM)	BM
AECs	LECs	VEGFC	FLT4	0.362135	0.001	VEGF	Secreted Signaling	KEGG: hsa04370; PMID: 16633338	AECs -> LECs (BM)	BM
AECs	TipCells	VEGFC	FLT4	0.213439	0.001	VEGF	Secreted Signaling	KEGG: hsa04370; PMID: 16633338	AECs -> TipCells (BM)	BM
AECs	AECs	VWF	ITGAV_ITGB3	0.191829	0.001	VWF	ECM-Receptor	KEGG: hsa04512	AECs -> AECs (BM)	BM
AECs	CancerCells	WNT2B	FZD1_LRP5	0.0910811	0.001	WNT	Secreted Signaling	KEGG: hsa04310; PMID: 23209147	AECs -> CancerCells (BM)	BM
AECs	CancerCells	WNT2B	FZD1_LRP6	0.0971264	0.001	WNT	Secreted Signaling	KEGG: hsa04310; PMID: 23209147	AECs -> CancerCells (BM)	BM
AECs	TipCells	WNT2B	FZD10_LRP5	0.0819849	0.001	WNT	Secreted Signaling	KEGG: hsa04310; PMID: 23209147	AECs -> TipCells (BM)	BM
AECs	TipCells	WNT2B	FZD10_LRP6	0.0838037	0.001	WNT	Secreted Signaling	KEGG: hsa04310; PMID: 23209147	AECs -> TipCells (BM)	BM
AECs	CancerCells	WNT2B	FZD2_LRP5	0.0916662	0.001	WNT	Secreted Signaling	KEGG: hsa04310; PMID: 23209147	AECs -> CancerCells (BM)	BM
AECs	CancerCells	WNT2B	FZD2_LRP6	0.097792	0.001	WNT	Secreted Signaling	KEGG: hsa04310; PMID: 23209147	AECs -> CancerCells (BM)	BM
AECs	CapECs	WNT2B	FZD4_LRP5	0.10632	0.001	WNT	Secreted Signaling	KEGG: hsa04310; PMID: 23209147	AECs -> CapECs (BM)	BM
AECs	VECs	WNT2B	FZD4_LRP5	0.101045	0.001	WNT	Secreted Signaling	KEGG: hsa04310; PMID: 23209147	AECs -> VECs (BM)	BM
AECs	TipCells	WNT2B	FZD4_LRP5	0.0942465	0.001	WNT	Secreted Signaling	KEGG: hsa04310; PMID: 23209147	AECs -> TipCells (BM)	BM
AECs	AECs	WNT2B	FZD4_LRP6	0.116341	0.001	WNT	Secreted Signaling	KEGG: hsa04310; PMID: 23209147	AECs -> AECs (BM)	BM
AECs	CapECs	WNT2B	FZD4_LRP6	0.113137	0.001	WNT	Secreted Signaling	KEGG: hsa04310; PMID: 23209147	AECs -> CapECs (BM)	BM
AECs	VECs	WNT2B	FZD4_LRP6	0.0996907	0.001	WNT	Secreted Signaling	KEGG: hsa04310; PMID: 23209147	AECs -> VECs (BM)	BM
AECs	TipCells	WNT2B	FZD4_LRP6	0.0966578	0.001	WNT	Secreted Signaling	KEGG: hsa04310; PMID: 23209147	AECs -> TipCells (BM)	BM
AECs	CancerCells	WNT2B	FZD6_LRP5	0.0936502	0.001	WNT	Secreted Signaling	KEGG: hsa04310; PMID: 23209147	AECs -> CancerCells (BM)	BM
AECs	CapECs	WNT2B	FZD6_LRP5	0.0995039	0.001	WNT	Secreted Signaling	KEGG: hsa04310; PMID: 23209147	AECs -> CapECs (BM)	BM
AECs	VECs	WNT2B	FZD6_LRP5	0.0998036	0.001	WNT	Secreted Signaling	KEGG: hsa04310; PMID: 23209147	AECs -> VECs (BM)	BM
AECs	TipCells	WNT2B	FZD6_LRP5	0.0912076	0.001	WNT	Secreted Signaling	KEGG: hsa04310; PMID: 23209147	AECs -> TipCells (BM)	BM
AECs	CancerCells	WNT2B	FZD6_LRP6	0.100053	0.001	WNT	Secreted Signaling	KEGG: hsa04310; PMID: 23209147	AECs -> CancerCells (BM)	BM
AECs	AECs	WNT2B	FZD6_LRP6	0.111715	0.001	WNT	Secreted Signaling	KEGG: hsa04310; PMID: 23209147	AECs -> AECs (BM)	BM
AECs	CapECs	WNT2B	FZD6_LRP6	0.105451	0.001	WNT	Secreted Signaling	KEGG: hsa04310; PMID: 23209147	AECs -> CapECs (BM)	BM
AECs	VECs	WNT2B	FZD6_LRP6	0.0984819	0.001	WNT	Secreted Signaling	KEGG: hsa04310; PMID: 23209147	AECs -> VECs (BM)	BM
AECs	TipCells	WNT2B	FZD6_LRP6	0.0934641	0.001	WNT	Secreted Signaling	KEGG: hsa04310; PMID: 23209147	AECs -> TipCells (BM)	BM
CapECs	AECs	ADM	CALCRL	0.221102	0.001	CALCR	Secreted Signaling	KEGG: hsa04080	CapECs -> AECs (Primary)	PT
CapECs	CapECs	ADM	CALCRL	0.198615	0.001	CALCR	Secreted Signaling	KEGG: hsa04080	CapECs -> CapECs (Primary)	PT
CapECs	VECs	ADM	CALCRL	0.196956	0.001	CALCR	Secreted Signaling	KEGG: hsa04080	CapECs -> VECs (Primary)	PT
CapECs	LECs	ADM	CALCRL	0.183393	0.001	CALCR	Secreted Signaling	KEGG: hsa04080	CapECs -> LECs (Primary)	PT
CapECs	TipCells	ADM	CALCRL	0.204489	0.001	CALCR	Secreted Signaling	KEGG: hsa04080	CapECs -> TipCells (Primary)	PT
CapECs	AECs	ADM	CALCRL	0.222381	0.001	CALCR	Secreted Signaling	KEGG: hsa04080	CapECs -> AECs (BM)	BM
CapECs	CapECs	ADM	CALCRL	0.228837	0.001	CALCR	Secreted Signaling	KEGG: hsa04080	CapECs -> CapECs (BM)	BM
CapECs	VECs	ADM	CALCRL	0.226085	0.001	CALCR	Secreted Signaling	KEGG: hsa04080	CapECs -> VECs (BM)	BM
CapECs	LECs	ADM	CALCRL	0.258967	0.001	CALCR	Secreted Signaling	KEGG: hsa04080	CapECs -> LECs (BM)	BM
CapECs	TipCells	ADM	CALCRL	0.21651	0.001	CALCR	Secreted Signaling	KEGG: hsa04080	CapECs -> TipCells (BM)	BM
CapECs	CancerCells	AGRN	DAG1	0.13978	0.001	AGRN	ECM-Receptor	KEGG: hsa04512	CapECs -> CancerCells (BM)	BM
CapECs	AECs	AGRN	DAG1	0.159626	0.001	AGRN	ECM-Receptor	KEGG: hsa04512	CapECs -> AECs (BM)	BM
CapECs	CapECs	AGRN	DAG1	0.148759	0.001	AGRN	ECM-Receptor	KEGG: hsa04512	CapECs -> CapECs (BM)	BM
CapECs	VECs	AGRN	DAG1	0.139166	0.001	AGRN	ECM-Receptor	KEGG: hsa04512	CapECs -> VECs (BM)	BM
CapECs	TipCells	AGRN	DAG1	0.136964	0.01	AGRN	ECM-Receptor	KEGG: hsa04512	CapECs -> TipCells (BM)	BM
CapECs	AECs	ANGPT2	ITGA5_ITGB1	0.15194	0.001	ANGPT	Secreted Signaling	PMID: 20651738; PMID: 25635707	CapECs -> AECs (Primary)	PT
CapECs	CapECs	ANGPT2	ITGA5_ITGB1	0.151411	0.001	ANGPT	Secreted Signaling	PMID: 20651738; PMID: 25635707	CapECs -> CapECs (Primary)	PT
CapECs	VECs	ANGPT2	ITGA5_ITGB1	0.145694	0.001	ANGPT	Secreted Signaling	PMID: 20651738; PMID: 25635707	CapECs -> VECs (Primary)	PT
CapECs	LECs	ANGPT2	ITGA5_ITGB1	0.141896	0.001	ANGPT	Secreted Signaling	PMID: 20651738; PMID: 25635707	CapECs -> LECs (Primary)	PT
CapECs	TipCells	ANGPT2	ITGA5_ITGB1	0.161898	0.001	ANGPT	Secreted Signaling	PMID: 20651738; PMID: 25635707	CapECs -> TipCells (Primary)	PT
CapECs	AECs	ANGPT2	ITGA5_ITGB1	0.162662	0.001	ANGPT	Secreted Signaling	PMID: 20651738; PMID: 25635707	CapECs -> AECs (BM)	BM
CapECs	CapECs	ANGPT2	ITGA5_ITGB1	0.159012	0.001	ANGPT	Secreted Signaling	PMID: 20651738; PMID: 25635707	CapECs -> CapECs (BM)	BM
CapECs	VECs	ANGPT2	ITGA5_ITGB1	0.149574	0.001	ANGPT	Secreted Signaling	PMID: 20651738; PMID: 25635707	CapECs -> VECs (BM)	BM
CapECs	TipCells	ANGPT2	ITGA5_ITGB1	0.161592	0.001	ANGPT	Secreted Signaling	PMID: 20651738; PMID: 25635707	CapECs -> TipCells (BM)	BM
CapECs	AECs	ANGPT2	TEK	0.128636	0.001	ANGPT	Secreted Signaling	PMID: 20651738	CapECs -> AECs (Primary)	PT
CapECs	CapECs	ANGPT2	TEK	0.125604	0.001	ANGPT	Secreted Signaling	PMID: 20651738	CapECs -> CapECs (Primary)	PT
CapECs	VECs	ANGPT2	TEK	0.111095	0.001	ANGPT	Secreted Signaling	PMID: 20651738	CapECs -> VECs (Primary)	PT
CapECs	TipCells	ANGPT2	TEK	0.100487	0.001	ANGPT	Secreted Signaling	PMID: 20651738	CapECs -> TipCells (Primary)	PT
CapECs	AECs	ANGPT2	TEK	0.12617	0.001	ANGPT	Secreted Signaling	PMID: 20651738	CapECs -> AECs (BM)	BM
CapECs	CapECs	ANGPT2	TEK	0.133943	0.001	ANGPT	Secreted Signaling	PMID: 20651738	CapECs -> CapECs (BM)	BM
CapECs	VECs	ANGPT2	TEK	0.1292	0.001	ANGPT	Secreted Signaling	PMID: 20651738	CapECs -> VECs (BM)	BM
CapECs	LECs	ANGPT2	TEK	0.155414	0.001	ANGPT	Secreted Signaling	PMID: 20651738	CapECs -> LECs (BM)	BM
CapECs	TipCells	ANGPT2	TEK	0.11745	0.001	ANGPT	Secreted Signaling	PMID: 20651738	CapECs -> TipCells (BM)	BM
CapECs	AECs	ANGPTL2	ITGA5_ITGB1	0.160596	0.001	ANGPTL	Secreted Signaling	PMID: 24478758	CapECs -> AECs (Primary)	PT
CapECs	CapECs	ANGPTL2	ITGA5_ITGB1	0.159369	0.001	ANGPTL	Secreted Signaling	PMID: 24478758	CapECs -> CapECs (Primary)	PT
CapECs	VECs	ANGPTL2	ITGA5_ITGB1	0.151198	0.001	ANGPTL	Secreted Signaling	PMID: 24478758	CapECs -> VECs (Primary)	PT
CapECs	LECs	ANGPTL2	ITGA5_ITGB1	0.145719	0.001	ANGPTL	Secreted Signaling	PMID: 24478758	CapECs -> LECs (Primary)	PT
CapECs	TipCells	ANGPTL2	ITGA5_ITGB1	0.168354	0.001	ANGPTL	Secreted Signaling	PMID: 24478758	CapECs -> TipCells (Primary)	PT
CapECs	AECs	ANGPTL2	ITGA5_ITGB1	0.227676	0.001	ANGPTL	Secreted Signaling	PMID: 24478758	CapECs -> AECs (BM)	BM
CapECs	CapECs	ANGPTL2	ITGA5_ITGB1	0.216459	0.001	ANGPTL	Secreted Signaling	PMID: 24478758	CapECs -> CapECs (BM)	BM
CapECs	VECs	ANGPTL2	ITGA5_ITGB1	0.198709	0.001	ANGPTL	Secreted Signaling	PMID: 24478758	CapECs -> VECs (BM)	BM
CapECs	TipCells	ANGPTL2	ITGA5_ITGB1	0.221126	0.001	ANGPTL	Secreted Signaling	PMID: 24478758	CapECs -> TipCells (BM)	BM
CapECs	LECs	ANGPTL2	TLR4	0.102696	0.001	ANGPTL	Secreted Signaling	PMID: 24478758	CapECs -> LECs (Primary)	PT
CapECs	AECs	ANGPTL2	TLR4	0.127818	0.001	ANGPTL	Secreted Signaling	PMID: 24478758	CapECs -> AECs (BM)	BM
CapECs	CapECs	ANGPTL2	TLR4	0.138076	0.001	ANGPTL	Secreted Signaling	PMID: 24478758	CapECs -> CapECs (BM)	BM
CapECs	VECs	ANGPTL2	TLR4	0.140264	0.001	ANGPTL	Secreted Signaling	PMID: 24478758	CapECs -> VECs (BM)	BM
CapECs	LECs	ANGPTL2	TLR4	0.174105	0.001	ANGPTL	Secreted Signaling	PMID: 24478758	CapECs -> LECs (BM)	BM
CapECs	AECs	ANGPTL4	ITGA5_ITGB1	0.133026	0.001	ANGPTL	Secreted Signaling	PMID: 30049845	CapECs -> AECs (Primary)	PT
CapECs	CapECs	ANGPTL4	ITGA5_ITGB1	0.132182	0.001	ANGPTL	Secreted Signaling	PMID: 30049845	CapECs -> CapECs (Primary)	PT
CapECs	VECs	ANGPTL4	ITGA5_ITGB1	0.126505	0.01	ANGPTL	Secreted Signaling	PMID: 30049845	CapECs -> VECs (Primary)	PT
CapECs	TipCells	ANGPTL4	ITGA5_ITGB1	0.138315	0.001	ANGPTL	Secreted Signaling	PMID: 30049845	CapECs -> TipCells (Primary)	PT
CapECs	VECs	ANGPTL4	ITGA5_ITGB1	0.129415	0.01	ANGPTL	Secreted Signaling	PMID: 30049845	CapECs -> VECs (BM)	BM
CapECs	AECs	ANGPTL4	ITGAV_ITGB3	0.101543	0.001	ANGPTL	Secreted Signaling	PMID: 30049845	CapECs -> AECs (BM)	BM
CapECs	AECs	ANGPTL4	CDH5	0.134146	0.001	ANGPTL	Secreted Signaling	PMID: 30049845	CapECs -> AECs (Primary)	PT
CapECs	CapECs	ANGPTL4	CDH5	0.136423	0.001	ANGPTL	Secreted Signaling	PMID: 30049845	CapECs -> CapECs (Primary)	PT
CapECs	VECs	ANGPTL4	CDH5	0.11917	0.001	ANGPTL	Secreted Signaling	PMID: 30049845	CapECs -> VECs (Primary)	PT
CapECs	TipCells	ANGPTL4	CDH5	0.129723	0.001	ANGPTL	Secreted Signaling	PMID: 30049845	CapECs -> TipCells (Primary)	PT
CapECs	AECs	ANGPTL4	CDH5	0.141892	0.001	ANGPTL	Secreted Signaling	PMID: 30049845	CapECs -> AECs (BM)	BM
CapECs	CapECs	ANGPTL4	CDH5	0.134743	0.001	ANGPTL	Secreted Signaling	PMID: 30049845	CapECs -> CapECs (BM)	BM
CapECs	VECs	ANGPTL4	CDH5	0.129676	0.001	ANGPTL	Secreted Signaling	PMID: 30049845	CapECs -> VECs (BM)	BM
CapECs	TipCells	ANGPTL4	CDH5	0.134588	0.001	ANGPTL	Secreted Signaling	PMID: 30049845	CapECs -> TipCells (BM)	BM
CapECs	AECs	ANGPTL4	SDC3	0.076339	0.001	ANGPTL	Secreted Signaling	PMID: 29017031	CapECs -> AECs (Primary)	PT
CapECs	AECs	ANGPTL4	SDC3	0.110538	0.001	ANGPTL	Secreted Signaling	PMID: 29017031	CapECs -> AECs (BM)	BM
CapECs	TipCells	ANGPTL4	SDC3	0.0935261	0.01	ANGPTL	Secreted Signaling	PMID: 29017031	CapECs -> TipCells (BM)	BM
CapECs	CancerCells	APP	CD74	0.353364	0.001	APP	Cell-Cell Contact	PMID: 19849849	CapECs -> CancerCells (Primary)	PT
CapECs	AECs	APP	CD74	0.565847	0.001	APP	Cell-Cell Contact	PMID: 19849849	CapECs -> AECs (Primary)	PT
CapECs	CapECs	APP	CD74	0.617416	0.001	APP	Cell-Cell Contact	PMID: 19849849	CapECs -> CapECs (Primary)	PT
CapECs	VECs	APP	CD74	0.550905	0.001	APP	Cell-Cell Contact	PMID: 19849849	CapECs -> VECs (Primary)	PT
CapECs	LECs	APP	CD74	0.465954	0.001	APP	Cell-Cell Contact	PMID: 19849849	CapECs -> LECs (Primary)	PT
CapECs	TipCells	APP	CD74	0.464489	0.001	APP	Cell-Cell Contact	PMID: 19849849	CapECs -> TipCells (Primary)	PT
CapECs	CancerCells	APP	CD74	0.458129	0.001	APP	Cell-Cell Contact	PMID: 19849849	CapECs -> CancerCells (BM)	BM
CapECs	AECs	APP	CD74	0.391436	0.001	APP	Cell-Cell Contact	PMID: 19849849	CapECs -> AECs (BM)	BM
CapECs	CapECs	APP	CD74	0.406469	0.001	APP	Cell-Cell Contact	PMID: 19849849	CapECs -> CapECs (BM)	BM
CapECs	VECs	APP	CD74	0.487261	0.001	APP	Cell-Cell Contact	PMID: 19849849	CapECs -> VECs (BM)	BM
CapECs	LECs	APP	CD74	0.499878	0.001	APP	Cell-Cell Contact	PMID: 19849849	CapECs -> LECs (BM)	BM
CapECs	TipCells	APP	CD74	0.370475	0.001	APP	Cell-Cell Contact	PMID: 19849849	CapECs -> TipCells (BM)	BM
CapECs	AECs	CCL14	ACKR1	0.254163	0.001	CCL	Secreted Signaling	PMID: 26740381	CapECs -> AECs (Primary)	PT
CapECs	CapECs	CCL14	ACKR1	0.272106	0.001	CCL	Secreted Signaling	PMID: 26740381	CapECs -> CapECs (Primary)	PT
CapECs	VECs	CCL14	ACKR1	0.492884	0.001	CCL	Secreted Signaling	PMID: 26740381	CapECs -> VECs (Primary)	PT
CapECs	CapECs	CCL14	ACKR1	0.230847	0.001	CCL	Secreted Signaling	PMID: 26740381	CapECs -> CapECs (BM)	BM
CapECs	VECs	CCL14	ACKR1	0.34039	0.001	CCL	Secreted Signaling	PMID: 26740381	CapECs -> VECs (BM)	BM
CapECs	LECs	CCL14	ACKR2	0.188988	0.001	CCL	Secreted Signaling	PMID: 26740381	CapECs -> LECs (Primary)	PT
CapECs	AECs	CCL18	ACKR1	0.133838	0.001	CCL	Secreted Signaling	PMID: 26740381	CapECs -> AECs (Primary)	PT
CapECs	CapECs	CCL18	ACKR1	0.138763	0.001	CCL	Secreted Signaling	PMID: 26740381	CapECs -> CapECs (Primary)	PT
CapECs	VECs	CCL18	ACKR1	0.183531	0.001	CCL	Secreted Signaling	PMID: 26740381	CapECs -> VECs (Primary)	PT
CapECs	CapECs	CCL2	ACKR1	0.155	0.001	CCL	Secreted Signaling	PMID: 26740381	CapECs -> CapECs (BM)	BM
CapECs	VECs	CCL2	ACKR1	0.199149	0.001	CCL	Secreted Signaling	PMID: 26740381	CapECs -> VECs (BM)	BM
CapECs	CapECs	CCL5	ACKR1	0.122401	0.001	CCL	Secreted Signaling	PMID: 26740381	CapECs -> CapECs (BM)	BM
CapECs	VECs	CCL5	ACKR1	0.148467	0.001	CCL	Secreted Signaling	PMID: 26740381	CapECs -> VECs (BM)	BM
CapECs	AECs	CD34	SELP	0.222521	0.001	CD34	Cell-Cell Contact	PMID: 18606703	CapECs -> AECs (Primary)	PT
CapECs	CapECs	CD34	SELP	0.113323	0.001	CD34	Cell-Cell Contact	PMID: 18606703	CapECs -> CapECs (Primary)	PT
CapECs	VECs	CD34	SELP	0.239341	0.001	CD34	Cell-Cell Contact	PMID: 18606703	CapECs -> VECs (Primary)	PT
CapECs	VECs	CD34	SELP	0.194107	0.001	CD34	Cell-Cell Contact	PMID: 18606703	CapECs -> VECs (BM)	BM
CapECs	AECs	CD46	JAG1	0.246419	0.001	CD46	Cell-Cell Contact	PMID: 23086448	CapECs -> AECs (BM)	BM
CapECs	CapECs	CD46	JAG1	0.19692	0.001	CD46	Cell-Cell Contact	PMID: 23086448	CapECs -> CapECs (BM)	BM
CapECs	VECs	CD46	JAG1	0.178082	0.001	CD46	Cell-Cell Contact	PMID: 23086448	CapECs -> VECs (BM)	BM
CapECs	TipCells	CD46	JAG1	0.197879	0.001	CD46	Cell-Cell Contact	PMID: 23086448	CapECs -> TipCells (BM)	BM
CapECs	CancerCells	CD99	CD99	0.23416	0.001	CD99	Cell-Cell Contact	KEGG: hsa04514	CapECs -> CancerCells (Primary)	PT
CapECs	AECs	CD99	CD99	0.44398	0.001	CD99	Cell-Cell Contact	KEGG: hsa04514	CapECs -> AECs (Primary)	PT
CapECs	CapECs	CD99	CD99	0.401544	0.001	CD99	Cell-Cell Contact	KEGG: hsa04514	CapECs -> CapECs (Primary)	PT
CapECs	VECs	CD99	CD99	0.381098	0.001	CD99	Cell-Cell Contact	KEGG: hsa04514	CapECs -> VECs (Primary)	PT
CapECs	LECs	CD99	CD99	0.441999	0.001	CD99	Cell-Cell Contact	KEGG: hsa04514	CapECs -> LECs (Primary)	PT
CapECs	TipCells	CD99	CD99	0.434516	0.001	CD99	Cell-Cell Contact	KEGG: hsa04514	CapECs -> TipCells (Primary)	PT
CapECs	CancerCells	CD99	CD99	0.348587	0.001	CD99	Cell-Cell Contact	KEGG: hsa04514	CapECs -> CancerCells (BM)	BM
CapECs	AECs	CD99	CD99	0.485226	0.001	CD99	Cell-Cell Contact	KEGG: hsa04514	CapECs -> AECs (BM)	BM
CapECs	CapECs	CD99	CD99	0.485092	0.001	CD99	Cell-Cell Contact	KEGG: hsa04514	CapECs -> CapECs (BM)	BM
CapECs	VECs	CD99	CD99	0.42066	0.001	CD99	Cell-Cell Contact	KEGG: hsa04514	CapECs -> VECs (BM)	BM
CapECs	TipCells	CD99	CD99	0.499545	0.001	CD99	Cell-Cell Contact	KEGG: hsa04514	CapECs -> TipCells (BM)	BM
CapECs	AECs	CD99	CD99L2	0.130553	0.001	CD99	Cell-Cell Contact	KEGG: hsa04514	CapECs -> AECs (Primary)	PT
CapECs	AECs	CD99	CD99L2	0.159691	0.001	CD99	Cell-Cell Contact	KEGG: hsa04514	CapECs -> AECs (BM)	BM
CapECs	CapECs	CD99	CD99L2	0.203894	0.001	CD99	Cell-Cell Contact	KEGG: hsa04514	CapECs -> CapECs (BM)	BM
CapECs	AECs	CDH5	CDH5	0.317676	0.001	CDH5	Cell-Cell Contact	KEGG: hsa04514	CapECs -> AECs (Primary)	PT
CapECs	CapECs	CDH5	CDH5	0.330139	0.001	CDH5	Cell-Cell Contact	KEGG: hsa04514	CapECs -> CapECs (Primary)	PT
CapECs	VECs	CDH5	CDH5	0.246396	0.001	CDH5	Cell-Cell Contact	KEGG: hsa04514	CapECs -> VECs (Primary)	PT
CapECs	LECs	CDH5	CDH5	0.257392	0.001	CDH5	Cell-Cell Contact	KEGG: hsa04514	CapECs -> LECs (Primary)	PT
CapECs	TipCells	CDH5	CDH5	0.294773	0.001	CDH5	Cell-Cell Contact	KEGG: hsa04514	CapECs -> TipCells (Primary)	PT
CapECs	AECs	CDH5	CDH5	0.38559	0.001	CDH5	Cell-Cell Contact	KEGG: hsa04514	CapECs -> AECs (BM)	BM
CapECs	CapECs	CDH5	CDH5	0.339675	0.001	CDH5	Cell-Cell Contact	KEGG: hsa04514	CapECs -> CapECs (BM)	BM
CapECs	VECs	CDH5	CDH5	0.310483	0.001	CDH5	Cell-Cell Contact	KEGG: hsa04514	CapECs -> VECs (BM)	BM
CapECs	LECs	CDH5	CDH5	0.287349	0.001	CDH5	Cell-Cell Contact	KEGG: hsa04514	CapECs -> LECs (BM)	BM
CapECs	TipCells	CDH5	CDH5	0.338744	0.001	CDH5	Cell-Cell Contact	KEGG: hsa04514	CapECs -> TipCells (BM)	BM
CapECs	AECs	COL2A1	ITGA1_ITGB1	0.131446	0.001	COLLAGEN	ECM-Receptor	KEGG: hsa04512	CapECs -> AECs (BM)	BM
CapECs	CapECs	COL2A1	ITGA1_ITGB1	0.129795	0.001	COLLAGEN	ECM-Receptor	KEGG: hsa04512	CapECs -> CapECs (BM)	BM
CapECs	VECs	COL2A1	ITGA1_ITGB1	0.113698	0.001	COLLAGEN	ECM-Receptor	KEGG: hsa04512	CapECs -> VECs (BM)	BM
CapECs	LECs	COL2A1	ITGA1_ITGB1	0.135307	0.001	COLLAGEN	ECM-Receptor	KEGG: hsa04512	CapECs -> LECs (BM)	BM
CapECs	TipCells	COL2A1	ITGA1_ITGB1	0.131062	0.001	COLLAGEN	ECM-Receptor	KEGG: hsa04512	CapECs -> TipCells (BM)	BM
CapECs	AECs	COL2A1	ITGA10_ITGB1	0.115413	0.001	COLLAGEN	ECM-Receptor	KEGG: hsa04512	CapECs -> AECs (BM)	BM
CapECs	CapECs	COL2A1	ITGA10_ITGB1	0.116572	0.001	COLLAGEN	ECM-Receptor	KEGG: hsa04512	CapECs -> CapECs (BM)	BM
CapECs	VECs	COL2A1	ITGA10_ITGB1	0.116835	0.001	COLLAGEN	ECM-Receptor	KEGG: hsa04512	CapECs -> VECs (BM)	BM
CapECs	LECs	COL2A1	ITGA10_ITGB1	0.131951	0.001	COLLAGEN	ECM-Receptor	KEGG: hsa04512	CapECs -> LECs (BM)	BM
CapECs	TipCells	COL2A1	ITGA10_ITGB1	0.110138	0.001	COLLAGEN	ECM-Receptor	KEGG: hsa04512	CapECs -> TipCells (BM)	BM
CapECs	AECs	COL2A1	ITGA2_ITGB1	0.124638	0.001	COLLAGEN	ECM-Receptor	KEGG: hsa04512	CapECs -> AECs (BM)	BM
CapECs	CapECs	COL2A1	ITGA2_ITGB1	0.127237	0.001	COLLAGEN	ECM-Receptor	KEGG: hsa04512	CapECs -> CapECs (BM)	BM
CapECs	VECs	COL2A1	ITGA2_ITGB1	0.118815	0.001	COLLAGEN	ECM-Receptor	KEGG: hsa04512	CapECs -> VECs (BM)	BM
CapECs	TipCells	COL2A1	ITGA2_ITGB1	0.125197	0.001	COLLAGEN	ECM-Receptor	KEGG: hsa04512	CapECs -> TipCells (BM)	BM
CapECs	CancerCells	COL2A1	ITGA3_ITGB1	0.119186	0.001	COLLAGEN	ECM-Receptor	KEGG: hsa04512	CapECs -> CancerCells (BM)	BM
CapECs	AECs	COL2A1	ITGA3_ITGB1	0.119165	0.001	COLLAGEN	ECM-Receptor	KEGG: hsa04512	CapECs -> AECs (BM)	BM
CapECs	CapECs	COL2A1	ITGA3_ITGB1	0.103528	0.001	COLLAGEN	ECM-Receptor	KEGG: hsa04512	CapECs -> CapECs (BM)	BM
CapECs	VECs	COL2A1	ITGA3_ITGB1	0.109358	0.001	COLLAGEN	ECM-Receptor	KEGG: hsa04512	CapECs -> VECs (BM)	BM
CapECs	TipCells	COL2A1	ITGA3_ITGB1	0.102446	0.001	COLLAGEN	ECM-Receptor	KEGG: hsa04512	CapECs -> TipCells (BM)	BM
CapECs	AECs	COL2A1	ITGA9_ITGB1	0.127559	0.001	COLLAGEN	ECM-Receptor	KEGG: hsa04512	CapECs -> AECs (BM)	BM
CapECs	CapECs	COL2A1	ITGA9_ITGB1	0.123223	0.001	COLLAGEN	ECM-Receptor	KEGG: hsa04512	CapECs -> CapECs (BM)	BM
CapECs	VECs	COL2A1	ITGA9_ITGB1	0.110713	0.001	COLLAGEN	ECM-Receptor	KEGG: hsa04512	CapECs -> VECs (BM)	BM
CapECs	TipCells	COL2A1	ITGA9_ITGB1	0.120304	0.001	COLLAGEN	ECM-Receptor	KEGG: hsa04512	CapECs -> TipCells (BM)	BM
CapECs	CancerCells	COL2A1	CD44	0.103638	0.001	COLLAGEN	ECM-Receptor	KEGG: hsa04512	CapECs -> CancerCells (BM)	BM
CapECs	CancerCells	COL2A1	SDC1	0.121972	0.001	COLLAGEN	ECM-Receptor	KEGG: hsa04512	CapECs -> CancerCells (BM)	BM
CapECs	CancerCells	COL2A1	SDC4	0.11575	0.001	COLLAGEN	ECM-Receptor	KEGG: hsa04512	CapECs -> CancerCells (BM)	BM
CapECs	AECs	COL4A1	ITGA1_ITGB1	0.231423	0.001	COLLAGEN	ECM-Receptor	KEGG: hsa04512	CapECs -> AECs (Primary)	PT
CapECs	CapECs	COL4A1	ITGA1_ITGB1	0.315578	0.001	COLLAGEN	ECM-Receptor	KEGG: hsa04512	CapECs -> CapECs (Primary)	PT
CapECs	LECs	COL4A1	ITGA1_ITGB1	0.2698	0.001	COLLAGEN	ECM-Receptor	KEGG: hsa04512	CapECs -> LECs (Primary)	PT
CapECs	TipCells	COL4A1	ITGA1_ITGB1	0.337721	0.001	COLLAGEN	ECM-Receptor	KEGG: hsa04512	CapECs -> TipCells (Primary)	PT
CapECs	AECs	COL4A1	ITGA1_ITGB1	0.441277	0.001	COLLAGEN	ECM-Receptor	KEGG: hsa04512	CapECs -> AECs (BM)	BM
CapECs	CapECs	COL4A1	ITGA1_ITGB1	0.42492	0.001	COLLAGEN	ECM-Receptor	KEGG: hsa04512	CapECs -> CapECs (BM)	BM
CapECs	VECs	COL4A1	ITGA1_ITGB1	0.295929	0.001	COLLAGEN	ECM-Receptor	KEGG: hsa04512	CapECs -> VECs (BM)	BM
CapECs	LECs	COL4A1	ITGA1_ITGB1	0.482207	0.001	COLLAGEN	ECM-Receptor	KEGG: hsa04512	CapECs -> LECs (BM)	BM
CapECs	TipCells	COL4A1	ITGA1_ITGB1	0.437417	0.001	COLLAGEN	ECM-Receptor	KEGG: hsa04512	CapECs -> TipCells (BM)	BM
CapECs	AECs	COL4A1	ITGA10_ITGB1	0.19089	0.001	COLLAGEN	ECM-Receptor	KEGG: hsa04512	CapECs -> AECs (Primary)	PT
CapECs	CapECs	COL4A1	ITGA10_ITGB1	0.215241	0.001	COLLAGEN	ECM-Receptor	KEGG: hsa04512	CapECs -> CapECs (Primary)	PT
CapECs	VECs	COL4A1	ITGA10_ITGB1	0.187834	0.001	COLLAGEN	ECM-Receptor	KEGG: hsa04512	CapECs -> VECs (Primary)	PT
CapECs	AECs	COL4A1	ITGA10_ITGB1	0.307383	0.001	COLLAGEN	ECM-Receptor	KEGG: hsa04512	CapECs -> AECs (BM)	BM
CapECs	CapECs	COL4A1	ITGA10_ITGB1	0.315399	0.001	COLLAGEN	ECM-Receptor	KEGG: hsa04512	CapECs -> CapECs (BM)	BM
CapECs	VECs	COL4A1	ITGA10_ITGB1	0.317254	0.001	COLLAGEN	ECM-Receptor	KEGG: hsa04512	CapECs -> VECs (BM)	BM
CapECs	LECs	COL4A1	ITGA10_ITGB1	0.446412	0.001	COLLAGEN	ECM-Receptor	KEGG: hsa04512	CapECs -> LECs (BM)	BM
CapECs	TipCells	COL4A1	ITGA10_ITGB1	0.273593	0.001	COLLAGEN	ECM-Receptor	KEGG: hsa04512	CapECs -> TipCells (BM)	BM
CapECs	CancerCells	COL4A1	ITGA2_ITGB1	0.177346	0.001	COLLAGEN	ECM-Receptor	KEGG: hsa04512	CapECs -> CancerCells (Primary)	PT
CapECs	AECs	COL4A1	ITGA2_ITGB1	0.239456	0.001	COLLAGEN	ECM-Receptor	KEGG: hsa04512	CapECs -> AECs (Primary)	PT
CapECs	CapECs	COL4A1	ITGA2_ITGB1	0.245346	0.001	COLLAGEN	ECM-Receptor	KEGG: hsa04512	CapECs -> CapECs (Primary)	PT
CapECs	TipCells	COL4A1	ITGA2_ITGB1	0.26968	0.001	COLLAGEN	ECM-Receptor	KEGG: hsa04512	CapECs -> TipCells (Primary)	PT
CapECs	AECs	COL4A1	ITGA2_ITGB1	0.377933	0.001	COLLAGEN	ECM-Receptor	KEGG: hsa04512	CapECs -> AECs (BM)	BM
CapECs	CapECs	COL4A1	ITGA2_ITGB1	0.400867	0.001	COLLAGEN	ECM-Receptor	KEGG: hsa04512	CapECs -> CapECs (BM)	BM
CapECs	VECs	COL4A1	ITGA2_ITGB1	0.331573	0.001	COLLAGEN	ECM-Receptor	KEGG: hsa04512	CapECs -> VECs (BM)	BM
CapECs	TipCells	COL4A1	ITGA2_ITGB1	0.382745	0.001	COLLAGEN	ECM-Receptor	KEGG: hsa04512	CapECs -> TipCells (BM)	BM
CapECs	CancerCells	COL4A1	ITGA3_ITGB1	0.221732	0.001	COLLAGEN	ECM-Receptor	KEGG: hsa04512	CapECs -> CancerCells (Primary)	PT
CapECs	AECs	COL4A1	ITGA3_ITGB1	0.236102	0.001	COLLAGEN	ECM-Receptor	KEGG: hsa04512	CapECs -> AECs (Primary)	PT
CapECs	CapECs	COL4A1	ITGA3_ITGB1	0.218133	0.001	COLLAGEN	ECM-Receptor	KEGG: hsa04512	CapECs -> CapECs (Primary)	PT
CapECs	TipCells	COL4A1	ITGA3_ITGB1	0.22325	0.001	COLLAGEN	ECM-Receptor	KEGG: hsa04512	CapECs -> TipCells (Primary)	PT
CapECs	CancerCells	COL4A1	ITGA3_ITGB1	0.334335	0.001	COLLAGEN	ECM-Receptor	KEGG: hsa04512	CapECs -> CancerCells (BM)	BM
CapECs	AECs	COL4A1	ITGA3_ITGB1	0.334174	0.001	COLLAGEN	ECM-Receptor	KEGG: hsa04512	CapECs -> AECs (BM)	BM
CapECs	CapECs	COL4A1	ITGA3_ITGB1	0.236778	0.001	COLLAGEN	ECM-Receptor	KEGG: hsa04512	CapECs -> CapECs (BM)	BM
CapECs	VECs	COL4A1	ITGA3_ITGB1	0.268944	0.001	COLLAGEN	ECM-Receptor	KEGG: hsa04512	CapECs -> VECs (BM)	BM
CapECs	TipCells	COL4A1	ITGA3_ITGB1	0.231268	0.001	COLLAGEN	ECM-Receptor	KEGG: hsa04512	CapECs -> TipCells (BM)	BM
CapECs	LECs	COL4A1	ITGA9_ITGB1	0.290182	0.001	COLLAGEN	ECM-Receptor	KEGG: hsa04512	CapECs -> LECs (Primary)	PT
CapECs	AECs	COL4A1	ITGA9_ITGB1	0.403819	0.001	COLLAGEN	ECM-Receptor	KEGG: hsa04512	CapECs -> AECs (BM)	BM
CapECs	CapECs	COL4A1	ITGA9_ITGB1	0.366052	0.001	COLLAGEN	ECM-Receptor	KEGG: hsa04512	CapECs -> CapECs (BM)	BM
CapECs	VECs	COL4A1	ITGA9_ITGB1	0.277072	0.001	COLLAGEN	ECM-Receptor	KEGG: hsa04512	CapECs -> VECs (BM)	BM
CapECs	TipCells	COL4A1	ITGA9_ITGB1	0.342806	0.001	COLLAGEN	ECM-Receptor	KEGG: hsa04512	CapECs -> TipCells (BM)	BM
CapECs	CancerCells	COL4A1	CD44	0.210385	0.001	COLLAGEN	ECM-Receptor	KEGG: hsa04512	CapECs -> CancerCells (Primary)	PT
CapECs	CancerCells	COL4A1	CD44	0.237345	0.001	COLLAGEN	ECM-Receptor	KEGG: hsa04512	CapECs -> CancerCells (BM)	BM
CapECs	CancerCells	COL4A1	SDC1	0.195935	0.001	COLLAGEN	ECM-Receptor	KEGG: hsa04512	CapECs -> CancerCells (Primary)	PT
CapECs	CancerCells	COL4A1	SDC1	0.355887	0.001	COLLAGEN	ECM-Receptor	KEGG: hsa04512	CapECs -> CancerCells (BM)	BM
CapECs	CancerCells	COL4A1	SDC4	0.219684	0.001	COLLAGEN	ECM-Receptor	KEGG: hsa04512	CapECs -> CancerCells (Primary)	PT
CapECs	CancerCells	COL4A1	SDC4	0.309689	0.001	COLLAGEN	ECM-Receptor	KEGG: hsa04512	CapECs -> CancerCells (BM)	BM
CapECs	AECs	COL4A2	ITGA1_ITGB1	0.22956	0.001	COLLAGEN	ECM-Receptor	KEGG: hsa04512	CapECs -> AECs (Primary)	PT
CapECs	CapECs	COL4A2	ITGA1_ITGB1	0.312223	0.001	COLLAGEN	ECM-Receptor	KEGG: hsa04512	CapECs -> CapECs (Primary)	PT
CapECs	LECs	COL4A2	ITGA1_ITGB1	0.2673	0.001	COLLAGEN	ECM-Receptor	KEGG: hsa04512	CapECs -> LECs (Primary)	PT
CapECs	TipCells	COL4A2	ITGA1_ITGB1	0.333919	0.001	COLLAGEN	ECM-Receptor	KEGG: hsa04512	CapECs -> TipCells (Primary)	PT
CapECs	AECs	COL4A2	ITGA1_ITGB1	0.425593	0.001	COLLAGEN	ECM-Receptor	KEGG: hsa04512	CapECs -> AECs (BM)	BM
CapECs	CapECs	COL4A2	ITGA1_ITGB1	0.410228	0.001	COLLAGEN	ECM-Receptor	KEGG: hsa04512	CapECs -> CapECs (BM)	BM
CapECs	VECs	COL4A2	ITGA1_ITGB1	0.288275	0.001	COLLAGEN	ECM-Receptor	KEGG: hsa04512	CapECs -> VECs (BM)	BM
CapECs	LECs	COL4A2	ITGA1_ITGB1	0.463964	0.001	COLLAGEN	ECM-Receptor	KEGG: hsa04512	CapECs -> LECs (BM)	BM
CapECs	TipCells	COL4A2	ITGA1_ITGB1	0.421968	0.001	COLLAGEN	ECM-Receptor	KEGG: hsa04512	CapECs -> TipCells (BM)	BM
CapECs	AECs	COL4A2	ITGA10_ITGB1	0.189611	0.001	COLLAGEN	ECM-Receptor	KEGG: hsa04512	CapECs -> AECs (Primary)	PT
CapECs	CapECs	COL4A2	ITGA10_ITGB1	0.213623	0.001	COLLAGEN	ECM-Receptor	KEGG: hsa04512	CapECs -> CapECs (Primary)	PT
CapECs	VECs	COL4A2	ITGA10_ITGB1	0.186595	0.001	COLLAGEN	ECM-Receptor	KEGG: hsa04512	CapECs -> VECs (Primary)	PT
CapECs	AECs	COL4A2	ITGA10_ITGB1	0.29917	0.001	COLLAGEN	ECM-Receptor	KEGG: hsa04512	CapECs -> AECs (BM)	BM
CapECs	CapECs	COL4A2	ITGA10_ITGB1	0.306786	0.001	COLLAGEN	ECM-Receptor	KEGG: hsa04512	CapECs -> CapECs (BM)	BM
CapECs	VECs	COL4A2	ITGA10_ITGB1	0.308548	0.001	COLLAGEN	ECM-Receptor	KEGG: hsa04512	CapECs -> VECs (BM)	BM
CapECs	LECs	COL4A2	ITGA10_ITGB1	0.430413	0.001	COLLAGEN	ECM-Receptor	KEGG: hsa04512	CapECs -> LECs (BM)	BM
CapECs	TipCells	COL4A2	ITGA10_ITGB1	0.266986	0.001	COLLAGEN	ECM-Receptor	KEGG: hsa04512	CapECs -> TipCells (BM)	BM
CapECs	CancerCells	COL4A2	ITGA2_ITGB1	0.17624	0.001	COLLAGEN	ECM-Receptor	KEGG: hsa04512	CapECs -> CancerCells (Primary)	PT
CapECs	AECs	COL4A2	ITGA2_ITGB1	0.237467	0.001	COLLAGEN	ECM-Receptor	KEGG: hsa04512	CapECs -> AECs (Primary)	PT
CapECs	CapECs	COL4A2	ITGA2_ITGB1	0.243261	0.001	COLLAGEN	ECM-Receptor	KEGG: hsa04512	CapECs -> CapECs (Primary)	PT
CapECs	TipCells	COL4A2	ITGA2_ITGB1	0.267183	0.001	COLLAGEN	ECM-Receptor	KEGG: hsa04512	CapECs -> TipCells (Primary)	PT
CapECs	AECs	COL4A2	ITGA2_ITGB1	0.365977	0.001	COLLAGEN	ECM-Receptor	KEGG: hsa04512	CapECs -> AECs (BM)	BM
CapECs	CapECs	COL4A2	ITGA2_ITGB1	0.387597	0.001	COLLAGEN	ECM-Receptor	KEGG: hsa04512	CapECs -> CapECs (BM)	BM
CapECs	VECs	COL4A2	ITGA2_ITGB1	0.322132	0.001	COLLAGEN	ECM-Receptor	KEGG: hsa04512	CapECs -> VECs (BM)	BM
CapECs	TipCells	COL4A2	ITGA2_ITGB1	0.370518	0.001	COLLAGEN	ECM-Receptor	KEGG: hsa04512	CapECs -> TipCells (BM)	BM
CapECs	CancerCells	COL4A2	ITGA3_ITGB1	0.220018	0.001	COLLAGEN	ECM-Receptor	KEGG: hsa04512	CapECs -> CancerCells (Primary)	PT
CapECs	AECs	COL4A2	ITGA3_ITGB1	0.234166	0.001	COLLAGEN	ECM-Receptor	KEGG: hsa04512	CapECs -> AECs (Primary)	PT
CapECs	CapECs	COL4A2	ITGA3_ITGB1	0.216473	0.001	COLLAGEN	ECM-Receptor	KEGG: hsa04512	CapECs -> CapECs (Primary)	PT
CapECs	TipCells	COL4A2	ITGA3_ITGB1	0.221513	0.001	COLLAGEN	ECM-Receptor	KEGG: hsa04512	CapECs -> TipCells (Primary)	PT
CapECs	CancerCells	COL4A2	ITGA3_ITGB1	0.32475	0.001	COLLAGEN	ECM-Receptor	KEGG: hsa04512	CapECs -> CancerCells (BM)	BM
CapECs	AECs	COL4A2	ITGA3_ITGB1	0.324597	0.001	COLLAGEN	ECM-Receptor	KEGG: hsa04512	CapECs -> AECs (BM)	BM
CapECs	CapECs	COL4A2	ITGA3_ITGB1	0.23176	0.001	COLLAGEN	ECM-Receptor	KEGG: hsa04512	CapECs -> CapECs (BM)	BM
CapECs	VECs	COL4A2	ITGA3_ITGB1	0.262547	0.001	COLLAGEN	ECM-Receptor	KEGG: hsa04512	CapECs -> VECs (BM)	BM
CapECs	TipCells	COL4A2	ITGA3_ITGB1	0.226472	0.001	COLLAGEN	ECM-Receptor	KEGG: hsa04512	CapECs -> TipCells (BM)	BM
CapECs	LECs	COL4A2	ITGA9_ITGB1	0.287313	0.001	COLLAGEN	ECM-Receptor	KEGG: hsa04512	CapECs -> LECs (Primary)	PT
CapECs	AECs	COL4A2	ITGA9_ITGB1	0.390377	0.001	COLLAGEN	ECM-Receptor	KEGG: hsa04512	CapECs -> AECs (BM)	BM
CapECs	CapECs	COL4A2	ITGA9_ITGB1	0.354759	0.001	COLLAGEN	ECM-Receptor	KEGG: hsa04512	CapECs -> CapECs (BM)	BM
CapECs	VECs	COL4A2	ITGA9_ITGB1	0.270306	0.001	COLLAGEN	ECM-Receptor	KEGG: hsa04512	CapECs -> VECs (BM)	BM
CapECs	TipCells	COL4A2	ITGA9_ITGB1	0.332775	0.001	COLLAGEN	ECM-Receptor	KEGG: hsa04512	CapECs -> TipCells (BM)	BM
CapECs	CancerCells	COL4A2	CD44	0.208838	0.001	COLLAGEN	ECM-Receptor	KEGG: hsa04512	CapECs -> CancerCells (Primary)	PT
CapECs	CancerCells	COL4A2	CD44	0.232304	0.001	COLLAGEN	ECM-Receptor	KEGG: hsa04512	CapECs -> CancerCells (BM)	BM
CapECs	CancerCells	COL4A2	SDC1	0.194589	0.001	COLLAGEN	ECM-Receptor	KEGG: hsa04512	CapECs -> CancerCells (Primary)	PT
CapECs	CancerCells	COL4A2	SDC1	0.345152	0.001	COLLAGEN	ECM-Receptor	KEGG: hsa04512	CapECs -> CancerCells (BM)	BM
CapECs	CancerCells	COL4A2	SDC4	0.218	0.001	COLLAGEN	ECM-Receptor	KEGG: hsa04512	CapECs -> CancerCells (Primary)	PT
CapECs	CancerCells	COL4A2	SDC4	0.301362	0.001	COLLAGEN	ECM-Receptor	KEGG: hsa04512	CapECs -> CancerCells (BM)	BM
CapECs	AECs	COL6A2	ITGA1_ITGB1	0.132763	0.001	COLLAGEN	ECM-Receptor	KEGG: hsa04512	CapECs -> AECs (Primary)	PT
CapECs	CapECs	COL6A2	ITGA1_ITGB1	0.157442	0.001	COLLAGEN	ECM-Receptor	KEGG: hsa04512	CapECs -> CapECs (Primary)	PT
CapECs	LECs	COL6A2	ITGA1_ITGB1	0.14479	0.001	COLLAGEN	ECM-Receptor	KEGG: hsa04512	CapECs -> LECs (Primary)	PT
CapECs	TipCells	COL6A2	ITGA1_ITGB1	0.163025	0.001	COLLAGEN	ECM-Receptor	KEGG: hsa04512	CapECs -> TipCells (Primary)	PT
CapECs	AECs	COL6A2	ITGA1_ITGB1	0.283277	0.001	COLLAGEN	ECM-Receptor	KEGG: hsa04512	CapECs -> AECs (BM)	BM
CapECs	CapECs	COL6A2	ITGA1_ITGB1	0.275919	0.001	COLLAGEN	ECM-Receptor	KEGG: hsa04512	CapECs -> CapECs (BM)	BM
CapECs	VECs	COL6A2	ITGA1_ITGB1	0.212884	0.001	COLLAGEN	ECM-Receptor	KEGG: hsa04512	CapECs -> VECs (BM)	BM
CapECs	LECs	COL6A2	ITGA1_ITGB1	0.301205	0.001	COLLAGEN	ECM-Receptor	KEGG: hsa04512	CapECs -> LECs (BM)	BM
CapECs	TipCells	COL6A2	ITGA1_ITGB1	0.281551	0.001	COLLAGEN	ECM-Receptor	KEGG: hsa04512	CapECs -> TipCells (BM)	BM
CapECs	AECs	COL6A2	ITGA10_ITGB1	0.118238	0.001	COLLAGEN	ECM-Receptor	KEGG: hsa04512	CapECs -> AECs (Primary)	PT
CapECs	CapECs	COL6A2	ITGA10_ITGB1	0.127216	0.001	COLLAGEN	ECM-Receptor	KEGG: hsa04512	CapECs -> CapECs (Primary)	PT
CapECs	VECs	COL6A2	ITGA10_ITGB1	0.117053	0.001	COLLAGEN	ECM-Receptor	KEGG: hsa04512	CapECs -> VECs (Primary)	PT
CapECs	AECs	COL6A2	ITGA10_ITGB1	0.218914	0.001	COLLAGEN	ECM-Receptor	KEGG: hsa04512	CapECs -> AECs (BM)	BM
CapECs	CapECs	COL6A2	ITGA10_ITGB1	0.223076	0.001	COLLAGEN	ECM-Receptor	KEGG: hsa04512	CapECs -> CapECs (BM)	BM
CapECs	VECs	COL6A2	ITGA10_ITGB1	0.224032	0.001	COLLAGEN	ECM-Receptor	KEGG: hsa04512	CapECs -> VECs (BM)	BM
CapECs	LECs	COL6A2	ITGA10_ITGB1	0.285563	0.001	COLLAGEN	ECM-Receptor	KEGG: hsa04512	CapECs -> LECs (BM)	BM
CapECs	TipCells	COL6A2	ITGA10_ITGB1	0.200824	0.001	COLLAGEN	ECM-Receptor	KEGG: hsa04512	CapECs -> TipCells (BM)	BM
CapECs	CancerCells	COL6A2	ITGA2_ITGB1	0.112876	0.001	COLLAGEN	ECM-Receptor	KEGG: hsa04512	CapECs -> CancerCells (Primary)	PT
CapECs	AECs	COL6A2	ITGA2_ITGB1	0.135405	0.001	COLLAGEN	ECM-Receptor	KEGG: hsa04512	CapECs -> AECs (Primary)	PT
CapECs	CapECs	COL6A2	ITGA2_ITGB1	0.137298	0.001	COLLAGEN	ECM-Receptor	KEGG: hsa04512	CapECs -> CapECs (Primary)	PT
CapECs	TipCells	COL6A2	ITGA2_ITGB1	0.144755	0.001	COLLAGEN	ECM-Receptor	KEGG: hsa04512	CapECs -> TipCells (Primary)	PT
CapECs	AECs	COL6A2	ITGA2_ITGB1	0.254076	0.001	COLLAGEN	ECM-Receptor	KEGG: hsa04512	CapECs -> AECs (BM)	BM
CapECs	CapECs	COL6A2	ITGA2_ITGB1	0.264875	0.001	COLLAGEN	ECM-Receptor	KEGG: hsa04512	CapECs -> CapECs (BM)	BM
CapECs	VECs	COL6A2	ITGA2_ITGB1	0.231334	0.001	COLLAGEN	ECM-Receptor	KEGG: hsa04512	CapECs -> VECs (BM)	BM
CapECs	TipCells	COL6A2	ITGA2_ITGB1	0.256365	0.001	COLLAGEN	ECM-Receptor	KEGG: hsa04512	CapECs -> TipCells (BM)	BM
CapECs	CancerCells	COL6A2	ITGA3_ITGB1	0.129478	0.001	COLLAGEN	ECM-Receptor	KEGG: hsa04512	CapECs -> CancerCells (Primary)	PT
CapECs	AECs	COL6A2	ITGA3_ITGB1	0.134311	0.001	COLLAGEN	ECM-Receptor	KEGG: hsa04512	CapECs -> AECs (Primary)	PT
CapECs	CapECs	COL6A2	ITGA3_ITGB1	0.12823	0.001	COLLAGEN	ECM-Receptor	KEGG: hsa04512	CapECs -> CapECs (Primary)	PT
CapECs	TipCells	COL6A2	ITGA3_ITGB1	0.13	0.001	COLLAGEN	ECM-Receptor	KEGG: hsa04512	CapECs -> TipCells (Primary)	PT
CapECs	CancerCells	COL6A2	ITGA3_ITGB1	0.232727	0.001	COLLAGEN	ECM-Receptor	KEGG: hsa04512	CapECs -> CancerCells (BM)	BM
CapECs	AECs	COL6A2	ITGA3_ITGB1	0.232645	0.001	COLLAGEN	ECM-Receptor	KEGG: hsa04512	CapECs -> AECs (BM)	BM
CapECs	LECs	COL6A2	ITGA9_ITGB1	0.150625	0.001	COLLAGEN	ECM-Receptor	KEGG: hsa04512	CapECs -> LECs (Primary)	PT
CapECs	AECs	COL6A2	ITGA9_ITGB1	0.266245	0.001	COLLAGEN	ECM-Receptor	KEGG: hsa04512	CapECs -> AECs (BM)	BM
CapECs	CapECs	COL6A2	ITGA9_ITGB1	0.24837	0.001	COLLAGEN	ECM-Receptor	KEGG: hsa04512	CapECs -> CapECs (BM)	BM
CapECs	VECs	COL6A2	ITGA9_ITGB1	0.20273	0.001	COLLAGEN	ECM-Receptor	KEGG: hsa04512	CapECs -> VECs (BM)	BM
CapECs	TipCells	COL6A2	ITGA9_ITGB1	0.236966	0.001	COLLAGEN	ECM-Receptor	KEGG: hsa04512	CapECs -> TipCells (BM)	BM
CapECs	CancerCells	COL6A2	CD44	0.125489	0.001	COLLAGEN	ECM-Receptor	KEGG: hsa04512	CapECs -> CancerCells (Primary)	PT
CapECs	CancerCells	COL6A2	CD44	0.18031	0.001	COLLAGEN	ECM-Receptor	KEGG: hsa04512	CapECs -> CancerCells (BM)	BM
CapECs	CancerCells	COL6A2	SDC1	0.120166	0.001	COLLAGEN	ECM-Receptor	KEGG: hsa04512	CapECs -> CancerCells (Primary)	PT
CapECs	CancerCells	COL6A2	SDC1	0.243423	0.001	COLLAGEN	ECM-Receptor	KEGG: hsa04512	CapECs -> CancerCells (BM)	BM
CapECs	CancerCells	COL6A2	SDC4	0.12877	0.001	COLLAGEN	ECM-Receptor	KEGG: hsa04512	CapECs -> CancerCells (Primary)	PT
CapECs	CancerCells	COL6A2	SDC4	0.220116	0.001	COLLAGEN	ECM-Receptor	KEGG: hsa04512	CapECs -> CancerCells (BM)	BM
CapECs	AECs	CXCL12	ACKR3	0.162247	0.001	CXCL	Secreted Signaling	KEGG: hsa04060	CapECs -> AECs (BM)	BM
CapECs	CapECs	CXCL12	ACKR3	0.127616	0.001	CXCL	Secreted Signaling	KEGG: hsa04060	CapECs -> CapECs (BM)	BM
CapECs	VECs	CXCL12	ACKR3	0.115547	0.001	CXCL	Secreted Signaling	KEGG: hsa04060	CapECs -> VECs (BM)	BM
CapECs	LECs	CXCL12	ACKR3	0.177768	0.001	CXCL	Secreted Signaling	KEGG: hsa04060	CapECs -> LECs (BM)	BM
CapECs	TipCells	CXCL12	ACKR3	0.177516	0.001	CXCL	Secreted Signaling	KEGG: hsa04060	CapECs -> TipCells (BM)	BM
CapECs	CancerCells	CXCL12	CXCR4	0.133934	0.001	CXCL	Secreted Signaling	KEGG: hsa04060	CapECs -> CancerCells (BM)	BM
CapECs	AECs	CXCL12	CXCR4	0.163791	0.001	CXCL	Secreted Signaling	KEGG: hsa04060	CapECs -> AECs (BM)	BM
CapECs	TipCells	CXCL12	CXCR4	0.175419	0.001	CXCL	Secreted Signaling	KEGG: hsa04060	CapECs -> TipCells (BM)	BM
CapECs	CapECs	CXCL2	ACKR1	0.14556	0.001	CXCL	Secreted Signaling	PMID: 26740381	CapECs -> CapECs (BM)	BM
CapECs	VECs	CXCL2	ACKR1	0.18389	0.001	CXCL	Secreted Signaling	PMID: 26740381	CapECs -> VECs (BM)	BM
CapECs	CapECs	CXCL8	ACKR1	0.165262	0.001	CXCL	Secreted Signaling	PMID: 26740381	CapECs -> CapECs (BM)	BM
CapECs	VECs	CXCL8	ACKR1	0.216298	0.001	CXCL	Secreted Signaling	PMID: 26740381	CapECs -> VECs (BM)	BM
CapECs	AECs	DLL1	NOTCH1	0.197533	0.001	NOTCH	Cell-Cell Contact	PMID: 22353464	CapECs -> AECs (BM)	BM
CapECs	CapECs	DLL1	NOTCH1	0.169522	0.001	NOTCH	Cell-Cell Contact	PMID: 22353464	CapECs -> CapECs (BM)	BM
CapECs	VECs	DLL1	NOTCH1	0.166258	0.001	NOTCH	Cell-Cell Contact	PMID: 22353464	CapECs -> VECs (BM)	BM
CapECs	LECs	DLL1	NOTCH1	0.186791	0.001	NOTCH	Cell-Cell Contact	PMID: 22353464	CapECs -> LECs (BM)	BM
CapECs	TipCells	DLL1	NOTCH1	0.18187	0.001	NOTCH	Cell-Cell Contact	PMID: 22353464	CapECs -> TipCells (BM)	BM
CapECs	CancerCells	DLL1	NOTCH2	0.109034	0.001	NOTCH	Cell-Cell Contact	PMID: 22353464	CapECs -> CancerCells (BM)	BM
CapECs	AECs	DLL1	NOTCH4	0.246907	0.001	NOTCH	Cell-Cell Contact	PMID: 22353464	CapECs -> AECs (BM)	BM
CapECs	CapECs	DLL1	NOTCH4	0.214849	0.001	NOTCH	Cell-Cell Contact	PMID: 22353464	CapECs -> CapECs (BM)	BM
CapECs	VECs	DLL1	NOTCH4	0.177685	0.001	NOTCH	Cell-Cell Contact	PMID: 22353464	CapECs -> VECs (BM)	BM
CapECs	TipCells	DLL1	NOTCH4	0.224084	0.001	NOTCH	Cell-Cell Contact	PMID: 22353464	CapECs -> TipCells (BM)	BM
CapECs	AECs	DLL4	NOTCH1	0.155316	0.001	NOTCH	Cell-Cell Contact	PMID: 22353464	CapECs -> AECs (Primary)	PT
CapECs	CapECs	DLL4	NOTCH1	0.143572	0.001	NOTCH	Cell-Cell Contact	PMID: 22353464	CapECs -> CapECs (Primary)	PT
CapECs	VECs	DLL4	NOTCH1	0.116133	0.001	NOTCH	Cell-Cell Contact	PMID: 22353464	CapECs -> VECs (Primary)	PT
CapECs	LECs	DLL4	NOTCH1	0.134253	0.001	NOTCH	Cell-Cell Contact	PMID: 22353464	CapECs -> LECs (Primary)	PT
CapECs	TipCells	DLL4	NOTCH1	0.165278	0.001	NOTCH	Cell-Cell Contact	PMID: 22353464	CapECs -> TipCells (Primary)	PT
CapECs	AECs	DLL4	NOTCH1	0.177258	0.001	NOTCH	Cell-Cell Contact	PMID: 22353464	CapECs -> AECs (BM)	BM
CapECs	CapECs	DLL4	NOTCH1	0.154332	0.001	NOTCH	Cell-Cell Contact	PMID: 22353464	CapECs -> CapECs (BM)	BM
CapECs	VECs	DLL4	NOTCH1	0.151618	0.001	NOTCH	Cell-Cell Contact	PMID: 22353464	CapECs -> VECs (BM)	BM
CapECs	LECs	DLL4	NOTCH1	0.16854	0.001	NOTCH	Cell-Cell Contact	PMID: 22353464	CapECs -> LECs (BM)	BM
CapECs	TipCells	DLL4	NOTCH1	0.164515	0.001	NOTCH	Cell-Cell Contact	PMID: 22353464	CapECs -> TipCells (BM)	BM
CapECs	CancerCells	DLL4	NOTCH2	0.10253	0.001	NOTCH	Cell-Cell Contact	PMID: 22353464	CapECs -> CancerCells (BM)	BM
CapECs	CancerCells	DLL4	NOTCH3	0.0875369	0.001	NOTCH	Cell-Cell Contact	PMID: 22353464	CapECs -> CancerCells (Primary)	PT
CapECs	AECs	DLL4	NOTCH4	0.208576	0.001	NOTCH	Cell-Cell Contact	PMID: 22353464	CapECs -> AECs (Primary)	PT
CapECs	CapECs	DLL4	NOTCH4	0.208275	0.001	NOTCH	Cell-Cell Contact	PMID: 22353464	CapECs -> CapECs (Primary)	PT
CapECs	VECs	DLL4	NOTCH4	0.13758	0.001	NOTCH	Cell-Cell Contact	PMID: 22353464	CapECs -> VECs (Primary)	PT
CapECs	LECs	DLL4	NOTCH4	0.111595	0.001	NOTCH	Cell-Cell Contact	PMID: 22353464	CapECs -> LECs (Primary)	PT
CapECs	TipCells	DLL4	NOTCH4	0.211135	0.001	NOTCH	Cell-Cell Contact	PMID: 22353464	CapECs -> TipCells (Primary)	PT
CapECs	AECs	DLL4	NOTCH4	0.216252	0.001	NOTCH	Cell-Cell Contact	PMID: 22353464	CapECs -> AECs (BM)	BM
CapECs	CapECs	DLL4	NOTCH4	0.191129	0.001	NOTCH	Cell-Cell Contact	PMID: 22353464	CapECs -> CapECs (BM)	BM
CapECs	VECs	DLL4	NOTCH4	0.161078	0.001	NOTCH	Cell-Cell Contact	PMID: 22353464	CapECs -> VECs (BM)	BM
CapECs	TipCells	DLL4	NOTCH4	0.198439	0.001	NOTCH	Cell-Cell Contact	PMID: 22353464	CapECs -> TipCells (BM)	BM
CapECs	CapECs	EDN1	EDNRB	0.218549	0.001	EDN	Secreted Signaling	KEGG: hsa04080	CapECs -> CapECs (Primary)	PT
CapECs	LECs	EDN1	EDNRB	0.232272	0.001	EDN	Secreted Signaling	KEGG: hsa04080	CapECs -> LECs (Primary)	PT
CapECs	TipCells	EDN1	EDNRB	0.222813	0.001	EDN	Secreted Signaling	KEGG: hsa04080	CapECs -> TipCells (Primary)	PT
CapECs	AECs	EDN1	EDNRB	0.131521	0.001	EDN	Secreted Signaling	KEGG: hsa04080	CapECs -> AECs (BM)	BM
CapECs	CapECs	EDN1	EDNRB	0.141005	0.001	EDN	Secreted Signaling	KEGG: hsa04080	CapECs -> CapECs (BM)	BM
CapECs	VECs	EDN1	EDNRB	0.116331	0.001	EDN	Secreted Signaling	KEGG: hsa04080	CapECs -> VECs (BM)	BM
CapECs	LECs	EDN1	EDNRB	0.182714	0.001	EDN	Secreted Signaling	KEGG: hsa04080	CapECs -> LECs (BM)	BM
CapECs	TipCells	EDN1	EDNRB	0.156537	0.001	EDN	Secreted Signaling	KEGG: hsa04080	CapECs -> TipCells (BM)	BM
CapECs	AECs	EFNA1	EPHA2	0.133025	0.001	EPHA	Cell-Cell Contact	PMID: 15114347	CapECs -> AECs (BM)	BM
CapECs	CapECs	EFNA1	EPHA2	0.136741	0.001	EPHA	Cell-Cell Contact	PMID: 15114347	CapECs -> CapECs (BM)	BM
CapECs	VECs	EFNA1	EPHA2	0.124066	0.001	EPHA	Cell-Cell Contact	PMID: 15114347	CapECs -> VECs (BM)	BM
CapECs	AECs	EFNA1	EPHA4	0.108937	0.01	EPHA	Cell-Cell Contact	PMID: 15114347	CapECs -> AECs (Primary)	PT
CapECs	AECs	EFNA1	EPHA4	0.193884	0.001	EPHA	Cell-Cell Contact	PMID: 15114347	CapECs -> AECs (BM)	BM
CapECs	CapECs	EFNA1	EPHA4	0.161854	0.001	EPHA	Cell-Cell Contact	PMID: 15114347	CapECs -> CapECs (BM)	BM
CapECs	VECs	EFNA1	EPHA4	0.153462	0.001	EPHA	Cell-Cell Contact	PMID: 15114347	CapECs -> VECs (BM)	BM
CapECs	AECs	EFNB1	EPHA4	0.100006	0.001	EPHB	Cell-Cell Contact	PMID: 15114347	CapECs -> AECs (Primary)	PT
CapECs	AECs	EFNB1	EPHA4	0.190061	0.001	EPHB	Cell-Cell Contact	PMID: 15114347	CapECs -> AECs (BM)	BM
CapECs	CapECs	EFNB1	EPHA4	0.159171	0.001	EPHB	Cell-Cell Contact	PMID: 15114347	CapECs -> CapECs (BM)	BM
CapECs	VECs	EFNB1	EPHA4	0.151048	0.001	EPHB	Cell-Cell Contact	PMID: 15114347	CapECs -> VECs (BM)	BM
CapECs	AECs	EFNB1	EPHB4	0.135401	0.001	EPHB	Cell-Cell Contact	PMID: 15114347	CapECs -> AECs (Primary)	PT
CapECs	CapECs	EFNB1	EPHB4	0.130457	0.001	EPHB	Cell-Cell Contact	PMID: 15114347	CapECs -> CapECs (Primary)	PT
CapECs	VECs	EFNB1	EPHB4	0.135744	0.001	EPHB	Cell-Cell Contact	PMID: 15114347	CapECs -> VECs (Primary)	PT
CapECs	LECs	EFNB1	EPHB4	0.13738	0.001	EPHB	Cell-Cell Contact	PMID: 15114347	CapECs -> LECs (Primary)	PT
CapECs	TipCells	EFNB1	EPHB4	0.117517	0.001	EPHB	Cell-Cell Contact	PMID: 15114347	CapECs -> TipCells (Primary)	PT
CapECs	AECs	EFNB1	EPHB4	0.185167	0.001	EPHB	Cell-Cell Contact	PMID: 15114347	CapECs -> AECs (BM)	BM
CapECs	CapECs	EFNB1	EPHB4	0.182867	0.001	EPHB	Cell-Cell Contact	PMID: 15114347	CapECs -> CapECs (BM)	BM
CapECs	VECs	EFNB1	EPHB4	0.167439	0.001	EPHB	Cell-Cell Contact	PMID: 15114347	CapECs -> VECs (BM)	BM
CapECs	LECs	EFNB1	EPHB4	0.268567	0.001	EPHB	Cell-Cell Contact	PMID: 15114347	CapECs -> LECs (BM)	BM
CapECs	TipCells	EFNB1	EPHB4	0.166256	0.001	EPHB	Cell-Cell Contact	PMID: 15114347	CapECs -> TipCells (BM)	BM
CapECs	AECs	EFNB2	EPHA4	0.116806	0.001	EPHB	Cell-Cell Contact	PMID: 15114347	CapECs -> AECs (Primary)	PT
CapECs	AECs	EFNB2	EPHA4	0.181858	0.001	EPHB	Cell-Cell Contact	PMID: 15114347	CapECs -> AECs (BM)	BM
CapECs	CapECs	EFNB2	EPHA4	0.153361	0.001	EPHB	Cell-Cell Contact	PMID: 15114347	CapECs -> CapECs (BM)	BM
CapECs	VECs	EFNB2	EPHA4	0.145803	0.001	EPHB	Cell-Cell Contact	PMID: 15114347	CapECs -> VECs (BM)	BM
CapECs	AECs	EFNB2	EPHB4	0.168092	0.001	EPHB	Cell-Cell Contact	PMID: 15114347	CapECs -> AECs (Primary)	PT
CapECs	CapECs	EFNB2	EPHB4	0.160553	0.001	EPHB	Cell-Cell Contact	PMID: 15114347	CapECs -> CapECs (Primary)	PT
CapECs	VECs	EFNB2	EPHB4	0.168621	0.001	EPHB	Cell-Cell Contact	PMID: 15114347	CapECs -> VECs (Primary)	PT
CapECs	LECs	EFNB2	EPHB4	0.171147	0.001	EPHB	Cell-Cell Contact	PMID: 15114347	CapECs -> LECs (Primary)	PT
CapECs	TipCells	EFNB2	EPHB4	0.141409	0.001	EPHB	Cell-Cell Contact	PMID: 15114347	CapECs -> TipCells (Primary)	PT
CapECs	AECs	EFNB2	EPHB4	0.177367	0.001	EPHB	Cell-Cell Contact	PMID: 15114347	CapECs -> AECs (BM)	BM
CapECs	CapECs	EFNB2	EPHB4	0.175254	0.001	EPHB	Cell-Cell Contact	PMID: 15114347	CapECs -> CapECs (BM)	BM
CapECs	VECs	EFNB2	EPHB4	0.161025	0.001	EPHB	Cell-Cell Contact	PMID: 15114347	CapECs -> VECs (BM)	BM
CapECs	LECs	EFNB2	EPHB4	0.252731	0.001	EPHB	Cell-Cell Contact	PMID: 15114347	CapECs -> LECs (BM)	BM
CapECs	TipCells	EFNB2	EPHB4	0.15993	0.001	EPHB	Cell-Cell Contact	PMID: 15114347	CapECs -> TipCells (BM)	BM
CapECs	AECs	ENTPD1	ADORA2A	0.162914	0.001	CD39	Cell-Cell Contact	PMID: 21677139	CapECs -> AECs (Primary)	PT
CapECs	AECs	ENTPD1	ADORA2A	0.188179	0.001	CD39	Cell-Cell Contact	PMID: 21677139	CapECs -> AECs (BM)	BM
CapECs	AECs	ESAM	ESAM	0.376714	0.001	ESAM	Cell-Cell Contact	KEGG: hsa04514; PMID: 11279107	CapECs -> AECs (Primary)	PT
CapECs	CapECs	ESAM	ESAM	0.376075	0.001	ESAM	Cell-Cell Contact	KEGG: hsa04514; PMID: 11279107	CapECs -> CapECs (Primary)	PT
CapECs	VECs	ESAM	ESAM	0.296952	0.001	ESAM	Cell-Cell Contact	KEGG: hsa04514; PMID: 11279107	CapECs -> VECs (Primary)	PT
CapECs	TipCells	ESAM	ESAM	0.376397	0.001	ESAM	Cell-Cell Contact	KEGG: hsa04514; PMID: 11279107	CapECs -> TipCells (Primary)	PT
CapECs	AECs	ESAM	ESAM	0.397738	0.001	ESAM	Cell-Cell Contact	KEGG: hsa04514; PMID: 11279107	CapECs -> AECs (BM)	BM
CapECs	CapECs	ESAM	ESAM	0.354936	0.001	ESAM	Cell-Cell Contact	KEGG: hsa04514; PMID: 11279107	CapECs -> CapECs (BM)	BM
CapECs	VECs	ESAM	ESAM	0.329894	0.001	ESAM	Cell-Cell Contact	KEGG: hsa04514; PMID: 11279107	CapECs -> VECs (BM)	BM
CapECs	LECs	ESAM	ESAM	0.258783	0.001	ESAM	Cell-Cell Contact	KEGG: hsa04514; PMID: 11279107	CapECs -> LECs (BM)	BM
CapECs	TipCells	ESAM	ESAM	0.396727	0.001	ESAM	Cell-Cell Contact	KEGG: hsa04514; PMID: 11279107	CapECs -> TipCells (BM)	BM
CapECs	AECs	F11R	JAM2	0.189129	0.001	JAM	Cell-Cell Contact	KEGG: hsa04514	CapECs -> AECs (Primary)	PT
CapECs	CapECs	F11R	JAM2	0.160553	0.001	JAM	Cell-Cell Contact	KEGG: hsa04514	CapECs -> CapECs (Primary)	PT
CapECs	VECs	F11R	JAM2	0.156784	0.001	JAM	Cell-Cell Contact	KEGG: hsa04514	CapECs -> VECs (Primary)	PT
CapECs	TipCells	F11R	JAM2	0.14811	0.001	JAM	Cell-Cell Contact	KEGG: hsa04514	CapECs -> TipCells (Primary)	PT
CapECs	AECs	F11R	JAM2	0.176715	0.001	JAM	Cell-Cell Contact	KEGG: hsa04514	CapECs -> AECs (BM)	BM
CapECs	CapECs	F11R	JAM2	0.156091	0.001	JAM	Cell-Cell Contact	KEGG: hsa04514	CapECs -> CapECs (BM)	BM
CapECs	VECs	F11R	JAM2	0.151575	0.001	JAM	Cell-Cell Contact	KEGG: hsa04514	CapECs -> VECs (BM)	BM
CapECs	TipCells	F11R	JAM2	0.150226	0.001	JAM	Cell-Cell Contact	KEGG: hsa04514	CapECs -> TipCells (BM)	BM
CapECs	CapECs	F11R	JAM3	0.13208	0.001	JAM	Cell-Cell Contact	KEGG: hsa04514	CapECs -> CapECs (Primary)	PT
CapECs	TipCells	F11R	JAM3	0.129434	0.001	JAM	Cell-Cell Contact	KEGG: hsa04514	CapECs -> TipCells (Primary)	PT
CapECs	AECs	F11R	JAM3	0.149226	0.001	JAM	Cell-Cell Contact	KEGG: hsa04514	CapECs -> AECs (BM)	BM
CapECs	CapECs	F11R	JAM3	0.147665	0.001	JAM	Cell-Cell Contact	KEGG: hsa04514	CapECs -> CapECs (BM)	BM
CapECs	VECs	F11R	JAM3	0.124187	0.001	JAM	Cell-Cell Contact	KEGG: hsa04514	CapECs -> VECs (BM)	BM
CapECs	TipCells	F11R	JAM3	0.141622	0.001	JAM	Cell-Cell Contact	KEGG: hsa04514	CapECs -> TipCells (BM)	BM
CapECs	CancerCells	FN1	ITGA3_ITGB1	0.146965	0.001	FN1	ECM-Receptor	KEGG: hsa04512	CapECs -> CancerCells (Primary)	PT
CapECs	AECs	FN1	ITGA3_ITGB1	0.153217	0.001	FN1	ECM-Receptor	KEGG: hsa04512	CapECs -> AECs (Primary)	PT
CapECs	TipCells	FN1	ITGA3_ITGB1	0.147637	0.01	FN1	ECM-Receptor	KEGG: hsa04512	CapECs -> TipCells (Primary)	PT
CapECs	CancerCells	FN1	ITGA3_ITGB1	0.2404	0.001	FN1	ECM-Receptor	KEGG: hsa04512	CapECs -> CancerCells (BM)	BM
CapECs	AECs	FN1	ITGA3_ITGB1	0.240313	0.001	FN1	ECM-Receptor	KEGG: hsa04512	CapECs -> AECs (BM)	BM
CapECs	AECs	FN1	ITGA5_ITGB1	0.190322	0.001	FN1	ECM-Receptor	KEGG: hsa04512	CapECs -> AECs (Primary)	PT
CapECs	CapECs	FN1	ITGA5_ITGB1	0.188606	0.001	FN1	ECM-Receptor	KEGG: hsa04512	CapECs -> CapECs (Primary)	PT
CapECs	VECs	FN1	ITGA5_ITGB1	0.177297	0.001	FN1	ECM-Receptor	KEGG: hsa04512	CapECs -> VECs (Primary)	PT
CapECs	LECs	FN1	ITGA5_ITGB1	0.169824	0.001	FN1	ECM-Receptor	KEGG: hsa04512	CapECs -> LECs (Primary)	PT
CapECs	TipCells	FN1	ITGA5_ITGB1	0.201273	0.001	FN1	ECM-Receptor	KEGG: hsa04512	CapECs -> TipCells (Primary)	PT
CapECs	AECs	FN1	ITGA5_ITGB1	0.342764	0.001	FN1	ECM-Receptor	KEGG: hsa04512	CapECs -> AECs (BM)	BM
CapECs	CapECs	FN1	ITGA5_ITGB1	0.318832	0.001	FN1	ECM-Receptor	KEGG: hsa04512	CapECs -> CapECs (BM)	BM
CapECs	VECs	FN1	ITGA5_ITGB1	0.282679	0.001	FN1	ECM-Receptor	KEGG: hsa04512	CapECs -> VECs (BM)	BM
CapECs	TipCells	FN1	ITGA5_ITGB1	0.328688	0.001	FN1	ECM-Receptor	KEGG: hsa04512	CapECs -> TipCells (BM)	BM
CapECs	AECs	FN1	ITGA8_ITGB1	0.237366	0.001	FN1	ECM-Receptor	KEGG: hsa04512	CapECs -> AECs (BM)	BM
CapECs	CapECs	FN1	ITGA8_ITGB1	0.243626	0.001	FN1	ECM-Receptor	KEGG: hsa04512	CapECs -> CapECs (BM)	BM
CapECs	TipCells	FN1	ITGA8_ITGB1	0.250598	0.001	FN1	ECM-Receptor	KEGG: hsa04512	CapECs -> TipCells (BM)	BM
CapECs	AECs	FN1	ITGAV_ITGB1	0.175673	0.001	FN1	ECM-Receptor	KEGG: hsa04512	CapECs -> AECs (Primary)	PT
CapECs	CapECs	FN1	ITGAV_ITGB1	0.163088	0.001	FN1	ECM-Receptor	KEGG: hsa04512	CapECs -> CapECs (Primary)	PT
CapECs	TipCells	FN1	ITGAV_ITGB1	0.160184	0.001	FN1	ECM-Receptor	KEGG: hsa04512	CapECs -> TipCells (Primary)	PT
CapECs	CancerCells	FN1	ITGAV_ITGB1	0.204399	0.001	FN1	ECM-Receptor	KEGG: hsa04512	CapECs -> CancerCells (BM)	BM
CapECs	AECs	FN1	ITGAV_ITGB1	0.296988	0.001	FN1	ECM-Receptor	KEGG: hsa04512	CapECs -> AECs (BM)	BM
CapECs	CapECs	FN1	ITGAV_ITGB1	0.261024	0.001	FN1	ECM-Receptor	KEGG: hsa04512	CapECs -> CapECs (BM)	BM
CapECs	VECs	FN1	ITGAV_ITGB1	0.236669	0.001	FN1	ECM-Receptor	KEGG: hsa04512	CapECs -> VECs (BM)	BM
CapECs	TipCells	FN1	ITGAV_ITGB1	0.239556	0.001	FN1	ECM-Receptor	KEGG: hsa04512	CapECs -> TipCells (BM)	BM
CapECs	AECs	FN1	ITGAV_ITGB3	0.177524	0.001	FN1	ECM-Receptor	KEGG: hsa04512	CapECs -> AECs (BM)	BM
CapECs	CancerCells	FN1	ITGAV_ITGB6	0.102579	0.001	FN1	ECM-Receptor	KEGG: hsa04512	CapECs -> CancerCells (Primary)	PT
CapECs	CancerCells	FN1	ITGAV_ITGB6	0.193099	0.001	FN1	ECM-Receptor	KEGG: hsa04512	CapECs -> CancerCells (BM)	BM
CapECs	CancerCells	FN1	CD44	0.141849	0.001	FN1	ECM-Receptor	KEGG: hsa04512	CapECs -> CancerCells (Primary)	PT
CapECs	CancerCells	FN1	CD44	0.184932	0.001	FN1	ECM-Receptor	KEGG: hsa04512	CapECs -> CancerCells (BM)	BM
CapECs	CancerCells	FN1	SDC1	0.135088	0.001	FN1	ECM-Receptor	KEGG: hsa04512	CapECs -> CancerCells (Primary)	PT
CapECs	CancerCells	FN1	SDC1	0.251804	0.001	FN1	ECM-Receptor	KEGG: hsa04512	CapECs -> CancerCells (BM)	BM
CapECs	CancerCells	FN1	SDC4	0.146054	0.001	FN1	ECM-Receptor	KEGG: hsa04512	CapECs -> CancerCells (Primary)	PT
CapECs	CancerCells	FN1	SDC4	0.226991	0.001	FN1	ECM-Receptor	KEGG: hsa04512	CapECs -> CancerCells (BM)	BM
CapECs	LECs	GAS6	MERTK	0.250403	0.001	GAS	Secreted Signaling	PMID: 27801848	CapECs -> LECs (BM)	BM
CapECs	AECs	GRN	SORT1	0.19692	0.001	GRN	Secreted Signaling	PMID: 29555433	CapECs -> AECs (BM)	BM
CapECs	CancerCells	HBEGF	EGFR_ERBB2	0.149231	0.001	EGF	Secreted Signaling	KEGG: hsa04012	CapECs -> CancerCells (BM)	BM
CapECs	CancerCells	HBEGF	EGFR	0.161606	0.001	EGF	Secreted Signaling	KEGG: hsa04012	CapECs -> CancerCells (BM)	BM
CapECs	LECs	HLA-E	KLRC1	0.298473	0.001	MHC-I	Cell-Cell Contact	PMID: 24223577	CapECs -> LECs (BM)	BM
CapECs	CancerCells	HSPG2	DAG1	0.10239	0.001	HSPG	ECM-Receptor	KEGG: hsa04512	CapECs -> CancerCells (Primary)	PT
CapECs	AECs	HSPG2	DAG1	0.144617	0.001	HSPG	ECM-Receptor	KEGG: hsa04512	CapECs -> AECs (Primary)	PT
CapECs	LECs	HSPG2	DAG1	0.150081	0.001	HSPG	ECM-Receptor	KEGG: hsa04512	CapECs -> LECs (Primary)	PT
CapECs	TipCells	HSPG2	DAG1	0.169392	0.001	HSPG	ECM-Receptor	KEGG: hsa04512	CapECs -> TipCells (Primary)	PT
CapECs	CancerCells	HSPG2	DAG1	0.194051	0.001	HSPG	ECM-Receptor	KEGG: hsa04512	CapECs -> CancerCells (BM)	BM
CapECs	AECs	HSPG2	DAG1	0.234137	0.001	HSPG	ECM-Receptor	KEGG: hsa04512	CapECs -> AECs (BM)	BM
CapECs	CapECs	HSPG2	DAG1	0.211676	0.001	HSPG	ECM-Receptor	KEGG: hsa04512	CapECs -> CapECs (BM)	BM
CapECs	VECs	HSPG2	DAG1	0.192874	0.001	HSPG	ECM-Receptor	KEGG: hsa04512	CapECs -> VECs (BM)	BM
CapECs	TipCells	HSPG2	DAG1	0.18869	0.001	HSPG	ECM-Receptor	KEGG: hsa04512	CapECs -> TipCells (BM)	BM
CapECs	AECs	JAG1	NOTCH1	0.215803	0.001	NOTCH	Cell-Cell Contact	PMID: 22353464	CapECs -> AECs (BM)	BM
CapECs	CapECs	JAG1	NOTCH1	0.182869	0.001	NOTCH	Cell-Cell Contact	PMID: 22353464	CapECs -> CapECs (BM)	BM
CapECs	VECs	JAG1	NOTCH1	0.179081	0.001	NOTCH	Cell-Cell Contact	PMID: 22353464	CapECs -> VECs (BM)	BM
CapECs	LECs	JAG1	NOTCH1	0.203082	0.001	NOTCH	Cell-Cell Contact	PMID: 22353464	CapECs -> LECs (BM)	BM
CapECs	TipCells	JAG1	NOTCH1	0.197291	0.001	NOTCH	Cell-Cell Contact	PMID: 22353464	CapECs -> TipCells (BM)	BM
CapECs	CancerCells	JAG1	NOTCH2	0.114423	0.001	NOTCH	Cell-Cell Contact	PMID: 22353464	CapECs -> CancerCells (BM)	BM
CapECs	AECs	JAG1	NOTCH4	0.275675	0.001	NOTCH	Cell-Cell Contact	PMID: 22353464	CapECs -> AECs (BM)	BM
CapECs	CapECs	JAG1	NOTCH4	0.236543	0.001	NOTCH	Cell-Cell Contact	PMID: 22353464	CapECs -> CapECs (BM)	BM
CapECs	VECs	JAG1	NOTCH4	0.192387	0.001	NOTCH	Cell-Cell Contact	PMID: 22353464	CapECs -> VECs (BM)	BM
CapECs	TipCells	JAG1	NOTCH4	0.24772	0.001	NOTCH	Cell-Cell Contact	PMID: 22353464	CapECs -> TipCells (BM)	BM
CapECs	AECs	JAG2	NOTCH1	0.123536	0.001	NOTCH	Cell-Cell Contact	PMID: 22353464	CapECs -> AECs (Primary)	PT
CapECs	CapECs	JAG2	NOTCH1	0.115982	0.001	NOTCH	Cell-Cell Contact	PMID: 22353464	CapECs -> CapECs (Primary)	PT
CapECs	VECs	JAG2	NOTCH1	0.0973869	0.001	NOTCH	Cell-Cell Contact	PMID: 22353464	CapECs -> VECs (Primary)	PT
CapECs	LECs	JAG2	NOTCH1	0.10982	0.001	NOTCH	Cell-Cell Contact	PMID: 22353464	CapECs -> LECs (Primary)	PT
CapECs	TipCells	JAG2	NOTCH1	0.129766	0.001	NOTCH	Cell-Cell Contact	PMID: 22353464	CapECs -> TipCells (Primary)	PT
CapECs	AECs	JAG2	NOTCH1	0.198241	0.001	NOTCH	Cell-Cell Contact	PMID: 22353464	CapECs -> AECs (BM)	BM
CapECs	CapECs	JAG2	NOTCH1	0.170046	0.001	NOTCH	Cell-Cell Contact	PMID: 22353464	CapECs -> CapECs (BM)	BM
CapECs	VECs	JAG2	NOTCH1	0.166761	0.001	NOTCH	Cell-Cell Contact	PMID: 22353464	CapECs -> VECs (BM)	BM
CapECs	LECs	JAG2	NOTCH1	0.187425	0.001	NOTCH	Cell-Cell Contact	PMID: 22353464	CapECs -> LECs (BM)	BM
CapECs	TipCells	JAG2	NOTCH1	0.182471	0.001	NOTCH	Cell-Cell Contact	PMID: 22353464	CapECs -> TipCells (BM)	BM
CapECs	CancerCells	JAG2	NOTCH2	0.109251	0.001	NOTCH	Cell-Cell Contact	PMID: 22353464	CapECs -> CancerCells (BM)	BM
CapECs	CancerCells	JAG2	NOTCH3	0.0764444	0.001	NOTCH	Cell-Cell Contact	PMID: 22353464	CapECs -> CancerCells (Primary)	PT
CapECs	AECs	JAG2	NOTCH4	0.15515	0.001	NOTCH	Cell-Cell Contact	PMID: 22353464	CapECs -> AECs (Primary)	PT
CapECs	CapECs	JAG2	NOTCH4	0.154983	0.001	NOTCH	Cell-Cell Contact	PMID: 22353464	CapECs -> CapECs (Primary)	PT
CapECs	VECs	JAG2	NOTCH4	0.112037	0.001	NOTCH	Cell-Cell Contact	PMID: 22353464	CapECs -> VECs (Primary)	PT
CapECs	LECs	JAG2	NOTCH4	0.0941753	0.001	NOTCH	Cell-Cell Contact	PMID: 22353464	CapECs -> LECs (Primary)	PT
CapECs	TipCells	JAG2	NOTCH4	0.156572	0.001	NOTCH	Cell-Cell Contact	PMID: 22353464	CapECs -> TipCells (Primary)	PT
CapECs	AECs	JAG2	NOTCH4	0.248002	0.001	NOTCH	Cell-Cell Contact	PMID: 22353464	CapECs -> AECs (BM)	BM
CapECs	CapECs	JAG2	NOTCH4	0.215684	0.001	NOTCH	Cell-Cell Contact	PMID: 22353464	CapECs -> CapECs (BM)	BM
CapECs	VECs	JAG2	NOTCH4	0.17826	0.001	NOTCH	Cell-Cell Contact	PMID: 22353464	CapECs -> VECs (BM)	BM
CapECs	TipCells	JAG2	NOTCH4	0.224991	0.001	NOTCH	Cell-Cell Contact	PMID: 22353464	CapECs -> TipCells (BM)	BM
CapECs	CancerCells	JAM2	ITGA3_ITGB1	0.174208	0.001	JAM	Cell-Cell Contact	PMID: 12070135	CapECs -> CancerCells (Primary)	PT
CapECs	AECs	JAM2	ITGA3_ITGB1	0.18304	0.001	JAM	Cell-Cell Contact	PMID: 12070135	CapECs -> AECs (Primary)	PT
CapECs	CapECs	JAM2	ITGA3_ITGB1	0.171962	0.001	JAM	Cell-Cell Contact	PMID: 12070135	CapECs -> CapECs (Primary)	PT
CapECs	TipCells	JAM2	ITGA3_ITGB1	0.175151	0.001	JAM	Cell-Cell Contact	PMID: 12070135	CapECs -> TipCells (Primary)	PT
CapECs	CancerCells	JAM2	ITGA3_ITGB1	0.205702	0.001	JAM	Cell-Cell Contact	PMID: 12070135	CapECs -> CancerCells (BM)	BM
CapECs	AECs	JAM2	ITGA3_ITGB1	0.205638	0.001	JAM	Cell-Cell Contact	PMID: 12070135	CapECs -> AECs (BM)	BM
CapECs	CapECs	JAM2	ITGA3_ITGB1	0.163266	0.001	JAM	Cell-Cell Contact	PMID: 12070135	CapECs -> CapECs (BM)	BM
CapECs	VECs	JAM2	ITGA3_ITGB1	0.178205	0.001	JAM	Cell-Cell Contact	PMID: 12070135	CapECs -> VECs (BM)	BM
CapECs	TipCells	JAM2	ITGA3_ITGB1	0.160596	0.001	JAM	Cell-Cell Contact	PMID: 12070135	CapECs -> TipCells (BM)	BM
CapECs	CancerCells	JAM2	ITGAV_ITGB1	0.1568	0.001	JAM	Cell-Cell Contact	KEGG: hsa04514	CapECs -> CancerCells (Primary)	PT
CapECs	AECs	JAM2	ITGAV_ITGB1	0.215862	0.001	JAM	Cell-Cell Contact	KEGG: hsa04514	CapECs -> AECs (Primary)	PT
CapECs	CapECs	JAM2	ITGAV_ITGB1	0.197254	0.001	JAM	Cell-Cell Contact	KEGG: hsa04514	CapECs -> CapECs (Primary)	PT
CapECs	TipCells	JAM2	ITGAV_ITGB1	0.193039	0.001	JAM	Cell-Cell Contact	KEGG: hsa04514	CapECs -> TipCells (Primary)	PT
CapECs	CancerCells	JAM2	ITGAV_ITGB1	0.178629	0.001	JAM	Cell-Cell Contact	KEGG: hsa04514	CapECs -> CancerCells (BM)	BM
CapECs	AECs	JAM2	ITGAV_ITGB1	0.246361	0.001	JAM	Cell-Cell Contact	KEGG: hsa04514	CapECs -> AECs (BM)	BM
CapECs	CapECs	JAM2	ITGAV_ITGB1	0.220769	0.001	JAM	Cell-Cell Contact	KEGG: hsa04514	CapECs -> CapECs (BM)	BM
CapECs	VECs	JAM2	ITGAV_ITGB1	0.202943	0.001	JAM	Cell-Cell Contact	KEGG: hsa04514	CapECs -> VECs (BM)	BM
CapECs	TipCells	JAM2	ITGAV_ITGB1	0.205078	0.001	JAM	Cell-Cell Contact	KEGG: hsa04514	CapECs -> TipCells (BM)	BM
CapECs	CancerCells	JAM2	F11R	0.174329	0.001	JAM	Cell-Cell Contact	KEGG: hsa04514	CapECs -> CancerCells (Primary)	PT
CapECs	AECs	JAM2	F11R	0.17715	0.001	JAM	Cell-Cell Contact	KEGG: hsa04514	CapECs -> AECs (Primary)	PT
CapECs	CapECs	JAM2	F11R	0.160553	0.001	JAM	Cell-Cell Contact	KEGG: hsa04514	CapECs -> CapECs (Primary)	PT
CapECs	VECs	JAM2	F11R	0.136077	0.001	JAM	Cell-Cell Contact	KEGG: hsa04514	CapECs -> VECs (Primary)	PT
CapECs	LECs	JAM2	F11R	0.181842	0.001	JAM	Cell-Cell Contact	KEGG: hsa04514	CapECs -> LECs (Primary)	PT
CapECs	TipCells	JAM2	F11R	0.168344	0.001	JAM	Cell-Cell Contact	KEGG: hsa04514	CapECs -> TipCells (Primary)	PT
CapECs	CancerCells	JAM2	F11R	0.183359	0.001	JAM	Cell-Cell Contact	KEGG: hsa04514	CapECs -> CancerCells (BM)	BM
CapECs	AECs	JAM2	F11R	0.220036	0.001	JAM	Cell-Cell Contact	KEGG: hsa04514	CapECs -> AECs (BM)	BM
CapECs	CapECs	JAM2	F11R	0.156091	0.001	JAM	Cell-Cell Contact	KEGG: hsa04514	CapECs -> CapECs (BM)	BM
CapECs	VECs	JAM2	F11R	0.152728	0.001	JAM	Cell-Cell Contact	KEGG: hsa04514	CapECs -> VECs (BM)	BM
CapECs	TipCells	JAM2	F11R	0.186986	0.001	JAM	Cell-Cell Contact	KEGG: hsa04514	CapECs -> TipCells (BM)	BM
CapECs	AECs	JAM2	JAM2	0.244831	0.001	JAM	Cell-Cell Contact	KEGG: hsa04514	CapECs -> AECs (Primary)	PT
CapECs	CapECs	JAM2	JAM2	0.199271	0.001	JAM	Cell-Cell Contact	KEGG: hsa04514	CapECs -> CapECs (Primary)	PT
CapECs	VECs	JAM2	JAM2	0.193522	0.001	JAM	Cell-Cell Contact	KEGG: hsa04514	CapECs -> VECs (Primary)	PT
CapECs	TipCells	JAM2	JAM2	0.180517	0.001	JAM	Cell-Cell Contact	KEGG: hsa04514	CapECs -> TipCells (Primary)	PT
CapECs	AECs	JAM2	JAM2	0.238111	0.001	JAM	Cell-Cell Contact	KEGG: hsa04514	CapECs -> AECs (BM)	BM
CapECs	CapECs	JAM2	JAM2	0.202376	0.001	JAM	Cell-Cell Contact	KEGG: hsa04514	CapECs -> CapECs (BM)	BM
CapECs	VECs	JAM2	JAM2	0.194886	0.001	JAM	Cell-Cell Contact	KEGG: hsa04514	CapECs -> VECs (BM)	BM
CapECs	TipCells	JAM2	JAM2	0.192672	0.001	JAM	Cell-Cell Contact	KEGG: hsa04514	CapECs -> TipCells (BM)	BM
CapECs	CapECs	JAM2	JAM3	0.157293	0.001	JAM	Cell-Cell Contact	PMC1237098; PMID: 11590146	CapECs -> CapECs (Primary)	PT
CapECs	TipCells	JAM2	JAM3	0.15356	0.001	JAM	Cell-Cell Contact	PMC1237098; PMID: 11590146	CapECs -> TipCells (Primary)	PT
CapECs	AECs	JAM2	JAM3	0.191036	0.001	JAM	Cell-Cell Contact	PMC1237098; PMID: 11590146	CapECs -> AECs (BM)	BM
CapECs	CapECs	JAM2	JAM3	0.188495	0.001	JAM	Cell-Cell Contact	PMC1237098; PMID: 11590146	CapECs -> CapECs (BM)	BM
CapECs	VECs	JAM2	JAM3	0.151913	0.001	JAM	Cell-Cell Contact	PMC1237098; PMID: 11590146	CapECs -> VECs (BM)	BM
CapECs	TipCells	JAM2	JAM3	0.178789	0.001	JAM	Cell-Cell Contact	PMC1237098; PMID: 11590146	CapECs -> TipCells (BM)	BM
CapECs	CancerCells	JAM3	F11R	0.141282	0.001	JAM	Cell-Cell Contact	KEGG: hsa04514	CapECs -> CancerCells (Primary)	PT
CapECs	AECs	JAM3	F11R	0.143134	0.001	JAM	Cell-Cell Contact	KEGG: hsa04514	CapECs -> AECs (Primary)	PT
CapECs	CapECs	JAM3	F11R	0.13208	0.001	JAM	Cell-Cell Contact	KEGG: hsa04514	CapECs -> CapECs (Primary)	PT
CapECs	VECs	JAM3	F11R	0.115042	0.001	JAM	Cell-Cell Contact	KEGG: hsa04514	CapECs -> VECs (Primary)	PT
CapECs	LECs	JAM3	F11R	0.14619	0.001	JAM	Cell-Cell Contact	KEGG: hsa04514	CapECs -> LECs (Primary)	PT
CapECs	TipCells	JAM3	F11R	0.137317	0.001	JAM	Cell-Cell Contact	KEGG: hsa04514	CapECs -> TipCells (Primary)	PT
CapECs	CancerCells	JAM3	F11R	0.171864	0.001	JAM	Cell-Cell Contact	KEGG: hsa04514	CapECs -> CancerCells (BM)	BM
CapECs	AECs	JAM3	F11R	0.203769	0.001	JAM	Cell-Cell Contact	KEGG: hsa04514	CapECs -> AECs (BM)	BM
CapECs	CapECs	JAM3	F11R	0.147665	0.001	JAM	Cell-Cell Contact	KEGG: hsa04514	CapECs -> CapECs (BM)	BM
CapECs	VECs	JAM3	F11R	0.144651	0.001	JAM	Cell-Cell Contact	KEGG: hsa04514	CapECs -> VECs (BM)	BM
CapECs	TipCells	JAM3	F11R	0.175051	0.001	JAM	Cell-Cell Contact	KEGG: hsa04514	CapECs -> TipCells (BM)	BM
CapECs	AECs	JAM3	JAM2	0.184635	0.001	JAM	Cell-Cell Contact	KEGG: hsa04514	CapECs -> AECs (Primary)	PT
CapECs	CapECs	JAM3	JAM2	0.157293	0.001	JAM	Cell-Cell Contact	KEGG: hsa04514	CapECs -> CapECs (Primary)	PT
CapECs	VECs	JAM3	JAM2	0.153673	0.001	JAM	Cell-Cell Contact	KEGG: hsa04514	CapECs -> VECs (Primary)	PT
CapECs	TipCells	JAM3	JAM2	0.14533	0.001	JAM	Cell-Cell Contact	KEGG: hsa04514	CapECs -> TipCells (Primary)	PT
CapECs	AECs	JAM3	JAM2	0.219242	0.001	JAM	Cell-Cell Contact	KEGG: hsa04514	CapECs -> AECs (BM)	BM
CapECs	CapECs	JAM3	JAM2	0.188495	0.001	JAM	Cell-Cell Contact	KEGG: hsa04514	CapECs -> CapECs (BM)	BM
CapECs	VECs	JAM3	JAM2	0.181968	0.001	JAM	Cell-Cell Contact	KEGG: hsa04514	CapECs -> VECs (BM)	BM
CapECs	TipCells	JAM3	JAM2	0.180033	0.001	JAM	Cell-Cell Contact	KEGG: hsa04514	CapECs -> TipCells (BM)	BM
CapECs	CapECs	JAM3	JAM3	0.129863	0.001	JAM	Cell-Cell Contact	KEGG: hsa04514	CapECs -> CapECs (Primary)	PT
CapECs	TipCells	JAM3	JAM3	0.127304	0.001	JAM	Cell-Cell Contact	KEGG: hsa04514	CapECs -> TipCells (Primary)	PT
CapECs	AECs	JAM3	JAM3	0.178602	0.001	JAM	Cell-Cell Contact	KEGG: hsa04514	CapECs -> AECs (BM)	BM
CapECs	CapECs	JAM3	JAM3	0.176376	0.001	JAM	Cell-Cell Contact	KEGG: hsa04514	CapECs -> CapECs (BM)	BM
CapECs	VECs	JAM3	JAM3	0.143919	0.001	JAM	Cell-Cell Contact	KEGG: hsa04514	CapECs -> VECs (BM)	BM
CapECs	TipCells	JAM3	JAM3	0.167839	0.001	JAM	Cell-Cell Contact	KEGG: hsa04514	CapECs -> TipCells (BM)	BM
CapECs	AECs	LAMA4	ITGA1_ITGB1	0.148382	0.001	LAMININ	ECM-Receptor	KEGG: hsa04512	CapECs -> AECs (Primary)	PT
CapECs	CapECs	LAMA4	ITGA1_ITGB1	0.179852	0.001	LAMININ	ECM-Receptor	KEGG: hsa04512	CapECs -> CapECs (Primary)	PT
CapECs	LECs	LAMA4	ITGA1_ITGB1	0.163552	0.001	LAMININ	ECM-Receptor	KEGG: hsa04512	CapECs -> LECs (Primary)	PT
CapECs	TipCells	LAMA4	ITGA1_ITGB1	0.187157	0.001	LAMININ	ECM-Receptor	KEGG: hsa04512	CapECs -> TipCells (Primary)	PT
CapECs	AECs	LAMA4	ITGA1_ITGB1	0.320295	0.001	LAMININ	ECM-Receptor	KEGG: hsa04512	CapECs -> AECs (BM)	BM
CapECs	CapECs	LAMA4	ITGA1_ITGB1	0.311051	0.001	LAMININ	ECM-Receptor	KEGG: hsa04512	CapECs -> CapECs (BM)	BM
CapECs	VECs	LAMA4	ITGA1_ITGB1	0.233706	0.001	LAMININ	ECM-Receptor	KEGG: hsa04512	CapECs -> VECs (BM)	BM
CapECs	LECs	LAMA4	ITGA1_ITGB1	0.342988	0.001	LAMININ	ECM-Receptor	KEGG: hsa04512	CapECs -> LECs (BM)	BM
CapECs	TipCells	LAMA4	ITGA1_ITGB1	0.318123	0.001	LAMININ	ECM-Receptor	KEGG: hsa04512	CapECs -> TipCells (BM)	BM
CapECs	CancerCells	LAMA4	ITGA2_ITGB1	0.123979	0.001	LAMININ	ECM-Receptor	KEGG: hsa04512	CapECs -> CancerCells (Primary)	PT
CapECs	AECs	LAMA4	ITGA2_ITGB1	0.151688	0.001	LAMININ	ECM-Receptor	KEGG: hsa04512	CapECs -> AECs (Primary)	PT
CapECs	CapECs	LAMA4	ITGA2_ITGB1	0.154066	0.001	LAMININ	ECM-Receptor	KEGG: hsa04512	CapECs -> CapECs (Primary)	PT
CapECs	TipCells	LAMA4	ITGA2_ITGB1	0.163508	0.001	LAMININ	ECM-Receptor	KEGG: hsa04512	CapECs -> TipCells (Primary)	PT
CapECs	AECs	LAMA4	ITGA2_ITGB1	0.283868	0.001	LAMININ	ECM-Receptor	KEGG: hsa04512	CapECs -> AECs (BM)	BM
CapECs	CapECs	LAMA4	ITGA2_ITGB1	0.297259	0.001	LAMININ	ECM-Receptor	KEGG: hsa04512	CapECs -> CapECs (BM)	BM
CapECs	VECs	LAMA4	ITGA2_ITGB1	0.25599	0.001	LAMININ	ECM-Receptor	KEGG: hsa04512	CapECs -> VECs (BM)	BM
CapECs	TipCells	LAMA4	ITGA2_ITGB1	0.286699	0.001	LAMININ	ECM-Receptor	KEGG: hsa04512	CapECs -> TipCells (BM)	BM
CapECs	CancerCells	LAMA4	ITGA3_ITGB1	0.144294	0.001	LAMININ	ECM-Receptor	KEGG: hsa04512	CapECs -> CancerCells (Primary)	PT
CapECs	AECs	LAMA4	ITGA3_ITGB1	0.150317	0.001	LAMININ	ECM-Receptor	KEGG: hsa04512	CapECs -> AECs (Primary)	PT
CapECs	CapECs	LAMA4	ITGA3_ITGB1	0.142746	0.001	LAMININ	ECM-Receptor	KEGG: hsa04512	CapECs -> CapECs (Primary)	PT
CapECs	TipCells	LAMA4	ITGA3_ITGB1	0.144941	0.001	LAMININ	ECM-Receptor	KEGG: hsa04512	CapECs -> TipCells (Primary)	PT
CapECs	CancerCells	LAMA4	ITGA3_ITGB1	0.257684	0.001	LAMININ	ECM-Receptor	KEGG: hsa04512	CapECs -> CancerCells (BM)	BM
CapECs	AECs	LAMA4	ITGA3_ITGB1	0.257585	0.001	LAMININ	ECM-Receptor	KEGG: hsa04512	CapECs -> AECs (BM)	BM
CapECs	CapECs	LAMA4	ITGA3_ITGB1	0.194745	0.001	LAMININ	ECM-Receptor	KEGG: hsa04512	CapECs -> CapECs (BM)	BM
CapECs	VECs	LAMA4	ITGA3_ITGB1	0.216266	0.001	LAMININ	ECM-Receptor	KEGG: hsa04512	CapECs -> VECs (BM)	BM
CapECs	TipCells	LAMA4	ITGA3_ITGB1	0.190971	0.001	LAMININ	ECM-Receptor	KEGG: hsa04512	CapECs -> TipCells (BM)	BM
CapECs	AECs	LAMA4	ITGA6_ITGB1	0.153457	0.001	LAMININ	ECM-Receptor	KEGG: hsa04512	CapECs -> AECs (Primary)	PT
CapECs	CapECs	LAMA4	ITGA6_ITGB1	0.18148	0.001	LAMININ	ECM-Receptor	KEGG: hsa04512	CapECs -> CapECs (Primary)	PT
CapECs	VECs	LAMA4	ITGA6_ITGB1	0.148153	0.001	LAMININ	ECM-Receptor	KEGG: hsa04512	CapECs -> VECs (Primary)	PT
CapECs	TipCells	LAMA4	ITGA6_ITGB1	0.181906	0.001	LAMININ	ECM-Receptor	KEGG: hsa04512	CapECs -> TipCells (Primary)	PT
CapECs	CancerCells	LAMA4	ITGA6_ITGB1	0.183014	0.001	LAMININ	ECM-Receptor	KEGG: hsa04512	CapECs -> CancerCells (BM)	BM
CapECs	AECs	LAMA4	ITGA6_ITGB1	0.353508	0.001	LAMININ	ECM-Receptor	KEGG: hsa04512	CapECs -> AECs (BM)	BM
CapECs	CapECs	LAMA4	ITGA6_ITGB1	0.387423	0.001	LAMININ	ECM-Receptor	KEGG: hsa04512	CapECs -> CapECs (BM)	BM
CapECs	VECs	LAMA4	ITGA6_ITGB1	0.349702	0.001	LAMININ	ECM-Receptor	KEGG: hsa04512	CapECs -> VECs (BM)	BM
CapECs	LECs	LAMA4	ITGA6_ITGB1	0.323175	0.001	LAMININ	ECM-Receptor	KEGG: hsa04512	CapECs -> LECs (BM)	BM
CapECs	TipCells	LAMA4	ITGA6_ITGB1	0.370422	0.001	LAMININ	ECM-Receptor	KEGG: hsa04512	CapECs -> TipCells (BM)	BM
CapECs	AECs	LAMA4	ITGA6_ITGB4	0.124991	0.001	LAMININ	ECM-Receptor	KEGG: hsa04512	CapECs -> AECs (Primary)	PT
CapECs	CapECs	LAMA4	ITGA6_ITGB4	0.114807	0.001	LAMININ	ECM-Receptor	KEGG: hsa04512	CapECs -> CapECs (Primary)	PT
CapECs	VECs	LAMA4	ITGA6_ITGB4	0.12034	0.001	LAMININ	ECM-Receptor	KEGG: hsa04512	CapECs -> VECs (Primary)	PT
CapECs	CancerCells	LAMA4	ITGA6_ITGB4	0.140296	0.001	LAMININ	ECM-Receptor	KEGG: hsa04512	CapECs -> CancerCells (BM)	BM
CapECs	AECs	LAMA4	ITGA6_ITGB4	0.257264	0.001	LAMININ	ECM-Receptor	KEGG: hsa04512	CapECs -> AECs (BM)	BM
CapECs	CapECs	LAMA4	ITGA6_ITGB4	0.282642	0.001	LAMININ	ECM-Receptor	KEGG: hsa04512	CapECs -> CapECs (BM)	BM
CapECs	VECs	LAMA4	ITGA6_ITGB4	0.259117	0.001	LAMININ	ECM-Receptor	KEGG: hsa04512	CapECs -> VECs (BM)	BM
CapECs	TipCells	LAMA4	ITGA6_ITGB4	0.216949	0.001	LAMININ	ECM-Receptor	KEGG: hsa04512	CapECs -> TipCells (BM)	BM
CapECs	LECs	LAMA4	ITGA9_ITGB1	0.171026	0.001	LAMININ	ECM-Receptor	KEGG: hsa04512	CapECs -> LECs (Primary)	PT
CapECs	AECs	LAMA4	ITGA9_ITGB1	0.298965	0.001	LAMININ	ECM-Receptor	KEGG: hsa04512	CapECs -> AECs (BM)	BM
CapECs	CapECs	LAMA4	ITGA9_ITGB1	0.276832	0.001	LAMININ	ECM-Receptor	KEGG: hsa04512	CapECs -> CapECs (BM)	BM
CapECs	VECs	LAMA4	ITGA9_ITGB1	0.221575	0.001	LAMININ	ECM-Receptor	KEGG: hsa04512	CapECs -> VECs (BM)	BM
CapECs	TipCells	LAMA4	ITGA9_ITGB1	0.262852	0.001	LAMININ	ECM-Receptor	KEGG: hsa04512	CapECs -> TipCells (BM)	BM
CapECs	CancerCells	LAMA4	CD44	0.139358	0.001	LAMININ	ECM-Receptor	KEGG: hsa04512	CapECs -> CancerCells (Primary)	PT
CapECs	CancerCells	LAMA4	CD44	0.195132	0.001	LAMININ	ECM-Receptor	KEGG: hsa04512	CapECs -> CancerCells (BM)	BM
CapECs	CancerCells	LAMA4	DAG1	0.0841131	0.001	LAMININ	ECM-Receptor	KEGG: hsa04512	CapECs -> CancerCells (Primary)	PT
CapECs	AECs	LAMA4	DAG1	0.110666	0.001	LAMININ	ECM-Receptor	KEGG: hsa04512	CapECs -> AECs (Primary)	PT
CapECs	LECs	LAMA4	DAG1	0.113841	0.001	LAMININ	ECM-Receptor	KEGG: hsa04512	CapECs -> LECs (Primary)	PT
CapECs	TipCells	LAMA4	DAG1	0.124637	0.001	LAMININ	ECM-Receptor	KEGG: hsa04512	CapECs -> TipCells (Primary)	PT
CapECs	CancerCells	LAMA4	DAG1	0.168662	0.001	LAMININ	ECM-Receptor	KEGG: hsa04512	CapECs -> CancerCells (BM)	BM
CapECs	AECs	LAMA4	DAG1	0.198324	0.001	LAMININ	ECM-Receptor	KEGG: hsa04512	CapECs -> AECs (BM)	BM
CapECs	CapECs	LAMA4	DAG1	0.181877	0.001	LAMININ	ECM-Receptor	KEGG: hsa04512	CapECs -> CapECs (BM)	BM
CapECs	VECs	LAMA4	DAG1	0.16777	0.001	LAMININ	ECM-Receptor	KEGG: hsa04512	CapECs -> VECs (BM)	BM
CapECs	TipCells	LAMA4	DAG1	0.164586	0.001	LAMININ	ECM-Receptor	KEGG: hsa04512	CapECs -> TipCells (BM)	BM
CapECs	AECs	LAMA5	ITGA1_ITGB1	0.162737	0.001	LAMININ	ECM-Receptor	KEGG: hsa04512	CapECs -> AECs (Primary)	PT
CapECs	CapECs	LAMA5	ITGA1_ITGB1	0.201295	0.001	LAMININ	ECM-Receptor	KEGG: hsa04512	CapECs -> CapECs (Primary)	PT
CapECs	LECs	LAMA5	ITGA1_ITGB1	0.181139	0.001	LAMININ	ECM-Receptor	KEGG: hsa04512	CapECs -> LECs (Primary)	PT
CapECs	TipCells	LAMA5	ITGA1_ITGB1	0.210457	0.001	LAMININ	ECM-Receptor	KEGG: hsa04512	CapECs -> TipCells (Primary)	PT
CapECs	AECs	LAMA5	ITGA1_ITGB1	0.229772	0.001	LAMININ	ECM-Receptor	KEGG: hsa04512	CapECs -> AECs (BM)	BM
CapECs	CapECs	LAMA5	ITGA1_ITGB1	0.22483	0.001	LAMININ	ECM-Receptor	KEGG: hsa04512	CapECs -> CapECs (BM)	BM
CapECs	VECs	LAMA5	ITGA1_ITGB1	0.180799	0.001	LAMININ	ECM-Receptor	KEGG: hsa04512	CapECs -> VECs (BM)	BM
CapECs	LECs	LAMA5	ITGA1_ITGB1	0.241659	0.001	LAMININ	ECM-Receptor	KEGG: hsa04512	CapECs -> LECs (BM)	BM
CapECs	TipCells	LAMA5	ITGA1_ITGB1	0.228616	0.001	LAMININ	ECM-Receptor	KEGG: hsa04512	CapECs -> TipCells (BM)	BM
CapECs	CancerCells	LAMA5	ITGA2_ITGB1	0.133856	0.001	LAMININ	ECM-Receptor	KEGG: hsa04512	CapECs -> CancerCells (Primary)	PT
CapECs	AECs	LAMA5	ITGA2_ITGB1	0.166718	0.001	LAMININ	ECM-Receptor	KEGG: hsa04512	CapECs -> AECs (Primary)	PT
CapECs	CapECs	LAMA5	ITGA2_ITGB1	0.169591	0.001	LAMININ	ECM-Receptor	KEGG: hsa04512	CapECs -> CapECs (Primary)	PT
CapECs	TipCells	LAMA5	ITGA2_ITGB1	0.181084	0.001	LAMININ	ECM-Receptor	KEGG: hsa04512	CapECs -> TipCells (Primary)	PT
CapECs	AECs	LAMA5	ITGA2_ITGB1	0.20993	0.001	LAMININ	ECM-Receptor	KEGG: hsa04512	CapECs -> AECs (BM)	BM
CapECs	CapECs	LAMA5	ITGA2_ITGB1	0.217341	0.001	LAMININ	ECM-Receptor	KEGG: hsa04512	CapECs -> CapECs (BM)	BM
CapECs	VECs	LAMA5	ITGA2_ITGB1	0.194024	0.001	LAMININ	ECM-Receptor	KEGG: hsa04512	CapECs -> VECs (BM)	BM
CapECs	TipCells	LAMA5	ITGA2_ITGB1	0.211509	0.001	LAMININ	ECM-Receptor	KEGG: hsa04512	CapECs -> TipCells (BM)	BM
CapECs	CancerCells	LAMA5	ITGA3_ITGB1	0.157836	0.001	LAMININ	ECM-Receptor	KEGG: hsa04512	CapECs -> CancerCells (Primary)	PT
CapECs	AECs	LAMA5	ITGA3_ITGB1	0.165065	0.001	LAMININ	ECM-Receptor	KEGG: hsa04512	CapECs -> AECs (Primary)	PT
CapECs	CapECs	LAMA5	ITGA3_ITGB1	0.155988	0.001	LAMININ	ECM-Receptor	KEGG: hsa04512	CapECs -> CapECs (Primary)	PT
CapECs	TipCells	LAMA5	ITGA3_ITGB1	0.158611	0.001	LAMININ	ECM-Receptor	KEGG: hsa04512	CapECs -> TipCells (Primary)	PT
CapECs	CancerCells	LAMA5	ITGA3_ITGB1	0.19501	0.001	LAMININ	ECM-Receptor	KEGG: hsa04512	CapECs -> CancerCells (BM)	BM
CapECs	AECs	LAMA5	ITGA3_ITGB1	0.194953	0.001	LAMININ	ECM-Receptor	KEGG: hsa04512	CapECs -> AECs (BM)	BM
CapECs	VECs	LAMA5	ITGA3_ITGB1	0.170097	0.01	LAMININ	ECM-Receptor	KEGG: hsa04512	CapECs -> VECs (BM)	BM
CapECs	AECs	LAMA5	ITGA6_ITGB1	0.168854	0.001	LAMININ	ECM-Receptor	KEGG: hsa04512	CapECs -> AECs (Primary)	PT
CapECs	CapECs	LAMA5	ITGA6_ITGB1	0.20333	0.001	LAMININ	ECM-Receptor	KEGG: hsa04512	CapECs -> CapECs (Primary)	PT
CapECs	VECs	LAMA5	ITGA6_ITGB1	0.162462	0.001	LAMININ	ECM-Receptor	KEGG: hsa04512	CapECs -> VECs (Primary)	PT
CapECs	TipCells	LAMA5	ITGA6_ITGB1	0.203864	0.001	LAMININ	ECM-Receptor	KEGG: hsa04512	CapECs -> TipCells (Primary)	PT
CapECs	CancerCells	LAMA5	ITGA6_ITGB1	0.14874	0.01	LAMININ	ECM-Receptor	KEGG: hsa04512	CapECs -> CancerCells (BM)	BM
CapECs	AECs	LAMA5	ITGA6_ITGB1	0.247058	0.001	LAMININ	ECM-Receptor	KEGG: hsa04512	CapECs -> AECs (BM)	BM
CapECs	CapECs	LAMA5	ITGA6_ITGB1	0.264028	0.001	LAMININ	ECM-Receptor	KEGG: hsa04512	CapECs -> CapECs (BM)	BM
CapECs	VECs	LAMA5	ITGA6_ITGB1	0.245113	0.001	LAMININ	ECM-Receptor	KEGG: hsa04512	CapECs -> VECs (BM)	BM
CapECs	LECs	LAMA5	ITGA6_ITGB1	0.2313	0.001	LAMININ	ECM-Receptor	KEGG: hsa04512	CapECs -> LECs (BM)	BM
CapECs	TipCells	LAMA5	ITGA6_ITGB1	0.255601	0.001	LAMININ	ECM-Receptor	KEGG: hsa04512	CapECs -> TipCells (BM)	BM
CapECs	AECs	LAMA5	ITGA6_ITGB4	0.135036	0.001	LAMININ	ECM-Receptor	KEGG: hsa04512	CapECs -> AECs (Primary)	PT
CapECs	CapECs	LAMA5	ITGA6_ITGB4	0.123228	0.001	LAMININ	ECM-Receptor	KEGG: hsa04512	CapECs -> CapECs (Primary)	PT
CapECs	VECs	LAMA5	ITGA6_ITGB4	0.129625	0.001	LAMININ	ECM-Receptor	KEGG: hsa04512	CapECs -> VECs (Primary)	PT
CapECs	CancerCells	LAMA5	ITGA6_ITGB4	0.119199	0.01	LAMININ	ECM-Receptor	KEGG: hsa04512	CapECs -> CancerCells (BM)	BM
CapECs	AECs	LAMA5	ITGA6_ITGB4	0.194766	0.001	LAMININ	ECM-Receptor	KEGG: hsa04512	CapECs -> AECs (BM)	BM
CapECs	CapECs	LAMA5	ITGA6_ITGB4	0.209245	0.001	LAMININ	ECM-Receptor	KEGG: hsa04512	CapECs -> CapECs (BM)	BM
CapECs	VECs	LAMA5	ITGA6_ITGB4	0.195843	0.001	LAMININ	ECM-Receptor	KEGG: hsa04512	CapECs -> VECs (BM)	BM
CapECs	TipCells	LAMA5	ITGA6_ITGB4	0.170523	0.001	LAMININ	ECM-Receptor	KEGG: hsa04512	CapECs -> TipCells (BM)	BM
CapECs	LECs	LAMA5	ITGA9_ITGB1	0.190331	0.001	LAMININ	ECM-Receptor	KEGG: hsa04512	CapECs -> LECs (Primary)	PT
CapECs	AECs	LAMA5	ITGA9_ITGB1	0.218275	0.001	LAMININ	ECM-Receptor	KEGG: hsa04512	CapECs -> AECs (BM)	BM
CapECs	CapECs	LAMA5	ITGA9_ITGB1	0.205978	0.001	LAMININ	ECM-Receptor	KEGG: hsa04512	CapECs -> CapECs (BM)	BM
CapECs	VECs	LAMA5	ITGA9_ITGB1	0.173389	0.001	LAMININ	ECM-Receptor	KEGG: hsa04512	CapECs -> VECs (BM)	BM
CapECs	TipCells	LAMA5	ITGA9_ITGB1	0.198003	0.001	LAMININ	ECM-Receptor	KEGG: hsa04512	CapECs -> TipCells (BM)	BM
CapECs	CancerCells	LAMA5	CD44	0.151954	0.001	LAMININ	ECM-Receptor	KEGG: hsa04512	CapECs -> CancerCells (Primary)	PT
CapECs	CancerCells	LAMA5	CD44	0.156676	0.001	LAMININ	ECM-Receptor	KEGG: hsa04512	CapECs -> CancerCells (BM)	BM
CapECs	CancerCells	LAMA5	DAG1	0.0885479	0.001	LAMININ	ECM-Receptor	KEGG: hsa04512	CapECs -> CancerCells (Primary)	PT
CapECs	AECs	LAMA5	DAG1	0.118472	0.001	LAMININ	ECM-Receptor	KEGG: hsa04512	CapECs -> AECs (Primary)	PT
CapECs	LECs	LAMA5	DAG1	0.122117	0.001	LAMININ	ECM-Receptor	KEGG: hsa04512	CapECs -> LECs (Primary)	PT
CapECs	TipCells	LAMA5	DAG1	0.134623	0.001	LAMININ	ECM-Receptor	KEGG: hsa04512	CapECs -> TipCells (Primary)	PT
CapECs	CancerCells	LAMA5	DAG1	0.139097	0.001	LAMININ	ECM-Receptor	KEGG: hsa04512	CapECs -> CancerCells (BM)	BM
CapECs	AECs	LAMA5	DAG1	0.158737	0.001	LAMININ	ECM-Receptor	KEGG: hsa04512	CapECs -> AECs (BM)	BM
CapECs	CapECs	LAMA5	DAG1	0.147986	0.001	LAMININ	ECM-Receptor	KEGG: hsa04512	CapECs -> CapECs (BM)	BM
CapECs	VECs	LAMA5	DAG1	0.138489	0.001	LAMININ	ECM-Receptor	KEGG: hsa04512	CapECs -> VECs (BM)	BM
CapECs	TipCells	LAMA5	DAG1	0.136308	0.001	LAMININ	ECM-Receptor	KEGG: hsa04512	CapECs -> TipCells (BM)	BM
CapECs	AECs	LAMB1	ITGA1_ITGB1	0.135571	0.001	LAMININ	ECM-Receptor	KEGG: hsa04512	CapECs -> AECs (Primary)	PT
CapECs	CapECs	LAMB1	ITGA1_ITGB1	0.161402	0.001	LAMININ	ECM-Receptor	KEGG: hsa04512	CapECs -> CapECs (Primary)	PT
CapECs	LECs	LAMB1	ITGA1_ITGB1	0.148135	0.001	LAMININ	ECM-Receptor	KEGG: hsa04512	CapECs -> LECs (Primary)	PT
CapECs	TipCells	LAMB1	ITGA1_ITGB1	0.167273	0.001	LAMININ	ECM-Receptor	KEGG: hsa04512	CapECs -> TipCells (Primary)	PT
CapECs	AECs	LAMB1	ITGA1_ITGB1	0.286032	0.001	LAMININ	ECM-Receptor	KEGG: hsa04512	CapECs -> AECs (BM)	BM
CapECs	CapECs	LAMB1	ITGA1_ITGB1	0.278539	0.001	LAMININ	ECM-Receptor	KEGG: hsa04512	CapECs -> CapECs (BM)	BM
CapECs	VECs	LAMB1	ITGA1_ITGB1	0.214469	0.001	LAMININ	ECM-Receptor	KEGG: hsa04512	CapECs -> VECs (BM)	BM
CapECs	LECs	LAMB1	ITGA1_ITGB1	0.304299	0.001	LAMININ	ECM-Receptor	KEGG: hsa04512	CapECs -> LECs (BM)	BM
CapECs	TipCells	LAMB1	ITGA1_ITGB1	0.284274	0.001	LAMININ	ECM-Receptor	KEGG: hsa04512	CapECs -> TipCells (BM)	BM
CapECs	CancerCells	LAMB1	ITGA2_ITGB1	0.114901	0.001	LAMININ	ECM-Receptor	KEGG: hsa04512	CapECs -> CancerCells (Primary)	PT
CapECs	AECs	LAMB1	ITGA2_ITGB1	0.138327	0.001	LAMININ	ECM-Receptor	KEGG: hsa04512	CapECs -> AECs (Primary)	PT
CapECs	CapECs	LAMB1	ITGA2_ITGB1	0.140303	0.001	LAMININ	ECM-Receptor	KEGG: hsa04512	CapECs -> CapECs (Primary)	PT
CapECs	TipCells	LAMB1	ITGA2_ITGB1	0.148098	0.001	LAMININ	ECM-Receptor	KEGG: hsa04512	CapECs -> TipCells (Primary)	PT
CapECs	AECs	LAMB1	ITGA2_ITGB1	0.256313	0.001	LAMININ	ECM-Receptor	KEGG: hsa04512	CapECs -> AECs (BM)	BM
CapECs	CapECs	LAMB1	ITGA2_ITGB1	0.267298	0.001	LAMININ	ECM-Receptor	KEGG: hsa04512	CapECs -> CapECs (BM)	BM
CapECs	VECs	LAMB1	ITGA2_ITGB1	0.233199	0.001	LAMININ	ECM-Receptor	KEGG: hsa04512	CapECs -> VECs (BM)	BM
CapECs	TipCells	LAMB1	ITGA2_ITGB1	0.258641	0.001	LAMININ	ECM-Receptor	KEGG: hsa04512	CapECs -> TipCells (BM)	BM
CapECs	CancerCells	LAMB1	ITGA3_ITGB1	0.132148	0.001	LAMININ	ECM-Receptor	KEGG: hsa04512	CapECs -> CancerCells (Primary)	PT
CapECs	AECs	LAMB1	ITGA3_ITGB1	0.137185	0.001	LAMININ	ECM-Receptor	KEGG: hsa04512	CapECs -> AECs (Primary)	PT
CapECs	CapECs	LAMB1	ITGA3_ITGB1	0.130848	0.001	LAMININ	ECM-Receptor	KEGG: hsa04512	CapECs -> CapECs (Primary)	PT
CapECs	TipCells	LAMB1	ITGA3_ITGB1	0.132692	0.001	LAMININ	ECM-Receptor	KEGG: hsa04512	CapECs -> TipCells (Primary)	PT
CapECs	CancerCells	LAMB1	ITGA3_ITGB1	0.234613	0.001	LAMININ	ECM-Receptor	KEGG: hsa04512	CapECs -> CancerCells (BM)	BM
CapECs	AECs	LAMB1	ITGA3_ITGB1	0.234531	0.001	LAMININ	ECM-Receptor	KEGG: hsa04512	CapECs -> AECs (BM)	BM
CapECs	CapECs	LAMB1	ITGA3_ITGB1	0.181117	0.001	LAMININ	ECM-Receptor	KEGG: hsa04512	CapECs -> CapECs (BM)	BM
CapECs	VECs	LAMB1	ITGA3_ITGB1	0.199639	0.001	LAMININ	ECM-Receptor	KEGG: hsa04512	CapECs -> VECs (BM)	BM
CapECs	TipCells	LAMB1	ITGA3_ITGB1	0.177843	0.001	LAMININ	ECM-Receptor	KEGG: hsa04512	CapECs -> TipCells (BM)	BM
CapECs	AECs	LAMB1	ITGA6_ITGB1	0.139797	0.001	LAMININ	ECM-Receptor	KEGG: hsa04512	CapECs -> AECs (Primary)	PT
CapECs	CapECs	LAMB1	ITGA6_ITGB1	0.162714	0.001	LAMININ	ECM-Receptor	KEGG: hsa04512	CapECs -> CapECs (Primary)	PT
CapECs	VECs	LAMB1	ITGA6_ITGB1	0.13538	0.001	LAMININ	ECM-Receptor	KEGG: hsa04512	CapECs -> VECs (Primary)	PT
CapECs	TipCells	LAMB1	ITGA6_ITGB1	0.163057	0.001	LAMININ	ECM-Receptor	KEGG: hsa04512	CapECs -> TipCells (Primary)	PT
CapECs	CancerCells	LAMB1	ITGA6_ITGB1	0.170912	0.001	LAMININ	ECM-Receptor	KEGG: hsa04512	CapECs -> CancerCells (BM)	BM
CapECs	AECs	LAMB1	ITGA6_ITGB1	0.312708	0.001	LAMININ	ECM-Receptor	KEGG: hsa04512	CapECs -> AECs (BM)	BM
CapECs	CapECs	LAMB1	ITGA6_ITGB1	0.339585	0.001	LAMININ	ECM-Receptor	KEGG: hsa04512	CapECs -> CapECs (BM)	BM
CapECs	VECs	LAMB1	ITGA6_ITGB1	0.30967	0.001	LAMININ	ECM-Receptor	KEGG: hsa04512	CapECs -> VECs (BM)	BM
CapECs	LECs	LAMB1	ITGA6_ITGB1	0.28836	0.001	LAMININ	ECM-Receptor	KEGG: hsa04512	CapECs -> LECs (BM)	BM
CapECs	TipCells	LAMB1	ITGA6_ITGB1	0.326155	0.001	LAMININ	ECM-Receptor	KEGG: hsa04512	CapECs -> TipCells (BM)	BM
CapECs	AECs	LAMB1	ITGA6_ITGB4	0.11577	0.001	LAMININ	ECM-Receptor	KEGG: hsa04512	CapECs -> AECs (Primary)	PT
CapECs	CapECs	LAMB1	ITGA6_ITGB4	0.106979	0.001	LAMININ	ECM-Receptor	KEGG: hsa04512	CapECs -> CapECs (Primary)	PT
CapECs	VECs	LAMB1	ITGA6_ITGB4	0.111768	0.001	LAMININ	ECM-Receptor	KEGG: hsa04512	CapECs -> VECs (Primary)	PT
CapECs	CancerCells	LAMB1	ITGA6_ITGB4	0.133053	0.001	LAMININ	ECM-Receptor	KEGG: hsa04512	CapECs -> CancerCells (BM)	BM
CapECs	AECs	LAMB1	ITGA6_ITGB4	0.234263	0.001	LAMININ	ECM-Receptor	KEGG: hsa04512	CapECs -> AECs (BM)	BM
CapECs	CapECs	LAMB1	ITGA6_ITGB4	0.255303	0.001	LAMININ	ECM-Receptor	KEGG: hsa04512	CapECs -> CapECs (BM)	BM
CapECs	VECs	LAMB1	ITGA6_ITGB4	0.235809	0.001	LAMININ	ECM-Receptor	KEGG: hsa04512	CapECs -> VECs (BM)	BM
CapECs	TipCells	LAMB1	ITGA6_ITGB4	0.200223	0.001	LAMININ	ECM-Receptor	KEGG: hsa04512	CapECs -> TipCells (BM)	BM
CapECs	LECs	LAMB1	ITGA9_ITGB1	0.154247	0.001	LAMININ	ECM-Receptor	KEGG: hsa04512	CapECs -> LECs (Primary)	PT
CapECs	AECs	LAMB1	ITGA9_ITGB1	0.268692	0.001	LAMININ	ECM-Receptor	KEGG: hsa04512	CapECs -> AECs (BM)	BM
CapECs	CapECs	LAMB1	ITGA9_ITGB1	0.25051	0.001	LAMININ	ECM-Receptor	KEGG: hsa04512	CapECs -> CapECs (BM)	BM
CapECs	VECs	LAMB1	ITGA9_ITGB1	0.20417	0.001	LAMININ	ECM-Receptor	KEGG: hsa04512	CapECs -> VECs (BM)	BM
CapECs	TipCells	LAMB1	ITGA9_ITGB1	0.23892	0.001	LAMININ	ECM-Receptor	KEGG: hsa04512	CapECs -> TipCells (BM)	BM
CapECs	CancerCells	LAMB1	CD44	0.127995	0.001	LAMININ	ECM-Receptor	KEGG: hsa04512	CapECs -> CancerCells (Primary)	PT
CapECs	CancerCells	LAMB1	CD44	0.181452	0.001	LAMININ	ECM-Receptor	KEGG: hsa04512	CapECs -> CancerCells (BM)	BM
CapECs	CancerCells	LAMB1	DAG1	0.079833	0.001	LAMININ	ECM-Receptor	KEGG: hsa04512	CapECs -> CancerCells (Primary)	PT
CapECs	AECs	LAMB1	DAG1	0.103375	0.001	LAMININ	ECM-Receptor	KEGG: hsa04512	CapECs -> AECs (Primary)	PT
CapECs	LECs	LAMB1	DAG1	0.10614	0.001	LAMININ	ECM-Receptor	KEGG: hsa04512	CapECs -> LECs (Primary)	PT
CapECs	TipCells	LAMB1	DAG1	0.115466	0.001	LAMININ	ECM-Receptor	KEGG: hsa04512	CapECs -> TipCells (Primary)	PT
CapECs	CancerCells	LAMB1	DAG1	0.158318	0.001	LAMININ	ECM-Receptor	KEGG: hsa04512	CapECs -> CancerCells (BM)	BM
CapECs	AECs	LAMB1	DAG1	0.184215	0.001	LAMININ	ECM-Receptor	KEGG: hsa04512	CapECs -> AECs (BM)	BM
CapECs	CapECs	LAMB1	DAG1	0.169918	0.001	LAMININ	ECM-Receptor	KEGG: hsa04512	CapECs -> CapECs (BM)	BM
CapECs	VECs	LAMB1	DAG1	0.157531	0.001	LAMININ	ECM-Receptor	KEGG: hsa04512	CapECs -> VECs (BM)	BM
CapECs	TipCells	LAMB1	DAG1	0.154718	0.001	LAMININ	ECM-Receptor	KEGG: hsa04512	CapECs -> TipCells (BM)	BM
CapECs	AECs	LAMB2	ITGA1_ITGB1	0.170154	0.001	LAMININ	ECM-Receptor	KEGG: hsa04512	CapECs -> AECs (Primary)	PT
CapECs	CapECs	LAMB2	ITGA1_ITGB1	0.2127	0.001	LAMININ	ECM-Receptor	KEGG: hsa04512	CapECs -> CapECs (Primary)	PT
CapECs	LECs	LAMB2	ITGA1_ITGB1	0.190355	0.001	LAMININ	ECM-Receptor	KEGG: hsa04512	CapECs -> LECs (Primary)	PT
CapECs	TipCells	LAMB2	ITGA1_ITGB1	0.22293	0.001	LAMININ	ECM-Receptor	KEGG: hsa04512	CapECs -> TipCells (Primary)	PT
CapECs	AECs	LAMB2	ITGA1_ITGB1	0.243073	0.001	LAMININ	ECM-Receptor	KEGG: hsa04512	CapECs -> AECs (BM)	BM
CapECs	CapECs	LAMB2	ITGA1_ITGB1	0.237567	0.001	LAMININ	ECM-Receptor	KEGG: hsa04512	CapECs -> CapECs (BM)	BM
CapECs	VECs	LAMB2	ITGA1_ITGB1	0.189021	0.001	LAMININ	ECM-Receptor	KEGG: hsa04512	CapECs -> VECs (BM)	BM
CapECs	LECs	LAMB2	ITGA1_ITGB1	0.256361	0.001	LAMININ	ECM-Receptor	KEGG: hsa04512	CapECs -> LECs (BM)	BM
CapECs	TipCells	LAMB2	ITGA1_ITGB1	0.241784	0.001	LAMININ	ECM-Receptor	KEGG: hsa04512	CapECs -> TipCells (BM)	BM
CapECs	CancerCells	LAMB2	ITGA2_ITGB1	0.138843	0.001	LAMININ	ECM-Receptor	KEGG: hsa04512	CapECs -> CancerCells (Primary)	PT
CapECs	AECs	LAMB2	ITGA2_ITGB1	0.174508	0.001	LAMININ	ECM-Receptor	KEGG: hsa04512	CapECs -> AECs (Primary)	PT
CapECs	CapECs	LAMB2	ITGA2_ITGB1	0.177656	0.001	LAMININ	ECM-Receptor	KEGG: hsa04512	CapECs -> CapECs (Primary)	PT
CapECs	TipCells	LAMB2	ITGA2_ITGB1	0.190295	0.001	LAMININ	ECM-Receptor	KEGG: hsa04512	CapECs -> TipCells (Primary)	PT
CapECs	AECs	LAMB2	ITGA2_ITGB1	0.221036	0.001	LAMININ	ECM-Receptor	KEGG: hsa04512	CapECs -> AECs (BM)	BM
CapECs	CapECs	LAMB2	ITGA2_ITGB1	0.229245	0.001	LAMININ	ECM-Receptor	KEGG: hsa04512	CapECs -> CapECs (BM)	BM
CapECs	VECs	LAMB2	ITGA2_ITGB1	0.203504	0.001	LAMININ	ECM-Receptor	KEGG: hsa04512	CapECs -> VECs (BM)	BM
CapECs	TipCells	LAMB2	ITGA2_ITGB1	0.222782	0.001	LAMININ	ECM-Receptor	KEGG: hsa04512	CapECs -> TipCells (BM)	BM
CapECs	CancerCells	LAMB2	ITGA3_ITGB1	0.164807	0.001	LAMININ	ECM-Receptor	KEGG: hsa04512	CapECs -> CancerCells (Primary)	PT
CapECs	AECs	LAMB2	ITGA3_ITGB1	0.172698	0.001	LAMININ	ECM-Receptor	KEGG: hsa04512	CapECs -> AECs (Primary)	PT
CapECs	CapECs	LAMB2	ITGA3_ITGB1	0.162793	0.001	LAMININ	ECM-Receptor	KEGG: hsa04512	CapECs -> CapECs (Primary)	PT
CapECs	TipCells	LAMB2	ITGA3_ITGB1	0.165651	0.001	LAMININ	ECM-Receptor	KEGG: hsa04512	CapECs -> TipCells (Primary)	PT
CapECs	CancerCells	LAMB2	ITGA3_ITGB1	0.204587	0.001	LAMININ	ECM-Receptor	KEGG: hsa04512	CapECs -> CancerCells (BM)	BM
CapECs	AECs	LAMB2	ITGA3_ITGB1	0.204524	0.001	LAMININ	ECM-Receptor	KEGG: hsa04512	CapECs -> AECs (BM)	BM
CapECs	VECs	LAMB2	ITGA3_ITGB1	0.177365	0.01	LAMININ	ECM-Receptor	KEGG: hsa04512	CapECs -> VECs (BM)	BM
CapECs	AECs	LAMB2	ITGA6_ITGB1	0.176848	0.001	LAMININ	ECM-Receptor	KEGG: hsa04512	CapECs -> AECs (Primary)	PT
CapECs	CapECs	LAMB2	ITGA6_ITGB1	0.214969	0.001	LAMININ	ECM-Receptor	KEGG: hsa04512	CapECs -> CapECs (Primary)	PT
CapECs	VECs	LAMB2	ITGA6_ITGB1	0.169853	0.001	LAMININ	ECM-Receptor	KEGG: hsa04512	CapECs -> VECs (Primary)	PT
CapECs	TipCells	LAMB2	ITGA6_ITGB1	0.215564	0.001	LAMININ	ECM-Receptor	KEGG: hsa04512	CapECs -> TipCells (Primary)	PT
CapECs	CancerCells	LAMB2	ITGA6_ITGB1	0.154278	0.001	LAMININ	ECM-Receptor	KEGG: hsa04512	CapECs -> CancerCells (BM)	BM
CapECs	AECs	LAMB2	ITGA6_ITGB1	0.262417	0.001	LAMININ	ECM-Receptor	KEGG: hsa04512	CapECs -> AECs (BM)	BM
CapECs	CapECs	LAMB2	ITGA6_ITGB1	0.281532	0.001	LAMININ	ECM-Receptor	KEGG: hsa04512	CapECs -> CapECs (BM)	BM
CapECs	VECs	LAMB2	ITGA6_ITGB1	0.260233	0.001	LAMININ	ECM-Receptor	KEGG: hsa04512	CapECs -> VECs (BM)	BM
CapECs	LECs	LAMB2	ITGA6_ITGB1	0.244777	0.001	LAMININ	ECM-Receptor	KEGG: hsa04512	CapECs -> LECs (BM)	BM
CapECs	TipCells	LAMB2	ITGA6_ITGB1	0.272025	0.001	LAMININ	ECM-Receptor	KEGG: hsa04512	CapECs -> TipCells (BM)	BM
CapECs	AECs	LAMB2	ITGA6_ITGB4	0.140113	0.001	LAMININ	ECM-Receptor	KEGG: hsa04512	CapECs -> AECs (Primary)	PT
CapECs	CapECs	LAMB2	ITGA6_ITGB4	0.127444	0.001	LAMININ	ECM-Receptor	KEGG: hsa04512	CapECs -> CapECs (Primary)	PT
CapECs	VECs	LAMB2	ITGA6_ITGB4	0.134297	0.001	LAMININ	ECM-Receptor	KEGG: hsa04512	CapECs -> VECs (Primary)	PT
CapECs	CancerCells	LAMB2	ITGA6_ITGB4	0.122733	0.01	LAMININ	ECM-Receptor	KEGG: hsa04512	CapECs -> CancerCells (BM)	BM
CapECs	AECs	LAMB2	ITGA6_ITGB4	0.204319	0.001	LAMININ	ECM-Receptor	KEGG: hsa04512	CapECs -> AECs (BM)	BM
CapECs	CapECs	LAMB2	ITGA6_ITGB4	0.220278	0.001	LAMININ	ECM-Receptor	KEGG: hsa04512	CapECs -> CapECs (BM)	BM
CapECs	VECs	LAMB2	ITGA6_ITGB4	0.205502	0.001	LAMININ	ECM-Receptor	KEGG: hsa04512	CapECs -> VECs (BM)	BM
CapECs	TipCells	LAMB2	ITGA6_ITGB4	0.177827	0.001	LAMININ	ECM-Receptor	KEGG: hsa04512	CapECs -> TipCells (BM)	BM
CapECs	LECs	LAMB2	ITGA9_ITGB1	0.200518	0.001	LAMININ	ECM-Receptor	KEGG: hsa04512	CapECs -> LECs (Primary)	PT
CapECs	AECs	LAMB2	ITGA9_ITGB1	0.230281	0.001	LAMININ	ECM-Receptor	KEGG: hsa04512	CapECs -> AECs (BM)	BM
CapECs	CapECs	LAMB2	ITGA9_ITGB1	0.216668	0.001	LAMININ	ECM-Receptor	KEGG: hsa04512	CapECs -> CapECs (BM)	BM
CapECs	VECs	LAMB2	ITGA9_ITGB1	0.180944	0.001	LAMININ	ECM-Receptor	KEGG: hsa04512	CapECs -> VECs (BM)	BM
CapECs	TipCells	LAMB2	ITGA9_ITGB1	0.207877	0.001	LAMININ	ECM-Receptor	KEGG: hsa04512	CapECs -> TipCells (BM)	BM
CapECs	CancerCells	LAMB2	CD44	0.158407	0.001	LAMININ	ECM-Receptor	KEGG: hsa04512	CapECs -> CancerCells (Primary)	PT
CapECs	CancerCells	LAMB2	CD44	0.16283	0.001	LAMININ	ECM-Receptor	KEGG: hsa04512	CapECs -> CancerCells (BM)	BM
CapECs	CancerCells	LAMB2	DAG1	0.0907045	0.001	LAMININ	ECM-Receptor	KEGG: hsa04512	CapECs -> CancerCells (Primary)	PT
CapECs	AECs	LAMB2	DAG1	0.122363	0.001	LAMININ	ECM-Receptor	KEGG: hsa04512	CapECs -> AECs (Primary)	PT
CapECs	LECs	LAMB2	DAG1	0.126256	0.001	LAMININ	ECM-Receptor	KEGG: hsa04512	CapECs -> LECs (Primary)	PT
CapECs	TipCells	LAMB2	DAG1	0.139668	0.001	LAMININ	ECM-Receptor	KEGG: hsa04512	CapECs -> TipCells (Primary)	PT
CapECs	CancerCells	LAMB2	DAG1	0.143931	0.001	LAMININ	ECM-Receptor	KEGG: hsa04512	CapECs -> CancerCells (BM)	BM
CapECs	AECs	LAMB2	DAG1	0.165055	0.001	LAMININ	ECM-Receptor	KEGG: hsa04512	CapECs -> AECs (BM)	BM
CapECs	CapECs	LAMB2	DAG1	0.153467	0.001	LAMININ	ECM-Receptor	KEGG: hsa04512	CapECs -> CapECs (BM)	BM
CapECs	VECs	LAMB2	DAG1	0.14328	0.001	LAMININ	ECM-Receptor	KEGG: hsa04512	CapECs -> VECs (BM)	BM
CapECs	TipCells	LAMB2	DAG1	0.140948	0.001	LAMININ	ECM-Receptor	KEGG: hsa04512	CapECs -> TipCells (BM)	BM
CapECs	AECs	LAMC1	ITGA1_ITGB1	0.138597	0.001	LAMININ	ECM-Receptor	KEGG: hsa04512	CapECs -> AECs (Primary)	PT
CapECs	CapECs	LAMC1	ITGA1_ITGB1	0.165702	0.001	LAMININ	ECM-Receptor	KEGG: hsa04512	CapECs -> CapECs (Primary)	PT
CapECs	LECs	LAMC1	ITGA1_ITGB1	0.151753	0.001	LAMININ	ECM-Receptor	KEGG: hsa04512	CapECs -> LECs (Primary)	PT
CapECs	TipCells	LAMC1	ITGA1_ITGB1	0.171893	0.001	LAMININ	ECM-Receptor	KEGG: hsa04512	CapECs -> TipCells (Primary)	PT
CapECs	AECs	LAMC1	ITGA1_ITGB1	0.281641	0.001	LAMININ	ECM-Receptor	KEGG: hsa04512	CapECs -> AECs (BM)	BM
CapECs	CapECs	LAMC1	ITGA1_ITGB1	0.274362	0.001	LAMININ	ECM-Receptor	KEGG: hsa04512	CapECs -> CapECs (BM)	BM
CapECs	VECs	LAMC1	ITGA1_ITGB1	0.21194	0.001	LAMININ	ECM-Receptor	KEGG: hsa04512	CapECs -> VECs (BM)	BM
CapECs	LECs	LAMC1	ITGA1_ITGB1	0.299369	0.001	LAMININ	ECM-Receptor	KEGG: hsa04512	CapECs -> LECs (BM)	BM
CapECs	TipCells	LAMC1	ITGA1_ITGB1	0.279934	0.001	LAMININ	ECM-Receptor	KEGG: hsa04512	CapECs -> TipCells (BM)	BM
CapECs	CancerCells	LAMC1	ITGA2_ITGB1	0.117068	0.001	LAMININ	ECM-Receptor	KEGG: hsa04512	CapECs -> CancerCells (Primary)	PT
CapECs	AECs	LAMC1	ITGA2_ITGB1	0.141478	0.001	LAMININ	ECM-Receptor	KEGG: hsa04512	CapECs -> AECs (Primary)	PT
CapECs	CapECs	LAMC1	ITGA2_ITGB1	0.143546	0.001	LAMININ	ECM-Receptor	KEGG: hsa04512	CapECs -> CapECs (Primary)	PT
CapECs	TipCells	LAMC1	ITGA2_ITGB1	0.151714	0.001	LAMININ	ECM-Receptor	KEGG: hsa04512	CapECs -> TipCells (Primary)	PT
CapECs	AECs	LAMC1	ITGA2_ITGB1	0.252746	0.001	LAMININ	ECM-Receptor	KEGG: hsa04512	CapECs -> AECs (BM)	BM
CapECs	CapECs	LAMC1	ITGA2_ITGB1	0.263435	0.001	LAMININ	ECM-Receptor	KEGG: hsa04512	CapECs -> CapECs (BM)	BM
CapECs	VECs	LAMC1	ITGA2_ITGB1	0.230224	0.001	LAMININ	ECM-Receptor	KEGG: hsa04512	CapECs -> VECs (BM)	BM
CapECs	TipCells	LAMC1	ITGA2_ITGB1	0.255012	0.001	LAMININ	ECM-Receptor	KEGG: hsa04512	CapECs -> TipCells (BM)	BM
CapECs	CancerCells	LAMC1	ITGA3_ITGB1	0.135022	0.001	LAMININ	ECM-Receptor	KEGG: hsa04512	CapECs -> CancerCells (Primary)	PT
CapECs	AECs	LAMC1	ITGA3_ITGB1	0.140284	0.001	LAMININ	ECM-Receptor	KEGG: hsa04512	CapECs -> AECs (Primary)	PT
CapECs	CapECs	LAMC1	ITGA3_ITGB1	0.133665	0.001	LAMININ	ECM-Receptor	KEGG: hsa04512	CapECs -> CapECs (Primary)	PT
CapECs	TipCells	LAMC1	ITGA3_ITGB1	0.135589	0.001	LAMININ	ECM-Receptor	KEGG: hsa04512	CapECs -> TipCells (Primary)	PT
CapECs	CancerCells	LAMC1	ITGA3_ITGB1	0.231604	0.001	LAMININ	ECM-Receptor	KEGG: hsa04512	CapECs -> CancerCells (BM)	BM
CapECs	AECs	LAMC1	ITGA3_ITGB1	0.231523	0.001	LAMININ	ECM-Receptor	KEGG: hsa04512	CapECs -> AECs (BM)	BM
CapECs	CapECs	LAMC1	ITGA3_ITGB1	0.179301	0.01	LAMININ	ECM-Receptor	KEGG: hsa04512	CapECs -> CapECs (BM)	BM
CapECs	VECs	LAMC1	ITGA3_ITGB1	0.19744	0.001	LAMININ	ECM-Receptor	KEGG: hsa04512	CapECs -> VECs (BM)	BM
CapECs	TipCells	LAMC1	ITGA3_ITGB1	0.17609	0.01	LAMININ	ECM-Receptor	KEGG: hsa04512	CapECs -> TipCells (BM)	BM
CapECs	AECs	LAMC1	ITGA6_ITGB1	0.143017	0.001	LAMININ	ECM-Receptor	KEGG: hsa04512	CapECs -> AECs (Primary)	PT
CapECs	CapECs	LAMC1	ITGA6_ITGB1	0.167085	0.001	LAMININ	ECM-Receptor	KEGG: hsa04512	CapECs -> CapECs (Primary)	PT
CapECs	VECs	LAMC1	ITGA6_ITGB1	0.138397	0.001	LAMININ	ECM-Receptor	KEGG: hsa04512	CapECs -> VECs (Primary)	PT
CapECs	TipCells	LAMC1	ITGA6_ITGB1	0.167447	0.001	LAMININ	ECM-Receptor	KEGG: hsa04512	CapECs -> TipCells (Primary)	PT
CapECs	CancerCells	LAMC1	ITGA6_ITGB1	0.169292	0.001	LAMININ	ECM-Receptor	KEGG: hsa04512	CapECs -> CancerCells (BM)	BM
CapECs	AECs	LAMC1	ITGA6_ITGB1	0.307523	0.001	LAMININ	ECM-Receptor	KEGG: hsa04512	CapECs -> AECs (BM)	BM
CapECs	CapECs	LAMC1	ITGA6_ITGB1	0.33355	0.001	LAMININ	ECM-Receptor	KEGG: hsa04512	CapECs -> CapECs (BM)	BM
CapECs	VECs	LAMC1	ITGA6_ITGB1	0.304577	0.001	LAMININ	ECM-Receptor	KEGG: hsa04512	CapECs -> VECs (BM)	BM
CapECs	LECs	LAMC1	ITGA6_ITGB1	0.283902	0.001	LAMININ	ECM-Receptor	KEGG: hsa04512	CapECs -> LECs (BM)	BM
CapECs	TipCells	LAMC1	ITGA6_ITGB1	0.32055	0.001	LAMININ	ECM-Receptor	KEGG: hsa04512	CapECs -> TipCells (BM)	BM
CapECs	AECs	LAMC1	ITGA6_ITGB4	0.11797	0.001	LAMININ	ECM-Receptor	KEGG: hsa04512	CapECs -> AECs (Primary)	PT
CapECs	CapECs	LAMC1	ITGA6_ITGB4	0.108855	0.001	LAMININ	ECM-Receptor	KEGG: hsa04512	CapECs -> CapECs (Primary)	PT
CapECs	VECs	LAMC1	ITGA6_ITGB4	0.113818	0.001	LAMININ	ECM-Receptor	KEGG: hsa04512	CapECs -> VECs (Primary)	PT
CapECs	CancerCells	LAMC1	ITGA6_ITGB4	0.132067	0.001	LAMININ	ECM-Receptor	KEGG: hsa04512	CapECs -> CancerCells (BM)	BM
CapECs	AECs	LAMC1	ITGA6_ITGB4	0.231262	0.001	LAMININ	ECM-Receptor	KEGG: hsa04512	CapECs -> AECs (BM)	BM
CapECs	CapECs	LAMC1	ITGA6_ITGB4	0.251763	0.001	LAMININ	ECM-Receptor	KEGG: hsa04512	CapECs -> CapECs (BM)	BM
CapECs	VECs	LAMC1	ITGA6_ITGB4	0.23277	0.001	LAMININ	ECM-Receptor	KEGG: hsa04512	CapECs -> VECs (BM)	BM
CapECs	TipCells	LAMC1	ITGA6_ITGB4	0.198011	0.001	LAMININ	ECM-Receptor	KEGG: hsa04512	CapECs -> TipCells (BM)	BM
CapECs	LECs	LAMC1	ITGA9_ITGB1	0.158172	0.001	LAMININ	ECM-Receptor	KEGG: hsa04512	CapECs -> LECs (Primary)	PT
CapECs	AECs	LAMC1	ITGA9_ITGB1	0.264791	0.001	LAMININ	ECM-Receptor	KEGG: hsa04512	CapECs -> AECs (BM)	BM
CapECs	CapECs	LAMC1	ITGA9_ITGB1	0.247097	0.001	LAMININ	ECM-Receptor	KEGG: hsa04512	CapECs -> CapECs (BM)	BM
CapECs	VECs	LAMC1	ITGA9_ITGB1	0.201872	0.001	LAMININ	ECM-Receptor	KEGG: hsa04512	CapECs -> VECs (BM)	BM
CapECs	TipCells	LAMC1	ITGA9_ITGB1	0.235803	0.001	LAMININ	ECM-Receptor	KEGG: hsa04512	CapECs -> TipCells (BM)	BM
CapECs	CancerCells	LAMC1	CD44	0.13069	0.001	LAMININ	ECM-Receptor	KEGG: hsa04512	CapECs -> CancerCells (Primary)	PT
CapECs	CancerCells	LAMC1	CD44	0.179629	0.001	LAMININ	ECM-Receptor	KEGG: hsa04512	CapECs -> CancerCells (BM)	BM
CapECs	CancerCells	LAMC1	DAG1	0.0808734	0.001	LAMININ	ECM-Receptor	KEGG: hsa04512	CapECs -> CancerCells (Primary)	PT
CapECs	AECs	LAMC1	DAG1	0.105126	0.001	LAMININ	ECM-Receptor	KEGG: hsa04512	CapECs -> AECs (Primary)	PT
CapECs	LECs	LAMC1	DAG1	0.107987	0.001	LAMININ	ECM-Receptor	KEGG: hsa04512	CapECs -> LECs (Primary)	PT
CapECs	TipCells	LAMC1	DAG1	0.117655	0.001	LAMININ	ECM-Receptor	KEGG: hsa04512	CapECs -> TipCells (Primary)	PT
CapECs	CancerCells	LAMC1	DAG1	0.156925	0.001	LAMININ	ECM-Receptor	KEGG: hsa04512	CapECs -> CancerCells (BM)	BM
CapECs	AECs	LAMC1	DAG1	0.182336	0.001	LAMININ	ECM-Receptor	KEGG: hsa04512	CapECs -> AECs (BM)	BM
CapECs	CapECs	LAMC1	DAG1	0.168317	0.001	LAMININ	ECM-Receptor	KEGG: hsa04512	CapECs -> CapECs (BM)	BM
CapECs	VECs	LAMC1	DAG1	0.156152	0.001	LAMININ	ECM-Receptor	KEGG: hsa04512	CapECs -> VECs (BM)	BM
CapECs	TipCells	LAMC1	DAG1	0.153387	0.001	LAMININ	ECM-Receptor	KEGG: hsa04512	CapECs -> TipCells (BM)	BM
CapECs	CancerCells	LGALS9	CD44	0.149452	0.001	GALECTIN	Secreted Signaling	PMID: 25065622	CapECs -> CancerCells (BM)	BM
CapECs	CancerCells	LGALS9	PTPRC	0.108602	0.001	GALECTIN	Secreted Signaling	PMID: 30120235	CapECs -> CancerCells (BM)	BM
CapECs	CapECs	MDK	ITGA6_ITGB1	0.194222	0.001	MK	Secreted Signaling	PMID: 28356350	CapECs -> CapECs (Primary)	PT
CapECs	TipCells	MDK	ITGA6_ITGB1	0.194709	0.01	MK	Secreted Signaling	PMID: 28356350	CapECs -> TipCells (Primary)	PT
CapECs	LECs	MIF	ACKR3	0.197822	0.001	MIF	Secreted Signaling	PMID: 26175090	CapECs -> LECs (Primary)	PT
CapECs	TipCells	MIF	ACKR3	0.224124	0.001	MIF	Secreted Signaling	PMID: 26175090	CapECs -> TipCells (Primary)	PT
CapECs	AECs	MIF	ACKR3	0.30659	0.001	MIF	Secreted Signaling	PMID: 26175090	CapECs -> AECs (BM)	BM
CapECs	CapECs	MIF	ACKR3	0.203902	0.001	MIF	Secreted Signaling	PMID: 26175090	CapECs -> CapECs (BM)	BM
CapECs	VECs	MIF	ACKR3	0.17486	0.001	MIF	Secreted Signaling	PMID: 26175090	CapECs -> VECs (BM)	BM
CapECs	LECs	MIF	ACKR3	0.363757	0.001	MIF	Secreted Signaling	PMID: 26175090	CapECs -> LECs (BM)	BM
CapECs	TipCells	MIF	ACKR3	0.362768	0.001	MIF	Secreted Signaling	PMID: 26175090	CapECs -> TipCells (BM)	BM
CapECs	AECs	MPZL1	MPZL1	0.174585	0.001	MPZ	Cell-Cell Contact	KEGG: hsa04514	CapECs -> AECs (BM)	BM
CapECs	TipCells	MPZL1	MPZL1	0.164911	0.001	MPZ	Cell-Cell Contact	KEGG: hsa04514	CapECs -> TipCells (BM)	BM
CapECs	AECs	NAMPT	ITGA5_ITGB1	0.206718	0.001	VISFATIN	Secreted Signaling	PMID: 28490838	CapECs -> AECs (Primary)	PT
CapECs	CapECs	NAMPT	ITGA5_ITGB1	0.204702	0.001	VISFATIN	Secreted Signaling	PMID: 28490838	CapECs -> CapECs (Primary)	PT
CapECs	VECs	NAMPT	ITGA5_ITGB1	0.191475	0.001	VISFATIN	Secreted Signaling	PMID: 28490838	CapECs -> VECs (Primary)	PT
CapECs	LECs	NAMPT	ITGA5_ITGB1	0.182802	0.001	VISFATIN	Secreted Signaling	PMID: 28490838	CapECs -> LECs (Primary)	PT
CapECs	TipCells	NAMPT	ITGA5_ITGB1	0.219658	0.001	VISFATIN	Secreted Signaling	PMID: 28490838	CapECs -> TipCells (Primary)	PT
CapECs	AECs	NAMPT	ITGA5_ITGB1	0.333123	0.001	VISFATIN	Secreted Signaling	PMID: 28490838	CapECs -> AECs (BM)	BM
CapECs	CapECs	NAMPT	ITGA5_ITGB1	0.310386	0.001	VISFATIN	Secreted Signaling	PMID: 28490838	CapECs -> CapECs (BM)	BM
CapECs	VECs	NAMPT	ITGA5_ITGB1	0.275926	0.001	VISFATIN	Secreted Signaling	PMID: 28490838	CapECs -> VECs (BM)	BM
CapECs	TipCells	NAMPT	ITGA5_ITGB1	0.319757	0.001	VISFATIN	Secreted Signaling	PMID: 28490838	CapECs -> TipCells (BM)	BM
CapECs	AECs	NAMPT	INSR	0.190705	0.001	VISFATIN	Secreted Signaling	PMID: 28490838	CapECs -> AECs (Primary)	PT
CapECs	CapECs	NAMPT	INSR	0.18585	0.001	VISFATIN	Secreted Signaling	PMID: 28490838	CapECs -> CapECs (Primary)	PT
CapECs	VECs	NAMPT	INSR	0.158491	0.001	VISFATIN	Secreted Signaling	PMID: 28490838	CapECs -> VECs (Primary)	PT
CapECs	TipCells	NAMPT	INSR	0.235702	0.001	VISFATIN	Secreted Signaling	PMID: 28490838	CapECs -> TipCells (Primary)	PT
[truncated: 2,850 more rows]

## Sheet: cancercells-Tcells
Table S9. Cell communications between cell clusters by Cellchat
source	target	ligand	receptor	prob	pval	pathway_name	annotation	evidence	source.target	dataset
CD4Tstr	CancerCells	ADGRE5	CD55	0.145229	0.001	ADGRE5	Cell-Cell Contact	PMID: 11297558	CD4Tstr -> CancerCells (PT)	PT
CD4Tstr	NK	ADGRE5	CD55	0.1485	0.001	ADGRE5	Cell-Cell Contact	PMID: 11297558	CD4Tstr -> NK (PT)	PT
CD4Tstr	CD4NaiveT	ADGRE5	CD55	0.138275	0.001	ADGRE5	Cell-Cell Contact	PMID: 11297558	CD4Tstr -> CD4NaiveT (PT)	PT
CD4Tstr	CancerCells	ADGRE5	CD55	0.26805	0.001	ADGRE5	Cell-Cell Contact	PMID: 11297558	CD4Tstr -> CancerCells (BM)	BM
CD4Tstr	CancerCells	AREG	EGFR_ERBB2	0.169732	0.001	EGF	Secreted Signaling	KEGG: hsa04012	CD4Tstr -> CancerCells (BM)	BM
CD4Tstr	CancerCells	AREG	EGFR	0.18589	0.001	EGF	Secreted Signaling	KEGG: hsa04012	CD4Tstr -> CancerCells (BM)	BM
CD4Tstr	CD4Treg	CCL20	CCR6	0.125485	0.001	CCL	Secreted Signaling	KEGG: hsa04060	CD4Tstr -> CD4Treg (BM)	BM
CD4Tstr	ProliferatingT	CCL4	CCR5	0.180992	0.001	CCL	Secreted Signaling	KEGG: hsa04060	CD4Tstr -> ProliferatingT (PT)	PT
CD4Tstr	CD8Teff	CCL4	CCR5	0.112429	0.001	CCL	Secreted Signaling	KEGG: hsa04060	CD4Tstr -> CD8Teff (PT)	PT
CD4Tstr	CD8Tex	CCL4	CCR5	0.146122	0.001	CCL	Secreted Signaling	KEGG: hsa04060	CD4Tstr -> CD8Tex (PT)	PT
CD4Tstr	ProliferatingT	CCL5	CCR1	0.210939	0.001	CCL	Secreted Signaling	KEGG: hsa04060	CD4Tstr -> ProliferatingT (PT)	PT
CD4Tstr	CD4Treg	CCL5	CCR4	0.129029	0.001	CCL	Secreted Signaling	KEGG: hsa04060	CD4Tstr -> CD4Treg (BM)	BM
CD4Tstr	ProliferatingT	CCL5	CCR5	0.199294	0.001	CCL	Secreted Signaling	KEGG: hsa04060	CD4Tstr -> ProliferatingT (PT)	PT
CD4Tstr	CD8Teff	CCL5	CCR5	0.119267	0.001	CCL	Secreted Signaling	KEGG: hsa04060	CD4Tstr -> CD8Teff (PT)	PT
CD4Tstr	CD8Tex	CCL5	CCR5	0.157872	0.001	CCL	Secreted Signaling	KEGG: hsa04060	CD4Tstr -> CD8Tex (PT)	PT
CD4Tstr	NK	CD48	CD244	0.144724	0.001	CD48	Cell-Cell Contact	PMID: 26697006	CD4Tstr -> NK (PT)	PT
CD4Tstr	CancerCells	CD6	ALCAM	0.112561	0.001	CD6	Cell-Cell Contact	PMID: 23602662	CD4Tstr -> CancerCells (PT)	PT
CD4Tstr	CancerCells	CD6	ALCAM	0.141393	0.001	CD6	Cell-Cell Contact	PMID: 23602662	CD4Tstr -> CancerCells (BM)	BM
CD4Tstr	CancerCells	CD8A	CEACAM5	0.0933359	0.001	CEACAM	Cell-Cell Contact	PMID: 24104458	CD4Tstr -> CancerCells (BM)	BM
CD4Tstr	CancerCells	CD96	PVR	0.141431	0.001	CD96	Cell-Cell Contact	PMID: 15034010	CD4Tstr -> CancerCells (PT)	PT
CD4Tstr	ProliferatingT	CD99	CD99	0.298589	0.001	CD99	Cell-Cell Contact	KEGG: hsa04514	CD4Tstr -> ProliferatingT (PT)	PT
CD4Tstr	NK	CD99	CD99	0.28582	0.001	CD99	Cell-Cell Contact	KEGG: hsa04514	CD4Tstr -> NK (PT)	PT
CD4Tstr	CD8Teff	CD99	CD99	0.280408	0.001	CD99	Cell-Cell Contact	KEGG: hsa04514	CD4Tstr -> CD8Teff (PT)	PT
CD4Tstr	CD8Tem	CD99	CD99	0.291118	0.001	CD99	Cell-Cell Contact	KEGG: hsa04514	CD4Tstr -> CD8Tem (PT)	PT
CD4Tstr	CD8Tex	CD99	CD99	0.283664	0.001	CD99	Cell-Cell Contact	KEGG: hsa04514	CD4Tstr -> CD8Tex (PT)	PT
CD4Tstr	ProliferatingT	CD99	CD99	0.288067	0.001	CD99	Cell-Cell Contact	KEGG: hsa04514	CD4Tstr -> ProliferatingT (BM)	BM
CD4Tstr	CD8Teff	CD99	CD99	0.275381	0.001	CD99	Cell-Cell Contact	KEGG: hsa04514	CD4Tstr -> CD8Teff (BM)	BM
CD4Tstr	CD8Tem	CD99	CD99	0.290469	0.001	CD99	Cell-Cell Contact	KEGG: hsa04514	CD4Tstr -> CD8Tem (BM)	BM
CD4Tstr	CD8Tex	CD99	CD99	0.282448	0.001	CD99	Cell-Cell Contact	KEGG: hsa04514	CD4Tstr -> CD8Tex (BM)	BM
CD4Tstr	CD4Tstr	CLEC2B	KLRB1	0.225238	0.001	CLEC	Cell-Cell Contact	PMID: 24223577	CD4Tstr -> CD4Tstr (PT)	PT
CD4Tstr	NK	CLEC2B	KLRB1	0.374407	0.001	CLEC	Cell-Cell Contact	PMID: 24223577	CD4Tstr -> NK (PT)	PT
CD4Tstr	CD4Treg	CLEC2B	KLRB1	0.232471	0.001	CLEC	Cell-Cell Contact	PMID: 24223577	CD4Tstr -> CD4Treg (PT)	PT
CD4Tstr	CD4NaiveT	CLEC2B	KLRB1	0.274573	0.001	CLEC	Cell-Cell Contact	PMID: 24223577	CD4Tstr -> CD4NaiveT (PT)	PT
CD4Tstr	CD8Tem	CLEC2B	KLRB1	0.22278	0.001	CLEC	Cell-Cell Contact	PMID: 24223577	CD4Tstr -> CD8Tem (PT)	PT
CD4Tstr	CD8Tex	CLEC2B	KLRB1	0.250464	0.001	CLEC	Cell-Cell Contact	PMID: 24223577	CD4Tstr -> CD8Tex (PT)	PT
CD4Tstr	CD4Tstr	CLEC2B	KLRB1	0.250493	0.001	CLEC	Cell-Cell Contact	PMID: 24223577	CD4Tstr -> CD4Tstr (BM)	BM
CD4Tstr	NK	CLEC2B	KLRB1	0.340304	0.001	CLEC	Cell-Cell Contact	PMID: 24223577	CD4Tstr -> NK (BM)	BM
CD4Tstr	CD4Treg	CLEC2B	KLRB1	0.178794	0.001	CLEC	Cell-Cell Contact	PMID: 24223577	CD4Tstr -> CD4Treg (BM)	BM
CD4Tstr	CD4NaiveT	CLEC2B	KLRB1	0.29388	0.001	CLEC	Cell-Cell Contact	PMID: 24223577	CD4Tstr -> CD4NaiveT (BM)	BM
CD4Tstr	CD8NaiveT	CLEC2B	KLRB1	0.206752	0.01	CLEC	Cell-Cell Contact	PMID: 24223577	CD4Tstr -> CD8NaiveT (BM)	BM
CD4Tstr	CD8Tem	CLEC2B	KLRB1	0.19361	0.001	CLEC	Cell-Cell Contact	PMID: 24223577	CD4Tstr -> CD8Tem (BM)	BM
CD4Tstr	CD4Tstr	CD69	KLRB1	0.268902	0.001	CLEC	Cell-Cell Contact	PMID: 24223577	CD4Tstr -> CD4Tstr (PT)	PT
CD4Tstr	NK	CD69	KLRB1	0.497636	0.001	CLEC	Cell-Cell Contact	PMID: 24223577	CD4Tstr -> NK (PT)	PT
CD4Tstr	CD4Treg	CD69	KLRB1	0.27913	0.001	CLEC	Cell-Cell Contact	PMID: 24223577	CD4Tstr -> CD4Treg (PT)	PT
CD4Tstr	CD4NaiveT	CD69	KLRB1	0.340557	0.001	CLEC	Cell-Cell Contact	PMID: 24223577	CD4Tstr -> CD4NaiveT (PT)	PT
CD4Tstr	CD8Tem	CD69	KLRB1	0.265449	0.001	CLEC	Cell-Cell Contact	PMID: 24223577	CD4Tstr -> CD8Tem (PT)	PT
CD4Tstr	CD8Tex	CD69	KLRB1	0.304994	0.001	CLEC	Cell-Cell Contact	PMID: 24223577	CD4Tstr -> CD8Tex (PT)	PT
CD4Tstr	CD4Tstr	CD69	KLRB1	0.354351	0.001	CLEC	Cell-Cell Contact	PMID: 24223577	CD4Tstr -> CD4Tstr (BM)	BM
CD4Tstr	NK	CD69	KLRB1	0.542403	0.001	CLEC	Cell-Cell Contact	PMID: 24223577	CD4Tstr -> NK (BM)	BM
CD4Tstr	CD4Treg	CD69	KLRB1	0.227842	0.001	CLEC	Cell-Cell Contact	PMID: 24223577	CD4Tstr -> CD4Treg (BM)	BM
CD4Tstr	CD4NaiveT	CD69	KLRB1	0.441369	0.001	CLEC	Cell-Cell Contact	PMID: 24223577	CD4Tstr -> CD4NaiveT (BM)	BM
CD4Tstr	CD8NaiveT	CD69	KLRB1	0.274535	0.001	CLEC	Cell-Cell Contact	PMID: 24223577	CD4Tstr -> CD8NaiveT (BM)	BM
CD4Tstr	CD8Tem	CD69	KLRB1	0.252165	0.001	CLEC	Cell-Cell Contact	PMID: 24223577	CD4Tstr -> CD8Tem (BM)	BM
CD4Tstr	CD8Tex	CD69	KLRB1	0.190975	0.001	CLEC	Cell-Cell Contact	PMID: 24223577	CD4Tstr -> CD8Tex (BM)	BM
CD4Tstr	NK	CLEC2D	KLRB1	0.335841	0.001	CLEC	Cell-Cell Contact	PMID: 24223577	CD4Tstr -> NK (PT)	PT
CD4Tstr	CD4Treg	CLEC2D	KLRB1	0.216263	0.001	CLEC	Cell-Cell Contact	PMID: 24223577	CD4Tstr -> CD4Treg (PT)	PT
CD4Tstr	CD4NaiveT	CLEC2D	KLRB1	0.252471	0.001	CLEC	Cell-Cell Contact	PMID: 24223577	CD4Tstr -> CD4NaiveT (PT)	PT
CD4Tstr	CD8Tex	CLEC2D	KLRB1	0.231825	0.001	CLEC	Cell-Cell Contact	PMID: 24223577	CD4Tstr -> CD8Tex (PT)	PT
CD4Tstr	CD4Tstr	CLEC2D	KLRB1	0.200551	0.001	CLEC	Cell-Cell Contact	PMID: 24223577	CD4Tstr -> CD4Tstr (BM)	BM
CD4Tstr	NK	CLEC2D	KLRB1	0.255735	0.001	CLEC	Cell-Cell Contact	PMID: 24223577	CD4Tstr -> NK (BM)	BM
CD4Tstr	CD4Treg	CLEC2D	KLRB1	0.151594	0.001	CLEC	Cell-Cell Contact	PMID: 24223577	CD4Tstr -> CD4Treg (BM)	BM
CD4Tstr	CD4NaiveT	CLEC2D	KLRB1	0.22793	0.001	CLEC	Cell-Cell Contact	PMID: 24223577	CD4Tstr -> CD4NaiveT (BM)	BM
CD4Tstr	CD8NaiveT	CLEC2D	KLRB1	0.171304	0.01	CLEC	Cell-Cell Contact	PMID: 24223577	CD4Tstr -> CD8NaiveT (BM)	BM
CD4Tstr	CD8Tem	CLEC2D	KLRB1	0.162146	0.001	CLEC	Cell-Cell Contact	PMID: 24223577	CD4Tstr -> CD8Tem (BM)	BM
CD4Tstr	CancerCells	GRN	SORT1	0.0915573	0.001	GRN	Secreted Signaling	PMID: 29555433	CD4Tstr -> CancerCells (BM)	BM
CD4Tstr	ProliferatingT	GZMA	F2R	0.159635	0.001	PARs	Secreted Signaling	KEGG: hsa04080	CD4Tstr -> ProliferatingT (PT)	PT
CD4Tstr	CD4Tstr	GZMA	F2R	0.15881	0.001	PARs	Secreted Signaling	KEGG: hsa04080	CD4Tstr -> CD4Tstr (PT)	PT
CD4Tstr	NK	GZMA	F2R	0.171735	0.001	PARs	Secreted Signaling	KEGG: hsa04080	CD4Tstr -> NK (PT)	PT
CD4Tstr	CD8Teff	GZMA	F2R	0.178294	0.001	PARs	Secreted Signaling	KEGG: hsa04080	CD4Tstr -> CD8Teff (PT)	PT
CD4Tstr	CD8Tem	GZMA	F2R	0.154422	0.001	PARs	Secreted Signaling	KEGG: hsa04080	CD4Tstr -> CD8Tem (PT)	PT
CD4Tstr	ProliferatingT	GZMA	F2R	0.14765	0.001	PARs	Secreted Signaling	KEGG: hsa04080	CD4Tstr -> ProliferatingT (BM)	BM
CD4Tstr	NK	GZMA	F2R	0.115909	0.001	PARs	Secreted Signaling	KEGG: hsa04080	CD4Tstr -> NK (BM)	BM
CD4Tstr	CancerCells	GZMA	PARD3	0.131317	0.001	PARs	Secreted Signaling	KEGG: hsa04080	CD4Tstr -> CancerCells (PT)	PT
CD4Tstr	CancerCells	GZMA	PARD3	0.144597	0.001	PARs	Secreted Signaling	KEGG: hsa04080	CD4Tstr -> CancerCells (BM)	BM
CD4Tstr	ProliferatingT	HLA-A	CD8A	0.552333	0.001	MHC-I	Cell-Cell Contact	KEGG: hsa04514	CD4Tstr -> ProliferatingT (PT)	PT
CD4Tstr	CD8NaiveT	HLA-A	CD8A	0.438477	0.001	MHC-I	Cell-Cell Contact	KEGG: hsa04514	CD4Tstr -> CD8NaiveT (PT)	PT
CD4Tstr	CD8Teff	HLA-A	CD8A	0.54195	0.001	MHC-I	Cell-Cell Contact	KEGG: hsa04514	CD4Tstr -> CD8Teff (PT)	PT
CD4Tstr	CD8Tem	HLA-A	CD8A	0.477096	0.001	MHC-I	Cell-Cell Contact	KEGG: hsa04514	CD4Tstr -> CD8Tem (PT)	PT
CD4Tstr	CD8Tex	HLA-A	CD8A	0.586447	0.001	MHC-I	Cell-Cell Contact	KEGG: hsa04514	CD4Tstr -> CD8Tex (PT)	PT
CD4Tstr	ProliferatingT	HLA-A	CD8A	0.398942	0.001	MHC-I	Cell-Cell Contact	KEGG: hsa04514	CD4Tstr -> ProliferatingT (BM)	BM
CD4Tstr	CD4Tstr	HLA-A	CD8A	0.265642	0.001	MHC-I	Cell-Cell Contact	KEGG: hsa04514	CD4Tstr -> CD4Tstr (BM)	BM
CD4Tstr	CD8NaiveT	HLA-A	CD8A	0.376683	0.001	MHC-I	Cell-Cell Contact	KEGG: hsa04514	CD4Tstr -> CD8NaiveT (BM)	BM
CD4Tstr	CD8Teff	HLA-A	CD8A	0.398218	0.001	MHC-I	Cell-Cell Contact	KEGG: hsa04514	CD4Tstr -> CD8Teff (BM)	BM
CD4Tstr	CD8Tem	HLA-A	CD8A	0.349411	0.001	MHC-I	Cell-Cell Contact	KEGG: hsa04514	CD4Tstr -> CD8Tem (BM)	BM
CD4Tstr	CD8Tex	HLA-A	CD8A	0.447347	0.001	MHC-I	Cell-Cell Contact	KEGG: hsa04514	CD4Tstr -> CD8Tex (BM)	BM
CD4Tstr	ProliferatingT	HLA-A	CD8B	0.448346	0.001	MHC-I	Cell-Cell Contact	KEGG: hsa04514	CD4Tstr -> ProliferatingT (PT)	PT
CD4Tstr	CD4Tstr	HLA-A	CD8B	0.318225	0.001	MHC-I	Cell-Cell Contact	KEGG: hsa04514	CD4Tstr -> CD4Tstr (PT)	PT
CD4Tstr	CD8NaiveT	HLA-A	CD8B	0.425192	0.001	MHC-I	Cell-Cell Contact	KEGG: hsa04514	CD4Tstr -> CD8NaiveT (PT)	PT
CD4Tstr	CD8Teff	HLA-A	CD8B	0.472067	0.001	MHC-I	Cell-Cell Contact	KEGG: hsa04514	CD4Tstr -> CD8Teff (PT)	PT
CD4Tstr	CD8Tem	HLA-A	CD8B	0.416358	0.001	MHC-I	Cell-Cell Contact	KEGG: hsa04514	CD4Tstr -> CD8Tem (PT)	PT
CD4Tstr	CD8Tex	HLA-A	CD8B	0.463722	0.001	MHC-I	Cell-Cell Contact	KEGG: hsa04514	CD4Tstr -> CD8Tex (PT)	PT
CD4Tstr	ProliferatingT	HLA-A	CD8B	0.34167	0.001	MHC-I	Cell-Cell Contact	KEGG: hsa04514	CD4Tstr -> ProliferatingT (BM)	BM
CD4Tstr	CD4Tstr	HLA-A	CD8B	0.238868	0.001	MHC-I	Cell-Cell Contact	KEGG: hsa04514	CD4Tstr -> CD4Tstr (BM)	BM
CD4Tstr	CD8NaiveT	HLA-A	CD8B	0.279999	0.01	MHC-I	Cell-Cell Contact	KEGG: hsa04514	CD4Tstr -> CD8NaiveT (BM)	BM
CD4Tstr	CD8Teff	HLA-A	CD8B	0.359264	0.001	MHC-I	Cell-Cell Contact	KEGG: hsa04514	CD4Tstr -> CD8Teff (BM)	BM
CD4Tstr	CD8Tem	HLA-A	CD8B	0.371107	0.001	MHC-I	Cell-Cell Contact	KEGG: hsa04514	CD4Tstr -> CD8Tem (BM)	BM
CD4Tstr	CD8Tex	HLA-A	CD8B	0.384265	0.001	MHC-I	Cell-Cell Contact	KEGG: hsa04514	CD4Tstr -> CD8Tex (BM)	BM
CD4Tstr	ProliferatingT	HLA-B	CD8A	0.558454	0.001	MHC-I	Cell-Cell Contact	KEGG: hsa04514	CD4Tstr -> ProliferatingT (PT)	PT
CD4Tstr	CD8NaiveT	HLA-B	CD8A	0.442614	0.001	MHC-I	Cell-Cell Contact	KEGG: hsa04514	CD4Tstr -> CD8NaiveT (PT)	PT
CD4Tstr	CD8Teff	HLA-B	CD8A	0.547882	0.001	MHC-I	Cell-Cell Contact	KEGG: hsa04514	CD4Tstr -> CD8Teff (PT)	PT
CD4Tstr	CD8Tem	HLA-B	CD8A	0.481882	0.001	MHC-I	Cell-Cell Contact	KEGG: hsa04514	CD4Tstr -> CD8Tem (PT)	PT
CD4Tstr	CD8Tex	HLA-B	CD8A	0.593199	0.001	MHC-I	Cell-Cell Contact	KEGG: hsa04514	CD4Tstr -> CD8Tex (PT)	PT
CD4Tstr	ProliferatingT	HLA-B	CD8A	0.405711	0.001	MHC-I	Cell-Cell Contact	KEGG: hsa04514	CD4Tstr -> ProliferatingT (BM)	BM
CD4Tstr	CD4Tstr	HLA-B	CD8A	0.268822	0.001	MHC-I	Cell-Cell Contact	KEGG: hsa04514	CD4Tstr -> CD4Tstr (BM)	BM
CD4Tstr	CD8NaiveT	HLA-B	CD8A	0.382789	0.001	MHC-I	Cell-Cell Contact	KEGG: hsa04514	CD4Tstr -> CD8NaiveT (BM)	BM
CD4Tstr	CD8Teff	HLA-B	CD8A	0.404965	0.001	MHC-I	Cell-Cell Contact	KEGG: hsa04514	CD4Tstr -> CD8Teff (BM)	BM
CD4Tstr	CD8Tem	HLA-B	CD8A	0.354735	0.001	MHC-I	Cell-Cell Contact	KEGG: hsa04514	CD4Tstr -> CD8Tem (BM)	BM
CD4Tstr	CD8Tex	HLA-B	CD8A	0.45563	0.001	MHC-I	Cell-Cell Contact	KEGG: hsa04514	CD4Tstr -> CD8Tex (BM)	BM
CD4Tstr	ProliferatingT	HLA-B	CD8B	0.452647	0.001	MHC-I	Cell-Cell Contact	KEGG: hsa04514	CD4Tstr -> ProliferatingT (PT)	PT
CD4Tstr	CD4Tstr	HLA-B	CD8B	0.320544	0.001	MHC-I	Cell-Cell Contact	KEGG: hsa04514	CD4Tstr -> CD4Tstr (PT)	PT
CD4Tstr	CD8NaiveT	HLA-B	CD8B	0.429112	0.001	MHC-I	Cell-Cell Contact	KEGG: hsa04514	CD4Tstr -> CD8NaiveT (PT)	PT
CD4Tstr	CD8Teff	HLA-B	CD8B	0.476767	0.001	MHC-I	Cell-Cell Contact	KEGG: hsa04514	CD4Tstr -> CD8Teff (PT)	PT
CD4Tstr	CD8Tem	HLA-B	CD8B	0.420136	0.001	MHC-I	Cell-Cell Contact	KEGG: hsa04514	CD4Tstr -> CD8Tem (PT)	PT
CD4Tstr	CD8Tex	HLA-B	CD8B	0.46828	0.001	MHC-I	Cell-Cell Contact	KEGG: hsa04514	CD4Tstr -> CD8Tex (PT)	PT
CD4Tstr	ProliferatingT	HLA-B	CD8B	0.34678	0.001	MHC-I	Cell-Cell Contact	KEGG: hsa04514	CD4Tstr -> ProliferatingT (BM)	BM
CD4Tstr	CD4Tstr	HLA-B	CD8B	0.241458	0.001	MHC-I	Cell-Cell Contact	KEGG: hsa04514	CD4Tstr -> CD4Tstr (BM)	BM
CD4Tstr	CD8NaiveT	HLA-B	CD8B	0.283517	0.001	MHC-I	Cell-Cell Contact	KEGG: hsa04514	CD4Tstr -> CD8NaiveT (BM)	BM
CD4Tstr	CD8Teff	HLA-B	CD8B	0.364866	0.001	MHC-I	Cell-Cell Contact	KEGG: hsa04514	CD4Tstr -> CD8Teff (BM)	BM
CD4Tstr	CD8Tem	HLA-B	CD8B	0.37705	0.001	MHC-I	Cell-Cell Contact	KEGG: hsa04514	CD4Tstr -> CD8Tem (BM)	BM
CD4Tstr	CD8Tex	HLA-B	CD8B	0.390594	0.001	MHC-I	Cell-Cell Contact	KEGG: hsa04514	CD4Tstr -> CD8Tex (BM)	BM
CD4Tstr	ProliferatingT	HLA-C	CD8A	0.512618	0.001	MHC-I	Cell-Cell Contact	KEGG: hsa04514	CD4Tstr -> ProliferatingT (PT)	PT
CD4Tstr	CD8NaiveT	HLA-C	CD8A	0.411448	0.001	MHC-I	Cell-Cell Contact	KEGG: hsa04514	CD4Tstr -> CD8NaiveT (PT)	PT
CD4Tstr	CD8Teff	HLA-C	CD8A	0.503442	0.001	MHC-I	Cell-Cell Contact	KEGG: hsa04514	CD4Tstr -> CD8Teff (PT)	PT
CD4Tstr	CD8Tem	HLA-C	CD8A	0.445908	0.001	MHC-I	Cell-Cell Contact	KEGG: hsa04514	CD4Tstr -> CD8Tem (PT)	PT
CD4Tstr	CD8Tex	HLA-C	CD8A	0.542711	0.001	MHC-I	Cell-Cell Contact	KEGG: hsa04514	CD4Tstr -> CD8Tex (PT)	PT
CD4Tstr	ProliferatingT	HLA-C	CD8A	0.380122	0.001	MHC-I	Cell-Cell Contact	KEGG: hsa04514	CD4Tstr -> ProliferatingT (BM)	BM
CD4Tstr	CD4Tstr	HLA-C	CD8A	0.256676	0.001	MHC-I	Cell-Cell Contact	KEGG: hsa04514	CD4Tstr -> CD4Tstr (BM)	BM
CD4Tstr	CD8NaiveT	HLA-C	CD8A	0.359675	0.001	MHC-I	Cell-Cell Contact	KEGG: hsa04514	CD4Tstr -> CD8NaiveT (BM)	BM
CD4Tstr	CD8Teff	HLA-C	CD8A	0.379457	0.001	MHC-I	Cell-Cell Contact	KEGG: hsa04514	CD4Tstr -> CD8Teff (BM)	BM
CD4Tstr	CD8Tem	HLA-C	CD8A	0.334542	0.001	MHC-I	Cell-Cell Contact	KEGG: hsa04514	CD4Tstr -> CD8Tem (BM)	BM
CD4Tstr	CD8Tex	HLA-C	CD8A	0.424398	0.001	MHC-I	Cell-Cell Contact	KEGG: hsa04514	CD4Tstr -> CD8Tex (BM)	BM
CD4Tstr	ProliferatingT	HLA-C	CD8B	0.42027	0.001	MHC-I	Cell-Cell Contact	KEGG: hsa04514	CD4Tstr -> ProliferatingT (PT)	PT
CD4Tstr	CD4Tstr	HLA-C	CD8B	0.302906	0.001	MHC-I	Cell-Cell Contact	KEGG: hsa04514	CD4Tstr -> CD4Tstr (PT)	PT
CD4Tstr	CD8NaiveT	HLA-C	CD8B	0.399555	0.001	MHC-I	Cell-Cell Contact	KEGG: hsa04514	CD4Tstr -> CD8NaiveT (PT)	PT
CD4Tstr	CD8Teff	HLA-C	CD8B	0.441429	0.001	MHC-I	Cell-Cell Contact	KEGG: hsa04514	CD4Tstr -> CD8Teff (PT)	PT
CD4Tstr	CD8Tem	HLA-C	CD8B	0.391634	0.001	MHC-I	Cell-Cell Contact	KEGG: hsa04514	CD4Tstr -> CD8Tem (PT)	PT
CD4Tstr	CD8Tex	HLA-C	CD8B	0.433993	0.001	MHC-I	Cell-Cell Contact	KEGG: hsa04514	CD4Tstr -> CD8Tex (PT)	PT
CD4Tstr	ProliferatingT	HLA-C	CD8B	0.327391	0.001	MHC-I	Cell-Cell Contact	KEGG: hsa04514	CD4Tstr -> ProliferatingT (BM)	BM
CD4Tstr	CD4Tstr	HLA-C	CD8B	0.23154	0.001	MHC-I	Cell-Cell Contact	KEGG: hsa04514	CD4Tstr -> CD4Tstr (BM)	BM
CD4Tstr	CD8NaiveT	HLA-C	CD8B	0.270102	0.01	MHC-I	Cell-Cell Contact	KEGG: hsa04514	CD4Tstr -> CD8NaiveT (BM)	BM
CD4Tstr	CD8Teff	HLA-C	CD8B	0.343633	0.001	MHC-I	Cell-Cell Contact	KEGG: hsa04514	CD4Tstr -> CD8Teff (BM)	BM
CD4Tstr	CD8Tem	HLA-C	CD8B	0.354544	0.001	MHC-I	Cell-Cell Contact	KEGG: hsa04514	CD4Tstr -> CD8Tem (BM)	BM
CD4Tstr	CD8Tex	HLA-C	CD8B	0.366646	0.001	MHC-I	Cell-Cell Contact	KEGG: hsa04514	CD4Tstr -> CD8Tex (BM)	BM
CD4Tstr	CD4Treg	HLA-DMA	CD4	0.154646	0.001	MHC-II	Cell-Cell Contact	KEGG: hsa04514	CD4Tstr -> CD4Treg (BM)	BM
CD4Tstr	CD4NaiveT	HLA-DMA	CD4	0.0923734	0.001	MHC-II	Cell-Cell Contact	KEGG: hsa04514	CD4Tstr -> CD4NaiveT (BM)	BM
CD4Tstr	CD4Treg	HLA-DPA1	CD4	0.197796	0.001	MHC-II	Cell-Cell Contact	KEGG: hsa04514	CD4Tstr -> CD4Treg (PT)	PT
CD4Tstr	CD4NaiveT	HLA-DPA1	CD4	0.147048	0.001	MHC-II	Cell-Cell Contact	KEGG: hsa04514	CD4Tstr -> CD4NaiveT (PT)	PT
CD4Tstr	CD4Treg	HLA-DPA1	CD4	0.228556	0.001	MHC-II	Cell-Cell Contact	KEGG: hsa04514	CD4Tstr -> CD4Treg (BM)	BM
CD4Tstr	CD4NaiveT	HLA-DPA1	CD4	0.114632	0.001	MHC-II	Cell-Cell Contact	KEGG: hsa04514	CD4Tstr -> CD4NaiveT (BM)	BM
CD4Tstr	CD4Treg	HLA-DPB1	CD4	0.204272	0.001	MHC-II	Cell-Cell Contact	KEGG: hsa04514	CD4Tstr -> CD4Treg (PT)	PT
CD4Tstr	CD4NaiveT	HLA-DPB1	CD4	0.150618	0.001	MHC-II	Cell-Cell Contact	KEGG: hsa04514	CD4Tstr -> CD4NaiveT (PT)	PT
CD4Tstr	CD4Treg	HLA-DPB1	CD4	0.218797	0.001	MHC-II	Cell-Cell Contact	KEGG: hsa04514	CD4Tstr -> CD4Treg (BM)	BM
CD4Tstr	CD4NaiveT	HLA-DPB1	CD4	0.112096	0.001	MHC-II	Cell-Cell Contact	KEGG: hsa04514	CD4Tstr -> CD4NaiveT (BM)	BM
CD4Tstr	CD4Treg	HLA-DQA1	CD4	0.195537	0.001	MHC-II	Cell-Cell Contact	KEGG: hsa04514	CD4Tstr -> CD4Treg (BM)	BM
CD4Tstr	CD4NaiveT	HLA-DQA1	CD4	0.105608	0.001	MHC-II	Cell-Cell Contact	KEGG: hsa04514	CD4Tstr -> CD4NaiveT (BM)	BM
CD4Tstr	CD4Treg	HLA-DQB1	CD4	0.126342	0.001	MHC-II	Cell-Cell Contact	KEGG: hsa04514	CD4Tstr -> CD4Treg (PT)	PT
CD4Tstr	CD4NaiveT	HLA-DQB1	CD4	0.103469	0.001	MHC-II	Cell-Cell Contact	KEGG: hsa04514	CD4Tstr -> CD4NaiveT (PT)	PT
CD4Tstr	CD4Treg	HLA-DQB1	CD4	0.202578	0.001	MHC-II	Cell-Cell Contact	KEGG: hsa04514	CD4Tstr -> CD4Treg (BM)	BM
CD4Tstr	CD4NaiveT	HLA-DQB1	CD4	0.107642	0.001	MHC-II	Cell-Cell Contact	KEGG: hsa04514	CD4Tstr -> CD4NaiveT (BM)	BM
CD4Tstr	CD4Treg	HLA-DRA	CD4	0.19026	0.001	MHC-II	Cell-Cell Contact	KEGG: hsa04514	CD4Tstr -> CD4Treg (PT)	PT
CD4Tstr	CD4NaiveT	HLA-DRA	CD4	0.142822	0.001	MHC-II	Cell-Cell Contact	KEGG: hsa04514	CD4Tstr -> CD4NaiveT (PT)	PT
CD4Tstr	CD4Treg	HLA-DRA	CD4	0.259245	0.001	MHC-II	Cell-Cell Contact	KEGG: hsa04514	CD4Tstr -> CD4Treg (BM)	BM
CD4Tstr	CD4NaiveT	HLA-DRA	CD4	0.121995	0.001	MHC-II	Cell-Cell Contact	KEGG: hsa04514	CD4Tstr -> CD4NaiveT (BM)	BM
CD4Tstr	CD4Treg	HLA-DRB1	CD4	0.203367	0.001	MHC-II	Cell-Cell Contact	KEGG: hsa04514	CD4Tstr -> CD4Treg (PT)	PT
CD4Tstr	CD4NaiveT	HLA-DRB1	CD4	0.150123	0.001	MHC-II	Cell-Cell Contact	KEGG: hsa04514	CD4Tstr -> CD4NaiveT (PT)	PT
CD4Tstr	CD4Treg	HLA-DRB1	CD4	0.254495	0.001	MHC-II	Cell-Cell Contact	KEGG: hsa04514	CD4Tstr -> CD4Treg (BM)	BM
CD4Tstr	CD4NaiveT	HLA-DRB1	CD4	0.120911	0.001	MHC-II	Cell-Cell Contact	KEGG: hsa04514	CD4Tstr -> CD4NaiveT (BM)	BM
CD4Tstr	CD4Treg	HLA-DRB5	CD4	0.174481	0.001	MHC-II	Cell-Cell Contact	KEGG: hsa04514	CD4Tstr -> CD4Treg (BM)	BM
CD4Tstr	CD4NaiveT	HLA-DRB5	CD4	0.0991193	0.001	MHC-II	Cell-Cell Contact	KEGG: hsa04514	CD4Tstr -> CD4NaiveT (BM)	BM
CD4Tstr	ProliferatingT	HLA-E	CD8A	0.463142	0.001	MHC-I	Cell-Cell Contact	KEGG: hsa04514	CD4Tstr -> ProliferatingT (PT)	PT
CD4Tstr	CD8NaiveT	HLA-E	CD8A	0.377267	0.001	MHC-I	Cell-Cell Contact	KEGG: hsa04514	CD4Tstr -> CD8NaiveT (PT)	PT
CD4Tstr	CD8Teff	HLA-E	CD8A	0.455413	0.001	MHC-I	Cell-Cell Contact	KEGG: hsa04514	CD4Tstr -> CD8Teff (PT)	PT
CD4Tstr	CD8Tem	HLA-E	CD8A	0.40669	0.001	MHC-I	Cell-Cell Contact	KEGG: hsa04514	CD4Tstr -> CD8Tem (PT)	PT
CD4Tstr	CD8Tex	HLA-E	CD8A	0.488417	0.001	MHC-I	Cell-Cell Contact	KEGG: hsa04514	CD4Tstr -> CD8Tex (PT)	PT
CD4Tstr	ProliferatingT	HLA-E	CD8A	0.364983	0.001	MHC-I	Cell-Cell Contact	KEGG: hsa04514	CD4Tstr -> ProliferatingT (BM)	BM
CD4Tstr	CD4Tstr	HLA-E	CD8A	0.249325	0.001	MHC-I	Cell-Cell Contact	KEGG: hsa04514	CD4Tstr -> CD4Tstr (BM)	BM
CD4Tstr	CD8NaiveT	HLA-E	CD8A	0.345959	0.001	MHC-I	Cell-Cell Contact	KEGG: hsa04514	CD4Tstr -> CD8NaiveT (BM)	BM
CD4Tstr	CD8Teff	HLA-E	CD8A	0.364365	0.001	MHC-I	Cell-Cell Contact	KEGG: hsa04514	CD4Tstr -> CD8Teff (BM)	BM
CD4Tstr	CD8Tem	HLA-E	CD8A	0.322508	0.001	MHC-I	Cell-Cell Contact	KEGG: hsa04514	CD4Tstr -> CD8Tem (BM)	BM
CD4Tstr	CD8Tex	HLA-E	CD8A	0.406032	0.001	MHC-I	Cell-Cell Contact	KEGG: hsa04514	CD4Tstr -> CD8Tex (BM)	BM
CD4Tstr	ProliferatingT	HLA-E	CD8B	0.384819	0.001	MHC-I	Cell-Cell Contact	KEGG: hsa04514	CD4Tstr -> ProliferatingT (PT)	PT
CD4Tstr	CD4Tstr	HLA-E	CD8B	0.283078	0.001	MHC-I	Cell-Cell Contact	KEGG: hsa04514	CD4Tstr -> CD4Tstr (PT)	PT
CD4Tstr	CD8NaiveT	HLA-E	CD8B	0.367064	0.001	MHC-I	Cell-Cell Contact	KEGG: hsa04514	CD4Tstr -> CD8NaiveT (PT)	PT
CD4Tstr	CD8Teff	HLA-E	CD8B	0.402878	0.001	MHC-I	Cell-Cell Contact	KEGG: hsa04514	CD4Tstr -> CD8Teff (PT)	PT
CD4Tstr	CD8Tem	HLA-E	CD8B	0.360255	0.001	MHC-I	Cell-Cell Contact	KEGG: hsa04514	CD4Tstr -> CD8Tem (PT)	PT
CD4Tstr	CD8Tex	HLA-E	CD8B	0.396539	0.001	MHC-I	Cell-Cell Contact	KEGG: hsa04514	CD4Tstr -> CD8Tex (PT)	PT
CD4Tstr	ProliferatingT	HLA-E	CD8B	0.315822	0.001	MHC-I	Cell-Cell Contact	KEGG: hsa04514	CD4Tstr -> ProliferatingT (BM)	BM
CD4Tstr	CD4Tstr	HLA-E	CD8B	0.225502	0.001	MHC-I	Cell-Cell Contact	KEGG: hsa04514	CD4Tstr -> CD4Tstr (BM)	BM
CD4Tstr	CD8NaiveT	HLA-E	CD8B	0.262007	0.001	MHC-I	Cell-Cell Contact	KEGG: hsa04514	CD4Tstr -> CD8NaiveT (BM)	BM
CD4Tstr	CD8Teff	HLA-E	CD8B	0.330999	0.001	MHC-I	Cell-Cell Contact	KEGG: hsa04514	CD4Tstr -> CD8Teff (BM)	BM
CD4Tstr	CD8Tem	HLA-E	CD8B	0.341177	0.001	MHC-I	Cell-Cell Contact	KEGG: hsa04514	CD4Tstr -> CD8Tem (BM)	BM
CD4Tstr	CD8Tex	HLA-E	CD8B	0.352449	0.001	MHC-I	Cell-Cell Contact	KEGG: hsa04514	CD4Tstr -> CD8Tex (BM)	BM
CD4Tstr	ProliferatingT	HLA-E	CD94:NKG2A	0.255038	0.001	MHC-I	Cell-Cell Contact	PMID: 28484462	CD4Tstr -> ProliferatingT (PT)	PT
CD4Tstr	NK	HLA-E	CD94:NKG2A	0.484279	0.001	MHC-I	Cell-Cell Contact	PMID: 28484462	CD4Tstr -> NK (PT)	PT
CD4Tstr	CD8Tex	HLA-E	CD94:NKG2A	0.234486	0.001	MHC-I	Cell-Cell Contact	PMID: 28484462	CD4Tstr -> CD8Tex (PT)	PT
CD4Tstr	ProliferatingT	HLA-E	CD94:NKG2A	0.278261	0.001	MHC-I	Cell-Cell Contact	PMID: 28484462	CD4Tstr -> ProliferatingT (BM)	BM
CD4Tstr	NK	HLA-E	CD94:NKG2A	0.487399	0.001	MHC-I	Cell-Cell Contact	PMID: 28484462	CD4Tstr -> NK (BM)	BM
CD4Tstr	CD8Tem	HLA-E	CD94:NKG2A	0.271857	0.001	MHC-I	Cell-Cell Contact	PMID: 28484462	CD4Tstr -> CD8Tem (BM)	BM
CD4Tstr	CD8Tex	HLA-E	CD94:NKG2A	0.337523	0.001	MHC-I	Cell-Cell Contact	PMID: 28484462	CD4Tstr -> CD8Tex (BM)	BM
CD4Tstr	ProliferatingT	HLA-E	CD94:NKG2C	0.233181	0.001	MHC-I	Cell-Cell Contact	PMID: 28484462	CD4Tstr -> ProliferatingT (PT)	PT
CD4Tstr	NK	HLA-E	CD94:NKG2C	0.34547	0.001	MHC-I	Cell-Cell Contact	PMID: 28484462	CD4Tstr -> NK (PT)	PT
CD4Tstr	CD8Tem	HLA-E	CD94:NKG2C	0.253645	0.001	MHC-I	Cell-Cell Contact	PMID: 28484462	CD4Tstr -> CD8Tem (PT)	PT
CD4Tstr	CD8Tex	HLA-E	CD94:NKG2C	0.254766	0.001	MHC-I	Cell-Cell Contact	PMID: 28484462	CD4Tstr -> CD8Tex (PT)	PT
CD4Tstr	ProliferatingT	HLA-E	CD94:NKG2C	0.235017	0.001	MHC-I	Cell-Cell Contact	PMID: 28484462	CD4Tstr -> ProliferatingT (BM)	BM
CD4Tstr	NK	HLA-E	CD94:NKG2C	0.381255	0.001	MHC-I	Cell-Cell Contact	PMID: 28484462	CD4Tstr -> NK (BM)	BM
CD4Tstr	CD8Tex	HLA-E	CD94:NKG2C	0.291997	0.001	MHC-I	Cell-Cell Contact	PMID: 28484462	CD4Tstr -> CD8Tex (BM)	BM
CD4Tstr	ProliferatingT	HLA-E	CD94:NKG2E	0.191269	0.001	MHC-I	Cell-Cell Contact	PMID: 28484462	CD4Tstr -> ProliferatingT (PT)	PT
CD4Tstr	NK	HLA-E	CD94:NKG2E	0.367115	0.001	MHC-I	Cell-Cell Contact	PMID: 28484462	CD4Tstr -> NK (PT)	PT
CD4Tstr	CD8Tem	HLA-E	CD94:NKG2E	0.290097	0.001	MHC-I	Cell-Cell Contact	PMID: 28484462	CD4Tstr -> CD8Tem (PT)	PT
CD4Tstr	CD8Tex	HLA-E	CD94:NKG2E	0.242934	0.001	MHC-I	Cell-Cell Contact	PMID: 28484462	CD4Tstr -> CD8Tex (PT)	PT
CD4Tstr	NK	HLA-E	CD94:NKG2E	0.390793	0.001	MHC-I	Cell-Cell Contact	PMID: 28484462	CD4Tstr -> NK (BM)	BM
CD4Tstr	CD8Tem	HLA-E	CD94:NKG2E	0.2283	0.001	MHC-I	Cell-Cell Contact	PMID: 28484462	CD4Tstr -> CD8Tem (BM)	BM
CD4Tstr	ProliferatingT	HLA-E	KLRC1	0.182281	0.001	MHC-I	Cell-Cell Contact	PMID: 24223577	CD4Tstr -> ProliferatingT (PT)	PT
CD4Tstr	NK	HLA-E	KLRC1	0.400537	0.001	MHC-I	Cell-Cell Contact	PMID: 24223577	CD4Tstr -> NK (PT)	PT
CD4Tstr	CD8Tex	HLA-E	KLRC1	0.15667	0.001	MHC-I	Cell-Cell Contact	PMID: 24223577	CD4Tstr -> CD8Tex (PT)	PT
CD4Tstr	ProliferatingT	HLA-E	KLRC1	0.233643	0.001	MHC-I	Cell-Cell Contact	PMID: 24223577	CD4Tstr -> ProliferatingT (BM)	BM
CD4Tstr	NK	HLA-E	KLRC1	0.451212	0.001	MHC-I	Cell-Cell Contact	PMID: 24223577	CD4Tstr -> NK (BM)	BM
CD4Tstr	CD8Tem	HLA-E	KLRC1	0.202347	0.001	MHC-I	Cell-Cell Contact	PMID: 24223577	CD4Tstr -> CD8Tem (BM)	BM
CD4Tstr	CD8Tex	HLA-E	KLRC1	0.296746	0.001	MHC-I	Cell-Cell Contact	PMID: 24223577	CD4Tstr -> CD8Tex (BM)	BM
CD4Tstr	ProliferatingT	HLA-E	KLRC2	0.16048	0.001	MHC-I	Cell-Cell Contact	PMID: 26697006	CD4Tstr -> ProliferatingT (PT)	PT
CD4Tstr	NK	HLA-E	KLRC2	0.23574	0.001	MHC-I	Cell-Cell Contact	PMID: 26697006	CD4Tstr -> NK (PT)	PT
CD4Tstr	CD8Tem	HLA-E	KLRC2	0.176056	0.001	MHC-I	Cell-Cell Contact	PMID: 26697006	CD4Tstr -> CD8Tem (PT)	PT
CD4Tstr	CD8Tex	HLA-E	KLRC2	0.175622	0.001	MHC-I	Cell-Cell Contact	PMID: 26697006	CD4Tstr -> CD8Tex (PT)	PT
CD4Tstr	ProliferatingT	HLA-E	KLRC2	0.177954	0.001	MHC-I	Cell-Cell Contact	PMID: 26697006	CD4Tstr -> ProliferatingT (BM)	BM
CD4Tstr	NK	HLA-E	KLRC2	0.293987	0.001	MHC-I	Cell-Cell Contact	PMID: 26697006	CD4Tstr -> NK (BM)	BM
CD4Tstr	CD8Tex	HLA-E	KLRC2	0.231903	0.001	MHC-I	Cell-Cell Contact	PMID: 26697006	CD4Tstr -> CD8Tex (BM)	BM
CD4Tstr	ProliferatingT	HLA-E	KLRK1	0.399168	0.001	MHC-I	Cell-Cell Contact	PMID: 28484462	CD4Tstr -> ProliferatingT (PT)	PT
CD4Tstr	CD4Tstr	HLA-E	KLRK1	0.300234	0.001	MHC-I	Cell-Cell Contact	PMID: 28484462	CD4Tstr -> CD4Tstr (PT)	PT
CD4Tstr	NK	HLA-E	KLRK1	0.439959	0.001	MHC-I	Cell-Cell Contact	PMID: 28484462	CD4Tstr -> NK (PT)	PT
CD4Tstr	CD8NaiveT	HLA-E	KLRK1	0.3289	0.001	MHC-I	Cell-Cell Contact	PMID: 28484462	CD4Tstr -> CD8NaiveT (PT)	PT
CD4Tstr	CD8Teff	HLA-E	KLRK1	0.401913	0.001	MHC-I	Cell-Cell Contact	PMID: 28484462	CD4Tstr -> CD8Teff (PT)	PT
CD4Tstr	CD8Tem	HLA-E	KLRK1	0.395608	0.001	MHC-I	Cell-Cell Contact	PMID: 28484462	CD4Tstr -> CD8Tem (PT)	PT
CD4Tstr	CD8Tex	HLA-E	KLRK1	0.423927	0.001	MHC-I	Cell-Cell Contact	PMID: 28484462	CD4Tstr -> CD8Tex (PT)	PT
CD4Tstr	ProliferatingT	HLA-E	KLRK1	0.327466	0.001	MHC-I	Cell-Cell Contact	PMID: 28484462	CD4Tstr -> ProliferatingT (BM)	BM
CD4Tstr	CD4Tstr	HLA-E	KLRK1	0.238652	0.001	MHC-I	Cell-Cell Contact	PMID: 28484462	CD4Tstr -> CD4Tstr (BM)	BM
CD4Tstr	NK	HLA-E	KLRK1	0.38741	0.001	MHC-I	Cell-Cell Contact	PMID: 28484462	CD4Tstr -> NK (BM)	BM
CD4Tstr	CD8Teff	HLA-E	KLRK1	0.320768	0.001	MHC-I	Cell-Cell Contact	PMID: 28484462	CD4Tstr -> CD8Teff (BM)	BM
CD4Tstr	CD8Tem	HLA-E	KLRK1	0.322835	0.001	MHC-I	Cell-Cell Contact	PMID: 28484462	CD4Tstr -> CD8Tem (BM)	BM
CD4Tstr	CD8Tex	HLA-E	KLRK1	0.36623	0.001	MHC-I	Cell-Cell Contact	PMID: 28484462	CD4Tstr -> CD8Tex (BM)	BM
CD4Tstr	ProliferatingT	HLA-F	CD8A	0.279138	0.001	MHC-I	Cell-Cell Contact	KEGG: hsa04514	CD4Tstr -> ProliferatingT (PT)	PT
CD4Tstr	CD8NaiveT	HLA-F	CD8A	0.24321	0.001	MHC-I	Cell-Cell Contact	KEGG: hsa04514	CD4Tstr -> CD8NaiveT (PT)	PT
CD4Tstr	CD8Teff	HLA-F	CD8A	0.27604	0.001	MHC-I	Cell-Cell Contact	KEGG: hsa04514	CD4Tstr -> CD8Teff (PT)	PT
CD4Tstr	CD8Tem	HLA-F	CD8A	0.255919	0.001	MHC-I	Cell-Cell Contact	KEGG: hsa04514	CD4Tstr -> CD8Tem (PT)	PT
CD4Tstr	CD8Tex	HLA-F	CD8A	0.289106	0.001	MHC-I	Cell-Cell Contact	KEGG: hsa04514	CD4Tstr -> CD8Tex (PT)	PT
CD4Tstr	ProliferatingT	HLA-F	CD8A	0.255059	0.001	MHC-I	Cell-Cell Contact	KEGG: hsa04514	CD4Tstr -> ProliferatingT (BM)	BM
CD4Tstr	CD4Tstr	HLA-F	CD8A	0.19137	0.001	MHC-I	Cell-Cell Contact	KEGG: hsa04514	CD4Tstr -> CD4Tstr (BM)	BM
CD4Tstr	CD8NaiveT	HLA-F	CD8A	0.245219	0.001	MHC-I	Cell-Cell Contact	KEGG: hsa04514	CD4Tstr -> CD8NaiveT (BM)	BM
CD4Tstr	CD8Teff	HLA-F	CD8A	0.254743	0.001	MHC-I	Cell-Cell Contact	KEGG: hsa04514	CD4Tstr -> CD8Teff (BM)	BM
CD4Tstr	CD8Tem	HLA-F	CD8A	0.232781	0.001	MHC-I	Cell-Cell Contact	KEGG: hsa04514	CD4Tstr -> CD8Tem (BM)	BM
CD4Tstr	CD8Tex	HLA-F	CD8A	0.275613	0.001	MHC-I	Cell-Cell Contact	KEGG: hsa04514	CD4Tstr -> CD8Tex (BM)	BM
CD4Tstr	ProliferatingT	HLA-F	CD8B	0.246516	0.001	MHC-I	Cell-Cell Contact	KEGG: hsa04514	CD4Tstr -> ProliferatingT (PT)	PT
CD4Tstr	CD4Tstr	HLA-F	CD8B	0.198916	0.001	MHC-I	Cell-Cell Contact	KEGG: hsa04514	CD4Tstr -> CD4Tstr (PT)	PT
CD4Tstr	CD8NaiveT	HLA-F	CD8B	0.238693	0.001	MHC-I	Cell-Cell Contact	KEGG: hsa04514	CD4Tstr -> CD8NaiveT (PT)	PT
CD4Tstr	CD8Teff	HLA-F	CD8B	0.254297	0.001	MHC-I	Cell-Cell Contact	KEGG: hsa04514	CD4Tstr -> CD8Teff (PT)	PT
CD4Tstr	CD8Tem	HLA-F	CD8B	0.235644	0.001	MHC-I	Cell-Cell Contact	KEGG: hsa04514	CD4Tstr -> CD8Tem (PT)	PT
CD4Tstr	CD8Tex	HLA-F	CD8B	0.251585	0.001	MHC-I	Cell-Cell Contact	KEGG: hsa04514	CD4Tstr -> CD8Tex (PT)	PT
CD4Tstr	ProliferatingT	HLA-F	CD8B	0.229168	0.001	MHC-I	Cell-Cell Contact	KEGG: hsa04514	CD4Tstr -> ProliferatingT (BM)	BM
CD4Tstr	CD4Tstr	HLA-F	CD8B	0.176876	0.001	MHC-I	Cell-Cell Contact	KEGG: hsa04514	CD4Tstr -> CD4Tstr (BM)	BM
CD4Tstr	CD8NaiveT	HLA-F	CD8B	0.198864	0.001	MHC-I	Cell-Cell Contact	KEGG: hsa04514	CD4Tstr -> CD8NaiveT (BM)	BM
CD4Tstr	CD8Teff	HLA-F	CD8B	0.237326	0.001	MHC-I	Cell-Cell Contact	KEGG: hsa04514	CD4Tstr -> CD8Teff (BM)	BM
CD4Tstr	CD8Tem	HLA-F	CD8B	0.242711	0.001	MHC-I	Cell-Cell Contact	KEGG: hsa04514	CD4Tstr -> CD8Tem (BM)	BM
CD4Tstr	CD8Tex	HLA-F	CD8B	0.2486	0.001	MHC-I	Cell-Cell Contact	KEGG: hsa04514	CD4Tstr -> CD8Tex (BM)	BM
CD4Tstr	CD4Tstr	ICAM1	ITGAL_ITGB2	0.104384	0.01	ICAM	Cell-Cell Contact	KEGG: hsa04514	CD4Tstr -> CD4Tstr (BM)	BM
CD4Tstr	CD4Treg	ICAM1	ITGAL_ITGB2	0.120961	0.001	ICAM	Cell-Cell Contact	KEGG: hsa04514	CD4Tstr -> CD4Treg (BM)	BM
CD4Tstr	CD8Teff	ICAM1	ITGAL_ITGB2	0.110202	0.01	ICAM	Cell-Cell Contact	KEGG: hsa04514	CD4Tstr -> CD8Teff (BM)	BM
CD4Tstr	CD8Tex	ICAM1	ITGAL_ITGB2	0.114495	0.01	ICAM	Cell-Cell Contact	KEGG: hsa04514	CD4Tstr -> CD8Tex (BM)	BM
CD4Tstr	NK	ICAM1	ITGAX_ITGB2	0.110941	0.001	ICAM	Cell-Cell Contact	PMID: 16252253	CD4Tstr -> NK (BM)	BM
CD4Tstr	ProliferatingT	ICAM1	ITGAL	0.110019	0.01	ICAM	Cell-Cell Contact	PMID: 23602662	CD4Tstr -> ProliferatingT (BM)	BM
CD4Tstr	CD4Tstr	ICAM1	ITGAL	0.0952573	0.001	ICAM	Cell-Cell Contact	PMID: 23602662	CD4Tstr -> CD4Tstr (BM)	BM
CD4Tstr	NK	ICAM1	ITGAL	0.11142	0.01	ICAM	Cell-Cell Contact	PMID: 23602662	CD4Tstr -> NK (BM)	BM
CD4Tstr	CD4Treg	ICAM1	ITGAL	0.113781	0.001	ICAM	Cell-Cell Contact	PMID: 23602662	CD4Tstr -> CD4Treg (BM)	BM
CD4Tstr	CD8Teff	ICAM1	ITGAL	0.0998877	0.01	ICAM	Cell-Cell Contact	PMID: 23602662	CD4Tstr -> CD8Teff (BM)	BM
CD4Tstr	CD8Tex	ICAM1	ITGAL	0.10531	0.001	ICAM	Cell-Cell Contact	PMID: 23602662	CD4Tstr -> CD8Tex (BM)	BM
CD4Tstr	ProliferatingT	ICAM1	SPN	0.118531	0.001	ICAM	Cell-Cell Contact	PMID: 1683685	CD4Tstr -> ProliferatingT (BM)	BM
CD4Tstr	CD4Tstr	ICAM1	SPN	0.0883823	0.01	ICAM	Cell-Cell Contact	PMID: 1683685	CD4Tstr -> CD4Tstr (BM)	BM
CD4Tstr	NK	ICAM1	SPN	0.112998	0.001	ICAM	Cell-Cell Contact	PMID: 1683685	CD4Tstr -> NK (BM)	BM
CD4Tstr	CD4Treg	ICAM1	SPN	0.107973	0.001	ICAM	Cell-Cell Contact	PMID: 1683685	CD4Tstr -> CD4Treg (BM)	BM
CD4Tstr	CD8Teff	ICAM1	SPN	0.1014	0.01	ICAM	Cell-Cell Contact	PMID: 1683685	CD4Tstr -> CD8Teff (BM)	BM
CD4Tstr	CD8Tex	ICAM1	SPN	0.112449	0.001	ICAM	Cell-Cell Contact	PMID: 1683685	CD4Tstr -> CD8Tex (BM)	BM
CD4Tstr	CancerCells	IFNG	IFNGR1_IFNGR2	0.148606	0.001	IFN-II	Secreted Signaling	KEGG: hsa04060	CD4Tstr -> CancerCells (PT)	PT
CD4Tstr	CancerCells	IFNG	IFNGR1_IFNGR2	0.186313	0.001	IFN-II	Secreted Signaling	KEGG: hsa04060	CD4Tstr -> CancerCells (BM)	BM
CD4Tstr	CD4Treg	IL16	CD4	0.146385	0.001	IL16	Secreted Signaling	KEGG: hsa04060	CD4Tstr -> CD4Treg (PT)	PT
CD4Tstr	CD4NaiveT	IL16	CD4	0.116544	0.001	IL16	Secreted Signaling	KEGG: hsa04060	CD4Tstr -> CD4NaiveT (PT)	PT
CD4Tstr	CD4Treg	IL1B	IL1R2	0.14821	0.001	IL1	Secreted Signaling	KEGG: hsa04060	CD4Tstr -> CD4Treg (BM)	BM
CD4Tstr	CD8Tem	ITGB2	CD226	0.102566	0.001	ITGB2	Cell-Cell Contact	KEGG: hsa04514	CD4Tstr -> CD8Tem (BM)	BM
CD4Tstr	CancerCells	ITGB2	ICAM1	0.14524	0.001	ITGB2	Cell-Cell Contact	KEGG: hsa04514	CD4Tstr -> CancerCells (PT)	PT
CD4Tstr	CancerCells	ITGB2	ICAM1	0.1764	0.001	ITGB2	Cell-Cell Contact	KEGG: hsa04514	CD4Tstr -> CancerCells (BM)	BM
CD4Tstr	NK	ITGB2	ICAM2	0.168407	0.001	ITGB2	Cell-Cell Contact	KEGG: hsa04514	CD4Tstr -> NK (PT)	PT
CD4Tstr	CD4Treg	ITGB2	ICAM2	0.136902	0.001	ITGB2	Cell-Cell Contact	KEGG: hsa04514	CD4Tstr -> CD4Treg (PT)	PT
CD4Tstr	CD4NaiveT	ITGB2	ICAM2	0.142686	0.001	ITGB2	Cell-Cell Contact	KEGG: hsa04514	CD4Tstr -> CD4NaiveT (PT)	PT
CD4Tstr	CancerCells	ITGB2	ICAM2	0.13855	0.001	ITGB2	Cell-Cell Contact	KEGG: hsa04514	CD4Tstr -> CancerCells (BM)	BM
CD4Tstr	ProliferatingT	LCK	CD8 receptor	0.276477	0.001	LCK	Cell-Cell Contact	PMID: 25427562	CD4Tstr -> ProliferatingT (PT)	PT
CD4Tstr	CD8NaiveT	LCK	CD8 receptor	0.253343	0.001	LCK	Cell-Cell Contact	PMID: 25427562	CD4Tstr -> CD8NaiveT (PT)	PT
CD4Tstr	CD8Teff	LCK	CD8 receptor	0.279678	0.001	LCK	Cell-Cell Contact	PMID: 25427562	CD4Tstr -> CD8Teff (PT)	PT
CD4Tstr	CD8Tem	LCK	CD8 receptor	0.258246	0.001	LCK	Cell-Cell Contact	PMID: 25427562	CD4Tstr -> CD8Tem (PT)	PT
CD4Tstr	CD8Tex	LCK	CD8 receptor	0.284523	0.001	LCK	Cell-Cell Contact	PMID: 25427562	CD4Tstr -> CD8Tex (PT)	PT
CD4Tstr	ProliferatingT	LCK	CD8 receptor	0.202799	0.001	LCK	Cell-Cell Contact	PMID: 25427562	CD4Tstr -> ProliferatingT (BM)	BM
CD4Tstr	CD4Tstr	LCK	CD8 receptor	0.160382	0.001	LCK	Cell-Cell Contact	PMID: 25427562	CD4Tstr -> CD4Tstr (BM)	BM
CD4Tstr	CD8NaiveT	LCK	CD8 receptor	0.187116	0.001	LCK	Cell-Cell Contact	PMID: 25427562	CD4Tstr -> CD8NaiveT (BM)	BM
CD4Tstr	CD8Teff	LCK	CD8 receptor	0.205846	0.001	LCK	Cell-Cell Contact	PMID: 25427562	CD4Tstr -> CD8Teff (BM)	BM
CD4Tstr	CD8Tem	LCK	CD8 receptor	0.200089	0.001	LCK	Cell-Cell Contact	PMID: 25427562	CD4Tstr -> CD8Tem (BM)	BM
CD4Tstr	CD8Tex	LCK	CD8 receptor	0.216876	0.001	LCK	Cell-Cell Contact	PMID: 25427562	CD4Tstr -> CD8Tex (BM)	BM
CD4Tstr	ProliferatingT	MIF	CD74_CD44	0.423654	0.001	MIF	Secreted Signaling	PMID: 29637711; PMID: 26175090	CD4Tstr -> ProliferatingT (PT)	PT
CD4Tstr	ProliferatingT	MIF	CD74_CXCR4	0.517931	0.001	MIF	Secreted Signaling	PMID: 29637711; PMID: 24760155	CD4Tstr -> ProliferatingT (PT)	PT
CD4Tstr	CD8Teff	MIF	CD74_CXCR4	0.517934	0.001	MIF	Secreted Signaling	PMID: 29637711; PMID: 24760155	CD4Tstr -> CD8Teff (PT)	PT
CD4Tstr	CD4Tstr	SELPLG	SELL	0.124813	0.001	SELPLG	Cell-Cell Contact	PMC2431087; PMID: 8892633,PMID: 8896607	CD4Tstr -> CD4Tstr (PT)	PT
CD4Tstr	CD4Treg	SELPLG	SELL	0.140758	0.001	SELPLG	Cell-Cell Contact	PMC2431087; PMID: 8892633,PMID: 8896607	CD4Tstr -> CD4Treg (PT)	PT
CD4Tstr	CD4NaiveT	SELPLG	SELL	0.139473	0.001	SELPLG	Cell-Cell Contact	PMC2431087; PMID: 8892633,PMID: 8896607	CD4Tstr -> CD4NaiveT (PT)	PT
CD4Tstr	ProliferatingT	SELPLG	SELL	0.065084	0.001	SELPLG	Cell-Cell Contact	PMC2431087; PMID: 8892633,PMID: 8896607	CD4Tstr -> ProliferatingT (BM)	BM
CD4Tstr	NK	SELPLG	SELL	0.066195	0.001	SELPLG	Cell-Cell Contact	PMC2431087; PMID: 8892633,PMID: 8896607	CD4Tstr -> NK (BM)	BM
CD4Tstr	CD4Treg	SELPLG	SELL	0.0820127	0.001	SELPLG	Cell-Cell Contact	PMC2431087; PMID: 8892633,PMID: 8896607	CD4Tstr -> CD4Treg (BM)	BM
CD4Tstr	CD4NaiveT	SELPLG	SELL	0.0740354	0.001	SELPLG	Cell-Cell Contact	PMC2431087; PMID: 8892633,PMID: 8896607	CD4Tstr -> CD4NaiveT (BM)	BM
CD4Tstr	CancerCells	SEMA4D	PLXNB2	0.0818153	0.001	SEMA4	Cell-Cell Contact	PMID: 27533782	CD4Tstr -> CancerCells (PT)	PT
CD4Tstr	CancerCells	SEMA4D	PLXNB2	0.124898	0.001	SEMA4	Cell-Cell Contact	PMID: 27533782	CD4Tstr -> CancerCells (BM)	BM
CD4Tstr	ProliferatingT	SPP1	ITGA4_ITGB1	0.214142	0.001	SPP1	Secreted Signaling	PMID: 21907263	CD4Tstr -> ProliferatingT (BM)	BM
CD4Tstr	NK	SPP1	ITGA4_ITGB1	0.20625	0.001	SPP1	Secreted Signaling	PMID: 21907263	CD4Tstr -> NK (BM)	BM
CD4Tstr	CD4Treg	SPP1	ITGA4_ITGB1	0.210057	0.001	SPP1	Secreted Signaling	PMID: 21907263	CD4Tstr -> CD4Treg (BM)	BM
CD4Tstr	CD8Teff	SPP1	ITGA4_ITGB1	0.18435	0.001	SPP1	Secreted Signaling	PMID: 21907263	CD4Tstr -> CD8Teff (BM)	BM
CD4Tstr	CD8Tem	SPP1	ITGA4_ITGB1	0.20431	0.001	SPP1	Secreted Signaling	PMID: 21907263	CD4Tstr -> CD8Tem (BM)	BM
CD4Tstr	CD8Tex	SPP1	ITGA4_ITGB1	0.212038	0.001	SPP1	Secreted Signaling	PMID: 21907263	CD4Tstr -> CD8Tex (BM)	BM
CD4Tstr	CancerCells	SPP1	ITGAV_ITGB1	0.195289	0.001	SPP1	Secreted Signaling	PMID: 21907263	CD4Tstr -> CancerCells (BM)	BM
CD4Tstr	CancerCells	SPP1	ITGAV_ITGB5	0.137819	0.001	SPP1	Secreted Signaling	PMID: 21907263	CD4Tstr -> CancerCells (BM)	BM
CD4Tstr	CancerCells	SPP1	ITGAV_ITGB6	0.184935	0.001	SPP1	Secreted Signaling	PMID: 21907263	CD4Tstr -> CancerCells (BM)	BM
CD4Tstr	ProliferatingT	SPP1	CD44	0.239587	0.001	SPP1	Secreted Signaling	PMID: 21907263	CD4Tstr -> ProliferatingT (BM)	BM
CD4Tstr	CD4Tstr	SPP1	CD44	0.249873	0.001	SPP1	Secreted Signaling	PMID: 21907263	CD4Tstr -> CD4Tstr (BM)	BM
CD4Tstr	NK	SPP1	CD44	0.263913	0.001	SPP1	Secreted Signaling	PMID: 21907263	CD4Tstr -> NK (BM)	BM
CD4Tstr	CD4Treg	SPP1	CD44	0.259234	0.001	SPP1	Secreted Signaling	PMID: 21907263	CD4Tstr -> CD4Treg (BM)	BM
CD4Tstr	CD4NaiveT	SPP1	CD44	0.240965	0.001	SPP1	Secreted Signaling	PMID: 21907263	CD4Tstr -> CD4NaiveT (BM)	BM
CD4Tstr	CD8NaiveT	SPP1	CD44	0.26083	0.001	SPP1	Secreted Signaling	PMID: 21907263	CD4Tstr -> CD8NaiveT (BM)	BM
CD4Tstr	CD8Teff	SPP1	CD44	0.2298	0.001	SPP1	Secreted Signaling	PMID: 21907263	CD4Tstr -> CD8Teff (BM)	BM
CD4Tstr	CD8Tex	SPP1	CD44	0.235437	0.001	SPP1	Secreted Signaling	PMID: 21907263	CD4Tstr -> CD8Tex (BM)	BM
CD4Tstr	CancerCells	TGFB1	ACVR1B_TGFbR2	0.0649359	0.001	TGFb	Secreted Signaling	PMID: 27449815	CD4Tstr -> CancerCells (PT)	PT
CD4Tstr	CancerCells	TIGIT	NECTIN2	0.152589	0.001	TIGIT	Cell-Cell Contact	PMID: 1313846; PMID:24987108	CD4Tstr -> CancerCells (PT)	PT
CD4Tstr	CancerCells	TIGIT	NECTIN2	0.110693	0.001	TIGIT	Cell-Cell Contact	PMID: 1313846; PMID:24987108	CD4Tstr -> CancerCells (BM)	BM
CD4Tstr	CancerCells	TIGIT	PVR	0.126821	0.001	TIGIT	Cell-Cell Contact	PMID:24987108	CD4Tstr -> CancerCells (PT)	PT
CD4Tstr	CancerCells	TNF	TNFRSF1A	0.158859	0.001	TNF	Secreted Signaling	KEGG: hsa04060	CD4Tstr -> CancerCells (PT)	PT
CD4Tstr	ProliferatingT	TNF	TNFRSF1A	0.1193	0.001	TNF	Secreted Signaling	KEGG: hsa04060	CD4Tstr -> ProliferatingT (PT)	PT
CD4Tstr	NK	TNF	TNFRSF1A	0.133179	0.001	TNF	Secreted Signaling	KEGG: hsa04060	CD4Tstr -> NK (PT)	PT
CD4Tstr	CancerCells	TNF	TNFRSF1A	0.209465	0.001	TNF	Secreted Signaling	KEGG: hsa04060	CD4Tstr -> CancerCells (BM)	BM
CD4Tstr	ProliferatingT	TNF	TNFRSF1B	0.184437	0.001	TNF	Secreted Signaling	KEGG: hsa04060	CD4Tstr -> ProliferatingT (PT)	PT
CD4Tstr	CD4Tstr	TNF	TNFRSF1B	0.148886	0.001	TNF	Secreted Signaling	KEGG: hsa04060	CD4Tstr -> CD4Tstr (PT)	PT
CD4Tstr	NK	TNF	TNFRSF1B	0.152725	0.001	TNF	Secreted Signaling	KEGG: hsa04060	CD4Tstr -> NK (PT)	PT
CD4Tstr	CD4Treg	TNF	TNFRSF1B	0.197815	0.001	TNF	Secreted Signaling	KEGG: hsa04060	CD4Tstr -> CD4Treg (PT)	PT
CD4Tstr	CD4NaiveT	TNF	TNFRSF1B	0.116679	0.001	TNF	Secreted Signaling	KEGG: hsa04060	CD4Tstr -> CD4NaiveT (PT)	PT
CD4Tstr	CD8Teff	TNF	TNFRSF1B	0.146407	0.001	TNF	Secreted Signaling	KEGG: hsa04060	CD4Tstr -> CD8Teff (PT)	PT
CD4Tstr	CD8Tem	TNF	TNFRSF1B	0.150159	0.001	TNF	Secreted Signaling	KEGG: hsa04060	CD4Tstr -> CD8Tem (PT)	PT
CD4Tstr	CD8Tex	TNF	TNFRSF1B	0.177518	0.001	TNF	Secreted Signaling	KEGG: hsa04060	CD4Tstr -> CD8Tex (PT)	PT
CD4Tstr	ProliferatingT	TNF	TNFRSF1B	0.239594	0.001	TNF	Secreted Signaling	KEGG: hsa04060	CD4Tstr -> ProliferatingT (BM)	BM
CD4Tstr	CD4Tstr	TNF	TNFRSF1B	0.187841	0.001	TNF	Secreted Signaling	KEGG: hsa04060	CD4Tstr -> CD4Tstr (BM)	BM
CD4Tstr	NK	TNF	TNFRSF1B	0.198344	0.001	TNF	Secreted Signaling	KEGG: hsa04060	CD4Tstr -> NK (BM)	BM
CD4Tstr	CD4Treg	TNF	TNFRSF1B	0.297562	0.001	TNF	Secreted Signaling	KEGG: hsa04060	CD4Tstr -> CD4Treg (BM)	BM
CD4Tstr	CD4NaiveT	TNF	TNFRSF1B	0.155105	0.001	TNF	Secreted Signaling	KEGG: hsa04060	CD4Tstr -> CD4NaiveT (BM)	BM
CD4Tstr	CD8NaiveT	TNF	TNFRSF1B	0.172328	0.001	TNF	Secreted Signaling	KEGG: hsa04060	CD4Tstr -> CD8NaiveT (BM)	BM
CD4Tstr	CD8Teff	TNF	TNFRSF1B	0.198999	0.001	TNF	Secreted Signaling	KEGG: hsa04060	CD4Tstr -> CD8Teff (BM)	BM
CD4Tstr	CD8Tem	TNF	TNFRSF1B	0.19068	0.001	TNF	Secreted Signaling	KEGG: hsa04060	CD4Tstr -> CD8Tem (BM)	BM
CD4Tstr	CD8Tex	TNF	TNFRSF1B	0.249331	0.001	TNF	Secreted Signaling	KEGG: hsa04060	CD4Tstr -> CD8Tex (BM)	BM
CD4Tstr	CancerCells	TNFSF14	LTBR	0.103642	0.001	LIGHT	Secreted Signaling	KEGG: hsa04060	CD4Tstr -> CancerCells (PT)	PT
CD4Tstr	CancerCells	TNFSF14	TNFRSF14	0.0819352	0.001	LIGHT	Secreted Signaling	KEGG: hsa04060	CD4Tstr -> CancerCells (PT)	PT
CD4Tstr	ProliferatingT	TNFSF14	TNFRSF14	0.0979959	0.001	LIGHT	Secreted Signaling	KEGG: hsa04060	CD4Tstr -> ProliferatingT (PT)	PT
CD4Tstr	CD4Tstr	TNFSF14	TNFRSF14	0.10131	0.001	LIGHT	Secreted Signaling	KEGG: hsa04060	CD4Tstr -> CD4Tstr (PT)	PT
CD4Tstr	NK	TNFSF14	TNFRSF14	0.104847	0.001	LIGHT	Secreted Signaling	KEGG: hsa04060	CD4Tstr -> NK (PT)	PT
CD4Tstr	CD4Treg	TNFSF14	TNFRSF14	0.115001	0.001	LIGHT	Secreted Signaling	KEGG: hsa04060	CD4Tstr -> CD4Treg (PT)	PT
CD4Tstr	CD4NaiveT	TNFSF14	TNFRSF14	0.10769	0.001	LIGHT	Secreted Signaling	KEGG: hsa04060	CD4Tstr -> CD4NaiveT (PT)	PT
CD4Tstr	CD8NaiveT	TNFSF14	TNFRSF14	0.0955466	0.001	LIGHT	Secreted Signaling	KEGG: hsa04060	CD4Tstr -> CD8NaiveT (PT)	PT
CD4Tstr	CD8Teff	TNFSF14	TNFRSF14	0.101486	0.001	LIGHT	Secreted Signaling	KEGG: hsa04060	CD4Tstr -> CD8Teff (PT)	PT
CD4Tstr	CD8Tem	TNFSF14	TNFRSF14	0.0973277	0.001	LIGHT	Secreted Signaling	KEGG: hsa04060	CD4Tstr -> CD8Tem (PT)	PT
CD4Tstr	CD8Tex	TNFSF14	TNFRSF14	0.094689	0.001	LIGHT	Secreted Signaling	KEGG: hsa04060	CD4Tstr -> CD8Tex (PT)	PT
CD4Tstr	ProliferatingT	TNFSF9	TNFRSF9	0.198877	0.001	CD137	Secreted Signaling	KEGG: hsa04060	CD4Tstr -> ProliferatingT (BM)	BM
CD4Tstr	CD4Treg	TNFSF9	TNFRSF9	0.214915	0.001	CD137	Secreted Signaling	KEGG: hsa04060	CD4Tstr -> CD4Treg (BM)	BM
CD4Tstr	CD8Teff	TNFSF9	TNFRSF9	0.123301	0.001	CD137	Secreted Signaling	KEGG: hsa04060	CD4Tstr -> CD8Teff (BM)	BM
CD4Tstr	CD8Tex	TNFSF9	TNFRSF9	0.209109	0.001	CD137	Secreted Signaling	KEGG: hsa04060	CD4Tstr -> CD8Tex (BM)	BM
CD4Tstr	ProliferatingT	ITGA4_ITGB1	VCAM1	0.142988	0.001	VCAM	Cell-Cell Contact	KEGG: hsa04514	CD4Tstr -> ProliferatingT (PT)	PT
CD4Tstr	CD8Tex	ITGA4_ITGB1	VCAM1	0.143595	0.001	VCAM	Cell-Cell Contact	KEGG: hsa04514	CD4Tstr -> CD8Tex (PT)	PT
CD4Tstr	ProliferatingT	ITGA4_ITGB1	VCAM1	0.139431	0.001	VCAM	Cell-Cell Contact	KEGG: hsa04514	CD4Tstr -> ProliferatingT (BM)	BM
CD4Tstr	CD8Tex	ITGA4_ITGB1	VCAM1	0.142535	0.001	VCAM	Cell-Cell Contact	KEGG: hsa04514	CD4Tstr -> CD8Tex (BM)	BM
CD4Tstr	ProliferatingT	ITGA4_ITGB7	VCAM1	0.124483	0.001	VCAM	Cell-Cell Contact	KEGG: hsa04514	CD4Tstr -> ProliferatingT (PT)	PT
CD4Tstr	CD8Tex	ITGA4_ITGB7	VCAM1	0.124943	0.001	VCAM	Cell-Cell Contact	KEGG: hsa04514	CD4Tstr -> CD8Tex (PT)	PT
CancerCells	CancerCells	AGRN	DAG1	0.0764083	0.001	AGRN	ECM-Receptor	KEGG: hsa04512	CancerCells -> CancerCells (PT)	PT
CancerCells	CancerCells	AGRN	DAG1	0.121025	0.001	AGRN	ECM-Receptor	KEGG: hsa04512	CancerCells -> CancerCells (BM)	BM
CancerCells	ProliferatingT	ALCAM	CD6	0.115136	0.001	ALCAM	Cell-Cell Contact	KEGG: hsa04514	CancerCells -> ProliferatingT (PT)	PT
CancerCells	CD4Tstr	ALCAM	CD6	0.112561	0.001	ALCAM	Cell-Cell Contact	KEGG: hsa04514	CancerCells -> CD4Tstr (PT)	PT
CancerCells	CD4Treg	ALCAM	CD6	0.107449	0.001	ALCAM	Cell-Cell Contact	KEGG: hsa04514	CancerCells -> CD4Treg (PT)	PT
CancerCells	CD4NaiveT	ALCAM	CD6	0.114322	0.001	ALCAM	Cell-Cell Contact	KEGG: hsa04514	CancerCells -> CD4NaiveT (PT)	PT
CancerCells	CD8NaiveT	ALCAM	CD6	0.101687	0.001	ALCAM	Cell-Cell Contact	KEGG: hsa04514	CancerCells -> CD8NaiveT (PT)	PT
CancerCells	CD8Teff	ALCAM	CD6	0.109401	0.001	ALCAM	Cell-Cell Contact	KEGG: hsa04514	CancerCells -> CD8Teff (PT)	PT
CancerCells	CD8Tem	ALCAM	CD6	0.108736	0.001	ALCAM	Cell-Cell Contact	KEGG: hsa04514	CancerCells -> CD8Tem (PT)	PT
CancerCells	CD8Tex	ALCAM	CD6	0.113674	0.001	ALCAM	Cell-Cell Contact	KEGG: hsa04514	CancerCells -> CD8Tex (PT)	PT
CancerCells	ProliferatingT	ALCAM	CD6	0.155416	0.001	ALCAM	Cell-Cell Contact	KEGG: hsa04514	CancerCells -> ProliferatingT (BM)	BM
CancerCells	CD4Tstr	ALCAM	CD6	0.141393	0.001	ALCAM	Cell-Cell Contact	KEGG: hsa04514	CancerCells -> CD4Tstr (BM)	BM
CancerCells	CD4Treg	ALCAM	CD6	0.134122	0.001	ALCAM	Cell-Cell Contact	KEGG: hsa04514	CancerCells -> CD4Treg (BM)	BM
CancerCells	CD4NaiveT	ALCAM	CD6	0.139831	0.001	ALCAM	Cell-Cell Contact	KEGG: hsa04514	CancerCells -> CD4NaiveT (BM)	BM
CancerCells	CD8NaiveT	ALCAM	CD6	0.168639	0.001	ALCAM	Cell-Cell Contact	KEGG: hsa04514	CancerCells -> CD8NaiveT (BM)	BM
CancerCells	CD8Teff	ALCAM	CD6	0.127236	0.001	ALCAM	Cell-Cell Contact	KEGG: hsa04514	CancerCells -> CD8Teff (BM)	BM
CancerCells	CD8Tem	ALCAM	CD6	0.15651	0.001	ALCAM	Cell-Cell Contact	KEGG: hsa04514	CancerCells -> CD8Tem (BM)	BM
CancerCells	CD8Tex	ALCAM	CD6	0.147897	0.001	ALCAM	Cell-Cell Contact	KEGG: hsa04514	CancerCells -> CD8Tex (BM)	BM
CancerCells	CancerCells	ANGPTL4	SDC1	0.133007	0.001	ANGPTL	Secreted Signaling	PMID: 29017031	CancerCells -> CancerCells (PT)	PT
CancerCells	CancerCells	ANGPTL4	SDC1	0.170863	0.001	ANGPTL	Secreted Signaling	PMID: 29017031	CancerCells -> CancerCells (BM)	BM
CancerCells	CancerCells	ANGPTL4	SDC2	0.146739	0.001	ANGPTL	Secreted Signaling	PMID: 29017031	CancerCells -> CancerCells (BM)	BM
CancerCells	CancerCells	ANGPTL4	SDC4	0.143626	0.001	ANGPTL	Secreted Signaling	PMID: 29017031	CancerCells -> CancerCells (PT)	PT
CancerCells	CancerCells	ANGPTL4	SDC4	0.15892	0.001	ANGPTL	Secreted Signaling	PMID: 29017031	CancerCells -> CancerCells (BM)	BM
CancerCells	CD4Treg	ANGPTL4	SDC4	0.121209	0.001	ANGPTL	Secreted Signaling	PMID: 29017031	CancerCells -> CD4Treg (BM)	BM
CancerCells	CancerCells	APP	CD74	0.207518	0.001	APP	Cell-Cell Contact	PMID: 19849849	CancerCells -> CancerCells (PT)	PT
CancerCells	ProliferatingT	APP	CD74	0.268339	0.001	APP	Cell-Cell Contact	PMID: 19849849	CancerCells -> ProliferatingT (PT)	PT
CancerCells	CD4Tstr	APP	CD74	0.223996	0.001	APP	Cell-Cell Contact	PMID: 19849849	CancerCells -> CD4Tstr (PT)	PT
CancerCells	NK	APP	CD74	0.222943	0.001	APP	Cell-Cell Contact	PMID: 19849849	CancerCells -> NK (PT)	PT
CancerCells	CD4Treg	APP	CD74	0.242357	0.001	APP	Cell-Cell Contact	PMID: 19849849	CancerCells -> CD4Treg (PT)	PT
CancerCells	CD4NaiveT	APP	CD74	0.212687	0.001	APP	Cell-Cell Contact	PMID: 19849849	CancerCells -> CD4NaiveT (PT)	PT
CancerCells	CD8NaiveT	APP	CD74	0.235689	0.001	APP	Cell-Cell Contact	PMID: 19849849	CancerCells -> CD8NaiveT (PT)	PT
CancerCells	CD8Teff	APP	CD74	0.248307	0.001	APP	Cell-Cell Contact	PMID: 19849849	CancerCells -> CD8Teff (PT)	PT
CancerCells	CD8Tem	APP	CD74	0.234423	0.001	APP	Cell-Cell Contact	PMID: 19849849	CancerCells -> CD8Tem (PT)	PT
CancerCells	CD8Tex	APP	CD74	0.259208	0.001	APP	Cell-Cell Contact	PMID: 19849849	CancerCells -> CD8Tex (PT)	PT
CancerCells	CancerCells	APP	CD74	0.310312	0.001	APP	Cell-Cell Contact	PMID: 19849849	CancerCells -> CancerCells (BM)	BM
CancerCells	ProliferatingT	APP	CD74	0.343128	0.001	APP	Cell-Cell Contact	PMID: 19849849	CancerCells -> ProliferatingT (BM)	BM
CancerCells	CD4Tstr	APP	CD74	0.302509	0.001	APP	Cell-Cell Contact	PMID: 19849849	CancerCells -> CD4Tstr (BM)	BM
CancerCells	NK	APP	CD74	0.304282	0.001	APP	Cell-Cell Contact	PMID: 19849849	CancerCells -> NK (BM)	BM
CancerCells	CD4Treg	APP	CD74	0.318066	0.001	APP	Cell-Cell Contact	PMID: 19849849	CancerCells -> CD4Treg (BM)	BM
CancerCells	CD4NaiveT	APP	CD74	0.275492	0.001	APP	Cell-Cell Contact	PMID: 19849849	CancerCells -> CD4NaiveT (BM)	BM
CancerCells	CD8NaiveT	APP	CD74	0.302884	0.001	APP	Cell-Cell Contact	PMID: 19849849	CancerCells -> CD8NaiveT (BM)	BM
CancerCells	CD8Teff	APP	CD74	0.32547	0.001	APP	Cell-Cell Contact	PMID: 19849849	CancerCells -> CD8Teff (BM)	BM
CancerCells	CD8Tem	APP	CD74	0.303775	0.001	APP	Cell-Cell Contact	PMID: 19849849	CancerCells -> CD8Tem (BM)	BM
CancerCells	CD8Tex	APP	CD74	0.331081	0.001	APP	Cell-Cell Contact	PMID: 19849849	CancerCells -> CD8Tex (BM)	BM
CancerCells	CancerCells	AREG	EGFR_ERBB2	0.172757	0.001	EGF	Secreted Signaling	KEGG: hsa04012	CancerCells -> CancerCells (BM)	BM
CancerCells	CancerCells	AREG	EGFR	0.189518	0.001	EGF	Secreted Signaling	KEGG: hsa04012	CancerCells -> CancerCells (BM)	BM
CancerCells	NK	BAG6	NCR3	0.152809	0.001	BAG	Secreted Signaling	PMID: 30021652	CancerCells -> NK (PT)	PT
CancerCells	NK	BAG6	NCR3	0.11804	0.001	BAG	Secreted Signaling	PMID: 30021652	CancerCells -> NK (BM)	BM
CancerCells	NK	C3	ITGAX_ITGB2	0.132447	0.001	COMPLEMENT	Secreted Signaling	PMID: 16234578	CancerCells -> NK (BM)	BM
CancerCells	CD4Treg	C3	C3AR1	0.100368	0.001	COMPLEMENT	Secreted Signaling	KEGG: hsa04080	CancerCells -> CD4Treg (BM)	BM
CancerCells	CD4NaiveT	CCL20	CCR6	0.100973	0.001	CCL	Secreted Signaling	KEGG: hsa04060	CancerCells -> CD4NaiveT (PT)	PT
CancerCells	CD4Treg	CCL20	CCR6	0.0949852	0.001	CCL	Secreted Signaling	KEGG: hsa04060	CancerCells -> CD4Treg (BM)	BM
CancerCells	CD4Treg	CCL5	CCR4	0.0860809	0.001	CCL	Secreted Signaling	KEGG: hsa04060	CancerCells -> CD4Treg (BM)	BM
CancerCells	CancerCells	CD46	JAG1	0.103759	0.001	CD46	Cell-Cell Contact	PMID: 23086448	CancerCells -> CancerCells (BM)	BM
CancerCells	ProliferatingT	CD99	CD99	0.291174	0.001	CD99	Cell-Cell Contact	KEGG: hsa04514	CancerCells -> ProliferatingT (BM)	BM
CancerCells	NK	CD99	CD99	0.278655	0.001	CD99	Cell-Cell Contact	KEGG: hsa04514	CancerCells -> NK (BM)	BM
CancerCells	CD8Teff	CD99	CD99	0.278233	0.001	CD99	Cell-Cell Contact	KEGG: hsa04514	CancerCells -> CD8Teff (BM)	BM
CancerCells	CD8Tem	CD99	CD99	0.293625	0.001	CD99	Cell-Cell Contact	KEGG: hsa04514	CancerCells -> CD8Tem (BM)	BM
CancerCells	CD8Tex	CD99	CD99	0.285441	0.001	CD99	Cell-Cell Contact	KEGG: hsa04514	CancerCells -> CD8Tex (BM)	BM
CancerCells	CancerCells	CDH1	ITGA2_ITGB1	0.11338	0.001	CDH1	Cell-Cell Contact	PMID: 12392763	CancerCells -> CancerCells (PT)	PT
CancerCells	ProliferatingT	CDH1	ITGAE_ITGB7	0.140799	0.001	CDH1	Cell-Cell Contact	PMID: 9425167	CancerCells -> ProliferatingT (PT)	PT
CancerCells	CD4Tstr	CDH1	ITGAE_ITGB7	0.104559	0.001	CDH1	Cell-Cell Contact	PMID: 9425167	CancerCells -> CD4Tstr (PT)	PT
CancerCells	NK	CDH1	ITGAE_ITGB7	0.131779	0.001	CDH1	Cell-Cell Contact	PMID: 9425167	CancerCells -> NK (PT)	PT
CancerCells	CD4NaiveT	CDH1	ITGAE_ITGB7	0.0895483	0.001	CDH1	Cell-Cell Contact	PMID: 9425167	CancerCells -> CD4NaiveT (PT)	PT
CancerCells	CD8NaiveT	CDH1	ITGAE_ITGB7	0.0935185	0.001	CDH1	Cell-Cell Contact	PMID: 9425167	CancerCells -> CD8NaiveT (PT)	PT
CancerCells	CD8Teff	CDH1	ITGAE_ITGB7	0.123092	0.001	CDH1	Cell-Cell Contact	PMID: 9425167	CancerCells -> CD8Teff (PT)	PT
CancerCells	CD8Tem	CDH1	ITGAE_ITGB7	0.120998	0.001	CDH1	Cell-Cell Contact	PMID: 9425167	CancerCells -> CD8Tem (PT)	PT
CancerCells	CD8Tex	CDH1	ITGAE_ITGB7	0.136342	0.001	CDH1	Cell-Cell Contact	PMID: 9425167	CancerCells -> CD8Tex (PT)	PT
CancerCells	ProliferatingT	CDH1	ITGAE_ITGB7	0.149587	0.001	CDH1	Cell-Cell Contact	PMID: 9425167	CancerCells -> ProliferatingT (BM)	BM
CancerCells	NK	CDH1	ITGAE_ITGB7	0.14232	0.001	CDH1	Cell-Cell Contact	PMID: 9425167	CancerCells -> NK (BM)	BM
CancerCells	CD8Tex	CDH1	ITGAE_ITGB7	0.147623	0.001	CDH1	Cell-Cell Contact	PMID: 9425167	CancerCells -> CD8Tex (BM)	BM
CancerCells	CancerCells	CDH1	CDH1	0.110776	0.001	CDH	Cell-Cell Contact	KEGG: hsa04514	CancerCells -> CancerCells (PT)	PT
CancerCells	CancerCells	CDH1	CDH1	0.162238	0.001	CDH	Cell-Cell Contact	KEGG: hsa04514	CancerCells -> CancerCells (BM)	BM
CancerCells	CD4Tstr	CDH1	KLRG1	0.107184	0.001	CDH1	Cell-Cell Contact	PMID: 19604491	CancerCells -> CD4Tstr (PT)	PT
CancerCells	CD8NaiveT	CDH1	KLRG1	0.100884	0.001	CDH1	Cell-Cell Contact	PMID: 19604491	CancerCells -> CD8NaiveT (PT)	PT
CancerCells	CD8Teff	CDH1	KLRG1	0.119475	0.001	CDH1	Cell-Cell Contact	PMID: 19604491	CancerCells -> CD8Teff (PT)	PT
CancerCells	CD8Tem	CDH1	KLRG1	0.125493	0.001	CDH1	Cell-Cell Contact	PMID: 19604491	CancerCells -> CD8Tem (PT)	PT
CancerCells	CD4Tstr	CDH1	KLRG1	0.128511	0.001	CDH1	Cell-Cell Contact	PMID: 19604491	CancerCells -> CD4Tstr (BM)	BM
CancerCells	CD4NaiveT	CDH1	KLRG1	0.10037	0.001	CDH1	Cell-Cell Contact	PMID: 19604491	CancerCells -> CD4NaiveT (BM)	BM
CancerCells	CD8NaiveT	CDH1	KLRG1	0.124382	0.001	CDH1	Cell-Cell Contact	PMID: 19604491	CancerCells -> CD8NaiveT (BM)	BM
CancerCells	CD8Teff	CDH1	KLRG1	0.118836	0.001	CDH1	Cell-Cell Contact	PMID: 19604491	CancerCells -> CD8Teff (BM)	BM
CancerCells	CD8Tem	CDH1	KLRG1	0.167418	0.001	CDH1	Cell-Cell Contact	PMID: 19604491	CancerCells -> CD8Tem (BM)	BM
CancerCells	CancerCells	CLDN11	CLDN11	0.0656191	0.001	CLDN	Cell-Cell Contact	KEGG: hsa04514	CancerCells -> CancerCells (BM)	BM
CancerCells	CD4Tstr	CLEC2B	KLRB1	0.171193	0.001	CLEC	Cell-Cell Contact	PMID: 24223577	CancerCells -> CD4Tstr (BM)	BM
CancerCells	NK	CLEC2B	KLRB1	0.210184	0.001	CLEC	Cell-Cell Contact	PMID: 24223577	CancerCells -> NK (BM)	BM
CancerCells	CD4NaiveT	CLEC2B	KLRB1	0.19087	0.001	CLEC	Cell-Cell Contact	PMID: 24223577	CancerCells -> CD4NaiveT (BM)	BM
CancerCells	NK	CD69	KLRB1	0.213616	0.001	CLEC	Cell-Cell Contact	PMID: 24223577	CancerCells -> NK (BM)	BM
CancerCells	CD4NaiveT	CD69	KLRB1	0.193705	0.01	CLEC	Cell-Cell Contact	PMID: 24223577	CancerCells -> CD4NaiveT (BM)	BM
CancerCells	ProliferatingT	COL1A1	ITGA1_ITGB1	0.0986853	0.001	COLLAGEN	ECM-Receptor	KEGG: hsa04512	CancerCells -> ProliferatingT (PT)	PT
CancerCells	CD4Tstr	COL1A1	ITGA1_ITGB1	0.0784374	0.001	COLLAGEN	ECM-Receptor	KEGG: hsa04512	CancerCells -> CD4Tstr (PT)	PT
CancerCells	NK	COL1A1	ITGA1_ITGB1	0.0902472	0.001	COLLAGEN	ECM-Receptor	KEGG: hsa04512	CancerCells -> NK (PT)	PT
CancerCells	CD8Teff	COL1A1	ITGA1_ITGB1	0.0893181	0.001	COLLAGEN	ECM-Receptor	KEGG: hsa04512	CancerCells -> CD8Teff (PT)	PT
CancerCells	CD8Tem	COL1A1	ITGA1_ITGB1	0.0897426	0.001	COLLAGEN	ECM-Receptor	KEGG: hsa04512	CancerCells -> CD8Tem (PT)	PT
CancerCells	CD8Tex	COL1A1	ITGA1_ITGB1	0.094921	0.001	COLLAGEN	ECM-Receptor	KEGG: hsa04512	CancerCells -> CD8Tex (PT)	PT
CancerCells	ProliferatingT	COL1A1	ITGA1_ITGB1	0.169323	0.001	COLLAGEN	ECM-Receptor	KEGG: hsa04512	CancerCells -> ProliferatingT (BM)	BM
CancerCells	NK	COL1A1	ITGA1_ITGB1	0.17254	0.001	COLLAGEN	ECM-Receptor	KEGG: hsa04512	CancerCells -> NK (BM)	BM
CancerCells	CD8Tex	COL1A1	ITGA1_ITGB1	0.166657	0.001	COLLAGEN	ECM-Receptor	KEGG: hsa04512	CancerCells -> CD8Tex (BM)	BM
CancerCells	CancerCells	COL1A1	ITGA2_ITGB1	0.0863999	0.001	COLLAGEN	ECM-Receptor	KEGG: hsa04512	CancerCells -> CancerCells (PT)	PT
CancerCells	CancerCells	COL1A1	ITGA3_ITGB1	0.0958051	0.001	COLLAGEN	ECM-Receptor	KEGG: hsa04512	CancerCells -> CancerCells (PT)	PT
CancerCells	CancerCells	COL1A1	ITGA3_ITGB1	0.191282	0.001	COLLAGEN	ECM-Receptor	KEGG: hsa04512	CancerCells -> CancerCells (BM)	BM
CancerCells	CancerCells	COL1A1	CD44	0.0936023	0.001	COLLAGEN	ECM-Receptor	KEGG: hsa04512	CancerCells -> CancerCells (PT)	PT
CancerCells	ProliferatingT	COL1A1	CD44	0.110132	0.001	COLLAGEN	ECM-Receptor	KEGG: hsa04512	CancerCells -> ProliferatingT (PT)	PT
CancerCells	CD4Tstr	COL1A1	CD44	0.113596	0.001	COLLAGEN	ECM-Receptor	KEGG: hsa04512	CancerCells -> CD4Tstr (PT)	PT
CancerCells	NK	COL1A1	CD44	0.106563	0.001	COLLAGEN	ECM-Receptor	KEGG: hsa04512	CancerCells -> NK (PT)	PT
CancerCells	CD4Treg	COL1A1	CD44	0.112335	0.001	COLLAGEN	ECM-Receptor	KEGG: hsa04512	CancerCells -> CD4Treg (PT)	PT
CancerCells	CD4NaiveT	COL1A1	CD44	0.111162	0.001	COLLAGEN	ECM-Receptor	KEGG: hsa04512	CancerCells -> CD4NaiveT (PT)	PT
CancerCells	CD8NaiveT	COL1A1	CD44	0.11011	0.001	COLLAGEN	ECM-Receptor	KEGG: hsa04512	CancerCells -> CD8NaiveT (PT)	PT
CancerCells	CD8Teff	COL1A1	CD44	0.111508	0.001	COLLAGEN	ECM-Receptor	KEGG: hsa04512	CancerCells -> CD8Teff (PT)	PT
CancerCells	CD8Tem	COL1A1	CD44	0.108388	0.001	COLLAGEN	ECM-Receptor	KEGG: hsa04512	CancerCells -> CD8Tem (PT)	PT
CancerCells	CD8Tex	COL1A1	CD44	0.10953	0.001	COLLAGEN	ECM-Receptor	KEGG: hsa04512	CancerCells -> CD8Tex (PT)	PT
CancerCells	CancerCells	COL1A1	CD44	0.154251	0.001	COLLAGEN	ECM-Receptor	KEGG: hsa04512	CancerCells -> CancerCells (BM)	BM
CancerCells	ProliferatingT	COL1A1	CD44	0.199453	0.001	COLLAGEN	ECM-Receptor	KEGG: hsa04512	CancerCells -> ProliferatingT (BM)	BM
CancerCells	CD4Tstr	COL1A1	CD44	0.206601	0.001	COLLAGEN	ECM-Receptor	KEGG: hsa04512	CancerCells -> CD4Tstr (BM)	BM
CancerCells	NK	COL1A1	CD44	0.216224	0.001	COLLAGEN	ECM-Receptor	KEGG: hsa04512	CancerCells -> NK (BM)	BM
CancerCells	CD4Treg	COL1A1	CD44	0.213034	0.001	COLLAGEN	ECM-Receptor	KEGG: hsa04512	CancerCells -> CD4Treg (BM)	BM
CancerCells	CD4NaiveT	COL1A1	CD44	0.200415	0.001	COLLAGEN	ECM-Receptor	KEGG: hsa04512	CancerCells -> CD4NaiveT (BM)	BM
CancerCells	CD8NaiveT	COL1A1	CD44	0.214124	0.001	COLLAGEN	ECM-Receptor	KEGG: hsa04512	CancerCells -> CD8NaiveT (BM)	BM
CancerCells	CD8Teff	COL1A1	CD44	0.19257	0.001	COLLAGEN	ECM-Receptor	KEGG: hsa04512	CancerCells -> CD8Teff (BM)	BM
CancerCells	CD8Tem	COL1A1	CD44	0.19418	0.001	COLLAGEN	ECM-Receptor	KEGG: hsa04512	CancerCells -> CD8Tem (BM)	BM
CancerCells	CD8Tex	COL1A1	CD44	0.196544	0.001	COLLAGEN	ECM-Receptor	KEGG: hsa04512	CancerCells -> CD8Tex (BM)	BM
CancerCells	CancerCells	COL1A1	SDC1	0.0906076	0.001	COLLAGEN	ECM-Receptor	KEGG: hsa04512	CancerCells -> CancerCells (PT)	PT
CancerCells	CancerCells	COL1A1	SDC1	0.198518	0.001	COLLAGEN	ECM-Receptor	KEGG: hsa04512	CancerCells -> CancerCells (BM)	BM
CancerCells	CancerCells	COL1A1	SDC4	0.0954165	0.001	COLLAGEN	ECM-Receptor	KEGG: hsa04512	CancerCells -> CancerCells (PT)	PT
CancerCells	CancerCells	COL1A1	SDC4	0.18262	0.001	COLLAGEN	ECM-Receptor	KEGG: hsa04512	CancerCells -> CancerCells (BM)	BM
CancerCells	CD4Treg	COL1A1	SDC4	0.134561	0.001	COLLAGEN	ECM-Receptor	KEGG: hsa04512	CancerCells -> CD4Treg (BM)	BM
CancerCells	ProliferatingT	COL1A2	ITGA1_ITGB1	0.140053	0.001	COLLAGEN	ECM-Receptor	KEGG: hsa04512	CancerCells -> ProliferatingT (BM)	BM
CancerCells	NK	COL1A2	ITGA1_ITGB1	0.142251	0.001	COLLAGEN	ECM-Receptor	KEGG: hsa04512	CancerCells -> NK (BM)	BM
CancerCells	CD8Tex	COL1A2	ITGA1_ITGB1	0.138221	0.001	COLLAGEN	ECM-Receptor	KEGG: hsa04512	CancerCells -> CD8Tex (BM)	BM
CancerCells	CancerCells	COL1A2	ITGA3_ITGB1	0.154792	0.001	COLLAGEN	ECM-Receptor	KEGG: hsa04512	CancerCells -> CancerCells (BM)	BM
CancerCells	CancerCells	COL1A2	CD44	0.129566	0.001	COLLAGEN	ECM-Receptor	KEGG: hsa04512	CancerCells -> CancerCells (BM)	BM
CancerCells	ProliferatingT	COL1A2	CD44	0.160122	0.001	COLLAGEN	ECM-Receptor	KEGG: hsa04512	CancerCells -> ProliferatingT (BM)	BM
CancerCells	CD4Tstr	COL1A2	CD44	0.164722	0.001	COLLAGEN	ECM-Receptor	KEGG: hsa04512	CancerCells -> CD4Tstr (BM)	BM
CancerCells	NK	COL1A2	CD44	0.170821	0.001	COLLAGEN	ECM-Receptor	KEGG: hsa04512	CancerCells -> NK (BM)	BM
CancerCells	CD4Treg	COL1A2	CD44	0.16881	0.001	COLLAGEN	ECM-Receptor	KEGG: hsa04512	CancerCells -> CD4Treg (BM)	BM
CancerCells	CD4NaiveT	COL1A2	CD44	0.160745	0.001	COLLAGEN	ECM-Receptor	KEGG: hsa04512	CancerCells -> CD4NaiveT (BM)	BM
CancerCells	CD8NaiveT	COL1A2	CD44	0.169499	0.001	COLLAGEN	ECM-Receptor	KEGG: hsa04512	CancerCells -> CD8NaiveT (BM)	BM
CancerCells	CD8Teff	COL1A2	CD44	0.155637	0.001	COLLAGEN	ECM-Receptor	KEGG: hsa04512	CancerCells -> CD8Teff (BM)	BM
CancerCells	CD8Tem	COL1A2	CD44	0.156691	0.001	COLLAGEN	ECM-Receptor	KEGG: hsa04512	CancerCells -> CD8Tem (BM)	BM
CancerCells	CD8Tex	COL1A2	CD44	0.158234	0.001	COLLAGEN	ECM-Receptor	KEGG: hsa04512	CancerCells -> CD8Tex (BM)	BM
CancerCells	CancerCells	COL1A2	SDC1	0.159517	0.001	COLLAGEN	ECM-Receptor	KEGG: hsa04512	CancerCells -> CancerCells (BM)	BM
CancerCells	CancerCells	COL1A2	SDC4	0.149051	0.001	COLLAGEN	ECM-Receptor	KEGG: hsa04512	CancerCells -> CancerCells (BM)	BM
CancerCells	CD4Treg	COL1A2	SDC4	0.115375	0.001	COLLAGEN	ECM-Receptor	KEGG: hsa04512	CancerCells -> CD4Treg (BM)	BM
CancerCells	ProliferatingT	COL4A4	ITGA1_ITGB1	0.135196	0.001	COLLAGEN	ECM-Receptor	KEGG: hsa04512	CancerCells -> ProliferatingT (BM)	BM
CancerCells	NK	COL4A4	ITGA1_ITGB1	0.137243	0.001	COLLAGEN	ECM-Receptor	KEGG: hsa04512	CancerCells -> NK (BM)	BM
CancerCells	CD8Tex	COL4A4	ITGA1_ITGB1	0.133488	0.001	COLLAGEN	ECM-Receptor	KEGG: hsa04512	CancerCells -> CD8Tex (BM)	BM
CancerCells	CancerCells	COL4A4	ITGA3_ITGB1	0.148884	0.001	COLLAGEN	ECM-Receptor	KEGG: hsa04512	CancerCells -> CancerCells (BM)	BM
CancerCells	CancerCells	COL4A4	CD44	0.125397	0.001	COLLAGEN	ECM-Receptor	KEGG: hsa04512	CancerCells -> CancerCells (BM)	BM
CancerCells	ProliferatingT	COL4A4	CD44	0.153811	0.001	COLLAGEN	ECM-Receptor	KEGG: hsa04512	CancerCells -> ProliferatingT (BM)	BM
CancerCells	CD4Tstr	COL4A4	CD44	0.158053	0.001	COLLAGEN	ECM-Receptor	KEGG: hsa04512	CancerCells -> CD4Tstr (BM)	BM
CancerCells	NK	COL4A4	CD44	0.163663	0.001	COLLAGEN	ECM-Receptor	KEGG: hsa04512	CancerCells -> NK (BM)	BM
CancerCells	CD4Treg	COL4A4	CD44	0.161815	0.001	COLLAGEN	ECM-Receptor	KEGG: hsa04512	CancerCells -> CD4Treg (BM)	BM
CancerCells	CD4NaiveT	COL4A4	CD44	0.154386	0.001	COLLAGEN	ECM-Receptor	KEGG: hsa04512	CancerCells -> CD4NaiveT (BM)	BM
CancerCells	CD8NaiveT	COL4A4	CD44	0.162448	0.001	COLLAGEN	ECM-Receptor	KEGG: hsa04512	CancerCells -> CD8NaiveT (BM)	BM
CancerCells	CD8Teff	COL4A4	CD44	0.149666	0.001	COLLAGEN	ECM-Receptor	KEGG: hsa04512	CancerCells -> CD8Teff (BM)	BM
CancerCells	CD8Tem	COL4A4	CD44	0.150641	0.001	COLLAGEN	ECM-Receptor	KEGG: hsa04512	CancerCells -> CD8Tem (BM)	BM
CancerCells	CD8Tex	COL4A4	CD44	0.152067	0.001	COLLAGEN	ECM-Receptor	KEGG: hsa04512	CancerCells -> CD8Tex (BM)	BM
CancerCells	CancerCells	COL4A4	SDC1	0.153252	0.001	COLLAGEN	ECM-Receptor	KEGG: hsa04512	CancerCells -> CancerCells (BM)	BM
CancerCells	CancerCells	COL4A4	SDC4	0.143564	0.001	COLLAGEN	ECM-Receptor	KEGG: hsa04512	CancerCells -> CancerCells (BM)	BM
CancerCells	ProliferatingT	COL4A4	SDC4	0.0834695	0.001	COLLAGEN	ECM-Receptor	KEGG: hsa04512	CancerCells -> ProliferatingT (BM)	BM
CancerCells	CD4Treg	COL4A4	SDC4	0.112057	0.001	COLLAGEN	ECM-Receptor	KEGG: hsa04512	CancerCells -> CD4Treg (BM)	BM
CancerCells	ProliferatingT	COL6A1	ITGA1_ITGB1	0.152194	0.001	COLLAGEN	ECM-Receptor	KEGG: hsa04512	CancerCells -> ProliferatingT (BM)	BM
CancerCells	NK	COL6A1	ITGA1_ITGB1	0.154791	0.001	COLLAGEN	ECM-Receptor	KEGG: hsa04512	CancerCells -> NK (BM)	BM
CancerCells	CD8Tex	COL6A1	ITGA1_ITGB1	0.150034	0.001	COLLAGEN	ECM-Receptor	KEGG: hsa04512	CancerCells -> CD8Tex (BM)	BM
CancerCells	CancerCells	COL6A1	ITGA3_ITGB1	0.169742	0.001	COLLAGEN	ECM-Receptor	KEGG: hsa04512	CancerCells -> CancerCells (BM)	BM
CancerCells	CancerCells	COL6A1	CD44	0.139895	0.001	COLLAGEN	ECM-Receptor	KEGG: hsa04512	CancerCells -> CancerCells (BM)	BM
CancerCells	ProliferatingT	COL6A1	CD44	0.176164	0.001	COLLAGEN	ECM-Receptor	KEGG: hsa04512	CancerCells -> ProliferatingT (BM)	BM
CancerCells	CD4Tstr	COL6A1	CD44	0.181738	0.001	COLLAGEN	ECM-Receptor	KEGG: hsa04512	CancerCells -> CD4Tstr (BM)	BM
CancerCells	NK	COL6A1	CD44	0.189176	0.001	COLLAGEN	ECM-Receptor	KEGG: hsa04512	CancerCells -> NK (BM)	BM
CancerCells	CD4Treg	COL6A1	CD44	0.186718	0.001	COLLAGEN	ECM-Receptor	KEGG: hsa04512	CancerCells -> CD4Treg (BM)	BM
CancerCells	CD4NaiveT	COL6A1	CD44	0.176917	0.001	COLLAGEN	ECM-Receptor	KEGG: hsa04512	CancerCells -> CD4NaiveT (BM)	BM
CancerCells	CD8NaiveT	COL6A1	CD44	0.187559	0.001	COLLAGEN	ECM-Receptor	KEGG: hsa04512	CancerCells -> CD8NaiveT (BM)	BM
CancerCells	CD8Teff	COL6A1	CD44	0.170758	0.001	COLLAGEN	ECM-Receptor	KEGG: hsa04512	CancerCells -> CD8Teff (BM)	BM
CancerCells	CD8Tem	COL6A1	CD44	0.172026	0.001	COLLAGEN	ECM-Receptor	KEGG: hsa04512	CancerCells -> CD8Tem (BM)	BM
CancerCells	CD8Tex	COL6A1	CD44	0.173884	0.001	COLLAGEN	ECM-Receptor	KEGG: hsa04512	CancerCells -> CD8Tex (BM)	BM
CancerCells	CancerCells	COL6A1	SDC1	0.175433	0.001	COLLAGEN	ECM-Receptor	KEGG: hsa04512	CancerCells -> CancerCells (BM)	BM
CancerCells	CancerCells	COL6A1	SDC4	0.16287	0.001	COLLAGEN	ECM-Receptor	KEGG: hsa04512	CancerCells -> CancerCells (BM)	BM
CancerCells	CD4Treg	COL6A1	SDC4	0.123498	0.001	COLLAGEN	ECM-Receptor	KEGG: hsa04512	CancerCells -> CD4Treg (BM)	BM
CancerCells	ProliferatingT	COL6A2	ITGA1_ITGB1	0.157192	0.001	COLLAGEN	ECM-Receptor	KEGG: hsa04512	CancerCells -> ProliferatingT (BM)	BM
CancerCells	NK	COL6A2	ITGA1_ITGB1	0.159963	0.001	COLLAGEN	ECM-Receptor	KEGG: hsa04512	CancerCells -> NK (BM)	BM
CancerCells	CD8Tex	COL6A2	ITGA1_ITGB1	0.154889	0.001	COLLAGEN	ECM-Receptor	KEGG: hsa04512	CancerCells -> CD8Tex (BM)	BM
CancerCells	CancerCells	COL6A2	ITGA3_ITGB1	0.175973	0.001	COLLAGEN	ECM-Receptor	KEGG: hsa04512	CancerCells -> CancerCells (BM)	BM
CancerCells	CancerCells	COL6A2	CD44	0.14411	0.001	COLLAGEN	ECM-Receptor	KEGG: hsa04512	CancerCells -> CancerCells (BM)	BM
CancerCells	ProliferatingT	COL6A2	CD44	0.18288	0.001	COLLAGEN	ECM-Receptor	KEGG: hsa04512	CancerCells -> ProliferatingT (BM)	BM
CancerCells	CD4Tstr	COL6A2	CD44	0.188889	0.001	COLLAGEN	ECM-Receptor	KEGG: hsa04512	CancerCells -> CD4Tstr (BM)	BM
CancerCells	NK	COL6A2	CD44	0.196927	0.001	COLLAGEN	ECM-Receptor	KEGG: hsa04512	CancerCells -> NK (BM)	BM
CancerCells	CD4Treg	COL6A2	CD44	0.194268	0.001	COLLAGEN	ECM-Receptor	KEGG: hsa04512	CancerCells -> CD4Treg (BM)	BM
CancerCells	CD4NaiveT	COL6A2	CD44	0.183691	0.001	COLLAGEN	ECM-Receptor	KEGG: hsa04512	CancerCells -> CD4NaiveT (BM)	BM
CancerCells	CD8NaiveT	COL6A2	CD44	0.195178	0.001	COLLAGEN	ECM-Receptor	KEGG: hsa04512	CancerCells -> CD8NaiveT (BM)	BM
CancerCells	CD8Teff	COL6A2	CD44	0.177064	0.001	COLLAGEN	ECM-Receptor	KEGG: hsa04512	CancerCells -> CD8Teff (BM)	BM
CancerCells	CD8Tem	COL6A2	CD44	0.178427	0.001	COLLAGEN	ECM-Receptor	KEGG: hsa04512	CancerCells -> CD8Tem (BM)	BM
CancerCells	CD8Tex	COL6A2	CD44	0.180425	0.001	COLLAGEN	ECM-Receptor	KEGG: hsa04512	CancerCells -> CD8Tex (BM)	BM
CancerCells	CancerCells	COL6A2	SDC1	0.182092	0.001	COLLAGEN	ECM-Receptor	KEGG: hsa04512	CancerCells -> CancerCells (BM)	BM
CancerCells	CancerCells	COL6A2	SDC4	0.168602	0.001	COLLAGEN	ECM-Receptor	KEGG: hsa04512	CancerCells -> CancerCells (BM)	BM
CancerCells	CD4Treg	COL6A2	SDC4	0.126773	0.001	COLLAGEN	ECM-Receptor	KEGG: hsa04512	CancerCells -> CD4Treg (BM)	BM
CancerCells	ProliferatingT	CXCL10	CXCR3	0.135956	0.001	CXCL	Secreted Signaling	KEGG: hsa04060	CancerCells -> ProliferatingT (PT)	PT
CancerCells	CD4Tstr	CXCL10	CXCR3	0.113428	0.001	CXCL	Secreted Signaling	KEGG: hsa04060	CancerCells -> CD4Tstr (PT)	PT
CancerCells	CD4Treg	CXCL10	CXCR3	0.121526	0.001	CXCL	Secreted Signaling	KEGG: hsa04060	CancerCells -> CD4Treg (PT)	PT
CancerCells	CD8NaiveT	CXCL10	CXCR3	0.117343	0.001	CXCL	Secreted Signaling	KEGG: hsa04060	CancerCells -> CD8NaiveT (PT)	PT
CancerCells	CD8Teff	CXCL10	CXCR3	0.124312	0.001	CXCL	Secreted Signaling	KEGG: hsa04060	CancerCells -> CD8Teff (PT)	PT
CancerCells	CD8Tem	CXCL10	CXCR3	0.111019	0.001	CXCL	Secreted Signaling	KEGG: hsa04060	CancerCells -> CD8Tem (PT)	PT
CancerCells	CD8Tex	CXCL10	CXCR3	0.125565	0.001	CXCL	Secreted Signaling	KEGG: hsa04060	CancerCells -> CD8Tex (PT)	PT
CancerCells	ProliferatingT	CXCL10	CXCR3	0.103983	0.001	CXCL	Secreted Signaling	KEGG: hsa04060	CancerCells -> ProliferatingT (BM)	BM
CancerCells	CD4Treg	CXCL10	CXCR3	0.104403	0.001	CXCL	Secreted Signaling	KEGG: hsa04060	CancerCells -> CD4Treg (BM)	BM
CancerCells	CD8NaiveT	CXCL10	CXCR3	0.10151	0.001	CXCL	Secreted Signaling	KEGG: hsa04060	CancerCells -> CD8NaiveT (BM)	BM
CancerCells	CD8Teff	CXCL10	CXCR3	0.0772542	0.001	CXCL	Secreted Signaling	KEGG: hsa04060	CancerCells -> CD8Teff (BM)	BM
CancerCells	CD8Tex	CXCL10	CXCR3	0.0878828	0.001	CXCL	Secreted Signaling	KEGG: hsa04060	CancerCells -> CD8Tex (BM)	BM
CancerCells	ProliferatingT	CXCL16	CXCR6	0.138283	0.001	CXCL	Secreted Signaling	KEGG: hsa04060	CancerCells -> ProliferatingT (PT)	PT
CancerCells	CD4Tstr	CXCL16	CXCR6	0.119047	0.001	CXCL	Secreted Signaling	KEGG: hsa04060	CancerCells -> CD4Tstr (PT)	PT
CancerCells	NK	CXCL16	CXCR6	0.106256	0.001	CXCL	Secreted Signaling	KEGG: hsa04060	CancerCells -> NK (PT)	PT
CancerCells	CD4Treg	CXCL16	CXCR6	0.129771	0.001	CXCL	Secreted Signaling	KEGG: hsa04060	CancerCells -> CD4Treg (PT)	PT
CancerCells	CD8NaiveT	CXCL16	CXCR6	0.133669	0.001	CXCL	Secreted Signaling	KEGG: hsa04060	CancerCells -> CD8NaiveT (PT)	PT
CancerCells	CD8Teff	CXCL16	CXCR6	0.14243	0.001	CXCL	Secreted Signaling	KEGG: hsa04060	CancerCells -> CD8Teff (PT)	PT
CancerCells	CD8Tem	CXCL16	CXCR6	0.122685	0.001	CXCL	Secreted Signaling	KEGG: hsa04060	CancerCells -> CD8Tem (PT)	PT
CancerCells	CD8Tex	CXCL16	CXCR6	0.146337	0.001	CXCL	Secreted Signaling	KEGG: hsa04060	CancerCells -> CD8Tex (PT)	PT
CancerCells	ProliferatingT	CXCL16	CXCR6	0.104962	0.001	CXCL	Secreted Signaling	KEGG: hsa04060	CancerCells -> ProliferatingT (BM)	BM
CancerCells	CD4Treg	CXCL16	CXCR6	0.118935	0.001	CXCL	Secreted Signaling	KEGG: hsa04060	CancerCells -> CD4Treg (BM)	BM
CancerCells	CD8Teff	CXCL16	CXCR6	0.0964166	0.001	CXCL	Secreted Signaling	KEGG: hsa04060	CancerCells -> CD8Teff (BM)	BM
CancerCells	CD8Tex	CXCL16	CXCR6	0.114978	0.001	CXCL	Secreted Signaling	KEGG: hsa04060	CancerCells -> CD8Tex (BM)	BM
CancerCells	CancerCells	DSC2	DSG2	0.0926955	0.001	DESMOSOME	Cell-Cell Contact	PMID: 27298358	CancerCells -> CancerCells (PT)	PT
CancerCells	CancerCells	DSC2	DSG2	0.139789	0.001	DESMOSOME	Cell-Cell Contact	PMID: 27298358	CancerCells -> CancerCells (BM)	BM
CancerCells	CancerCells	F11R	F11R	0.157884	0.001	JAM	Cell-Cell Contact	KEGG: hsa04514	CancerCells -> CancerCells (PT)	PT
CancerCells	CancerCells	F11R	F11R	0.167576	0.001	JAM	Cell-Cell Contact	KEGG: hsa04514	CancerCells -> CancerCells (BM)	BM
CancerCells	CancerCells	FN1	ITGA3_ITGB1	0.125498	0.001	FN1	ECM-Receptor	KEGG: hsa04512	CancerCells -> CancerCells (PT)	PT
CancerCells	CancerCells	FN1	ITGA3_ITGB1	0.195344	0.001	FN1	ECM-Receptor	KEGG: hsa04512	CancerCells -> CancerCells (BM)	BM
CancerCells	ProliferatingT	FN1	ITGA4_ITGB1	0.136946	0.001	FN1	ECM-Receptor	KEGG: hsa04512	CancerCells -> ProliferatingT (PT)	PT
CancerCells	CD4Tstr	FN1	ITGA4_ITGB1	0.115704	0.001	FN1	ECM-Receptor	KEGG: hsa04512	CancerCells -> CD4Tstr (PT)	PT
CancerCells	NK	FN1	ITGA4_ITGB1	0.128491	0.001	FN1	ECM-Receptor	KEGG: hsa04512	CancerCells -> NK (PT)	PT
CancerCells	CD4Treg	FN1	ITGA4_ITGB1	0.123571	0.001	FN1	ECM-Receptor	KEGG: hsa04512	CancerCells -> CD4Treg (PT)	PT
CancerCells	CD4NaiveT	FN1	ITGA4_ITGB1	0.119618	0.001	FN1	ECM-Receptor	KEGG: hsa04512	CancerCells -> CD4NaiveT (PT)	PT
CancerCells	CD8NaiveT	FN1	ITGA4_ITGB1	0.118873	0.001	FN1	ECM-Receptor	KEGG: hsa04512	CancerCells -> CD8NaiveT (PT)	PT
CancerCells	CD8Teff	FN1	ITGA4_ITGB1	0.119393	0.001	FN1	ECM-Receptor	KEGG: hsa04512	CancerCells -> CD8Teff (PT)	PT
CancerCells	CD8Tem	FN1	ITGA4_ITGB1	0.133882	0.001	FN1	ECM-Receptor	KEGG: hsa04512	CancerCells -> CD8Tem (PT)	PT
CancerCells	CD8Tex	FN1	ITGA4_ITGB1	0.130046	0.001	FN1	ECM-Receptor	KEGG: hsa04512	CancerCells -> CD8Tex (PT)	PT
CancerCells	ProliferatingT	FN1	ITGA4_ITGB1	0.185038	0.001	FN1	ECM-Receptor	KEGG: hsa04512	CancerCells -> ProliferatingT (BM)	BM
CancerCells	CD4Tstr	FN1	ITGA4_ITGB1	0.151214	0.001	FN1	ECM-Receptor	KEGG: hsa04512	CancerCells -> CD4Tstr (BM)	BM
CancerCells	NK	FN1	ITGA4_ITGB1	0.17909	0.001	FN1	ECM-Receptor	KEGG: hsa04512	CancerCells -> NK (BM)	BM
CancerCells	CD4Treg	FN1	ITGA4_ITGB1	0.181966	0.001	FN1	ECM-Receptor	KEGG: hsa04512	CancerCells -> CD4Treg (BM)	BM
CancerCells	CD4NaiveT	FN1	ITGA4_ITGB1	0.144557	0.001	FN1	ECM-Receptor	KEGG: hsa04512	CancerCells -> CD4NaiveT (BM)	BM
CancerCells	CD8Teff	FN1	ITGA4_ITGB1	0.162297	0.001	FN1	ECM-Receptor	KEGG: hsa04512	CancerCells -> CD8Teff (BM)	BM
CancerCells	CD8Tem	FN1	ITGA4_ITGB1	0.17762	0.001	FN1	ECM-Receptor	KEGG: hsa04512	CancerCells -> CD8Tem (BM)	BM
CancerCells	CD8Tex	FN1	ITGA4_ITGB1	0.183458	0.001	FN1	ECM-Receptor	KEGG: hsa04512	CancerCells -> CD8Tex (BM)	BM
CancerCells	ProliferatingT	FN1	ITGA4_ITGB7	0.131434	0.001	FN1	ECM-Receptor	KEGG: hsa04512	CancerCells -> ProliferatingT (PT)	PT
CancerCells	CD4Tstr	FN1	ITGA4_ITGB7	0.103275	0.001	FN1	ECM-Receptor	KEGG: hsa04512	CancerCells -> CD4Tstr (PT)	PT
CancerCells	NK	FN1	ITGA4_ITGB7	0.125408	0.001	FN1	ECM-Receptor	KEGG: hsa04512	CancerCells -> NK (PT)	PT
CancerCells	CD4NaiveT	FN1	ITGA4_ITGB7	0.102645	0.001	FN1	ECM-Receptor	KEGG: hsa04512	CancerCells -> CD4NaiveT (PT)	PT
CancerCells	CD8NaiveT	FN1	ITGA4_ITGB7	0.0931556	0.001	FN1	ECM-Receptor	KEGG: hsa04512	CancerCells -> CD8NaiveT (PT)	PT
CancerCells	CD8Teff	FN1	ITGA4_ITGB7	0.117794	0.001	FN1	ECM-Receptor	KEGG: hsa04512	CancerCells -> CD8Teff (PT)	PT
CancerCells	CD8Tem	FN1	ITGA4_ITGB7	0.124156	0.001	FN1	ECM-Receptor	KEGG: hsa04512	CancerCells -> CD8Tem (PT)	PT
CancerCells	CD8Tex	FN1	ITGA4_ITGB7	0.12752	0.001	FN1	ECM-Receptor	KEGG: hsa04512	CancerCells -> CD8Tex (PT)	PT
CancerCells	ProliferatingT	FN1	ITGA4_ITGB7	0.155892	0.001	FN1	ECM-Receptor	KEGG: hsa04512	CancerCells -> ProliferatingT (BM)	BM
CancerCells	NK	FN1	ITGA4_ITGB7	0.150096	0.001	FN1	ECM-Receptor	KEGG: hsa04512	CancerCells -> NK (BM)	BM
CancerCells	CD8Tem	FN1	ITGA4_ITGB7	0.158248	0.001	FN1	ECM-Receptor	KEGG: hsa04512	CancerCells -> CD8Tem (BM)	BM
CancerCells	CD8Tex	FN1	ITGA4_ITGB7	0.157264	0.001	FN1	ECM-Receptor	KEGG: hsa04512	CancerCells -> CD8Tex (BM)	BM
CancerCells	CancerCells	FN1	ITGAV_ITGB1	0.116186	0.001	FN1	ECM-Receptor	KEGG: hsa04512	CancerCells -> CancerCells (PT)	PT
CancerCells	CancerCells	FN1	ITGAV_ITGB1	0.170739	0.001	FN1	ECM-Receptor	KEGG: hsa04512	CancerCells -> CancerCells (BM)	BM
CancerCells	CancerCells	FN1	ITGAV_ITGB6	0.091632	0.001	FN1	ECM-Receptor	KEGG: hsa04512	CancerCells -> CancerCells (PT)	PT
CancerCells	CancerCells	FN1	ITGAV_ITGB6	0.162751	0.001	FN1	ECM-Receptor	KEGG: hsa04512	CancerCells -> CancerCells (BM)	BM
CancerCells	CancerCells	FN1	CD44	0.121746	0.001	FN1	ECM-Receptor	KEGG: hsa04512	CancerCells -> CancerCells (PT)	PT
CancerCells	ProliferatingT	FN1	CD44	0.151256	0.001	FN1	ECM-Receptor	KEGG: hsa04512	CancerCells -> ProliferatingT (PT)	PT
CancerCells	CD4Tstr	FN1	CD44	0.157858	0.001	FN1	ECM-Receptor	KEGG: hsa04512	CancerCells -> CD4Tstr (PT)	PT
CancerCells	NK	FN1	CD44	0.144612	0.001	FN1	ECM-Receptor	KEGG: hsa04512	CancerCells -> NK (PT)	PT
CancerCells	CD4Treg	FN1	CD44	0.155436	0.001	FN1	ECM-Receptor	KEGG: hsa04512	CancerCells -> CD4Treg (PT)	PT
CancerCells	CD4NaiveT	FN1	CD44	0.153202	0.001	FN1	ECM-Receptor	KEGG: hsa04512	CancerCells -> CD4NaiveT (PT)	PT
CancerCells	CD8NaiveT	FN1	CD44	0.151214	0.001	FN1	ECM-Receptor	KEGG: hsa04512	CancerCells -> CD8NaiveT (PT)	PT
CancerCells	CD8Teff	FN1	CD44	0.15386	0.001	FN1	ECM-Receptor	KEGG: hsa04512	CancerCells -> CD8Teff (PT)	PT
CancerCells	CD8Tem	FN1	CD44	0.14799	0.001	FN1	ECM-Receptor	KEGG: hsa04512	CancerCells -> CD8Tem (PT)	PT
CancerCells	CD8Tex	FN1	CD44	0.150123	0.001	FN1	ECM-Receptor	KEGG: hsa04512	CancerCells -> CD8Tex (PT)	PT
CancerCells	ProliferatingT	FN1	CD44	0.203866	0.001	FN1	ECM-Receptor	KEGG: hsa04512	CancerCells -> ProliferatingT (BM)	BM
CancerCells	CD4Tstr	FN1	CD44	0.211335	0.001	FN1	ECM-Receptor	KEGG: hsa04512	CancerCells -> CD4Tstr (BM)	BM
CancerCells	NK	FN1	CD44	0.221404	0.001	FN1	ECM-Receptor	KEGG: hsa04512	CancerCells -> NK (BM)	BM
CancerCells	CD4Treg	FN1	CD44	0.218063	0.001	FN1	ECM-Receptor	KEGG: hsa04512	CancerCells -> CD4Treg (BM)	BM
CancerCells	CD4NaiveT	FN1	CD44	0.204871	0.001	FN1	ECM-Receptor	KEGG: hsa04512	CancerCells -> CD4NaiveT (BM)	BM
CancerCells	CD8NaiveT	FN1	CD44	0.219205	0.001	FN1	ECM-Receptor	KEGG: hsa04512	CancerCells -> CD8NaiveT (BM)	BM
CancerCells	CD8Teff	FN1	CD44	0.196686	0.001	FN1	ECM-Receptor	KEGG: hsa04512	CancerCells -> CD8Teff (BM)	BM
CancerCells	CD8Tem	FN1	CD44	0.198365	0.001	FN1	ECM-Receptor	KEGG: hsa04512	CancerCells -> CD8Tem (BM)	BM
CancerCells	CD8Tex	FN1	CD44	0.200831	0.001	FN1	ECM-Receptor	KEGG: hsa04512	CancerCells -> CD8Tex (BM)	BM
CancerCells	CancerCells	FN1	SDC1	0.116729	0.001	FN1	ECM-Receptor	KEGG: hsa04512	CancerCells -> CancerCells (PT)	PT
CancerCells	CancerCells	FN1	SDC1	0.202891	0.001	FN1	ECM-Receptor	KEGG: hsa04512	CancerCells -> CancerCells (BM)	BM
CancerCells	CancerCells	FN1	SDC4	0.124832	0.001	FN1	ECM-Receptor	KEGG: hsa04512	CancerCells -> CancerCells (PT)	PT
CancerCells	CancerCells	FN1	SDC4	0.186323	0.001	FN1	ECM-Receptor	KEGG: hsa04512	CancerCells -> CancerCells (BM)	BM
CancerCells	CancerCells	GDF15	TGFBR2	0.0610066	0.001	GDF	Secreted Signaling	KEGG: hsa04350	CancerCells -> CancerCells (PT)	PT
CancerCells	ProliferatingT	GDF15	TGFBR2	0.0748698	0.001	GDF	Secreted Signaling	KEGG: hsa04350	CancerCells -> ProliferatingT (PT)	PT
CancerCells	CD4Tstr	GDF15	TGFBR2	0.0692261	0.001	GDF	Secreted Signaling	KEGG: hsa04350	CancerCells -> CD4Tstr (PT)	PT
CancerCells	CD4NaiveT	GDF15	TGFBR2	0.0712049	0.001	GDF	Secreted Signaling	KEGG: hsa04350	CancerCells -> CD4NaiveT (PT)	PT
CancerCells	CancerCells	GDF15	TGFBR2	0.136818	0.001	GDF	Secreted Signaling	KEGG: hsa04350	CancerCells -> CancerCells (BM)	BM
CancerCells	ProliferatingT	GDF15	TGFBR2	0.113294	0.001	GDF	Secreted Signaling	KEGG: hsa04350	CancerCells -> ProliferatingT (BM)	BM
CancerCells	CD4Tstr	GDF15	TGFBR2	0.103317	0.001	GDF	Secreted Signaling	KEGG: hsa04350	CancerCells -> CD4Tstr (BM)	BM
CancerCells	NK	GDF15	TGFBR2	0.127369	0.001	GDF	Secreted Signaling	KEGG: hsa04350	CancerCells -> NK (BM)	BM
CancerCells	CD8NaiveT	GDF15	TGFBR2	0.115235	0.001	GDF	Secreted Signaling	KEGG: hsa04350	CancerCells -> CD8NaiveT (BM)	BM
CancerCells	CD8Teff	GDF15	TGFBR2	0.10564	0.001	GDF	Secreted Signaling	KEGG: hsa04350	CancerCells -> CD8Teff (BM)	BM
CancerCells	CD8Tem	GDF15	TGFBR2	0.123501	0.001	GDF	Secreted Signaling	KEGG: hsa04350	CancerCells -> CD8Tem (BM)	BM
CancerCells	CD8Tex	GDF15	TGFBR2	0.122101	0.001	GDF	Secreted Signaling	KEGG: hsa04350	CancerCells -> CD8Tex (BM)	BM
CancerCells	CancerCells	GRN	SORT1	0.134656	0.001	GRN	Secreted Signaling	PMID: 29555433	CancerCells -> CancerCells (BM)	BM
CancerCells	CD8Teff	HLA-A	CD8A	0.360094	0.01	MHC-I	Cell-Cell Contact	KEGG: hsa04514	CancerCells -> CD8Teff (PT)	PT
CancerCells	CD8Tex	HLA-A	CD8A	0.381707	0.001	MHC-I	Cell-Cell Contact	KEGG: hsa04514	CancerCells -> CD8Tex (PT)	PT
CancerCells	ProliferatingT	HLA-A	CD8A	0.377593	0.001	MHC-I	Cell-Cell Contact	KEGG: hsa04514	CancerCells -> ProliferatingT (BM)	BM
CancerCells	CD4Tstr	HLA-A	CD8A	0.255457	0.001	MHC-I	Cell-Cell Contact	KEGG: hsa04514	CancerCells -> CD4Tstr (BM)	BM
CancerCells	CD8NaiveT	HLA-A	CD8A	0.357386	0.001	MHC-I	Cell-Cell Contact	KEGG: hsa04514	CancerCells -> CD8NaiveT (BM)	BM
CancerCells	CD8Teff	HLA-A	CD8A	0.376936	0.001	MHC-I	Cell-Cell Contact	KEGG: hsa04514	CancerCells -> CD8Teff (BM)	BM
CancerCells	CD8Tem	HLA-A	CD8A	0.332536	0.001	MHC-I	Cell-Cell Contact	KEGG: hsa04514	CancerCells -> CD8Tem (BM)	BM
CancerCells	CD8Tex	HLA-A	CD8A	0.421324	0.001	MHC-I	Cell-Cell Contact	KEGG: hsa04514	CancerCells -> CD8Tex (BM)	BM
CancerCells	ProliferatingT	HLA-A	CD8B	0.312695	0.01	MHC-I	Cell-Cell Contact	KEGG: hsa04514	CancerCells -> ProliferatingT (PT)	PT
CancerCells	CD8Teff	HLA-A	CD8B	0.324988	0.001	MHC-I	Cell-Cell Contact	KEGG: hsa04514	CancerCells -> CD8Teff (PT)	PT
CancerCells	CD8Tex	HLA-A	CD8B	0.320687	0.001	MHC-I	Cell-Cell Contact	KEGG: hsa04514	CancerCells -> CD8Tex (PT)	PT
CancerCells	ProliferatingT	HLA-A	CD8B	0.325463	0.001	MHC-I	Cell-Cell Contact	KEGG: hsa04514	CancerCells -> ProliferatingT (BM)	BM
CancerCells	CD4Tstr	HLA-A	CD8B	0.23054	0.001	MHC-I	Cell-Cell Contact	KEGG: hsa04514	CancerCells -> CD4Tstr (BM)	BM
CancerCells	CD8Teff	HLA-A	CD8B	0.341526	0.001	MHC-I	Cell-Cell Contact	KEGG: hsa04514	CancerCells -> CD8Teff (BM)	BM
CancerCells	CD8Tem	HLA-A	CD8B	0.352314	0.001	MHC-I	Cell-Cell Contact	KEGG: hsa04514	CancerCells -> CD8Tem (BM)	BM
CancerCells	CD8Tex	HLA-A	CD8B	0.364276	0.001	MHC-I	Cell-Cell Contact	KEGG: hsa04514	CancerCells -> CD8Tex (BM)	BM
CancerCells	ProliferatingT	HLA-B	CD8A	0.377038	0.001	MHC-I	Cell-Cell Contact	KEGG: hsa04514	CancerCells -> ProliferatingT (PT)	PT
CancerCells	CD8Teff	HLA-B	CD8A	0.371647	0.001	MHC-I	Cell-Cell Contact	KEGG: hsa04514	CancerCells -> CD8Teff (PT)	PT
CancerCells	CD8Tex	HLA-B	CD8A	0.394556	0.001	MHC-I	Cell-Cell Contact	KEGG: hsa04514	CancerCells -> CD8Tex (PT)	PT
CancerCells	ProliferatingT	HLA-B	CD8A	0.346458	0.001	MHC-I	Cell-Cell Contact	KEGG: hsa04514	CancerCells -> ProliferatingT (BM)	BM
CancerCells	CD4Tstr	HLA-B	CD8A	0.24015	0.001	MHC-I	Cell-Cell Contact	KEGG: hsa04514	CancerCells -> CD4Tstr (BM)	BM
CancerCells	CD8NaiveT	HLA-B	CD8A	0.329128	0.001	MHC-I	Cell-Cell Contact	KEGG: hsa04514	CancerCells -> CD8NaiveT (BM)	BM
CancerCells	CD8Teff	HLA-B	CD8A	0.345896	0.001	MHC-I	Cell-Cell Contact	KEGG: hsa04514	CancerCells -> CD8Teff (BM)	BM
CancerCells	CD8Tem	HLA-B	CD8A	0.307688	0.001	MHC-I	Cell-Cell Contact	KEGG: hsa04514	CancerCells -> CD8Tem (BM)	BM
CancerCells	CD8Tex	HLA-B	CD8A	0.383678	0.001	MHC-I	Cell-Cell Contact	KEGG: hsa04514	CancerCells -> CD8Tex (BM)	BM
CancerCells	ProliferatingT	HLA-B	CD8B	0.321583	0.001	MHC-I	Cell-Cell Contact	KEGG: hsa04514	CancerCells -> ProliferatingT (PT)	PT
CancerCells	CD8Teff	HLA-B	CD8B	0.334543	0.001	MHC-I	Cell-Cell Contact	KEGG: hsa04514	CancerCells -> CD8Teff (PT)	PT
CancerCells	CD8Tex	HLA-B	CD8B	0.330007	0.001	MHC-I	Cell-Cell Contact	KEGG: hsa04514	CancerCells -> CD8Tex (PT)	PT
CancerCells	ProliferatingT	HLA-B	CD8B	0.301559	0.001	MHC-I	Cell-Cell Contact	KEGG: hsa04514	CancerCells -> ProliferatingT (BM)	BM
CancerCells	CD4Tstr	HLA-B	CD8B	0.217926	0.001	MHC-I	Cell-Cell Contact	KEGG: hsa04514	CancerCells -> CD4Tstr (BM)	BM
CancerCells	CD8Teff	HLA-B	CD8B	0.315462	0.001	MHC-I	Cell-Cell Contact	KEGG: hsa04514	CancerCells -> CD8Teff (BM)	BM
CancerCells	CD8Tem	HLA-B	CD8B	0.324764	0.001	MHC-I	Cell-Cell Contact	KEGG: hsa04514	CancerCells -> CD8Tem (BM)	BM
CancerCells	CD8Tex	HLA-B	CD8B	0.335047	0.001	MHC-I	Cell-Cell Contact	KEGG: hsa04514	CancerCells -> CD8Tex (BM)	BM
CancerCells	ProliferatingT	HLA-C	CD8A	0.3706	0.001	MHC-I	Cell-Cell Contact	KEGG: hsa04514	CancerCells -> ProliferatingT (PT)	PT
CancerCells	CD8Teff	HLA-C	CD8A	0.365373	0.001	MHC-I	Cell-Cell Contact	KEGG: hsa04514	CancerCells -> CD8Teff (PT)	PT
CancerCells	CD8Tex	HLA-C	CD8A	0.387575	0.001	MHC-I	Cell-Cell Contact	KEGG: hsa04514	CancerCells -> CD8Tex (PT)	PT
CancerCells	ProliferatingT	HLA-C	CD8A	0.353359	0.001	MHC-I	Cell-Cell Contact	KEGG: hsa04514	CancerCells -> ProliferatingT (BM)	BM
CancerCells	CD4Tstr	HLA-C	CD8A	0.243592	0.001	MHC-I	Cell-Cell Contact	KEGG: hsa04514	CancerCells -> CD4Tstr (BM)	BM
CancerCells	CD8NaiveT	HLA-C	CD8A	0.335404	0.001	MHC-I	Cell-Cell Contact	KEGG: hsa04514	CancerCells -> CD8NaiveT (BM)	BM
CancerCells	CD8Teff	HLA-C	CD8A	0.352777	0.001	MHC-I	Cell-Cell Contact	KEGG: hsa04514	CancerCells -> CD8Teff (BM)	BM
CancerCells	CD8Tem	HLA-C	CD8A	0.313222	0.001	MHC-I	Cell-Cell Contact	KEGG: hsa04514	CancerCells -> CD8Tem (BM)	BM
CancerCells	CD8Tex	HLA-C	CD8A	0.39199	0.001	MHC-I	Cell-Cell Contact	KEGG: hsa04514	CancerCells -> CD8Tex (BM)	BM
CancerCells	ProliferatingT	HLA-C	CD8B	0.316762	0.001	MHC-I	Cell-Cell Contact	KEGG: hsa04514	CancerCells -> ProliferatingT (PT)	PT
CancerCells	CD8Teff	HLA-C	CD8B	0.329358	0.001	MHC-I	Cell-Cell Contact	KEGG: hsa04514	CancerCells -> CD8Teff (PT)	PT
CancerCells	CD8Tex	HLA-C	CD8B	0.324951	0.001	MHC-I	Cell-Cell Contact	KEGG: hsa04514	CancerCells -> CD8Tex (PT)	PT
CancerCells	ProliferatingT	HLA-C	CD8B	0.306887	0.001	MHC-I	Cell-Cell Contact	KEGG: hsa04514	CancerCells -> ProliferatingT (BM)	BM
CancerCells	CD4Tstr	HLA-C	CD8B	0.220774	0.001	MHC-I	Cell-Cell Contact	KEGG: hsa04514	CancerCells -> CD4Tstr (BM)	BM
CancerCells	CD8Teff	HLA-C	CD8B	0.32126	0.001	MHC-I	Cell-Cell Contact	KEGG: hsa04514	CancerCells -> CD8Teff (BM)	BM
CancerCells	CD8Tem	HLA-C	CD8B	0.330886	0.001	MHC-I	Cell-Cell Contact	KEGG: hsa04514	CancerCells -> CD8Tem (BM)	BM
CancerCells	CD8Tex	HLA-C	CD8B	0.341534	0.001	MHC-I	Cell-Cell Contact	KEGG: hsa04514	CancerCells -> CD8Tex (BM)	BM
CancerCells	CD4Treg	HLA-DMA	CD4	0.153654	0.001	MHC-II	Cell-Cell Contact	KEGG: hsa04514	CancerCells -> CD4Treg (PT)	PT
CancerCells	CD4NaiveT	HLA-DMA	CD4	0.12111	0.001	MHC-II	Cell-Cell Contact	KEGG: hsa04514	CancerCells -> CD4NaiveT (PT)	PT
CancerCells	CD4Treg	HLA-DMA	CD4	0.174713	0.001	MHC-II	Cell-Cell Contact	KEGG: hsa04514	CancerCells -> CD4Treg (BM)	BM
CancerCells	CD4NaiveT	HLA-DMA	CD4	0.0991945	0.001	MHC-II	Cell-Cell Contact	KEGG: hsa04514	CancerCells -> CD4NaiveT (BM)	BM
CancerCells	CD4Treg	HLA-DPA1	CD4	0.17183	0.001	MHC-II	Cell-Cell Contact	KEGG: hsa04514	CancerCells -> CD4Treg (PT)	PT
CancerCells	CD4NaiveT	HLA-DPA1	CD4	0.132147	0.001	MHC-II	Cell-Cell Contact	KEGG: hsa04514	CancerCells -> CD4NaiveT (PT)	PT
CancerCells	CD4Treg	HLA-DPA1	CD4	0.213587	0.001	MHC-II	Cell-Cell Contact	KEGG: hsa04514	CancerCells -> CD4Treg (BM)	BM
CancerCells	CD4NaiveT	HLA-DPA1	CD4	0.110699	0.001	MHC-II	Cell-Cell Contact	KEGG: hsa04514	CancerCells -> CD4NaiveT (BM)	BM
CancerCells	CD4Treg	HLA-DPB1	CD4	0.171017	0.001	MHC-II	Cell-Cell Contact	KEGG: hsa04514	CancerCells -> CD4Treg (PT)	PT
CancerCells	CD4NaiveT	HLA-DPB1	CD4	0.131665	0.001	MHC-II	Cell-Cell Contact	KEGG: hsa04514	CancerCells -> CD4NaiveT (PT)	PT
CancerCells	CD4Treg	HLA-DPB1	CD4	0.201518	0.001	MHC-II	Cell-Cell Contact	KEGG: hsa04514	CancerCells -> CD4Treg (BM)	BM
CancerCells	CD4NaiveT	HLA-DPB1	CD4	0.10734	0.001	MHC-II	Cell-Cell Contact	KEGG: hsa04514	CancerCells -> CD4NaiveT (BM)	BM
CancerCells	CD4Treg	HLA-DQA1	CD4	0.184024	0.001	MHC-II	Cell-Cell Contact	KEGG: hsa04514	CancerCells -> CD4Treg (BM)	BM
CancerCells	CD4NaiveT	HLA-DQA1	CD4	0.10214	0.001	MHC-II	Cell-Cell Contact	KEGG: hsa04514	CancerCells -> CD4NaiveT (BM)	BM
CancerCells	CD4Treg	HLA-DQB1	CD4	0.123568	0.001	MHC-II	Cell-Cell Contact	KEGG: hsa04514	CancerCells -> CD4Treg (PT)	PT
CancerCells	CD4NaiveT	HLA-DQB1	CD4	0.1016	0.001	MHC-II	Cell-Cell Contact	KEGG: hsa04514	CancerCells -> CD4NaiveT (PT)	PT
CancerCells	CD4Treg	HLA-DQB1	CD4	0.19397	0.001	MHC-II	Cell-Cell Contact	KEGG: hsa04514	CancerCells -> CD4Treg (BM)	BM
CancerCells	CD4NaiveT	HLA-DQB1	CD4	0.105147	0.001	MHC-II	Cell-Cell Contact	KEGG: hsa04514	CancerCells -> CD4NaiveT (BM)	BM
CancerCells	CD4Treg	HLA-DRA	CD4	0.220387	0.001	MHC-II	Cell-Cell Contact	KEGG: hsa04514	CancerCells -> CD4Treg (PT)	PT
CancerCells	CD4NaiveT	HLA-DRA	CD4	0.15927	0.001	MHC-II	Cell-Cell Contact	KEGG: hsa04514	CancerCells -> CD4NaiveT (PT)	PT
CancerCells	CD4Treg	HLA-DRA	CD4	0.254238	0.001	MHC-II	Cell-Cell Contact	KEGG: hsa04514	CancerCells -> CD4Treg (BM)	BM
CancerCells	CD4NaiveT	HLA-DRA	CD4	0.120852	0.001	MHC-II	Cell-Cell Contact	KEGG: hsa04514	CancerCells -> CD4NaiveT (BM)	BM
CancerCells	CD4Treg	HLA-DRB1	CD4	0.196835	0.001	MHC-II	Cell-Cell Contact	KEGG: hsa04514	CancerCells -> CD4Treg (PT)	PT
CancerCells	CD4NaiveT	HLA-DRB1	CD4	0.146513	0.001	MHC-II	Cell-Cell Contact	KEGG: hsa04514	CancerCells -> CD4NaiveT (PT)	PT
CancerCells	CD4Treg	HLA-DRB1	CD4	0.251161	0.001	MHC-II	Cell-Cell Contact	KEGG: hsa04514	CancerCells -> CD4Treg (BM)	BM
CancerCells	CD4NaiveT	HLA-DRB1	CD4	0.120139	0.001	MHC-II	Cell-Cell Contact	KEGG: hsa04514	CancerCells -> CD4NaiveT (BM)	BM
CancerCells	CD4Treg	HLA-DRB5	CD4	0.181449	0.001	MHC-II	Cell-Cell Contact	KEGG: hsa04514	CancerCells -> CD4Treg (BM)	BM
CancerCells	CD4NaiveT	HLA-DRB5	CD4	0.101338	0.001	MHC-II	Cell-Cell Contact	KEGG: hsa04514	CancerCells -> CD4NaiveT (BM)	BM
CancerCells	ProliferatingT	HLA-E	CD8A	0.277506	0.001	MHC-I	Cell-Cell Contact	KEGG: hsa04514	CancerCells -> ProliferatingT (BM)	BM
CancerCells	CD4Tstr	HLA-E	CD8A	0.203964	0.001	MHC-I	Cell-Cell Contact	KEGG: hsa04514	CancerCells -> CD4Tstr (BM)	BM
CancerCells	CD8NaiveT	HLA-E	CD8A	0.265975	0.001	MHC-I	Cell-Cell Contact	KEGG: hsa04514	CancerCells -> CD8NaiveT (BM)	BM
CancerCells	CD8Teff	HLA-E	CD8A	0.277135	0.001	MHC-I	Cell-Cell Contact	KEGG: hsa04514	CancerCells -> CD8Teff (BM)	BM
CancerCells	CD8Tem	HLA-E	CD8A	0.251485	0.001	MHC-I	Cell-Cell Contact	KEGG: hsa04514	CancerCells -> CD8Tem (BM)	BM
CancerCells	CD8Tex	HLA-E	CD8A	0.301777	0.001	MHC-I	Cell-Cell Contact	KEGG: hsa04514	CancerCells -> CD8Tex (BM)	BM
CancerCells	ProliferatingT	HLA-E	CD8B	0.247294	0.001	MHC-I	Cell-Cell Contact	KEGG: hsa04514	CancerCells -> ProliferatingT (BM)	BM
CancerCells	CD4Tstr	HLA-E	CD8B	0.187607	0.001	MHC-I	Cell-Cell Contact	KEGG: hsa04514	CancerCells -> CD4Tstr (BM)	BM
CancerCells	CD8Teff	HLA-E	CD8B	0.256768	0.001	MHC-I	Cell-Cell Contact	KEGG: hsa04514	CancerCells -> CD8Teff (BM)	BM
CancerCells	CD8Tem	HLA-E	CD8B	0.263046	0.001	MHC-I	Cell-Cell Contact	KEGG: hsa04514	CancerCells -> CD8Tem (BM)	BM
CancerCells	CD8Tex	HLA-E	CD8B	0.269931	0.001	MHC-I	Cell-Cell Contact	KEGG: hsa04514	CancerCells -> CD8Tex (BM)	BM
CancerCells	ProliferatingT	HLA-E	CD94:NKG2A	0.180649	0.001	MHC-I	Cell-Cell Contact	PMID: 28484462	CancerCells -> ProliferatingT (PT)	PT
CancerCells	NK	HLA-E	CD94:NKG2A	0.278706	0.001	MHC-I	Cell-Cell Contact	PMID: 28484462	CancerCells -> NK (PT)	PT
CancerCells	CD8Tex	HLA-E	CD94:NKG2A	0.169954	0.001	MHC-I	Cell-Cell Contact	PMID: 28484462	CancerCells -> CD8Tex (PT)	PT
CancerCells	ProliferatingT	HLA-E	CD94:NKG2A	0.22321	0.001	MHC-I	Cell-Cell Contact	PMID: 28484462	CancerCells -> ProliferatingT (BM)	BM
CancerCells	NK	HLA-E	CD94:NKG2A	0.347821	0.001	MHC-I	Cell-Cell Contact	PMID: 28484462	CancerCells -> NK (BM)	BM
CancerCells	CD8Tem	HLA-E	CD94:NKG2A	0.219005	0.001	MHC-I	Cell-Cell Contact	PMID: 28484462	CancerCells -> CD8Tem (BM)	BM
CancerCells	CD8Tex	HLA-E	CD94:NKG2A	0.260798	0.001	MHC-I	Cell-Cell Contact	PMID: 28484462	CancerCells -> CD8Tex (BM)	BM
CancerCells	ProliferatingT	HLA-E	CD94:NKG2C	0.16926	0.001	MHC-I	Cell-Cell Contact	PMID: 28484462	CancerCells -> ProliferatingT (PT)	PT
CancerCells	NK	HLA-E	CD94:NKG2C	0.223226	0.001	MHC-I	Cell-Cell Contact	PMID: 28484462	CancerCells -> NK (PT)	PT
CancerCells	CD8Tem	HLA-E	CD94:NKG2C	0.179938	0.001	MHC-I	Cell-Cell Contact	PMID: 28484462	CancerCells -> CD8Tem (PT)	PT
CancerCells	CD8Tex	HLA-E	CD94:NKG2C	0.180511	0.001	MHC-I	Cell-Cell Contact	PMID: 28484462	CancerCells -> CD8Tex (PT)	PT
CancerCells	ProliferatingT	HLA-E	CD94:NKG2C	0.194199	0.001	MHC-I	Cell-Cell Contact	PMID: 28484462	CancerCells -> ProliferatingT (BM)	BM
CancerCells	NK	HLA-E	CD94:NKG2C	0.287223	0.001	MHC-I	Cell-Cell Contact	PMID: 28484462	CancerCells -> NK (BM)	BM
CancerCells	CD8Tex	HLA-E	CD94:NKG2C	0.232128	0.001	MHC-I	Cell-Cell Contact	PMID: 28484462	CancerCells -> CD8Tex (BM)	BM
CancerCells	ProliferatingT	HLA-E	CD94:NKG2E	0.145888	0.001	MHC-I	Cell-Cell Contact	PMID: 28484462	CancerCells -> ProliferatingT (PT)	PT
CancerCells	NK	HLA-E	CD94:NKG2E	0.232536	0.001	MHC-I	Cell-Cell Contact	PMID: 28484462	CancerCells -> NK (PT)	PT
CancerCells	CD8Tem	HLA-E	CD94:NKG2E	0.197947	0.001	MHC-I	Cell-Cell Contact	PMID: 28484462	CancerCells -> CD8Tem (PT)	PT
CancerCells	CD8Tex	HLA-E	CD94:NKG2E	0.174404	0.001	MHC-I	Cell-Cell Contact	PMID: 28484462	CancerCells -> CD8Tex (PT)	PT
CancerCells	NK	HLA-E	CD94:NKG2E	0.292859	0.001	MHC-I	Cell-Cell Contact	PMID: 28484462	CancerCells -> NK (BM)	BM
CancerCells	CD8Tem	HLA-E	CD94:NKG2E	0.189554	0.001	MHC-I	Cell-Cell Contact	PMID: 28484462	CancerCells -> CD8Tem (BM)	BM
CancerCells	ProliferatingT	HLA-E	KLRC1	0.14058	0.001	MHC-I	Cell-Cell Contact	PMID: 24223577	CancerCells -> ProliferatingT (PT)	PT
CancerCells	NK	HLA-E	KLRC1	0.246379	0.001	MHC-I	Cell-Cell Contact	PMID: 24223577	CancerCells -> NK (PT)	PT
CancerCells	CD8Tex	HLA-E	KLRC1	0.12481	0.001	MHC-I	Cell-Cell Contact	PMID: 24223577	CancerCells -> CD8Tex (PT)	PT
CancerCells	ProliferatingT	HLA-E	KLRC1	0.193252	0.001	MHC-I	Cell-Cell Contact	PMID: 24223577	CancerCells -> ProliferatingT (BM)	BM
CancerCells	NK	HLA-E	KLRC1	0.327648	0.001	MHC-I	Cell-Cell Contact	PMID: 24223577	CancerCells -> NK (BM)	BM
CancerCells	CD8Tem	HLA-E	KLRC1	0.171216	0.01	MHC-I	Cell-Cell Contact	PMID: 24223577	CancerCells -> CD8Tem (BM)	BM
CancerCells	CD8Tex	HLA-E	KLRC1	0.235181	0.001	MHC-I	Cell-Cell Contact	PMID: 24223577	CancerCells -> CD8Tex (BM)	BM
CancerCells	ProliferatingT	HLA-E	KLRC2	0.12722	0.001	MHC-I	Cell-Cell Contact	PMID: 26697006	CancerCells -> ProliferatingT (PT)	PT
CancerCells	NK	HLA-E	KLRC2	0.170619	0.001	MHC-I	Cell-Cell Contact	PMID: 26697006	CancerCells -> NK (PT)	PT
CancerCells	CD8Tem	HLA-E	KLRC2	0.136838	0.001	MHC-I	Cell-Cell Contact	PMID: 26697006	CancerCells -> CD8Tem (PT)	PT
CancerCells	CD8Tex	HLA-E	KLRC2	0.136575	0.001	MHC-I	Cell-Cell Contact	PMID: 26697006	CancerCells -> CD8Tex (PT)	PT
CancerCells	ProliferatingT	HLA-E	KLRC2	0.153372	0.001	MHC-I	Cell-Cell Contact	PMID: 26697006	CancerCells -> ProliferatingT (BM)	BM
CancerCells	NK	HLA-E	KLRC2	0.233409	0.001	MHC-I	Cell-Cell Contact	PMID: 26697006	CancerCells -> NK (BM)	BM
CancerCells	CD8Tex	HLA-E	KLRC2	0.192051	0.001	MHC-I	Cell-Cell Contact	PMID: 26697006	CancerCells -> CD8Tex (BM)	BM
CancerCells	ProliferatingT	HLA-E	KLRK1	0.254575	0.001	MHC-I	Cell-Cell Contact	PMID: 28484462	CancerCells -> ProliferatingT (BM)	BM
CancerCells	CD4Tstr	HLA-E	KLRK1	0.196696	0.001	MHC-I	Cell-Cell Contact	PMID: 28484462	CancerCells -> CD4Tstr (BM)	BM
CancerCells	NK	HLA-E	KLRK1	0.290865	0.001	MHC-I	Cell-Cell Contact	PMID: 28484462	CancerCells -> NK (BM)	BM
CancerCells	CD8Teff	HLA-E	KLRK1	0.250397	0.001	MHC-I	Cell-Cell Contact	PMID: 28484462	CancerCells -> CD8Teff (BM)	BM
CancerCells	CD8Tem	HLA-E	KLRK1	0.251689	0.001	MHC-I	Cell-Cell Contact	PMID: 28484462	CancerCells -> CD8Tem (BM)	BM
CancerCells	CD8Tex	HLA-E	KLRK1	0.278256	0.001	MHC-I	Cell-Cell Contact	PMID: 28484462	CancerCells -> CD8Tex (BM)	BM
CancerCells	ProliferatingT	HLA-F	CD8A	0.188617	0.001	MHC-I	Cell-Cell Contact	KEGG: hsa04514	CancerCells -> ProliferatingT (BM)	BM
CancerCells	CD8Teff	HLA-F	CD8A	0.188441	0.001	MHC-I	Cell-Cell Contact	KEGG: hsa04514	CancerCells -> CD8Teff (BM)	BM
CancerCells	CD8Tex	HLA-F	CD8A	0.199831	0.001	MHC-I	Cell-Cell Contact	KEGG: hsa04514	CancerCells -> CD8Tex (BM)	BM
CancerCells	ProliferatingT	HLA-F	CD8B	0.173909	0.001	MHC-I	Cell-Cell Contact	KEGG: hsa04514	CancerCells -> ProliferatingT (BM)	BM
CancerCells	CD4Tstr	HLA-F	CD8B	0.141901	0.001	MHC-I	Cell-Cell Contact	KEGG: hsa04514	CancerCells -> CD4Tstr (BM)	BM
CancerCells	CD8Teff	HLA-F	CD8B	0.178617	0.001	MHC-I	Cell-Cell Contact	KEGG: hsa04514	CancerCells -> CD8Teff (BM)	BM
CancerCells	CD8Tem	HLA-F	CD8B	0.181687	0.001	MHC-I	Cell-Cell Contact	KEGG: hsa04514	CancerCells -> CD8Tem (BM)	BM
CancerCells	CD8Tex	HLA-F	CD8B	0.185011	0.001	MHC-I	Cell-Cell Contact	KEGG: hsa04514	CancerCells -> CD8Tex (BM)	BM
CancerCells	CancerCells	HSPG2	DAG1	0.105483	0.001	HSPG	ECM-Receptor	KEGG: hsa04512	CancerCells -> CancerCells (BM)	BM
CancerCells	ProliferatingT	ICAM1	ITGAL_ITGB2	0.133783	0.001	ICAM	Cell-Cell Contact	KEGG: hsa04514	CancerCells -> ProliferatingT (PT)	PT
CancerCells	NK	ICAM1	ITGAL_ITGB2	0.14932	0.001	ICAM	Cell-Cell Contact	KEGG: hsa04514	CancerCells -> NK (PT)	PT
CancerCells	CD4Treg	ICAM1	ITGAL_ITGB2	0.120918	0.001	ICAM	Cell-Cell Contact	KEGG: hsa04514	CancerCells -> CD4Treg (PT)	PT
CancerCells	CD8Teff	ICAM1	ITGAL_ITGB2	0.109384	0.001	ICAM	Cell-Cell Contact	KEGG: hsa04514	CancerCells -> CD8Teff (PT)	PT
CancerCells	CD8Tem	ICAM1	ITGAL_ITGB2	0.130924	0.001	ICAM	Cell-Cell Contact	KEGG: hsa04514	CancerCells -> CD8Tem (PT)	PT
CancerCells	ProliferatingT	ICAM1	ITGAL_ITGB2	0.180562	0.001	ICAM	Cell-Cell Contact	KEGG: hsa04514	CancerCells -> ProliferatingT (BM)	BM
CancerCells	CD4Tstr	ICAM1	ITGAL_ITGB2	0.151865	0.001	ICAM	Cell-Cell Contact	KEGG: hsa04514	CancerCells -> CD4Tstr (BM)	BM
CancerCells	NK	ICAM1	ITGAL_ITGB2	0.184251	0.001	ICAM	Cell-Cell Contact	KEGG: hsa04514	CancerCells -> NK (BM)	BM
CancerCells	CD4Treg	ICAM1	ITGAL_ITGB2	0.189555	0.001	ICAM	Cell-Cell Contact	KEGG: hsa04514	CancerCells -> CD4Treg (BM)	BM
CancerCells	CD8Teff	ICAM1	ITGAL_ITGB2	0.164475	0.001	ICAM	Cell-Cell Contact	KEGG: hsa04514	CancerCells -> CD8Teff (BM)	BM
CancerCells	CD8Tem	ICAM1	ITGAL_ITGB2	0.180063	0.001	ICAM	Cell-Cell Contact	KEGG: hsa04514	CancerCells -> CD8Tem (BM)	BM
CancerCells	CD8Tex	ICAM1	ITGAL_ITGB2	0.174198	0.001	ICAM	Cell-Cell Contact	KEGG: hsa04514	CancerCells -> CD8Tex (BM)	BM
CancerCells	NK	ICAM1	ITGAX_ITGB2	0.166123	0.001	ICAM	Cell-Cell Contact	PMID: 16252253	CancerCells -> NK (BM)	BM
CancerCells	ProliferatingT	ICAM1	ITGAL	0.11478	0.001	ICAM	Cell-Cell Contact	PMID: 23602662	CancerCells -> ProliferatingT (PT)	PT
CancerCells	NK	ICAM1	ITGAL	0.128296	0.001	ICAM	Cell-Cell Contact	PMID: 23602662	CancerCells -> NK (PT)	PT
CancerCells	CD4Treg	ICAM1	ITGAL	0.0982877	0.001	ICAM	Cell-Cell Contact	PMID: 23602662	CancerCells -> CD4Treg (PT)	PT
CancerCells	CD8Teff	ICAM1	ITGAL	0.0836311	0.001	ICAM	Cell-Cell Contact	PMID: 23602662	CancerCells -> CD8Teff (PT)	PT
CancerCells	CD8Tem	ICAM1	ITGAL	0.107811	0.001	ICAM	Cell-Cell Contact	PMID: 23602662	CancerCells -> CD8Tem (PT)	PT
CancerCells	ProliferatingT	ICAM1	ITGAL	0.164068	0.001	ICAM	Cell-Cell Contact	PMID: 23602662	CancerCells -> ProliferatingT (BM)	BM
CancerCells	CD4Tstr	ICAM1	ITGAL	0.133299	0.001	ICAM	Cell-Cell Contact	PMID: 23602662	CancerCells -> CD4Tstr (BM)	BM
CancerCells	NK	ICAM1	ITGAL	0.167196	0.001	ICAM	Cell-Cell Contact	PMID: 23602662	CancerCells -> NK (BM)	BM
CancerCells	CD4Treg	ICAM1	ITGAL	0.172555	0.001	ICAM	Cell-Cell Contact	PMID: 23602662	CancerCells -> CD4Treg (BM)	BM
CancerCells	CD8Teff	ICAM1	ITGAL	0.142539	0.001	ICAM	Cell-Cell Contact	PMID: 23602662	CancerCells -> CD8Teff (BM)	BM
CancerCells	CD8Tem	ICAM1	ITGAL	0.159871	0.001	ICAM	Cell-Cell Contact	PMID: 23602662	CancerCells -> CD8Tem (BM)	BM
CancerCells	CD8Tex	ICAM1	ITGAL	0.153828	0.001	ICAM	Cell-Cell Contact	PMID: 23602662	CancerCells -> CD8Tex (BM)	BM
CancerCells	ProliferatingT	ICAM1	SPN	0.143817	0.001	ICAM	Cell-Cell Contact	PMID: 1683685	CancerCells -> ProliferatingT (PT)	PT
CancerCells	CD4Tstr	ICAM1	SPN	0.111034	0.001	ICAM	Cell-Cell Contact	PMID: 1683685	CancerCells -> CD4Tstr (PT)	PT
CancerCells	NK	ICAM1	SPN	0.147071	0.001	ICAM	Cell-Cell Contact	PMID: 1683685	CancerCells -> NK (PT)	PT
CancerCells	CD4Treg	ICAM1	SPN	0.121116	0.001	ICAM	Cell-Cell Contact	PMID: 1683685	CancerCells -> CD4Treg (PT)	PT
CancerCells	CD4NaiveT	ICAM1	SPN	0.0991177	0.001	ICAM	Cell-Cell Contact	PMID: 1683685	CancerCells -> CD4NaiveT (PT)	PT
CancerCells	CD8NaiveT	ICAM1	SPN	0.104403	0.001	ICAM	Cell-Cell Contact	PMID: 1683685	CancerCells -> CD8NaiveT (PT)	PT
CancerCells	CD8Teff	ICAM1	SPN	0.124507	0.001	ICAM	Cell-Cell Contact	PMID: 1683685	CancerCells -> CD8Teff (PT)	PT
CancerCells	CD8Tem	ICAM1	SPN	0.133545	0.001	ICAM	Cell-Cell Contact	PMID: 1683685	CancerCells -> CD8Tem (PT)	PT
CancerCells	CD8Tex	ICAM1	SPN	0.133044	0.001	ICAM	Cell-Cell Contact	PMID: 1683685	CancerCells -> CD8Tex (PT)	PT
CancerCells	ProliferatingT	ICAM1	SPN	0.18368	0.001	ICAM	Cell-Cell Contact	PMID: 1683685	CancerCells -> ProliferatingT (BM)	BM
CancerCells	CD4Tstr	ICAM1	SPN	0.120218	0.001	ICAM	Cell-Cell Contact	PMID: 1683685	CancerCells -> CD4Tstr (BM)	BM
CancerCells	NK	ICAM1	SPN	0.170766	0.001	ICAM	Cell-Cell Contact	PMID: 1683685	CancerCells -> NK (BM)	BM
CancerCells	CD4Treg	ICAM1	SPN	0.159569	0.001	ICAM	Cell-Cell Contact	PMID: 1683685	CancerCells -> CD4Treg (BM)	BM
CancerCells	CD8Teff	ICAM1	SPN	0.145635	0.001	ICAM	Cell-Cell Contact	PMID: 1683685	CancerCells -> CD8Teff (BM)	BM
CancerCells	CD8Tem	ICAM1	SPN	0.151304	0.001	ICAM	Cell-Cell Contact	PMID: 1683685	CancerCells -> CD8Tem (BM)	BM
CancerCells	CD8Tex	ICAM1	SPN	0.169519	0.001	ICAM	Cell-Cell Contact	PMID: 1683685	CancerCells -> CD8Tex (BM)	BM
CancerCells	ProliferatingT	ICAM2	ITGAL_ITGB2	0.141112	0.001	ICAM	Cell-Cell Contact	KEGG: hsa04514	CancerCells -> ProliferatingT (BM)	BM
CancerCells	CD4Tstr	ICAM2	ITGAL_ITGB2	0.122924	0.001	ICAM	Cell-Cell Contact	KEGG: hsa04514	CancerCells -> CD4Tstr (BM)	BM
CancerCells	NK	ICAM2	ITGAL_ITGB2	0.143363	0.001	ICAM	Cell-Cell Contact	KEGG: hsa04514	CancerCells -> NK (BM)	BM
CancerCells	CD4Treg	ICAM2	ITGAL_ITGB2	0.146566	0.001	ICAM	Cell-Cell Contact	KEGG: hsa04514	CancerCells -> CD4Treg (BM)	BM
CancerCells	CD8Teff	ICAM2	ITGAL_ITGB2	0.131069	0.001	ICAM	Cell-Cell Contact	KEGG: hsa04514	CancerCells -> CD8Teff (BM)	BM
CancerCells	CD8Tem	ICAM2	ITGAL_ITGB2	0.140806	0.001	ICAM	Cell-Cell Contact	KEGG: hsa04514	CancerCells -> CD8Tem (BM)	BM
CancerCells	CD8Tex	ICAM2	ITGAL_ITGB2	0.137184	0.001	ICAM	Cell-Cell Contact	KEGG: hsa04514	CancerCells -> CD8Tex (BM)	BM
CancerCells	CD4Treg	IL1B	IL1R2	0.141751	0.001	IL1	Secreted Signaling	KEGG: hsa04060	CancerCells -> CD4Treg (BM)	BM
CancerCells	CancerCells	JAG1	NOTCH2	0.0748634	0.001	NOTCH	Cell-Cell Contact	PMID: 22353464	CancerCells -> CancerCells (BM)	BM
CancerCells	ProliferatingT	F11R	ITGAL_ITGB2	0.156436	0.001	JAM	Cell-Cell Contact	PMID: 11812992	CancerCells -> ProliferatingT (PT)	PT
CancerCells	NK	F11R	ITGAL_ITGB2	0.178065	0.001	JAM	Cell-Cell Contact	PMID: 11812992	CancerCells -> NK (PT)	PT
CancerCells	CD4Treg	F11R	ITGAL_ITGB2	0.139138	0.001	JAM	Cell-Cell Contact	PMID: 11812992	CancerCells -> CD4Treg (PT)	PT
CancerCells	CD8Teff	F11R	ITGAL_ITGB2	0.124088	0.001	JAM	Cell-Cell Contact	PMID: 11812992	CancerCells -> CD8Teff (PT)	PT
CancerCells	CD8Tem	F11R	ITGAL_ITGB2	0.152544	0.001	JAM	Cell-Cell Contact	PMID: 11812992	CancerCells -> CD8Tem (PT)	PT
CancerCells	ProliferatingT	F11R	ITGAL_ITGB2	0.165724	0.001	JAM	Cell-Cell Contact	PMID: 11812992	CancerCells -> ProliferatingT (BM)	BM
CancerCells	CD4Tstr	F11R	ITGAL_ITGB2	0.141209	0.001	JAM	Cell-Cell Contact	PMID: 11812992	CancerCells -> CD4Tstr (BM)	BM
CancerCells	NK	F11R	ITGAL_ITGB2	0.168831	0.001	JAM	Cell-Cell Contact	PMID: 11812992	CancerCells -> NK (BM)	BM
CancerCells	CD4Treg	F11R	ITGAL_ITGB2	0.173283	0.001	JAM	Cell-Cell Contact	PMID: 11812992	CancerCells -> CD4Treg (BM)	BM
CancerCells	CD8Teff	F11R	ITGAL_ITGB2	0.152057	0.001	JAM	Cell-Cell Contact	PMID: 11812992	CancerCells -> CD8Teff (BM)	BM
CancerCells	CD8Tem	F11R	ITGAL_ITGB2	0.165302	0.001	JAM	Cell-Cell Contact	PMID: 11812992	CancerCells -> CD8Tem (BM)	BM
CancerCells	CD8Tex	F11R	ITGAL_ITGB2	0.160339	0.001	JAM	Cell-Cell Contact	PMID: 11812992	CancerCells -> CD8Tex (BM)	BM
CancerCells	ProliferatingT	LAMA5	ITGA1_ITGB1	0.0807361	0.001	LAMININ	ECM-Receptor	KEGG: hsa04512	CancerCells -> ProliferatingT (PT)	PT
CancerCells	CD4Tstr	LAMA5	ITGA1_ITGB1	0.0666584	0.001	LAMININ	ECM-Receptor	KEGG: hsa04512	CancerCells -> CD4Tstr (PT)	PT
CancerCells	NK	LAMA5	ITGA1_ITGB1	0.074999	0.001	LAMININ	ECM-Receptor	KEGG: hsa04512	CancerCells -> NK (PT)	PT
CancerCells	CD8Teff	LAMA5	ITGA1_ITGB1	0.0743562	0.001	LAMININ	ECM-Receptor	KEGG: hsa04512	CancerCells -> CD8Teff (PT)	PT
CancerCells	CD8Tem	LAMA5	ITGA1_ITGB1	0.0746502	0.001	LAMININ	ECM-Receptor	KEGG: hsa04512	CancerCells -> CD8Tem (PT)	PT
CancerCells	CD8Tex	LAMA5	ITGA1_ITGB1	0.0781989	0.001	LAMININ	ECM-Receptor	KEGG: hsa04512	CancerCells -> CD8Tex (PT)	PT
CancerCells	ProliferatingT	LAMA5	ITGA1_ITGB1	0.134119	0.001	LAMININ	ECM-Receptor	KEGG: hsa04512	CancerCells -> ProliferatingT (BM)	BM
CancerCells	NK	LAMA5	ITGA1_ITGB1	0.136134	0.001	LAMININ	ECM-Receptor	KEGG: hsa04512	CancerCells -> NK (BM)	BM
CancerCells	CD8Tex	LAMA5	ITGA1_ITGB1	0.132438	0.001	LAMININ	ECM-Receptor	KEGG: hsa04512	CancerCells -> CD8Tex (BM)	BM
CancerCells	CancerCells	LAMA5	ITGA2_ITGB1	0.0723226	0.001	LAMININ	ECM-Receptor	KEGG: hsa04512	CancerCells -> CancerCells (PT)	PT
CancerCells	CancerCells	LAMA5	ITGA3_ITGB1	0.0787979	0.001	LAMININ	ECM-Receptor	KEGG: hsa04512	CancerCells -> CancerCells (PT)	PT
CancerCells	CancerCells	LAMA5	ITGA3_ITGB1	0.147581	0.001	LAMININ	ECM-Receptor	KEGG: hsa04512	CancerCells -> CancerCells (BM)	BM
CancerCells	CancerCells	LAMA5	ITGA6_ITGB1	0.119403	0.001	LAMININ	ECM-Receptor	KEGG: hsa04512	CancerCells -> CancerCells (BM)	BM
CancerCells	CancerCells	LAMA5	ITGA6_ITGB4	0.0995819	0.001	LAMININ	ECM-Receptor	KEGG: hsa04512	CancerCells -> CancerCells (BM)	BM
CancerCells	CancerCells	LAMA5	CD44	0.0773017	0.001	LAMININ	ECM-Receptor	KEGG: hsa04512	CancerCells -> CancerCells (PT)	PT
CancerCells	ProliferatingT	LAMA5	CD44	0.0882397	0.001	LAMININ	ECM-Receptor	KEGG: hsa04512	CancerCells -> ProliferatingT (PT)	PT
CancerCells	CD4Tstr	LAMA5	CD44	0.0904501	0.001	LAMININ	ECM-Receptor	KEGG: hsa04512	CancerCells -> CD4Tstr (PT)	PT
CancerCells	NK	LAMA5	CD44	0.0859338	0.001	LAMININ	ECM-Receptor	KEGG: hsa04512	CancerCells -> NK (PT)	PT
CancerCells	CD4Treg	LAMA5	CD44	0.0896483	0.001	LAMININ	ECM-Receptor	KEGG: hsa04512	CancerCells -> CD4Treg (PT)	PT
CancerCells	CD4NaiveT	LAMA5	CD44	0.0888995	0.001	LAMININ	ECM-Receptor	KEGG: hsa04512	CancerCells -> CD4NaiveT (PT)	PT
CancerCells	CD8NaiveT	LAMA5	CD44	0.0882254	0.001	LAMININ	ECM-Receptor	KEGG: hsa04512	CancerCells -> CD8NaiveT (PT)	PT
CancerCells	CD8Teff	LAMA5	CD44	0.089121	0.001	LAMININ	ECM-Receptor	KEGG: hsa04512	CancerCells -> CD8Teff (PT)	PT
CancerCells	CD8Tem	LAMA5	CD44	0.0871166	0.001	LAMININ	ECM-Receptor	KEGG: hsa04512	CancerCells -> CD8Tem (PT)	PT
CancerCells	CD8Tex	LAMA5	CD44	0.0878525	0.001	LAMININ	ECM-Receptor	KEGG: hsa04512	CancerCells -> CD8Tex (PT)	PT
CancerCells	CancerCells	LAMA5	CD44	0.12447	0.001	LAMININ	ECM-Receptor	KEGG: hsa04512	CancerCells -> CancerCells (BM)	BM
CancerCells	ProliferatingT	LAMA5	CD44	0.152421	0.001	LAMININ	ECM-Receptor	KEGG: hsa04512	CancerCells -> ProliferatingT (BM)	BM
CancerCells	CD4Tstr	LAMA5	CD44	0.156585	0.001	LAMININ	ECM-Receptor	KEGG: hsa04512	CancerCells -> CD4Tstr (BM)	BM
CancerCells	NK	LAMA5	CD44	0.162091	0.001	LAMININ	ECM-Receptor	KEGG: hsa04512	CancerCells -> NK (BM)	BM
CancerCells	CD4Treg	LAMA5	CD44	0.160278	0.001	LAMININ	ECM-Receptor	KEGG: hsa04512	CancerCells -> CD4Treg (BM)	BM
CancerCells	CD4NaiveT	LAMA5	CD44	0.152985	0.001	LAMININ	ECM-Receptor	KEGG: hsa04512	CancerCells -> CD4NaiveT (BM)	BM
CancerCells	CD8NaiveT	LAMA5	CD44	0.160899	0.001	LAMININ	ECM-Receptor	KEGG: hsa04512	CancerCells -> CD8NaiveT (BM)	BM
CancerCells	CD8Teff	LAMA5	CD44	0.148349	0.001	LAMININ	ECM-Receptor	KEGG: hsa04512	CancerCells -> CD8Teff (BM)	BM
CancerCells	CD8Tem	LAMA5	CD44	0.149307	0.001	LAMININ	ECM-Receptor	KEGG: hsa04512	CancerCells -> CD8Tem (BM)	BM
CancerCells	CD8Tex	LAMA5	CD44	0.150707	0.001	LAMININ	ECM-Receptor	KEGG: hsa04512	CancerCells -> CD8Tex (BM)	BM
CancerCells	CancerCells	LAMA5	DAG1	0.0566569	0.001	LAMININ	ECM-Receptor	KEGG: hsa04512	CancerCells -> CancerCells (PT)	PT
CancerCells	CancerCells	LAMA5	DAG1	0.113104	0.001	LAMININ	ECM-Receptor	KEGG: hsa04512	CancerCells -> CancerCells (BM)	BM
CancerCells	ProliferatingT	LAMB2	ITGA1_ITGB1	0.137383	0.001	LAMININ	ECM-Receptor	KEGG: hsa04512	CancerCells -> ProliferatingT (BM)	BM
CancerCells	NK	LAMB2	ITGA1_ITGB1	0.139498	0.001	LAMININ	ECM-Receptor	KEGG: hsa04512	CancerCells -> NK (BM)	BM
CancerCells	CD8Tex	LAMB2	ITGA1_ITGB1	0.135619	0.001	LAMININ	ECM-Receptor	KEGG: hsa04512	CancerCells -> CD8Tex (BM)	BM
CancerCells	CancerCells	LAMB2	ITGA3_ITGB1	0.151539	0.001	LAMININ	ECM-Receptor	KEGG: hsa04512	CancerCells -> CancerCells (BM)	BM
CancerCells	CancerCells	LAMB2	ITGA6_ITGB1	0.121984	0.001	LAMININ	ECM-Receptor	KEGG: hsa04512	CancerCells -> CancerCells (BM)	BM
CancerCells	CancerCells	LAMB2	ITGA6_ITGB4	0.101371	0.001	LAMININ	ECM-Receptor	KEGG: hsa04512	CancerCells -> CancerCells (BM)	BM
CancerCells	CancerCells	LAMB2	CD44	0.127277	0.001	LAMININ	ECM-Receptor	KEGG: hsa04512	CancerCells -> CancerCells (BM)	BM
CancerCells	ProliferatingT	LAMB2	CD44	0.156646	0.001	LAMININ	ECM-Receptor	KEGG: hsa04512	CancerCells -> ProliferatingT (BM)	BM
CancerCells	CD4Tstr	LAMB2	CD44	0.161046	0.001	LAMININ	ECM-Receptor	KEGG: hsa04512	CancerCells -> CD4Tstr (BM)	BM
CancerCells	NK	LAMB2	CD44	0.166873	0.001	LAMININ	ECM-Receptor	KEGG: hsa04512	CancerCells -> NK (BM)	BM
CancerCells	CD4Treg	LAMB2	CD44	0.164953	0.001	LAMININ	ECM-Receptor	KEGG: hsa04512	CancerCells -> CD4Treg (BM)	BM
CancerCells	CD4NaiveT	LAMB2	CD44	0.157242	0.001	LAMININ	ECM-Receptor	KEGG: hsa04512	CancerCells -> CD4NaiveT (BM)	BM
CancerCells	CD8NaiveT	LAMB2	CD44	0.165611	0.001	LAMININ	ECM-Receptor	KEGG: hsa04512	CancerCells -> CD8NaiveT (BM)	BM
CancerCells	CD8Teff	LAMB2	CD44	0.152349	0.001	LAMININ	ECM-Receptor	KEGG: hsa04512	CancerCells -> CD8Teff (BM)	BM
CancerCells	CD8Tem	LAMB2	CD44	0.15336	0.001	LAMININ	ECM-Receptor	KEGG: hsa04512	CancerCells -> CD8Tem (BM)	BM
CancerCells	CD8Tex	LAMB2	CD44	0.154837	0.001	LAMININ	ECM-Receptor	KEGG: hsa04512	CancerCells -> CD8Tex (BM)	BM
CancerCells	CancerCells	LAMB2	DAG1	0.115417	0.001	LAMININ	ECM-Receptor	KEGG: hsa04512	CancerCells -> CancerCells (BM)	BM
CancerCells	ProliferatingT	LAMB3	ITGA1_ITGB1	0.146432	0.001	LAMININ	ECM-Receptor	KEGG: hsa04512	CancerCells -> ProliferatingT (PT)	PT
CancerCells	CD4Tstr	LAMB3	ITGA1_ITGB1	0.105888	0.001	LAMININ	ECM-Receptor	KEGG: hsa04512	CancerCells -> CD4Tstr (PT)	PT
CancerCells	NK	LAMB3	ITGA1_ITGB1	0.128602	0.001	LAMININ	ECM-Receptor	KEGG: hsa04512	CancerCells -> NK (PT)	PT
CancerCells	CD8Teff	LAMB3	ITGA1_ITGB1	0.126725	0.001	LAMININ	ECM-Receptor	KEGG: hsa04512	CancerCells -> CD8Teff (PT)	PT
CancerCells	CD8Tem	LAMB3	ITGA1_ITGB1	0.127581	0.001	LAMININ	ECM-Receptor	KEGG: hsa04512	CancerCells -> CD8Tem (PT)	PT
CancerCells	CD8Tex	LAMB3	ITGA1_ITGB1	0.138301	0.001	LAMININ	ECM-Receptor	KEGG: hsa04512	CancerCells -> CD8Tex (PT)	PT
CancerCells	ProliferatingT	LAMB3	ITGA1_ITGB1	0.171973	0.001	LAMININ	ECM-Receptor	KEGG: hsa04512	CancerCells -> ProliferatingT (BM)	BM
CancerCells	NK	LAMB3	ITGA1_ITGB1	0.175291	0.001	LAMININ	ECM-Receptor	KEGG: hsa04512	CancerCells -> NK (BM)	BM
CancerCells	CD8Tex	LAMB3	ITGA1_ITGB1	0.169225	0.001	LAMININ	ECM-Receptor	KEGG: hsa04512	CancerCells -> CD8Tex (BM)	BM
CancerCells	CancerCells	LAMB3	ITGA2_ITGB1	0.120931	0.001	LAMININ	ECM-Receptor	KEGG: hsa04512	CancerCells -> CancerCells (PT)	PT
CancerCells	CancerCells	LAMB3	ITGA3_ITGB1	0.140185	0.001	LAMININ	ECM-Receptor	KEGG: hsa04512	CancerCells -> CancerCells (PT)	PT
CancerCells	CancerCells	LAMB3	ITGA3_ITGB1	0.194661	0.001	LAMININ	ECM-Receptor	KEGG: hsa04512	CancerCells -> CancerCells (BM)	BM
CancerCells	CancerCells	LAMB3	ITGA6_ITGB1	0.148536	0.001	LAMININ	ECM-Receptor	KEGG: hsa04512	CancerCells -> CancerCells (BM)	BM
CancerCells	CancerCells	LAMB3	ITGA6_ITGB4	0.119068	0.001	LAMININ	ECM-Receptor	KEGG: hsa04512	CancerCells -> CancerCells (BM)	BM
CancerCells	CancerCells	LAMB3	CD44	0.135521	0.001	LAMININ	ECM-Receptor	KEGG: hsa04512	CancerCells -> CancerCells (PT)	PT
CancerCells	ProliferatingT	LAMB3	CD44	0.173075	0.001	LAMININ	ECM-Receptor	KEGG: hsa04512	CancerCells -> ProliferatingT (PT)	PT
CancerCells	CD4Tstr	LAMB3	CD44	0.181756	0.001	LAMININ	ECM-Receptor	KEGG: hsa04512	CancerCells -> CD4Tstr (PT)	PT
CancerCells	NK	LAMB3	CD44	0.164443	0.001	LAMININ	ECM-Receptor	KEGG: hsa04512	CancerCells -> NK (PT)	PT
CancerCells	CD4Treg	LAMB3	CD44	0.17856	0.001	LAMININ	ECM-Receptor	KEGG: hsa04512	CancerCells -> CD4Treg (PT)	PT
CancerCells	CD4NaiveT	LAMB3	CD44	0.175624	0.001	LAMININ	ECM-Receptor	KEGG: hsa04512	CancerCells -> CD4NaiveT (PT)	PT
CancerCells	CD8NaiveT	LAMB3	CD44	0.173021	0.001	LAMININ	ECM-Receptor	KEGG: hsa04512	CancerCells -> CD8NaiveT (PT)	PT
CancerCells	CD8Teff	LAMB3	CD44	0.176487	0.001	LAMININ	ECM-Receptor	KEGG: hsa04512	CancerCells -> CD8Teff (PT)	PT
CancerCells	CD8Tem	LAMB3	CD44	0.168819	0.001	LAMININ	ECM-Receptor	KEGG: hsa04512	CancerCells -> CD8Tem (PT)	PT
CancerCells	CD8Tex	LAMB3	CD44	0.171597	0.001	LAMININ	ECM-Receptor	KEGG: hsa04512	CancerCells -> CD8Tex (PT)	PT
CancerCells	CancerCells	LAMB3	CD44	0.15645	0.001	LAMININ	ECM-Receptor	KEGG: hsa04512	CancerCells -> CancerCells (BM)	BM
CancerCells	ProliferatingT	LAMB3	CD44	0.203124	0.001	LAMININ	ECM-Receptor	KEGG: hsa04512	CancerCells -> ProliferatingT (BM)	BM
CancerCells	CD4Tstr	LAMB3	CD44	0.210538	0.001	LAMININ	ECM-Receptor	KEGG: hsa04512	CancerCells -> CD4Tstr (BM)	BM
CancerCells	NK	LAMB3	CD44	0.220532	0.001	LAMININ	ECM-Receptor	KEGG: hsa04512	CancerCells -> NK (BM)	BM
CancerCells	CD4Treg	LAMB3	CD44	0.217217	0.001	LAMININ	ECM-Receptor	KEGG: hsa04512	CancerCells -> CD4Treg (BM)	BM
CancerCells	CD4NaiveT	LAMB3	CD44	0.204122	0.001	LAMININ	ECM-Receptor	KEGG: hsa04512	CancerCells -> CD4NaiveT (BM)	BM
CancerCells	CD8NaiveT	LAMB3	CD44	0.218349	0.001	LAMININ	ECM-Receptor	KEGG: hsa04512	CancerCells -> CD8NaiveT (BM)	BM
CancerCells	CD8Teff	LAMB3	CD44	0.195994	0.001	LAMININ	ECM-Receptor	KEGG: hsa04512	CancerCells -> CD8Teff (BM)	BM
CancerCells	CD8Tem	LAMB3	CD44	0.197661	0.001	LAMININ	ECM-Receptor	KEGG: hsa04512	CancerCells -> CD8Tem (BM)	BM
CancerCells	CD8Tex	LAMB3	CD44	0.20011	0.001	LAMININ	ECM-Receptor	KEGG: hsa04512	CancerCells -> CD8Tex (BM)	BM
CancerCells	CancerCells	LAMB3	DAG1	0.0826989	0.001	LAMININ	ECM-Receptor	KEGG: hsa04512	CancerCells -> CancerCells (PT)	PT
CancerCells	CancerCells	LAMB3	DAG1	0.138919	0.001	LAMININ	ECM-Receptor	KEGG: hsa04512	CancerCells -> CancerCells (BM)	BM
CancerCells	ProliferatingT	LAMC1	ITGA1_ITGB1	0.10337	0.001	LAMININ	ECM-Receptor	KEGG: hsa04512	CancerCells -> ProliferatingT (PT)	PT
CancerCells	CD4Tstr	LAMC1	ITGA1_ITGB1	0.0813687	0.001	LAMININ	ECM-Receptor	KEGG: hsa04512	CancerCells -> CD4Tstr (PT)	PT
CancerCells	NK	LAMC1	ITGA1_ITGB1	0.0941496	0.001	LAMININ	ECM-Receptor	KEGG: hsa04512	CancerCells -> NK (PT)	PT
CancerCells	CD8Teff	LAMC1	ITGA1_ITGB1	0.0931388	0.001	LAMININ	ECM-Receptor	KEGG: hsa04512	CancerCells -> CD8Teff (PT)	PT
CancerCells	CD8Tem	LAMC1	ITGA1_ITGB1	0.0936005	0.001	LAMININ	ECM-Receptor	KEGG: hsa04512	CancerCells -> CD8Tem (PT)	PT
CancerCells	CD8Tex	LAMC1	ITGA1_ITGB1	0.0992476	0.001	LAMININ	ECM-Receptor	KEGG: hsa04512	CancerCells -> CD8Tex (PT)	PT
CancerCells	ProliferatingT	LAMC1	ITGA1_ITGB1	0.129925	0.001	LAMININ	ECM-Receptor	KEGG: hsa04512	CancerCells -> ProliferatingT (BM)	BM
CancerCells	NK	LAMC1	ITGA1_ITGB1	0.131816	0.001	LAMININ	ECM-Receptor	KEGG: hsa04512	CancerCells -> NK (BM)	BM
CancerCells	CD8Tex	LAMC1	ITGA1_ITGB1	0.128347	0.001	LAMININ	ECM-Receptor	KEGG: hsa04512	CancerCells -> CD8Tex (BM)	BM
CancerCells	CancerCells	LAMC1	ITGA2_ITGB1	0.08997	0.001	LAMININ	ECM-Receptor	KEGG: hsa04512	CancerCells -> CancerCells (PT)	PT
CancerCells	CancerCells	LAMC1	ITGA3_ITGB1	0.100215	0.001	LAMININ	ECM-Receptor	KEGG: hsa04512	CancerCells -> CancerCells (PT)	PT
CancerCells	CancerCells	LAMC1	ITGA3_ITGB1	0.142521	0.001	LAMININ	ECM-Receptor	KEGG: hsa04512	CancerCells -> CancerCells (BM)	BM
CancerCells	CancerCells	LAMC1	ITGA6_ITGB1	0.116067	0.001	LAMININ	ECM-Receptor	KEGG: hsa04512	CancerCells -> CancerCells (BM)	BM
CancerCells	CancerCells	LAMC1	ITGA6_ITGB4	0.09725	0.001	LAMININ	ECM-Receptor	KEGG: hsa04512	CancerCells -> CancerCells (BM)	BM
CancerCells	CancerCells	LAMC1	CD44	0.097807	0.001	LAMININ	ECM-Receptor	KEGG: hsa04512	CancerCells -> CancerCells (PT)	PT
CancerCells	ProliferatingT	LAMC1	CD44	0.115998	0.001	LAMININ	ECM-Receptor	KEGG: hsa04512	CancerCells -> ProliferatingT (PT)	PT
CancerCells	CD4Tstr	LAMC1	CD44	0.119848	0.001	LAMININ	ECM-Receptor	KEGG: hsa04512	CancerCells -> CD4Tstr (PT)	PT
CancerCells	NK	LAMC1	CD44	0.112047	0.001	LAMININ	ECM-Receptor	KEGG: hsa04512	CancerCells -> NK (PT)	PT
CancerCells	CD4Treg	LAMC1	CD44	0.118445	0.001	LAMININ	ECM-Receptor	KEGG: hsa04512	CancerCells -> CD4Treg (PT)	PT
CancerCells	CD4NaiveT	LAMC1	CD44	0.117141	0.001	LAMININ	ECM-Receptor	KEGG: hsa04512	CancerCells -> CD4NaiveT (PT)	PT
CancerCells	CD8NaiveT	LAMC1	CD44	0.115974	0.001	LAMININ	ECM-Receptor	KEGG: hsa04512	CancerCells -> CD8NaiveT (PT)	PT
CancerCells	CD8Teff	LAMC1	CD44	0.117526	0.001	LAMININ	ECM-Receptor	KEGG: hsa04512	CancerCells -> CD8Teff (PT)	PT
CancerCells	CD8Tem	LAMC1	CD44	0.114066	0.001	LAMININ	ECM-Receptor	KEGG: hsa04512	CancerCells -> CD8Tem (PT)	PT
CancerCells	CD8Tex	LAMC1	CD44	0.11533	0.001	LAMININ	ECM-Receptor	KEGG: hsa04512	CancerCells -> CD8Tex (PT)	PT
CancerCells	CancerCells	LAMC1	CD44	0.120849	0.001	LAMININ	ECM-Receptor	KEGG: hsa04512	CancerCells -> CancerCells (BM)	BM
CancerCells	ProliferatingT	LAMC1	CD44	0.147031	0.001	LAMININ	ECM-Receptor	KEGG: hsa04512	CancerCells -> ProliferatingT (BM)	BM
CancerCells	CD4Tstr	LAMC1	CD44	0.150903	0.001	LAMININ	ECM-Receptor	KEGG: hsa04512	CancerCells -> CD4Tstr (BM)	BM
CancerCells	NK	LAMC1	CD44	0.156012	0.001	LAMININ	ECM-Receptor	KEGG: hsa04512	CancerCells -> NK (BM)	BM
CancerCells	CD4Treg	LAMC1	CD44	0.154331	0.001	LAMININ	ECM-Receptor	KEGG: hsa04512	CancerCells -> CD4Treg (BM)	BM
CancerCells	CD4NaiveT	LAMC1	CD44	0.147556	0.001	LAMININ	ECM-Receptor	KEGG: hsa04512	CancerCells -> CD4NaiveT (BM)	BM
CancerCells	CD8NaiveT	LAMC1	CD44	0.154907	0.001	LAMININ	ECM-Receptor	KEGG: hsa04512	CancerCells -> CD8NaiveT (BM)	BM
CancerCells	CD8Teff	LAMC1	CD44	0.143237	0.001	LAMININ	ECM-Receptor	KEGG: hsa04512	CancerCells -> CD8Teff (BM)	BM
CancerCells	CD8Tem	LAMC1	CD44	0.14413	0.001	LAMININ	ECM-Receptor	KEGG: hsa04512	CancerCells -> CD8Tem (BM)	BM
CancerCells	CD8Tex	LAMC1	CD44	0.145435	0.001	LAMININ	ECM-Receptor	KEGG: hsa04512	CancerCells -> CD8Tex (BM)	BM
CancerCells	CancerCells	LAMC1	DAG1	0.0669436	0.001	LAMININ	ECM-Receptor	KEGG: hsa04512	CancerCells -> CancerCells (PT)	PT
CancerCells	CancerCells	LAMC1	DAG1	0.110105	0.001	LAMININ	ECM-Receptor	KEGG: hsa04512	CancerCells -> CancerCells (BM)	BM
CancerCells	ProliferatingT	LAMC2	ITGA1_ITGB1	0.0860983	0.001	LAMININ	ECM-Receptor	KEGG: hsa04512	CancerCells -> ProliferatingT (PT)	PT
CancerCells	CD4Tstr	LAMC2	ITGA1_ITGB1	0.0702718	0.001	LAMININ	ECM-Receptor	KEGG: hsa04512	CancerCells -> CD4Tstr (PT)	PT
CancerCells	NK	LAMC2	ITGA1_ITGB1	0.0796046	0.001	LAMININ	ECM-Receptor	KEGG: hsa04512	CancerCells -> NK (PT)	PT
CancerCells	CD8Teff	LAMC2	ITGA1_ITGB1	0.0788808	0.001	LAMININ	ECM-Receptor	KEGG: hsa04512	CancerCells -> CD8Teff (PT)	PT
CancerCells	CD8Tem	LAMC2	ITGA1_ITGB1	0.0792117	0.001	LAMININ	ECM-Receptor	KEGG: hsa04512	CancerCells -> CD8Tem (PT)	PT
CancerCells	CD8Tex	LAMC2	ITGA1_ITGB1	0.083219	0.001	LAMININ	ECM-Receptor	KEGG: hsa04512	CancerCells -> CD8Tex (PT)	PT
CancerCells	ProliferatingT	LAMC2	ITGA1_ITGB1	0.12358	0.001	LAMININ	ECM-Receptor	KEGG: hsa04512	CancerCells -> ProliferatingT (BM)	BM
CancerCells	NK	LAMC2	ITGA1_ITGB1	0.125289	0.001	LAMININ	ECM-Receptor	KEGG: hsa04512	CancerCells -> NK (BM)	BM
CancerCells	CD8Tex	LAMC2	ITGA1_ITGB1	0.122151	0.001	LAMININ	ECM-Receptor	KEGG: hsa04512	CancerCells -> CD8Tex (BM)	BM
CancerCells	CancerCells	LAMC2	ITGA2_ITGB1	0.076596	0.001	LAMININ	ECM-Receptor	KEGG: hsa04512	CancerCells -> CancerCells (PT)	PT
CancerCells	CancerCells	LAMC2	ITGA3_ITGB1	0.0838977	0.001	LAMININ	ECM-Receptor	KEGG: hsa04512	CancerCells -> CancerCells (PT)	PT
CancerCells	CancerCells	LAMC2	ITGA3_ITGB1	0.134924	0.001	LAMININ	ECM-Receptor	KEGG: hsa04512	CancerCells -> CancerCells (BM)	BM
CancerCells	CancerCells	LAMC2	ITGA6_ITGB1	0.110975	0.001	LAMININ	ECM-Receptor	KEGG: hsa04512	CancerCells -> CancerCells (BM)	BM
CancerCells	CancerCells	LAMC2	ITGA6_ITGB4	0.0936494	0.001	LAMININ	ECM-Receptor	KEGG: hsa04512	CancerCells -> CancerCells (BM)	BM
CancerCells	CancerCells	LAMC2	CD44	0.0822037	0.001	LAMININ	ECM-Receptor	KEGG: hsa04512	CancerCells -> CancerCells (PT)	PT
CancerCells	ProliferatingT	LAMC2	CD44	0.0946847	0.001	LAMININ	ECM-Receptor	KEGG: hsa04512	CancerCells -> ProliferatingT (PT)	PT
CancerCells	CD4Tstr	LAMC2	CD44	0.0972344	0.001	LAMININ	ECM-Receptor	KEGG: hsa04512	CancerCells -> CD4Tstr (PT)	PT
CancerCells	NK	LAMC2	CD44	0.0920347	0.001	LAMININ	ECM-Receptor	KEGG: hsa04512	CancerCells -> NK (PT)	PT
CancerCells	CD4Treg	LAMC2	CD44	0.0963085	0.001	LAMININ	ECM-Receptor	KEGG: hsa04512	CancerCells -> CD4Treg (PT)	PT
CancerCells	CD4NaiveT	LAMC2	CD44	0.0954448	0.001	LAMININ	ECM-Receptor	KEGG: hsa04512	CancerCells -> CD4NaiveT (PT)	PT
CancerCells	CD8NaiveT	LAMC2	CD44	0.0946683	0.001	LAMININ	ECM-Receptor	KEGG: hsa04512	CancerCells -> CD8NaiveT (PT)	PT
CancerCells	CD8Teff	LAMC2	CD44	0.0957002	0.001	LAMININ	ECM-Receptor	KEGG: hsa04512	CancerCells -> CD8Teff (PT)	PT
CancerCells	CD8Tem	LAMC2	CD44	0.0933928	0.001	LAMININ	ECM-Receptor	KEGG: hsa04512	CancerCells -> CD8Tem (PT)	PT
CancerCells	CD8Tex	LAMC2	CD44	0.0942391	0.001	LAMININ	ECM-Receptor	KEGG: hsa04512	CancerCells -> CD8Tex (PT)	PT
CancerCells	CancerCells	LAMC2	CD44	0.11534	0.001	LAMININ	ECM-Receptor	KEGG: hsa04512	CancerCells -> CancerCells (BM)	BM
CancerCells	ProliferatingT	LAMC2	CD44	0.13896	0.001	LAMININ	ECM-Receptor	KEGG: hsa04512	CancerCells -> ProliferatingT (BM)	BM
CancerCells	CD4Tstr	LAMC2	CD44	0.142416	0.001	LAMININ	ECM-Receptor	KEGG: hsa04512	CancerCells -> CD4Tstr (BM)	BM
CancerCells	NK	LAMC2	CD44	0.14696	0.001	LAMININ	ECM-Receptor	KEGG: hsa04512	CancerCells -> NK (BM)	BM
CancerCells	CD4Treg	LAMC2	CD44	0.145467	0.001	LAMININ	ECM-Receptor	KEGG: hsa04512	CancerCells -> CD4Treg (BM)	BM
CancerCells	CD4NaiveT	LAMC2	CD44	0.13943	0.001	LAMININ	ECM-Receptor	KEGG: hsa04512	CancerCells -> CD4NaiveT (BM)	BM
CancerCells	CD8NaiveT	LAMC2	CD44	0.145979	0.001	LAMININ	ECM-Receptor	KEGG: hsa04512	CancerCells -> CD8NaiveT (BM)	BM
CancerCells	CD8Teff	LAMC2	CD44	0.135566	0.001	LAMININ	ECM-Receptor	KEGG: hsa04512	CancerCells -> CD8Teff (BM)	BM
CancerCells	CD8Tem	LAMC2	CD44	0.136366	0.001	LAMININ	ECM-Receptor	KEGG: hsa04512	CancerCells -> CD8Tem (BM)	BM
CancerCells	CD8Tex	LAMC2	CD44	0.137534	0.001	LAMININ	ECM-Receptor	KEGG: hsa04512	CancerCells -> CD8Tex (BM)	BM
CancerCells	CancerCells	LAMC2	DAG1	0.0592464	0.001	LAMININ	ECM-Receptor	KEGG: hsa04512	CancerCells -> CancerCells (PT)	PT
CancerCells	CancerCells	LAMC2	DAG1	0.105513	0.001	LAMININ	ECM-Receptor	KEGG: hsa04512	CancerCells -> CancerCells (BM)	BM
CancerCells	CancerCells	LGALS9	CD44	0.122505	0.01	GALECTIN	Secreted Signaling	PMID: 25065622	CancerCells -> CancerCells (PT)	PT
CancerCells	ProliferatingT	LGALS9	CD44	0.152428	0.001	GALECTIN	Secreted Signaling	PMID: 25065622	CancerCells -> ProliferatingT (PT)	PT
CancerCells	CD4Tstr	LGALS9	CD44	0.159135	0.001	GALECTIN	Secreted Signaling	PMID: 25065622	CancerCells -> CD4Tstr (PT)	PT
CancerCells	NK	LGALS9	CD44	0.145683	0.001	GALECTIN	Secreted Signaling	PMID: 25065622	CancerCells -> NK (PT)	PT
CancerCells	CD4Treg	LGALS9	CD44	0.156674	0.001	GALECTIN	Secreted Signaling	PMID: 25065622	CancerCells -> CD4Treg (PT)	PT
CancerCells	CD4NaiveT	LGALS9	CD44	0.154405	0.001	GALECTIN	Secreted Signaling	PMID: 25065622	CancerCells -> CD4NaiveT (PT)	PT
CancerCells	CD8NaiveT	LGALS9	CD44	0.152385	0.001	GALECTIN	Secreted Signaling	PMID: 25065622	CancerCells -> CD8NaiveT (PT)	PT
CancerCells	CD8Teff	LGALS9	CD44	0.155073	0.001	GALECTIN	Secreted Signaling	PMID: 25065622	CancerCells -> CD8Teff (PT)	PT
CancerCells	CD8Tem	LGALS9	CD44	0.149112	0.001	GALECTIN	Secreted Signaling	PMID: 25065622	CancerCells -> CD8Tem (PT)	PT
CancerCells	CD8Tex	LGALS9	CD44	0.151278	0.001	GALECTIN	Secreted Signaling	PMID: 25065622	CancerCells -> CD8Tex (PT)	PT
CancerCells	ProliferatingT	LGALS9	CD44	0.150939	0.001	GALECTIN	Secreted Signaling	PMID: 25065622	CancerCells -> ProliferatingT (BM)	BM
CancerCells	CD4Tstr	LGALS9	CD44	0.155022	0.001	GALECTIN	Secreted Signaling	PMID: 25065622	CancerCells -> CD4Tstr (BM)	BM
CancerCells	NK	LGALS9	CD44	0.160417	0.001	GALECTIN	Secreted Signaling	PMID: 25065622	CancerCells -> NK (BM)	BM
CancerCells	CD4Treg	LGALS9	CD44	0.158641	0.001	GALECTIN	Secreted Signaling	PMID: 25065622	CancerCells -> CD4Treg (BM)	BM
CancerCells	CD4NaiveT	LGALS9	CD44	0.151493	0.001	GALECTIN	Secreted Signaling	PMID: 25065622	CancerCells -> CD4NaiveT (BM)	BM
CancerCells	CD8NaiveT	LGALS9	CD44	0.159249	0.001	GALECTIN	Secreted Signaling	PMID: 25065622	CancerCells -> CD8NaiveT (BM)	BM
CancerCells	CD8Teff	LGALS9	CD44	0.146945	0.001	GALECTIN	Secreted Signaling	PMID: 25065622	CancerCells -> CD8Teff (BM)	BM
CancerCells	CD8Tem	LGALS9	CD44	0.147885	0.001	GALECTIN	Secreted Signaling	PMID: 25065622	CancerCells -> CD8Tem (BM)	BM
CancerCells	CD8Tex	LGALS9	CD44	0.149259	0.001	GALECTIN	Secreted Signaling	PMID: 25065622	CancerCells -> CD8Tex (BM)	BM
CancerCells	ProliferatingT	LGALS9	PTPRC	0.172029	0.001	GALECTIN	Secreted Signaling	PMID: 30120235	CancerCells -> ProliferatingT (PT)	PT
CancerCells	CD4Tstr	LGALS9	PTPRC	0.172238	0.001	GALECTIN	Secreted Signaling	PMID: 30120235	CancerCells -> CD4Tstr (PT)	PT
CancerCells	NK	LGALS9	PTPRC	0.167702	0.001	GALECTIN	Secreted Signaling	PMID: 30120235	CancerCells -> NK (PT)	PT
CancerCells	CD4Treg	LGALS9	PTPRC	0.174136	0.001	GALECTIN	Secreted Signaling	PMID: 30120235	CancerCells -> CD4Treg (PT)	PT
CancerCells	CD4NaiveT	LGALS9	PTPRC	0.169711	0.001	GALECTIN	Secreted Signaling	PMID: 30120235	CancerCells -> CD4NaiveT (PT)	PT
CancerCells	CD8NaiveT	LGALS9	PTPRC	0.166959	0.001	GALECTIN	Secreted Signaling	PMID: 30120235	CancerCells -> CD8NaiveT (PT)	PT
CancerCells	CD8Teff	LGALS9	PTPRC	0.173485	0.001	GALECTIN	Secreted Signaling	PMID: 30120235	CancerCells -> CD8Teff (PT)	PT
CancerCells	CD8Tem	LGALS9	PTPRC	0.170992	0.001	GALECTIN	Secreted Signaling	PMID: 30120235	CancerCells -> CD8Tem (PT)	PT
CancerCells	CD8Tex	LGALS9	PTPRC	0.174111	0.001	GALECTIN	Secreted Signaling	PMID: 30120235	CancerCells -> CD8Tex (PT)	PT
CancerCells	ProliferatingT	LGALS9	PTPRC	0.177583	0.001	GALECTIN	Secreted Signaling	PMID: 30120235	CancerCells -> ProliferatingT (BM)	BM
CancerCells	CD4Tstr	LGALS9	PTPRC	0.172594	0.001	GALECTIN	Secreted Signaling	PMID: 30120235	CancerCells -> CD4Tstr (BM)	BM
CancerCells	NK	LGALS9	PTPRC	0.178795	0.001	GALECTIN	Secreted Signaling	PMID: 30120235	CancerCells -> NK (BM)	BM
CancerCells	CD4Treg	LGALS9	PTPRC	0.184324	0.001	GALECTIN	Secreted Signaling	PMID: 30120235	CancerCells -> CD4Treg (BM)	BM
CancerCells	CD4NaiveT	LGALS9	PTPRC	0.173938	0.001	GALECTIN	Secreted Signaling	PMID: 30120235	CancerCells -> CD4NaiveT (BM)	BM
CancerCells	CD8NaiveT	LGALS9	PTPRC	0.180198	0.001	GALECTIN	Secreted Signaling	PMID: 30120235	CancerCells -> CD8NaiveT (BM)	BM
CancerCells	CD8Teff	LGALS9	PTPRC	0.178097	0.001	GALECTIN	Secreted Signaling	PMID: 30120235	CancerCells -> CD8Teff (BM)	BM
CancerCells	CD8Tem	LGALS9	PTPRC	0.182252	0.001	GALECTIN	Secreted Signaling	PMID: 30120235	CancerCells -> CD8Tem (BM)	BM
CancerCells	CD8Tex	LGALS9	PTPRC	0.181093	0.001	GALECTIN	Secreted Signaling	PMID: 30120235	CancerCells -> CD8Tex (BM)	BM
CancerCells	ProliferatingT	LGALS9	HAVCR2	0.157319	0.001	GALECTIN	Secreted Signaling	PMID: 27192565	CancerCells -> ProliferatingT (PT)	PT
CancerCells	NK	LGALS9	HAVCR2	0.136279	0.001	GALECTIN	Secreted Signaling	PMID: 27192565	CancerCells -> NK (PT)	PT
CancerCells	CD4Treg	LGALS9	HAVCR2	0.10841	0.001	GALECTIN	Secreted Signaling	PMID: 27192565	CancerCells -> CD4Treg (PT)	PT
CancerCells	CD8Teff	LGALS9	HAVCR2	0.132295	0.001	GALECTIN	Secreted Signaling	PMID: 27192565	CancerCells -> CD8Teff (PT)	PT
CancerCells	CD8Tem	LGALS9	HAVCR2	0.105967	0.01	GALECTIN	Secreted Signaling	PMID: 27192565	CancerCells -> CD8Tem (PT)	PT
CancerCells	CD8Tex	LGALS9	HAVCR2	0.160755	0.001	GALECTIN	Secreted Signaling	PMID: 27192565	CancerCells -> CD8Tex (PT)	PT
CancerCells	ProliferatingT	LGALS9	HAVCR2	0.14662	0.001	GALECTIN	Secreted Signaling	PMID: 27192565	CancerCells -> ProliferatingT (BM)	BM
CancerCells	NK	LGALS9	HAVCR2	0.13077	0.001	GALECTIN	Secreted Signaling	PMID: 27192565	CancerCells -> NK (BM)	BM
CancerCells	CD4Treg	LGALS9	HAVCR2	0.116137	0.001	GALECTIN	Secreted Signaling	PMID: 27192565	CancerCells -> CD4Treg (BM)	BM
CancerCells	CD8Teff	LGALS9	HAVCR2	0.124881	0.001	GALECTIN	Secreted Signaling	PMID: 27192565	CancerCells -> CD8Teff (BM)	BM
CancerCells	CD8Tex	LGALS9	HAVCR2	0.157303	0.001	GALECTIN	Secreted Signaling	PMID: 27192565	CancerCells -> CD8Tex (BM)	BM
CancerCells	ProliferatingT	MDK	ITGA4_ITGB1	0.252673	0.001	MK	Secreted Signaling	PMID: 28356350	CancerCells -> ProliferatingT (PT)	PT
CancerCells	CD4Tstr	MDK	ITGA4_ITGB1	0.189231	0.001	MK	Secreted Signaling	PMID: 28356350	CancerCells -> CD4Tstr (PT)	PT
CancerCells	NK	MDK	ITGA4_ITGB1	0.225676	0.001	MK	Secreted Signaling	PMID: 28356350	CancerCells -> NK (PT)	PT
CancerCells	CD4Treg	MDK	ITGA4_ITGB1	0.211064	0.001	MK	Secreted Signaling	PMID: 28356350	CancerCells -> CD4Treg (PT)	PT
CancerCells	CD4NaiveT	MDK	ITGA4_ITGB1	0.199865	0.001	MK	Secreted Signaling	PMID: 28356350	CancerCells -> CD4NaiveT (PT)	PT
CancerCells	CD8NaiveT	MDK	ITGA4_ITGB1	0.197807	0.001	MK	Secreted Signaling	PMID: 28356350	CancerCells -> CD8NaiveT (PT)	PT
CancerCells	CD8Teff	MDK	ITGA4_ITGB1	0.199242	0.001	MK	Secreted Signaling	PMID: 28356350	CancerCells -> CD8Teff (PT)	PT
CancerCells	CD8Tem	MDK	ITGA4_ITGB1	0.242604	0.001	MK	Secreted Signaling	PMID: 28356350	CancerCells -> CD8Tem (PT)	PT
CancerCells	CD8Tex	MDK	ITGA4_ITGB1	0.230458	0.001	MK	Secreted Signaling	PMID: 28356350	CancerCells -> CD8Tex (PT)	PT
CancerCells	ProliferatingT	MDK	ITGA4_ITGB1	0.23033	0.001	MK	Secreted Signaling	PMID: 28356350	CancerCells -> ProliferatingT (BM)	BM
CancerCells	CD4Tstr	MDK	ITGA4_ITGB1	0.18036	0.001	MK	Secreted Signaling	PMID: 28356350	CancerCells -> CD4Tstr (BM)	BM
CancerCells	NK	MDK	ITGA4_ITGB1	0.221255	0.001	MK	Secreted Signaling	PMID: 28356350	CancerCells -> NK (BM)	BM
CancerCells	CD4Treg	MDK	ITGA4_ITGB1	0.225627	0.001	MK	Secreted Signaling	PMID: 28356350	CancerCells -> CD4Treg (BM)	BM
CancerCells	CD4NaiveT	MDK	ITGA4_ITGB1	0.170989	0.001	MK	Secreted Signaling	PMID: 28356350	CancerCells -> CD4NaiveT (BM)	BM
CancerCells	CD8Teff	MDK	ITGA4_ITGB1	0.196298	0.001	MK	Secreted Signaling	PMID: 28356350	CancerCells -> CD8Teff (BM)	BM
CancerCells	CD8Tem	MDK	ITGA4_ITGB1	0.219031	0.001	MK	Secreted Signaling	PMID: 28356350	CancerCells -> CD8Tem (BM)	BM
CancerCells	CD8Tex	MDK	ITGA4_ITGB1	0.227906	0.001	MK	Secreted Signaling	PMID: 28356350	CancerCells -> CD8Tex (BM)	BM
CancerCells	CancerCells	MDK	ITGA6_ITGB1	0.177136	0.001	MK	Secreted Signaling	PMID: 28356350	CancerCells -> CancerCells (BM)	BM
CancerCells	CancerCells	MDK	LRP1	0.146129	0.001	MK	Secreted Signaling	PMID: 28356350	CancerCells -> CancerCells (BM)	BM
CancerCells	CancerCells	MDK	NCL	0.289052	0.001	MK	Secreted Signaling	PMID: 28356350	CancerCells -> CancerCells (PT)	PT
CancerCells	ProliferatingT	MDK	NCL	0.324225	0.001	MK	Secreted Signaling	PMID: 28356350	CancerCells -> ProliferatingT (PT)	PT
CancerCells	CD4Tstr	MDK	NCL	0.261824	0.001	MK	Secreted Signaling	PMID: 28356350	CancerCells -> CD4Tstr (PT)	PT
CancerCells	NK	MDK	NCL	0.278932	0.001	MK	Secreted Signaling	PMID: 28356350	CancerCells -> NK (PT)	PT
CancerCells	CD4Treg	MDK	NCL	0.271425	0.001	MK	Secreted Signaling	PMID: 28356350	CancerCells -> CD4Treg (PT)	PT
CancerCells	CD4NaiveT	MDK	NCL	0.259268	0.001	MK	Secreted Signaling	PMID: 28356350	CancerCells -> CD4NaiveT (PT)	PT
CancerCells	CD8NaiveT	MDK	NCL	0.233798	0.001	MK	Secreted Signaling	PMID: 28356350	CancerCells -> CD8NaiveT (PT)	PT
CancerCells	CD8Teff	MDK	NCL	0.258839	0.001	MK	Secreted Signaling	PMID: 28356350	CancerCells -> CD8Teff (PT)	PT
CancerCells	CD8Tem	MDK	NCL	0.252762	0.001	MK	Secreted Signaling	PMID: 28356350	CancerCells -> CD8Tem (PT)	PT
CancerCells	CD8Tex	MDK	NCL	0.277735	0.001	MK	Secreted Signaling	PMID: 28356350	CancerCells -> CD8Tex (PT)	PT
CancerCells	CancerCells	MDK	NCL	0.274071	0.001	MK	Secreted Signaling	PMID: 28356350	CancerCells -> CancerCells (BM)	BM
CancerCells	ProliferatingT	MDK	NCL	0.303871	0.001	MK	Secreted Signaling	PMID: 28356350	CancerCells -> ProliferatingT (BM)	BM
CancerCells	CD4Tstr	MDK	NCL	0.275545	0.001	MK	Secreted Signaling	PMID: 28356350	CancerCells -> CD4Tstr (BM)	BM
CancerCells	NK	MDK	NCL	0.283695	0.001	MK	Secreted Signaling	PMID: 28356350	CancerCells -> NK (BM)	BM
CancerCells	CD4Treg	MDK	NCL	0.282651	0.001	MK	Secreted Signaling	PMID: 28356350	CancerCells -> CD4Treg (BM)	BM
CancerCells	CD4NaiveT	MDK	NCL	0.249781	0.001	MK	Secreted Signaling	PMID: 28356350	CancerCells -> CD4NaiveT (BM)	BM
CancerCells	CD8Teff	MDK	NCL	0.243963	0.001	MK	Secreted Signaling	PMID: 28356350	CancerCells -> CD8Teff (BM)	BM
CancerCells	CD8Tem	MDK	NCL	0.231569	0.001	MK	Secreted Signaling	PMID: 28356350	CancerCells -> CD8Tem (BM)	BM
CancerCells	CD8Tex	MDK	NCL	0.279404	0.001	MK	Secreted Signaling	PMID: 28356350	CancerCells -> CD8Tex (BM)	BM
CancerCells	CancerCells	MDK	SDC1	0.191973	0.001	MK	Secreted Signaling	PMID: 28356350	CancerCells -> CancerCells (PT)	PT
CancerCells	CancerCells	MDK	SDC1	0.258314	0.001	MK	Secreted Signaling	PMID: 28356350	CancerCells -> CancerCells (BM)	BM
CancerCells	CancerCells	MDK	SDC2	0.207372	0.001	MK	Secreted Signaling	PMID: 28356350	CancerCells -> CancerCells (BM)	BM
CancerCells	CancerCells	MDK	SDC4	0.214737	0.001	MK	Secreted Signaling	PMID: 28356350	CancerCells -> CancerCells (PT)	PT
CancerCells	CancerCells	MDK	SDC4	0.232306	0.001	MK	Secreted Signaling	PMID: 28356350	CancerCells -> CancerCells (BM)	BM
CancerCells	CD4Treg	MDK	SDC4	0.159941	0.01	MK	Secreted Signaling	PMID: 28356350	CancerCells -> CD4Treg (BM)	BM
CancerCells	ProliferatingT	MIF	CD74_CD44	0.568018	0.001	MIF	Secreted Signaling	PMID: 29637711; PMID: 26175090	CancerCells -> ProliferatingT (PT)	PT
CancerCells	CD4Tstr	MIF	CD74_CD44	0.51011	0.001	MIF	Secreted Signaling	PMID: 29637711; PMID: 26175090	CancerCells -> CD4Tstr (PT)	PT
CancerCells	NK	MIF	CD74_CD44	0.449589	0.001	MIF	Secreted Signaling	PMID: 29637711; PMID: 26175090	CancerCells -> NK (PT)	PT
CancerCells	CD4Treg	MIF	CD74_CD44	0.538661	0.001	MIF	Secreted Signaling	PMID: 29637711; PMID: 26175090	CancerCells -> CD4Treg (PT)	PT
CancerCells	CD4NaiveT	MIF	CD74_CD44	0.465349	0.001	MIF	Secreted Signaling	PMID: 29637711; PMID: 26175090	CancerCells -> CD4NaiveT (PT)	PT
CancerCells	CD8NaiveT	MIF	CD74_CD44	0.504088	0.001	MIF	Secreted Signaling	PMID: 29637711; PMID: 26175090	CancerCells -> CD8NaiveT (PT)	PT
CancerCells	CD8Teff	MIF	CD74_CD44	0.542922	0.001	MIF	Secreted Signaling	PMID: 29637711; PMID: 26175090	CancerCells -> CD8Teff (PT)	PT
CancerCells	CD8Tem	MIF	CD74_CD44	0.486281	0.001	MIF	Secreted Signaling	PMID: 29637711; PMID: 26175090	CancerCells -> CD8Tem (PT)	PT
CancerCells	CD8Tex	MIF	CD74_CD44	0.544252	0.001	MIF	Secreted Signaling	PMID: 29637711; PMID: 26175090	CancerCells -> CD8Tex (PT)	PT
CancerCells	ProliferatingT	MIF	CD74_CD44	0.453093	0.001	MIF	Secreted Signaling	PMID: 29637711; PMID: 26175090	CancerCells -> ProliferatingT (BM)	BM
CancerCells	CD4Tstr	MIF	CD74_CD44	0.432477	0.001	MIF	Secreted Signaling	PMID: 29637711; PMID: 26175090	CancerCells -> CD4Tstr (BM)	BM
CancerCells	NK	MIF	CD74_CD44	0.45331	0.001	MIF	Secreted Signaling	PMID: 29637711; PMID: 26175090	CancerCells -> NK (BM)	BM
CancerCells	CD4Treg	MIF	CD74_CD44	0.460582	0.001	MIF	Secreted Signaling	PMID: 29637711; PMID: 26175090	CancerCells -> CD4Treg (BM)	BM
CancerCells	CD4NaiveT	MIF	CD74_CD44	0.394743	0.001	MIF	Secreted Signaling	PMID: 29637711; PMID: 26175090	CancerCells -> CD4NaiveT (BM)	BM
CancerCells	CD8NaiveT	MIF	CD74_CD44	0.447741	0.001	MIF	Secreted Signaling	PMID: 29637711; PMID: 26175090	CancerCells -> CD8NaiveT (BM)	BM
CancerCells	CD8Teff	MIF	CD74_CD44	0.423233	0.001	MIF	Secreted Signaling	PMID: 29637711; PMID: 26175090	CancerCells -> CD8Teff (BM)	BM
CancerCells	CD8Tem	MIF	CD74_CD44	0.408629	0.001	MIF	Secreted Signaling	PMID: 29637711; PMID: 26175090	CancerCells -> CD8Tem (BM)	BM
CancerCells	CD8Tex	MIF	CD74_CD44	0.436596	0.001	MIF	Secreted Signaling	PMID: 29637711; PMID: 26175090	CancerCells -> CD8Tex (BM)	BM
CancerCells	ProliferatingT	MIF	CD74_CXCR4	0.726848	0.001	MIF	Secreted Signaling	PMID: 29637711; PMID: 24760155	CancerCells -> ProliferatingT (PT)	PT
CancerCells	CD4Tstr	MIF	CD74_CXCR4	0.65906	0.001	MIF	Secreted Signaling	PMID: 29637711; PMID: 24760155	CancerCells -> CD4Tstr (PT)	PT
CancerCells	NK	MIF	CD74_CXCR4	0.61155	0.001	MIF	Secreted Signaling	PMID: 29637711; PMID: 24760155	CancerCells -> NK (PT)	PT
CancerCells	CD4Treg	MIF	CD74_CXCR4	0.665423	0.001	MIF	Secreted Signaling	PMID: 29637711; PMID: 24760155	CancerCells -> CD4Treg (PT)	PT
CancerCells	CD4NaiveT	MIF	CD74_CXCR4	0.615353	0.001	MIF	Secreted Signaling	PMID: 29637711; PMID: 24760155	CancerCells -> CD4NaiveT (PT)	PT
CancerCells	CD8NaiveT	MIF	CD74_CXCR4	0.690101	0.001	MIF	Secreted Signaling	PMID: 29637711; PMID: 24760155	CancerCells -> CD8NaiveT (PT)	PT
CancerCells	CD8Teff	MIF	CD74_CXCR4	0.726852	0.001	MIF	Secreted Signaling	PMID: 29637711; PMID: 24760155	CancerCells -> CD8Teff (PT)	PT
CancerCells	CD8Tem	MIF	CD74_CXCR4	0.671724	0.001	MIF	Secreted Signaling	PMID: 29637711; PMID: 24760155	CancerCells -> CD8Tem (PT)	PT
CancerCells	CD8Tex	MIF	CD74_CXCR4	0.706861	0.001	MIF	Secreted Signaling	PMID: 29637711; PMID: 24760155	CancerCells -> CD8Tex (PT)	PT
CancerCells	ProliferatingT	MIF	CD74_CXCR4	0.591448	0.001	MIF	Secreted Signaling	PMID: 29637711; PMID: 24760155	CancerCells -> ProliferatingT (BM)	BM
CancerCells	CD4Tstr	MIF	CD74_CXCR4	0.578669	0.001	MIF	Secreted Signaling	PMID: 29637711; PMID: 24760155	CancerCells -> CD4Tstr (BM)	BM
CancerCells	NK	MIF	CD74_CXCR4	0.543273	0.001	MIF	Secreted Signaling	PMID: 29637711; PMID: 24760155	CancerCells -> NK (BM)	BM
CancerCells	CD4Treg	MIF	CD74_CXCR4	0.522998	0.001	MIF	Secreted Signaling	PMID: 29637711; PMID: 24760155	CancerCells -> CD4Treg (BM)	BM
CancerCells	CD4NaiveT	MIF	CD74_CXCR4	0.508948	0.001	MIF	Secreted Signaling	PMID: 29637711; PMID: 24760155	CancerCells -> CD4NaiveT (BM)	BM
CancerCells	CD8NaiveT	MIF	CD74_CXCR4	0.515297	0.001	MIF	Secreted Signaling	PMID: 29637711; PMID: 24760155	CancerCells -> CD8NaiveT (BM)	BM
CancerCells	CD8Teff	MIF	CD74_CXCR4	0.550185	0.001	MIF	Secreted Signaling	PMID: 29637711; PMID: 24760155	CancerCells -> CD8Teff (BM)	BM
CancerCells	CD8Tem	MIF	CD74_CXCR4	0.466462	0.01	MIF	Secreted Signaling	PMID: 29637711; PMID: 24760155	CancerCells -> CD8Tem (BM)	BM
CancerCells	CD8Tex	MIF	CD74_CXCR4	0.58717	0.001	MIF	Secreted Signaling	PMID: 29637711; PMID: 24760155	CancerCells -> CD8Tex (BM)	BM
CancerCells	CancerCells	MPZL1	MPZL1	0.127045	0.001	MPZ	Cell-Cell Contact	KEGG: hsa04514	CancerCells -> CancerCells (PT)	PT
CancerCells	CancerCells	MPZL1	MPZL1	0.134429	0.001	MPZ	Cell-Cell Contact	KEGG: hsa04514	CancerCells -> CancerCells (BM)	BM
CancerCells	CancerCells	NAMPT	INSR	0.116715	0.001	VISFATIN	Secreted Signaling	PMID: 28490838	CancerCells -> CancerCells (PT)	PT
CancerCells	CD8Tem	NECTIN2	CD226	0.0917627	0.001	NECTIN	Cell-Cell Contact	KEGG: hsa04514	CancerCells -> CD8Tem (BM)	BM
CancerCells	ProliferatingT	NECTIN2	TIGIT	0.193094	0.001	NECTIN	Cell-Cell Contact	KEGG: hsa04514	CancerCells -> ProliferatingT (PT)	PT
CancerCells	CD4Tstr	NECTIN2	TIGIT	0.152589	0.001	NECTIN	Cell-Cell Contact	KEGG: hsa04514	CancerCells -> CD4Tstr (PT)	PT
CancerCells	NK	NECTIN2	TIGIT	0.136141	0.001	NECTIN	Cell-Cell Contact	KEGG: hsa04514	CancerCells -> NK (PT)	PT
CancerCells	CD4Treg	NECTIN2	TIGIT	0.205036	0.001	NECTIN	Cell-Cell Contact	KEGG: hsa04514	CancerCells -> CD4Treg (PT)	PT
CancerCells	CD4NaiveT	NECTIN2	TIGIT	0.134694	0.001	NECTIN	Cell-Cell Contact	KEGG: hsa04514	CancerCells -> CD4NaiveT (PT)	PT
CancerCells	CD8NaiveT	NECTIN2	TIGIT	0.124523	0.001	NECTIN	Cell-Cell Contact	KEGG: hsa04514	CancerCells -> CD8NaiveT (PT)	PT
CancerCells	CD8Teff	NECTIN2	TIGIT	0.171143	0.001	NECTIN	Cell-Cell Contact	KEGG: hsa04514	CancerCells -> CD8Teff (PT)	PT
CancerCells	CD8Tem	NECTIN2	TIGIT	0.148521	0.001	NECTIN	Cell-Cell Contact	KEGG: hsa04514	CancerCells -> CD8Tem (PT)	PT
CancerCells	CD8Tex	NECTIN2	TIGIT	0.200955	0.001	NECTIN	Cell-Cell Contact	KEGG: hsa04514	CancerCells -> CD8Tex (PT)	PT
CancerCells	ProliferatingT	NECTIN2	TIGIT	0.156937	0.001	NECTIN	Cell-Cell Contact	KEGG: hsa04514	CancerCells -> ProliferatingT (BM)	BM
CancerCells	CD4Tstr	NECTIN2	TIGIT	0.110693	0.001	NECTIN	Cell-Cell Contact	KEGG: hsa04514	CancerCells -> CD4Tstr (BM)	BM
CancerCells	NK	NECTIN2	TIGIT	0.122186	0.001	NECTIN	Cell-Cell Contact	KEGG: hsa04514	CancerCells -> NK (BM)	BM
CancerCells	CD4Treg	NECTIN2	TIGIT	0.181	0.001	NECTIN	Cell-Cell Contact	KEGG: hsa04514	CancerCells -> CD4Treg (BM)	BM
CancerCells	CD8Teff	NECTIN2	TIGIT	0.145795	0.001	NECTIN	Cell-Cell Contact	KEGG: hsa04514	CancerCells -> CD8Teff (BM)	BM
CancerCells	CD8Tex	NECTIN2	TIGIT	0.167809	0.001	NECTIN	Cell-Cell Contact	KEGG: hsa04514	CancerCells -> CD8Tex (BM)	BM
CancerCells	CancerCells	NECTIN3	NECTIN2	0.109065	0.001	NECTIN	Cell-Cell Contact	PMID: 23027581	CancerCells -> CancerCells (BM)	BM
CancerCells	ProliferatingT	NECTIN3	TIGIT	0.145277	0.001	NECTIN	Cell-Cell Contact	KEGG: hsa04514; PMID: 1313846	CancerCells -> ProliferatingT (BM)	BM
CancerCells	CD4Tstr	NECTIN3	TIGIT	0.104755	0.001	NECTIN	Cell-Cell Contact	KEGG: hsa04514; PMID: 1313846	CancerCells -> CD4Tstr (BM)	BM
CancerCells	NK	NECTIN3	TIGIT	0.114993	0.001	NECTIN	Cell-Cell Contact	KEGG: hsa04514; PMID: 1313846	CancerCells -> NK (BM)	BM
CancerCells	CD4Treg	NECTIN3	TIGIT	0.16569	0.001	NECTIN	Cell-Cell Contact	KEGG: hsa04514; PMID: 1313846	CancerCells -> CD4Treg (BM)	BM
CancerCells	CD8Teff	NECTIN3	TIGIT	0.135674	0.001	NECTIN	Cell-Cell Contact	KEGG: hsa04514; PMID: 1313846	CancerCells -> CD8Teff (BM)	BM
CancerCells	CD8Tex	NECTIN3	TIGIT	0.154555	0.001	NECTIN	Cell-Cell Contact	KEGG: hsa04514; PMID: 1313846	CancerCells -> CD8Tex (BM)	BM
CancerCells	CancerCells	OCLN	OCLN	0.146753	0.001	OCLN	Cell-Cell Contact	KEGG: hsa04514	CancerCells -> CancerCells (BM)	BM
CancerCells	CancerCells	PTN	NCL	0.128067	0.001	PTN	Secreted Signaling	PMID: 28356350; PMID: 25620911	CancerCells -> CancerCells (BM)	BM
CancerCells	ProliferatingT	PTN	NCL	0.134423	0.001	PTN	Secreted Signaling	PMID: 28356350; PMID: 25620911	CancerCells -> ProliferatingT (BM)	BM
CancerCells	CD4Tstr	PTN	NCL	0.128396	0.001	PTN	Secreted Signaling	PMID: 28356350; PMID: 25620911	CancerCells -> CD4Tstr (BM)	BM
CancerCells	NK	PTN	NCL	0.130189	0.001	PTN	Secreted Signaling	PMID: 28356350; PMID: 25620911	CancerCells -> NK (BM)	BM
CancerCells	CD4Treg	PTN	NCL	0.129962	0.001	PTN	Secreted Signaling	PMID: 28356350; PMID: 25620911	CancerCells -> CD4Treg (BM)	BM
CancerCells	CD4NaiveT	PTN	NCL	0.122383	0.001	PTN	Secreted Signaling	PMID: 28356350; PMID: 25620911	CancerCells -> CD4NaiveT (BM)	BM
CancerCells	CD8NaiveT	PTN	NCL	0.111521	0.001	PTN	Secreted Signaling	PMID: 28356350; PMID: 25620911	CancerCells -> CD8NaiveT (BM)	BM
CancerCells	CD8Teff	PTN	NCL	0.120945	0.001	PTN	Secreted Signaling	PMID: 28356350; PMID: 25620911	CancerCells -> CD8Teff (BM)	BM
CancerCells	CD8Tem	PTN	NCL	0.117774	0.001	PTN	Secreted Signaling	PMID: 28356350; PMID: 25620911	CancerCells -> CD8Tem (BM)	BM
CancerCells	CD8Tex	PTN	NCL	0.129251	0.001	PTN	Secreted Signaling	PMID: 28356350; PMID: 25620911	CancerCells -> CD8Tex (BM)	BM
CancerCells	CancerCells	PTN	SDC1	0.124437	0.001	PTN	Secreted Signaling	PMID: 28356350; PMID: 25620911	CancerCells -> CancerCells (BM)	BM
CancerCells	CancerCells	PTN	SDC2	0.111111	0.001	PTN	Secreted Signaling	PMID: 28356350; PMID: 25620911	CancerCells -> CancerCells (BM)	BM
CancerCells	CancerCells	PTN	SDC4	0.117967	0.001	PTN	Secreted Signaling	PMID: 28356350; PMID: 25620911	CancerCells -> CancerCells (BM)	BM
CancerCells	ProliferatingT	PTN	SDC4	0.0741148	0.001	PTN	Secreted Signaling	PMID: 28356350; PMID: 25620911	CancerCells -> ProliferatingT (BM)	BM
CancerCells	CD4Treg	PTN	SDC4	0.0958214	0.001	PTN	Secreted Signaling	PMID: 28356350; PMID: 25620911	CancerCells -> CD4Treg (BM)	BM
CancerCells	CancerCells	PTPRM	PTPRM	0.105397	0.001	PTPRM	Cell-Cell Contact	KEGG: hsa04514	CancerCells -> CancerCells (BM)	BM
CancerCells	ProliferatingT	PVR	TIGIT	0.153674	0.001	PVR	Cell-Cell Contact	KEGG: hsa04514	CancerCells -> ProliferatingT (PT)	PT
CancerCells	CD4Tstr	PVR	TIGIT	0.126821	0.001	PVR	Cell-Cell Contact	KEGG: hsa04514	CancerCells -> CD4Tstr (PT)	PT
CancerCells	NK	PVR	TIGIT	0.115241	0.001	PVR	Cell-Cell Contact	KEGG: hsa04514	CancerCells -> NK (PT)	PT
CancerCells	CD4Treg	PVR	TIGIT	0.161181	0.001	PVR	Cell-Cell Contact	KEGG: hsa04514	CancerCells -> CD4Treg (PT)	PT
CancerCells	CD4NaiveT	PVR	TIGIT	0.114202	0.001	PVR	Cell-Cell Contact	KEGG: hsa04514	CancerCells -> CD4NaiveT (PT)	PT
CancerCells	CD8NaiveT	PVR	TIGIT	0.106803	0.001	PVR	Cell-Cell Contact	KEGG: hsa04514	CancerCells -> CD8NaiveT (PT)	PT
CancerCells	CD8Teff	PVR	TIGIT	0.139401	0.001	PVR	Cell-Cell Contact	KEGG: hsa04514	CancerCells -> CD8Teff (PT)	PT
CancerCells	CD8Tem	PVR	TIGIT	0.123996	0.001	PVR	Cell-Cell Contact	KEGG: hsa04514	CancerCells -> CD8Tem (PT)	PT
CancerCells	CD8Tex	PVR	TIGIT	0.158635	0.001	PVR	Cell-Cell Contact	KEGG: hsa04514	CancerCells -> CD8Tex (PT)	PT
CancerCells	CancerCells	SEMA3B	NRP1_PLXNA1	0.0735318	0.001	SEMA3	Secreted Signaling	PMID: 27533782	CancerCells -> CancerCells (BM)	BM
CancerCells	CancerCells	SEMA3B	NRP1_PLXNA2	0.0727624	0.001	SEMA3	Secreted Signaling	PMID: 27533782	CancerCells -> CancerCells (BM)	BM
CancerCells	CancerCells	SEMA3B	NRP1_PLXNA3	0.0759661	0.001	SEMA3	Secreted Signaling	PMID: 27533782	CancerCells -> CancerCells (BM)	BM
CancerCells	CancerCells	SEMA3C	NRP1_PLXNA1	0.0839058	0.001	SEMA3	Secreted Signaling	PMID: 27533782	CancerCells -> CancerCells (BM)	BM
CancerCells	CancerCells	SEMA3C	NRP1_PLXNA2	0.0829055	0.001	SEMA3	Secreted Signaling	PMID: 27533782	CancerCells -> CancerCells (BM)	BM
CancerCells	CancerCells	SEMA3C	NRP1_PLXNA3	0.0870904	0.001	SEMA3	Secreted Signaling	PMID: 27533782	CancerCells -> CancerCells (BM)	BM
CancerCells	CancerCells	SEMA3C	PLXND1	0.0792183	0.001	SEMA3	Secreted Signaling	PMID: 27533782	CancerCells -> CancerCells (BM)	BM
CancerCells	CancerCells	SEMA3E	PLXND1	0.0870694	0.001	SEMA3	Secreted Signaling	PMID: 22325954	CancerCells -> CancerCells (BM)	BM
CancerCells	ProliferatingT	SPP1	ITGA4_ITGB1	0.151863	0.001	SPP1	Secreted Signaling	PMID: 21907263	CancerCells -> ProliferatingT (PT)	PT
CancerCells	CD4Tstr	SPP1	ITGA4_ITGB1	0.126184	0.001	SPP1	Secreted Signaling	PMID: 21907263	CancerCells -> CD4Tstr (PT)	PT
CancerCells	NK	SPP1	ITGA4_ITGB1	0.14154	0.001	SPP1	Secreted Signaling	PMID: 21907263	CancerCells -> NK (PT)	PT
CancerCells	CD4Treg	SPP1	ITGA4_ITGB1	0.135596	0.001	SPP1	Secreted Signaling	PMID: 21907263	CancerCells -> CD4Treg (PT)	PT
CancerCells	CD4NaiveT	SPP1	ITGA4_ITGB1	0.130852	0.001	SPP1	Secreted Signaling	PMID: 21907263	CancerCells -> CD4NaiveT (PT)	PT
CancerCells	CD8NaiveT	SPP1	ITGA4_ITGB1	0.129962	0.001	SPP1	Secreted Signaling	PMID: 21907263	CancerCells -> CD8NaiveT (PT)	PT
CancerCells	CD8Teff	SPP1	ITGA4_ITGB1	0.130583	0.001	SPP1	Secreted Signaling	PMID: 21907263	CancerCells -> CD8Teff (PT)	PT
CancerCells	CD8Tem	SPP1	ITGA4_ITGB1	0.148107	0.001	SPP1	Secreted Signaling	PMID: 21907263	CancerCells -> CD8Tem (PT)	PT
CancerCells	CD8Tex	SPP1	ITGA4_ITGB1	0.143429	0.001	SPP1	Secreted Signaling	PMID: 21907263	CancerCells -> CD8Tex (PT)	PT
CancerCells	ProliferatingT	SPP1	ITGA4_ITGB1	0.218994	0.001	SPP1	Secreted Signaling	PMID: 21907263	CancerCells -> ProliferatingT (BM)	BM
CancerCells	NK	SPP1	ITGA4_ITGB1	0.210755	0.001	SPP1	Secreted Signaling	PMID: 21907263	CancerCells -> NK (BM)	BM
CancerCells	CD4Treg	SPP1	ITGA4_ITGB1	0.214727	0.001	SPP1	Secreted Signaling	PMID: 21907263	CancerCells -> CD4Treg (BM)	BM
CancerCells	CD8Teff	SPP1	ITGA4_ITGB1	0.187954	0.001	SPP1	Secreted Signaling	PMID: 21907263	CancerCells -> CD8Teff (BM)	BM
CancerCells	CD8Tem	SPP1	ITGA4_ITGB1	0.208731	0.001	SPP1	Secreted Signaling	PMID: 21907263	CancerCells -> CD8Tem (BM)	BM
CancerCells	CD8Tex	SPP1	ITGA4_ITGB1	0.216796	0.001	SPP1	Secreted Signaling	PMID: 21907263	CancerCells -> CD8Tex (BM)	BM
CancerCells	CancerCells	SPP1	ITGAV_ITGB1	0.126757	0.001	SPP1	Secreted Signaling	PMID: 21907263	CancerCells -> CancerCells (PT)	PT
CancerCells	CancerCells	SPP1	ITGAV_ITGB1	0.199331	0.001	SPP1	Secreted Signaling	PMID: 21907263	CancerCells -> CancerCells (BM)	BM
CancerCells	CancerCells	SPP1	ITGAV_ITGB5	0.139831	0.001	SPP1	Secreted Signaling	PMID: 21907263	CancerCells -> CancerCells (BM)	BM
CancerCells	CancerCells	SPP1	ITGAV_ITGB6	0.0980848	0.001	SPP1	Secreted Signaling	PMID: 21907263	CancerCells -> CancerCells (PT)	PT
CancerCells	CancerCells	SPP1	ITGAV_ITGB6	0.188561	0.001	SPP1	Secreted Signaling	PMID: 21907263	CancerCells -> CancerCells (BM)	BM
CancerCells	CancerCells	SPP1	CD44	0.133402	0.001	SPP1	Secreted Signaling	PMID: 21907263	CancerCells -> CancerCells (PT)	PT
CancerCells	ProliferatingT	SPP1	CD44	0.169642	0.001	SPP1	Secreted Signaling	PMID: 21907263	CancerCells -> ProliferatingT (PT)	PT
CancerCells	CD4Tstr	SPP1	CD44	0.177978	0.001	SPP1	Secreted Signaling	PMID: 21907263	CancerCells -> CD4Tstr (PT)	PT
CancerCells	NK	SPP1	CD44	0.161339	0.001	SPP1	Secreted Signaling	PMID: 21907263	CancerCells -> NK (PT)	PT
CancerCells	CD4Treg	SPP1	CD44	0.17491	0.001	SPP1	Secreted Signaling	PMID: 21907263	CancerCells -> CD4Treg (PT)	PT
CancerCells	CD4NaiveT	SPP1	CD44	0.172091	0.001	SPP1	Secreted Signaling	PMID: 21907263	CancerCells -> CD4NaiveT (PT)	PT
CancerCells	CD8NaiveT	SPP1	CD44	0.16959	0.001	SPP1	Secreted Signaling	PMID: 21907263	CancerCells -> CD8NaiveT (PT)	PT
CancerCells	CD8Teff	SPP1	CD44	0.17292	0.001	SPP1	Secreted Signaling	PMID: 21907263	CancerCells -> CD8Teff (PT)	PT
CancerCells	CD8Tem	SPP1	CD44	0.16555	0.001	SPP1	Secreted Signaling	PMID: 21907263	CancerCells -> CD8Tem (PT)	PT
CancerCells	CD8Tex	SPP1	CD44	0.168221	0.001	SPP1	Secreted Signaling	PMID: 21907263	CancerCells -> CD8Tex (PT)	PT
CancerCells	ProliferatingT	SPP1	CD44	0.245637	0.001	SPP1	Secreted Signaling	PMID: 21907263	CancerCells -> ProliferatingT (BM)	BM
CancerCells	CD4Tstr	SPP1	CD44	0.25644	0.001	SPP1	Secreted Signaling	PMID: 21907263	CancerCells -> CD4Tstr (BM)	BM
CancerCells	NK	SPP1	CD44	0.271214	0.001	SPP1	Secreted Signaling	PMID: 21907263	CancerCells -> NK (BM)	BM
CancerCells	CD4Treg	SPP1	CD44	0.266286	0.001	SPP1	Secreted Signaling	PMID: 21907263	CancerCells -> CD4Treg (BM)	BM
CancerCells	CD4NaiveT	SPP1	CD44	0.247083	0.001	SPP1	Secreted Signaling	PMID: 21907263	CancerCells -> CD4NaiveT (BM)	BM
CancerCells	CD8NaiveT	SPP1	CD44	0.267967	0.001	SPP1	Secreted Signaling	PMID: 21907263	CancerCells -> CD8NaiveT (BM)	BM
CancerCells	CD8Teff	SPP1	CD44	0.235376	0.001	SPP1	Secreted Signaling	PMID: 21907263	CancerCells -> CD8Teff (BM)	BM
CancerCells	CD8Tem	SPP1	CD44	0.237763	0.01	SPP1	Secreted Signaling	PMID: 21907263	CancerCells -> CD8Tem (BM)	BM
CancerCells	CD8Tex	SPP1	CD44	0.241283	0.001	SPP1	Secreted Signaling	PMID: 21907263	CancerCells -> CD8Tex (BM)	BM
CancerCells	CancerCells	TGFB1	ACVR1B_TGFbR2	0.0558464	0.001	TGFb	Secreted Signaling	PMID: 27449815	CancerCells -> CancerCells (PT)	PT
CancerCells	CancerCells	THBS1	ITGA3_ITGB1	0.167119	0.001	THBS	ECM-Receptor	KEGG: hsa04512	CancerCells -> CancerCells (BM)	BM
CancerCells	CancerCells	THBS1	CD47	0.179633	0.001	THBS	ECM-Receptor	KEGG: hsa04512	CancerCells -> CancerCells (BM)	BM
CancerCells	ProliferatingT	THBS1	CD47	0.155571	0.001	THBS	ECM-Receptor	KEGG: hsa04512	CancerCells -> ProliferatingT (BM)	BM
CancerCells	CD4Tstr	THBS1	CD47	0.142135	0.001	THBS	ECM-Receptor	KEGG: hsa04512	CancerCells -> CD4Tstr (BM)	BM
CancerCells	NK	THBS1	CD47	0.148847	0.001	THBS	ECM-Receptor	KEGG: hsa04512	CancerCells -> NK (BM)	BM
CancerCells	CD4Treg	THBS1	CD47	0.142376	0.001	THBS	ECM-Receptor	KEGG: hsa04512	CancerCells -> CD4Treg (BM)	BM
CancerCells	CD4NaiveT	THBS1	CD47	0.141003	0.001	THBS	ECM-Receptor	KEGG: hsa04512	CancerCells -> CD4NaiveT (BM)	BM
CancerCells	CD8Teff	THBS1	CD47	0.138452	0.001	THBS	ECM-Receptor	KEGG: hsa04512	CancerCells -> CD8Teff (BM)	BM
CancerCells	CD8Tem	THBS1	CD47	0.156009	0.001	THBS	ECM-Receptor	KEGG: hsa04512	CancerCells -> CD8Tem (BM)	BM
CancerCells	CD8Tex	THBS1	CD47	0.146876	0.001	THBS	ECM-Receptor	KEGG: hsa04512	CancerCells -> CD8Tex (BM)	BM
CancerCells	CancerCells	THBS1	SDC1	0.172634	0.001	THBS	ECM-Receptor	KEGG: hsa04512	CancerCells -> CancerCells (BM)	BM
CancerCells	CancerCells	THBS1	SDC4	0.160452	0.001	THBS	ECM-Receptor	KEGG: hsa04512	CancerCells -> CancerCells (BM)	BM
CancerCells	CD4Treg	THBS1	SDC4	0.1221	0.001	THBS	ECM-Receptor	KEGG: hsa04512	CancerCells -> CD4Treg (BM)	BM
CancerCells	CancerCells	WNT3	FZD1_LRP5	0.074041	0.001	WNT	Secreted Signaling	KEGG: hsa04310; PMID: 23209147	CancerCells -> CancerCells (BM)	BM
CancerCells	CancerCells	WNT3	FZD1_LRP6	0.0779871	0.001	WNT	Secreted Signaling	KEGG: hsa04310; PMID: 23209147	CancerCells -> CancerCells (BM)	BM
CancerCells	CancerCells	WNT3	FZD2_LRP5	0.0744272	0.001	WNT	Secreted Signaling	KEGG: hsa04310; PMID: 23209147	CancerCells -> CancerCells (BM)	BM
CancerCells	CancerCells	WNT3	FZD2_LRP6	0.0784156	0.001	WNT	Secreted Signaling	KEGG: hsa04310; PMID: 23209147	CancerCells -> CancerCells (BM)	BM
CancerCells	CancerCells	WNT3	FZD6_LRP5	0.0757299	0.001	WNT	Secreted Signaling	KEGG: hsa04310; PMID: 23209147	CancerCells -> CancerCells (BM)	BM
CancerCells	CancerCells	WNT3	FZD6_LRP6	0.079863	0.001	WNT	Secreted Signaling	KEGG: hsa04310; PMID: 23209147	CancerCells -> CancerCells (BM)	BM
CancerCells	CancerCells	WNT5A	FZD1	0.093314	0.001	ncWNT	Secreted Signaling	KEGG: hsa04310	CancerCells -> CancerCells (BM)	BM
CancerCells	CancerCells	WNT5A	FZD2	0.0945506	0.001	ncWNT	Secreted Signaling	KEGG: hsa04310	CancerCells -> CancerCells (BM)	BM
CancerCells	CancerCells	WNT5A	FZD6	0.0988716	0.001	ncWNT	Secreted Signaling	KEGG: hsa04310	CancerCells -> CancerCells (BM)	BM
CancerCells	CancerCells	WNT5B	FZD1	0.0915201	0.001	ncWNT	Secreted Signaling	KEGG: hsa04310	CancerCells -> CancerCells (BM)	BM
CancerCells	CancerCells	WNT5B	FZD2	0.0927092	0.001	ncWNT	Secreted Signaling	KEGG: hsa04310	CancerCells -> CancerCells (BM)	BM
CancerCells	CancerCells	WNT5B	FZD6	0.09686	0.001	ncWNT	Secreted Signaling	KEGG: hsa04310	CancerCells -> CancerCells (BM)	BM

## Sheet: ECs-Tcells
Table S9. Cell communications between cell clusters by Cellchat
source	target	ligand	receptor	prob	pval	pathway_name	annotation	evidence	source.target	dataset
AECs	AECs	ADM	CALCRL	0.199948	0.001	CALCR	Secreted Signaling	KEGG: hsa04080	AECs -> AECs (PT)	PT
AECs	CapECs	ADM	CALCRL	0.181322	0.001	CALCR	Secreted Signaling	KEGG: hsa04080	AECs -> CapECs (PT)	PT
AECs	LECs	ADM	CALCRL	0.168526	0.001	CALCR	Secreted Signaling	KEGG: hsa04080	AECs -> LECs (PT)	PT
AECs	TipECs	ADM	CALCRL	0.186219	0.001	CALCR	Secreted Signaling	KEGG: hsa04080	AECs -> TipECs (PT)	PT
AECs	VECs	ADM	CALCRL	0.179935	0.001	CALCR	Secreted Signaling	KEGG: hsa04080	AECs -> VECs (PT)	PT
AECs	AECs	ADM	CALCRL	0.338812	0.001	CALCR	Secreted Signaling	KEGG: hsa04080	AECs -> AECs (BM)	BM
AECs	CapECs	ADM	CALCRL	0.353326	0.001	CALCR	Secreted Signaling	KEGG: hsa04080	AECs -> CapECs (BM)	BM
AECs	LECs	ADM	CALCRL	0.425089	0.001	CALCR	Secreted Signaling	KEGG: hsa04080	AECs -> LECs (BM)	BM
AECs	TipECs	ADM	CALCRL	0.325877	0.001	CALCR	Secreted Signaling	KEGG: hsa04080	AECs -> TipECs (BM)	BM
AECs	VECs	ADM	CALCRL	0.347101	0.001	CALCR	Secreted Signaling	KEGG: hsa04080	AECs -> VECs (BM)	BM
AECs	AECs	AGRN	DAG1	0.100217	0.001	AGRN	ECM-Receptor	KEGG: hsa04512	AECs -> AECs (PT)	PT
AECs	LECs	AGRN	DAG1	0.102813	0.001	AGRN	ECM-Receptor	KEGG: hsa04512	AECs -> LECs (PT)	PT
AECs	TipECs	AGRN	DAG1	0.11154	0.001	AGRN	ECM-Receptor	KEGG: hsa04512	AECs -> TipECs (PT)	PT
AECs	AECs	AGRN	DAG1	0.166417	0.001	AGRN	ECM-Receptor	KEGG: hsa04512	AECs -> AECs (BM)	BM
AECs	CapECs	AGRN	DAG1	0.154645	0.001	AGRN	ECM-Receptor	KEGG: hsa04512	AECs -> CapECs (BM)	BM
AECs	TipECs	AGRN	DAG1	0.141941	0.001	AGRN	ECM-Receptor	KEGG: hsa04512	AECs -> TipECs (BM)	BM
AECs	VECs	AGRN	DAG1	0.144307	0.001	AGRN	ECM-Receptor	KEGG: hsa04512	AECs -> VECs (BM)	BM
AECs	CD4NaiveT	ALCAM	CD6	0.0904736	0.001	ALCAM	Cell-Cell Contact	KEGG: hsa04514	AECs -> CD4NaiveT (BM)	BM
AECs	CD4Tstr	ALCAM	CD6	0.0911254	0.001	ALCAM	Cell-Cell Contact	KEGG: hsa04514	AECs -> CD4Tstr (BM)	BM
AECs	CD4Treg	ALCAM	CD6	0.0880474	0.001	ALCAM	Cell-Cell Contact	KEGG: hsa04514	AECs -> CD4Treg (BM)	BM
AECs	CD8NaiveT	ALCAM	CD6	0.101735	0.001	ALCAM	Cell-Cell Contact	KEGG: hsa04514	AECs -> CD8NaiveT (BM)	BM
AECs	CD8Teff	ALCAM	CD6	0.0850252	0.001	ALCAM	Cell-Cell Contact	KEGG: hsa04514	AECs -> CD8Teff (BM)	BM
AECs	CD8Tem	ALCAM	CD6	0.0971824	0.001	ALCAM	Cell-Cell Contact	KEGG: hsa04514	AECs -> CD8Tem (BM)	BM
AECs	CD8Tex	ALCAM	CD6	0.0937863	0.001	ALCAM	Cell-Cell Contact	KEGG: hsa04514	AECs -> CD8Tex (BM)	BM
AECs	ProliferatingT	ALCAM	CD6	0.0967587	0.001	ALCAM	Cell-Cell Contact	KEGG: hsa04514	AECs -> ProliferatingT (BM)	BM
AECs	AECs	ANGPT2	ITGA5_ITGB1	0.336923	0.001	ANGPT	Secreted Signaling	PMID: 20651738; PMID: 25635707	AECs -> AECs (BM)	BM
AECs	CapECs	ANGPT2	ITGA5_ITGB1	0.322892	0.001	ANGPT	Secreted Signaling	PMID: 20651738; PMID: 25635707	AECs -> CapECs (BM)	BM
AECs	TipECs	ANGPT2	ITGA5_ITGB1	0.333217	0.001	ANGPT	Secreted Signaling	PMID: 20651738; PMID: 25635707	AECs -> TipECs (BM)	BM
AECs	VECs	ANGPT2	ITGA5_ITGB1	0.287502	0.001	ANGPT	Secreted Signaling	PMID: 20651738; PMID: 25635707	AECs -> VECs (BM)	BM
AECs	AECs	ANGPT2	TEK	0.21273	0.001	ANGPT	Secreted Signaling	PMID: 20651738	AECs -> AECs (BM)	BM
AECs	CapECs	ANGPT2	TEK	0.235557	0.001	ANGPT	Secreted Signaling	PMID: 20651738	AECs -> CapECs (BM)	BM
AECs	LECs	ANGPT2	TEK	0.30822	0.001	ANGPT	Secreted Signaling	PMID: 20651738	AECs -> LECs (BM)	BM
AECs	TipECs	ANGPT2	TEK	0.189263	0.001	ANGPT	Secreted Signaling	PMID: 20651738	AECs -> TipECs (BM)	BM
AECs	VECs	ANGPT2	TEK	0.221659	0.001	ANGPT	Secreted Signaling	PMID: 20651738	AECs -> VECs (BM)	BM
AECs	AECs	ANGPTL2	ITGA5_ITGB1	0.140908	0.001	ANGPTL	Secreted Signaling	PMID: 24478758	AECs -> AECs (PT)	PT
AECs	CapECs	ANGPTL2	ITGA5_ITGB1	0.139961	0.001	ANGPTL	Secreted Signaling	PMID: 24478758	AECs -> CapECs (PT)	PT
AECs	LECs	ANGPTL2	ITGA5_ITGB1	0.129314	0.001	ANGPTL	Secreted Signaling	PMID: 24478758	AECs -> LECs (PT)	PT
AECs	TipECs	ANGPTL2	ITGA5_ITGB1	0.146854	0.001	ANGPTL	Secreted Signaling	PMID: 24478758	AECs -> TipECs (PT)	PT
AECs	VECs	ANGPTL2	ITGA5_ITGB1	0.133614	0.001	ANGPTL	Secreted Signaling	PMID: 24478758	AECs -> VECs (PT)	PT
AECs	AECs	ANGPTL2	ITGA5_ITGB1	0.284609	0.001	ANGPTL	Secreted Signaling	PMID: 24478758	AECs -> AECs (BM)	BM
AECs	CapECs	ANGPTL2	ITGA5_ITGB1	0.267551	0.001	ANGPTL	Secreted Signaling	PMID: 24478758	AECs -> CapECs (BM)	BM
AECs	TipECs	ANGPTL2	ITGA5_ITGB1	0.274609	0.001	ANGPTL	Secreted Signaling	PMID: 24478758	AECs -> TipECs (BM)	BM
AECs	VECs	ANGPTL2	ITGA5_ITGB1	0.241225	0.001	ANGPTL	Secreted Signaling	PMID: 24478758	AECs -> VECs (BM)	BM
AECs	LECs	ANGPTL2	TLR4	0.094263	0.001	ANGPTL	Secreted Signaling	PMID: 24478758	AECs -> LECs (PT)	PT
AECs	AECs	ANGPTL2	TLR4	0.144346	0.001	ANGPTL	Secreted Signaling	PMID: 24478758	AECs -> AECs (BM)	BM
AECs	CapECs	ANGPTL2	TLR4	0.157555	0.001	ANGPTL	Secreted Signaling	PMID: 24478758	AECs -> CapECs (BM)	BM
AECs	LECs	ANGPTL2	TLR4	0.206105	0.001	ANGPTL	Secreted Signaling	PMID: 24478758	AECs -> LECs (BM)	BM
AECs	VECs	ANGPTL2	TLR4	0.160406	0.001	ANGPTL	Secreted Signaling	PMID: 24478758	AECs -> VECs (BM)	BM
AECs	AECs	ANGPTL4	ITGA5_ITGB1	0.200943	0.001	ANGPTL	Secreted Signaling	PMID: 30049845	AECs -> AECs (PT)	PT
AECs	CapECs	ANGPTL4	ITGA5_ITGB1	0.199034	0.001	ANGPTL	Secreted Signaling	PMID: 30049845	AECs -> CapECs (PT)	PT
AECs	LECs	ANGPTL4	ITGA5_ITGB1	0.178255	0.001	ANGPTL	Secreted Signaling	PMID: 30049845	AECs -> LECs (PT)	PT
AECs	TipECs	ANGPTL4	ITGA5_ITGB1	0.213164	0.001	ANGPTL	Secreted Signaling	PMID: 30049845	AECs -> TipECs (PT)	PT
AECs	VECs	ANGPTL4	ITGA5_ITGB1	0.186498	0.001	ANGPTL	Secreted Signaling	PMID: 30049845	AECs -> VECs (PT)	PT
AECs	AECs	ANGPTL4	ITGA5_ITGB1	0.203425	0.001	ANGPTL	Secreted Signaling	PMID: 30049845	AECs -> AECs (BM)	BM
AECs	CapECs	ANGPTL4	ITGA5_ITGB1	0.194383	0.001	ANGPTL	Secreted Signaling	PMID: 30049845	AECs -> CapECs (BM)	BM
AECs	TipECs	ANGPTL4	ITGA5_ITGB1	0.198155	0.001	ANGPTL	Secreted Signaling	PMID: 30049845	AECs -> TipECs (BM)	BM
AECs	VECs	ANGPTL4	ITGA5_ITGB1	0.179903	0.001	ANGPTL	Secreted Signaling	PMID: 30049845	AECs -> VECs (BM)	BM
AECs	AECs	ANGPTL4	ITGAV_ITGB3	0.130268	0.001	ANGPTL	Secreted Signaling	PMID: 30049845	AECs -> AECs (BM)	BM
AECs	AECs	ANGPTL4	CDH5	0.20349	0.001	ANGPTL	Secreted Signaling	PMID: 30049845	AECs -> AECs (PT)	PT
AECs	CapECs	ANGPTL4	CDH5	0.208738	0.001	ANGPTL	Secreted Signaling	PMID: 30049845	AECs -> CapECs (PT)	PT
AECs	LECs	ANGPTL4	CDH5	0.176344	0.001	ANGPTL	Secreted Signaling	PMID: 30049845	AECs -> LECs (PT)	PT
AECs	TipECs	ANGPTL4	CDH5	0.193542	0.001	ANGPTL	Secreted Signaling	PMID: 30049845	AECs -> TipECs (PT)	PT
AECs	VECs	ANGPTL4	CDH5	0.171032	0.001	ANGPTL	Secreted Signaling	PMID: 30049845	AECs -> VECs (PT)	PT
AECs	AECs	ANGPTL4	CDH5	0.204817	0.001	ANGPTL	Secreted Signaling	PMID: 30049845	AECs -> AECs (BM)	BM
AECs	CapECs	ANGPTL4	CDH5	0.190323	0.001	ANGPTL	Secreted Signaling	PMID: 30049845	AECs -> CapECs (BM)	BM
AECs	LECs	ANGPTL4	CDH5	0.172091	0.001	ANGPTL	Secreted Signaling	PMID: 30049845	AECs -> LECs (BM)	BM
AECs	TipECs	ANGPTL4	CDH5	0.190016	0.001	ANGPTL	Secreted Signaling	PMID: 30049845	AECs -> TipECs (BM)	BM
AECs	VECs	ANGPTL4	CDH5	0.180406	0.001	ANGPTL	Secreted Signaling	PMID: 30049845	AECs -> VECs (BM)	BM
AECs	AECs	ANGPTL4	SDC3	0.0947656	0.001	ANGPTL	Secreted Signaling	PMID: 29017031	AECs -> AECs (PT)	PT
AECs	AECs	ANGPTL4	SDC3	0.145441	0.001	ANGPTL	Secreted Signaling	PMID: 29017031	AECs -> AECs (BM)	BM
AECs	CapECs	ANGPTL4	SDC3	0.102737	0.001	ANGPTL	Secreted Signaling	PMID: 29017031	AECs -> CapECs (BM)	BM
AECs	TipECs	ANGPTL4	SDC3	0.117365	0.001	ANGPTL	Secreted Signaling	PMID: 29017031	AECs -> TipECs (BM)	BM
AECs	CD4Treg	ANGPTL4	SDC4	0.119057	0.001	ANGPTL	Secreted Signaling	PMID: 29017031	AECs -> CD4Treg (BM)	BM
AECs	ProliferatingT	ANGPTL4	SDC4	0.0872934	0.001	ANGPTL	Secreted Signaling	PMID: 29017031	AECs -> ProliferatingT (BM)	BM
AECs	AECs	APP	CD74	0.509999	0.001	APP	Cell-Cell Contact	PMID: 19849849	AECs -> AECs (PT)	PT
AECs	CapECs	APP	CD74	0.553281	0.001	APP	Cell-Cell Contact	PMID: 19849849	AECs -> CapECs (PT)	PT
AECs	LECs	APP	CD74	0.425346	0.001	APP	Cell-Cell Contact	PMID: 19849849	AECs -> LECs (PT)	PT
AECs	TipECs	APP	CD74	0.424095	0.001	APP	Cell-Cell Contact	PMID: 19849849	AECs -> TipECs (PT)	PT
AECs	VECs	APP	CD74	0.497409	0.001	APP	Cell-Cell Contact	PMID: 19849849	AECs -> VECs (PT)	PT
AECs	CD4NaiveT	APP	CD74	0.340747	0.001	APP	Cell-Cell Contact	PMID: 19849849	AECs -> CD4NaiveT (PT)	PT
AECs	CD4Tstr	APP	CD74	0.369114	0.001	APP	Cell-Cell Contact	PMID: 19849849	AECs -> CD4Tstr (PT)	PT
AECs	CD4Treg	APP	CD74	0.417858	0.001	APP	Cell-Cell Contact	PMID: 19849849	AECs -> CD4Treg (PT)	PT
AECs	CD8NaiveT	APP	CD74	0.399772	0.001	APP	Cell-Cell Contact	PMID: 19849849	AECs -> CD8NaiveT (PT)	PT
AECs	CD8Teff	APP	CD74	0.43437	0.001	APP	Cell-Cell Contact	PMID: 19849849	AECs -> CD8Teff (PT)	PT
AECs	CD8Tem	APP	CD74	0.396387	0.001	APP	Cell-Cell Contact	PMID: 19849849	AECs -> CD8Tem (PT)	PT
AECs	CD8Tex	APP	CD74	0.465514	0.001	APP	Cell-Cell Contact	PMID: 19849849	AECs -> CD8Tex (PT)	PT
AECs	ProliferatingT	APP	CD74	0.492492	0.001	APP	Cell-Cell Contact	PMID: 19849849	AECs -> ProliferatingT (PT)	PT
AECs	NK_FCGR3A	APP	CD74	0.350696	0.001	APP	Cell-Cell Contact	PMID: 19849849	AECs -> NK_FCGR3A (PT)	PT
AECs	NK_XCL2	APP	CD74	0.386145	0.001	APP	Cell-Cell Contact	PMID: 19849849	AECs -> NK_XCL2 (PT)	PT
AECs	AECs	APP	CD74	0.427121	0.001	APP	Cell-Cell Contact	PMID: 19849849	AECs -> AECs (BM)	BM
AECs	CapECs	APP	CD74	0.44469	0.001	APP	Cell-Cell Contact	PMID: 19849849	AECs -> CapECs (BM)	BM
AECs	LECs	APP	CD74	0.555004	0.001	APP	Cell-Cell Contact	PMID: 19849849	AECs -> LECs (BM)	BM
AECs	TipECs	APP	CD74	0.402723	0.001	APP	Cell-Cell Contact	PMID: 19849849	AECs -> TipECs (BM)	BM
AECs	VECs	APP	CD74	0.540001	0.001	APP	Cell-Cell Contact	PMID: 19849849	AECs -> VECs (BM)	BM
AECs	CD4NaiveT	APP	CD74	0.425397	0.001	APP	Cell-Cell Contact	PMID: 19849849	AECs -> CD4NaiveT (BM)	BM
AECs	CD4Tstr	APP	CD74	0.487034	0.001	APP	Cell-Cell Contact	PMID: 19849849	AECs -> CD4Tstr (BM)	BM
AECs	CD4Treg	APP	CD74	0.524076	0.001	APP	Cell-Cell Contact	PMID: 19849849	AECs -> CD4Treg (BM)	BM
AECs	CD8NaiveT	APP	CD74	0.487913	0.001	APP	Cell-Cell Contact	PMID: 19849849	AECs -> CD8NaiveT (BM)	BM
AECs	CD8Teff	APP	CD74	0.542087	0.001	APP	Cell-Cell Contact	PMID: 19849849	AECs -> CD8Teff (BM)	BM
AECs	CD8Tem	APP	CD74	0.490007	0.001	APP	Cell-Cell Contact	PMID: 19849849	AECs -> CD8Tem (BM)	BM
AECs	CD8Tex	APP	CD74	0.555898	0.001	APP	Cell-Cell Contact	PMID: 19849849	AECs -> CD8Tex (BM)	BM
AECs	ProliferatingT	APP	CD74	0.586	0.001	APP	Cell-Cell Contact	PMID: 19849849	AECs -> ProliferatingT (BM)	BM
AECs	NK_FCGR3A	APP	CD74	0.446769	0.001	APP	Cell-Cell Contact	PMID: 19849849	AECs -> NK_FCGR3A (BM)	BM
AECs	NK_XCL2	APP	CD74	0.513697	0.001	APP	Cell-Cell Contact	PMID: 19849849	AECs -> NK_XCL2 (BM)	BM
AECs	NK_FCGR3A	BAG6	NCR3	0.141771	0.001	BAG	Secreted Signaling	PMID: 30021652	AECs -> NK_FCGR3A (PT)	PT
AECs	NK_XCL2	BAG6	NCR3	0.121698	0.001	BAG	Secreted Signaling	PMID: 30021652	AECs -> NK_XCL2 (PT)	PT
AECs	NK_FCGR3A	BAG6	NCR3	0.141153	0.001	BAG	Secreted Signaling	PMID: 30021652	AECs -> NK_FCGR3A (BM)	BM
AECs	NK_XCL2	BAG6	NCR3	0.129824	0.001	BAG	Secreted Signaling	PMID: 30021652	AECs -> NK_XCL2 (BM)	BM
AECs	AECs	BMP6	ACVR1_BMPR2	0.138405	0.001	BMP	Secreted Signaling	KEGG: hsa04350; PMID:26893264	AECs -> AECs (BM)	BM
AECs	AECs	CCL14	ACKR1	0.217101	0.001	CCL	Secreted Signaling	PMID: 26740381	AECs -> AECs (PT)	PT
AECs	CapECs	CCL14	ACKR1	0.230213	0.001	CCL	Secreted Signaling	PMID: 26740381	AECs -> CapECs (PT)	PT
AECs	VECs	CCL14	ACKR1	0.378346	0.001	CCL	Secreted Signaling	PMID: 26740381	AECs -> VECs (PT)	PT
AECs	CapECs	CCL14	ACKR1	0.130064	0.001	CCL	Secreted Signaling	PMID: 26740381	AECs -> CapECs (BM)	BM
AECs	VECs	CCL14	ACKR1	0.159879	0.001	CCL	Secreted Signaling	PMID: 26740381	AECs -> VECs (BM)	BM
AECs	LECs	CCL14	ACKR2	0.167498	0.001	CCL	Secreted Signaling	PMID: 26740381	AECs -> LECs (PT)	PT
AECs	ProliferatingT	CCL14	CCR1	0.17358	0.001	CCL	Secreted Signaling	KEGG: hsa04060	AECs -> ProliferatingT (PT)	PT
AECs	AECs	CCL18	ACKR1	0.126789	0.001	CCL	Secreted Signaling	PMID: 26740381	AECs -> AECs (PT)	PT
AECs	CapECs	CCL18	ACKR1	0.131202	0.001	CCL	Secreted Signaling	PMID: 26740381	AECs -> CapECs (PT)	PT
AECs	VECs	CCL18	ACKR1	0.170568	0.001	CCL	Secreted Signaling	PMID: 26740381	AECs -> VECs (PT)	PT
AECs	CapECs	CCL2	ACKR1	0.196009	0.001	CCL	Secreted Signaling	PMID: 26740381	AECs -> CapECs (BM)	BM
AECs	VECs	CCL2	ACKR1	0.27131	0.001	CCL	Secreted Signaling	PMID: 26740381	AECs -> VECs (BM)	BM
AECs	AECs	CD34	SELP	0.20315	0.001	CD34	Cell-Cell Contact	PMID: 18606703	AECs -> AECs (PT)	PT
AECs	CapECs	CD34	SELP	0.10803	0.001	CD34	Cell-Cell Contact	PMID: 18606703	AECs -> CapECs (PT)	PT
AECs	VECs	CD34	SELP	0.217147	0.001	CD34	Cell-Cell Contact	PMID: 18606703	AECs -> VECs (PT)	PT
AECs	VECs	CD34	SELP	0.20517	0.001	CD34	Cell-Cell Contact	PMID: 18606703	AECs -> VECs (BM)	BM
AECs	AECs	CD46	JAG1	0.113649	0.001	CD46	Cell-Cell Contact	PMID: 23086448	AECs -> AECs (PT)	PT
AECs	LECs	CD46	JAG1	0.15765	0.001	CD46	Cell-Cell Contact	PMID: 23086448	AECs -> LECs (PT)	PT
AECs	TipECs	CD46	JAG1	0.160482	0.001	CD46	Cell-Cell Contact	PMID: 23086448	AECs -> TipECs (PT)	PT
AECs	AECs	CD46	JAG1	0.33952	0.001	CD46	Cell-Cell Contact	PMID: 23086448	AECs -> AECs (BM)	BM
AECs	CapECs	CD46	JAG1	0.253668	0.001	CD46	Cell-Cell Contact	PMID: 23086448	AECs -> CapECs (BM)	BM
AECs	TipECs	CD46	JAG1	0.255239	0.001	CD46	Cell-Cell Contact	PMID: 23086448	AECs -> TipECs (BM)	BM
AECs	VECs	CD46	JAG1	0.223522	0.001	CD46	Cell-Cell Contact	PMID: 23086448	AECs -> VECs (BM)	BM
AECs	AECs	CD99	CD99	0.494846	0.001	CD99	Cell-Cell Contact	KEGG: hsa04514	AECs -> AECs (PT)	PT
AECs	CapECs	CD99	CD99	0.44398	0.001	CD99	Cell-Cell Contact	KEGG: hsa04514	AECs -> CapECs (PT)	PT
AECs	LECs	CD99	CD99	0.492462	0.001	CD99	Cell-Cell Contact	KEGG: hsa04514	AECs -> LECs (PT)	PT
AECs	TipECs	CD99	CD99	0.483461	0.001	CD99	Cell-Cell Contact	KEGG: hsa04514	AECs -> TipECs (PT)	PT
AECs	VECs	CD99	CD99	0.419653	0.001	CD99	Cell-Cell Contact	KEGG: hsa04514	AECs -> VECs (PT)	PT
AECs	CD4NaiveT	CD99	CD99	0.324587	0.001	CD99	Cell-Cell Contact	KEGG: hsa04514	AECs -> CD4NaiveT (PT)	PT
AECs	CD4Tstr	CD99	CD99	0.325841	0.001	CD99	Cell-Cell Contact	KEGG: hsa04514	AECs -> CD4Tstr (PT)	PT
AECs	CD4Treg	CD99	CD99	0.318382	0.001	CD99	Cell-Cell Contact	KEGG: hsa04514	AECs -> CD4Treg (PT)	PT
AECs	CD8NaiveT	CD99	CD99	0.358894	0.001	CD99	Cell-Cell Contact	KEGG: hsa04514	AECs -> CD8NaiveT (PT)	PT
AECs	CD8Teff	CD99	CD99	0.385376	0.001	CD99	Cell-Cell Contact	KEGG: hsa04514	AECs -> CD8Teff (PT)	PT
AECs	CD8Tem	CD99	CD99	0.404803	0.001	CD99	Cell-Cell Contact	KEGG: hsa04514	AECs -> CD8Tem (PT)	PT
AECs	CD8Tex	CD99	CD99	0.391247	0.001	CD99	Cell-Cell Contact	KEGG: hsa04514	AECs -> CD8Tex (PT)	PT
AECs	ProliferatingT	CD99	CD99	0.418544	0.001	CD99	Cell-Cell Contact	KEGG: hsa04514	AECs -> ProliferatingT (PT)	PT
AECs	NK_FCGR3A	CD99	CD99	0.421765	0.001	CD99	Cell-Cell Contact	KEGG: hsa04514	AECs -> NK_FCGR3A (PT)	PT
AECs	NK_XCL2	CD99	CD99	0.36042	0.001	CD99	Cell-Cell Contact	KEGG: hsa04514	AECs -> NK_XCL2 (PT)	PT
AECs	AECs	CD99	CD99	0.517529	0.001	CD99	Cell-Cell Contact	KEGG: hsa04514	AECs -> AECs (BM)	BM
AECs	CapECs	CD99	CD99	0.51738	0.001	CD99	Cell-Cell Contact	KEGG: hsa04514	AECs -> CapECs (BM)	BM
AECs	TipECs	CD99	CD99	0.533504	0.001	CD99	Cell-Cell Contact	KEGG: hsa04514	AECs -> TipECs (BM)	BM
AECs	VECs	CD99	CD99	0.445805	0.001	CD99	Cell-Cell Contact	KEGG: hsa04514	AECs -> VECs (BM)	BM
AECs	CD4NaiveT	CD99	CD99	0.343061	0.001	CD99	Cell-Cell Contact	KEGG: hsa04514	AECs -> CD4NaiveT (BM)	BM
AECs	CD4Tstr	CD99	CD99	0.3617	0.001	CD99	Cell-Cell Contact	KEGG: hsa04514	AECs -> CD4Tstr (BM)	BM
AECs	CD8Teff	CD99	CD99	0.383304	0.001	CD99	Cell-Cell Contact	KEGG: hsa04514	AECs -> CD8Teff (BM)	BM
AECs	CD8Tem	CD99	CD99	0.411476	0.001	CD99	Cell-Cell Contact	KEGG: hsa04514	AECs -> CD8Tem (BM)	BM
AECs	CD8Tex	CD99	CD99	0.396412	0.001	CD99	Cell-Cell Contact	KEGG: hsa04514	AECs -> CD8Tex (BM)	BM
AECs	ProliferatingT	CD99	CD99	0.406944	0.001	CD99	Cell-Cell Contact	KEGG: hsa04514	AECs -> ProliferatingT (BM)	BM
AECs	NK_FCGR3A	CD99	CD99	0.396637	0.001	CD99	Cell-Cell Contact	KEGG: hsa04514	AECs -> NK_FCGR3A (BM)	BM
AECs	NK_XCL2	CD99	CD99	0.379186	0.001	CD99	Cell-Cell Contact	KEGG: hsa04514	AECs -> NK_XCL2 (BM)	BM
AECs	AECs	CD99	CD99L2	0.135185	0.001	CD99	Cell-Cell Contact	KEGG: hsa04514	AECs -> AECs (PT)	PT
AECs	AECs	CD99	CD99L2	0.163572	0.001	CD99	Cell-Cell Contact	KEGG: hsa04514	AECs -> AECs (BM)	BM
AECs	CapECs	CD99	CD99L2	0.210224	0.001	CD99	Cell-Cell Contact	KEGG: hsa04514	AECs -> CapECs (BM)	BM
AECs	AECs	CDH5	CDH5	0.30606	0.001	CDH5	Cell-Cell Contact	KEGG: hsa04514	AECs -> AECs (PT)	PT
AECs	CapECs	CDH5	CDH5	0.317676	0.001	CDH5	Cell-Cell Contact	KEGG: hsa04514	AECs -> CapECs (PT)	PT
AECs	LECs	CDH5	CDH5	0.249548	0.001	CDH5	Cell-Cell Contact	KEGG: hsa04514	AECs -> LECs (PT)	PT
AECs	TipECs	CDH5	CDH5	0.284657	0.001	CDH5	Cell-Cell Contact	KEGG: hsa04514	AECs -> TipECs (PT)	PT
AECs	VECs	CDH5	CDH5	0.239177	0.001	CDH5	Cell-Cell Contact	KEGG: hsa04514	AECs -> VECs (PT)	PT
AECs	AECs	CDH5	CDH5	0.471463	0.001	CDH5	Cell-Cell Contact	KEGG: hsa04514	AECs -> AECs (BM)	BM
AECs	CapECs	CDH5	CDH5	0.406986	0.001	CDH5	Cell-Cell Contact	KEGG: hsa04514	AECs -> CapECs (BM)	BM
AECs	LECs	CDH5	CDH5	0.335727	0.001	CDH5	Cell-Cell Contact	KEGG: hsa04514	AECs -> LECs (BM)	BM
AECs	TipECs	CDH5	CDH5	0.405696	0.001	CDH5	Cell-Cell Contact	KEGG: hsa04514	AECs -> TipECs (BM)	BM
AECs	VECs	CDH5	CDH5	0.366917	0.001	CDH5	Cell-Cell Contact	KEGG: hsa04514	AECs -> VECs (BM)	BM
AECs	NK_FCGR3A	CLEC2B	KLRB1	0.310584	0.001	CLEC	Cell-Cell Contact	PMID: 24223577	AECs -> NK_FCGR3A (PT)	PT
AECs	NK_XCL2	CLEC2B	KLRB1	0.28709	0.001	CLEC	Cell-Cell Contact	PMID: 24223577	AECs -> NK_XCL2 (PT)	PT
AECs	CD4NaiveT	CLEC2B	KLRB1	0.272145	0.001	CLEC	Cell-Cell Contact	PMID: 24223577	AECs -> CD4NaiveT (BM)	BM
AECs	NK_FCGR3A	CLEC2B	KLRB1	0.289217	0.001	CLEC	Cell-Cell Contact	PMID: 24223577	AECs -> NK_FCGR3A (BM)	BM
AECs	NK_XCL2	CLEC2B	KLRB1	0.323031	0.001	CLEC	Cell-Cell Contact	PMID: 24223577	AECs -> NK_XCL2 (BM)	BM
AECs	AECs	COL1A1	ITGA1_ITGB1	0.134242	0.001	COLLAGEN	ECM-Receptor	KEGG: hsa04512	AECs -> AECs (BM)	BM
AECs	CapECs	COL1A1	ITGA1_ITGB1	0.13252	0.001	COLLAGEN	ECM-Receptor	KEGG: hsa04512	AECs -> CapECs (BM)	BM
AECs	LECs	COL1A1	ITGA1_ITGB1	0.138271	0.001	COLLAGEN	ECM-Receptor	KEGG: hsa04512	AECs -> LECs (BM)	BM
AECs	TipECs	COL1A1	ITGA1_ITGB1	0.133842	0.001	COLLAGEN	ECM-Receptor	KEGG: hsa04512	AECs -> TipECs (BM)	BM
AECs	VECs	COL1A1	ITGA1_ITGB1	0.115785	0.001	COLLAGEN	ECM-Receptor	KEGG: hsa04512	AECs -> VECs (BM)	BM
AECs	CD8Tex	COL1A1	ITGA1_ITGB1	0.111026	0.001	COLLAGEN	ECM-Receptor	KEGG: hsa04512	AECs -> CD8Tex (BM)	BM
AECs	ProliferatingT	COL1A1	ITGA1_ITGB1	0.112205	0.001	COLLAGEN	ECM-Receptor	KEGG: hsa04512	AECs -> ProliferatingT (BM)	BM
AECs	NK_XCL2	COL1A1	ITGA1_ITGB1	0.117317	0.001	COLLAGEN	ECM-Receptor	KEGG: hsa04512	AECs -> NK_XCL2 (BM)	BM
AECs	AECs	COL1A1	ITGA10_ITGB1	0.117564	0.001	COLLAGEN	ECM-Receptor	KEGG: hsa04512	AECs -> AECs (BM)	BM
AECs	CapECs	COL1A1	ITGA10_ITGB1	0.118766	0.001	COLLAGEN	ECM-Receptor	KEGG: hsa04512	AECs -> CapECs (BM)	BM
AECs	LECs	COL1A1	ITGA10_ITGB1	0.134769	0.001	COLLAGEN	ECM-Receptor	KEGG: hsa04512	AECs -> LECs (BM)	BM
AECs	TipECs	COL1A1	ITGA10_ITGB1	0.112095	0.001	COLLAGEN	ECM-Receptor	KEGG: hsa04512	AECs -> TipECs (BM)	BM
AECs	VECs	COL1A1	ITGA10_ITGB1	0.11904	0.001	COLLAGEN	ECM-Receptor	KEGG: hsa04512	AECs -> VECs (BM)	BM
AECs	AECs	COL1A1	ITGA2_ITGB1	0.12715	0.001	COLLAGEN	ECM-Receptor	KEGG: hsa04512	AECs -> AECs (BM)	BM
AECs	CapECs	COL1A1	ITGA2_ITGB1	0.129855	0.001	COLLAGEN	ECM-Receptor	KEGG: hsa04512	AECs -> CapECs (BM)	BM
AECs	TipECs	COL1A1	ITGA2_ITGB1	0.127732	0.001	COLLAGEN	ECM-Receptor	KEGG: hsa04512	AECs -> TipECs (BM)	BM
AECs	VECs	COL1A1	ITGA2_ITGB1	0.121096	0.001	COLLAGEN	ECM-Receptor	KEGG: hsa04512	AECs -> VECs (BM)	BM
AECs	AECs	COL1A1	ITGA3_ITGB1	0.121459	0.001	COLLAGEN	ECM-Receptor	KEGG: hsa04512	AECs -> AECs (BM)	BM
AECs	CapECs	COL1A1	ITGA3_ITGB1	0.105256	0.001	COLLAGEN	ECM-Receptor	KEGG: hsa04512	AECs -> CapECs (BM)	BM
AECs	TipECs	COL1A1	ITGA3_ITGB1	0.104137	0.001	COLLAGEN	ECM-Receptor	KEGG: hsa04512	AECs -> TipECs (BM)	BM
AECs	VECs	COL1A1	ITGA3_ITGB1	0.111287	0.001	COLLAGEN	ECM-Receptor	KEGG: hsa04512	AECs -> VECs (BM)	BM
AECs	AECs	COL1A1	ITGA9_ITGB1	0.130191	0.001	COLLAGEN	ECM-Receptor	KEGG: hsa04512	AECs -> AECs (BM)	BM
AECs	CapECs	COL1A1	ITGA9_ITGB1	0.125678	0.001	COLLAGEN	ECM-Receptor	KEGG: hsa04512	AECs -> CapECs (BM)	BM
AECs	TipECs	COL1A1	ITGA9_ITGB1	0.122643	0.001	COLLAGEN	ECM-Receptor	KEGG: hsa04512	AECs -> TipECs (BM)	BM
AECs	VECs	COL1A1	ITGA9_ITGB1	0.112691	0.001	COLLAGEN	ECM-Receptor	KEGG: hsa04512	AECs -> VECs (BM)	BM
AECs	CD8NaiveT	COL1A1	CD44	0.130375	0.01	COLLAGEN	ECM-Receptor	KEGG: hsa04512	AECs -> CD8NaiveT (BM)	BM
AECs	NK_XCL2	COL1A1	CD44	0.135997	0.01	COLLAGEN	ECM-Receptor	KEGG: hsa04512	AECs -> NK_XCL2 (BM)	BM
AECs	CD4Treg	COL1A1	SDC4	0.0957859	0.001	COLLAGEN	ECM-Receptor	KEGG: hsa04512	AECs -> CD4Treg (BM)	BM
AECs	ProliferatingT	COL1A1	SDC4	0.0740935	0.001	COLLAGEN	ECM-Receptor	KEGG: hsa04512	AECs -> ProliferatingT (BM)	BM
AECs	AECs	COL1A2	ITGA1_ITGB1	0.126014	0.001	COLLAGEN	ECM-Receptor	KEGG: hsa04512	AECs -> AECs (BM)	BM
AECs	CapECs	COL1A2	ITGA1_ITGB1	0.124495	0.001	COLLAGEN	ECM-Receptor	KEGG: hsa04512	AECs -> CapECs (BM)	BM
AECs	LECs	COL1A2	ITGA1_ITGB1	0.129559	0.001	COLLAGEN	ECM-Receptor	KEGG: hsa04512	AECs -> LECs (BM)	BM
AECs	TipECs	COL1A2	ITGA1_ITGB1	0.125661	0.001	COLLAGEN	ECM-Receptor	KEGG: hsa04512	AECs -> TipECs (BM)	BM
AECs	VECs	COL1A2	ITGA1_ITGB1	0.10961	0.001	COLLAGEN	ECM-Receptor	KEGG: hsa04512	AECs -> VECs (BM)	BM
AECs	CD8Tex	COL1A2	ITGA1_ITGB1	0.105335	0.001	COLLAGEN	ECM-Receptor	KEGG: hsa04512	AECs -> CD8Tex (BM)	BM
AECs	ProliferatingT	COL1A2	ITGA1_ITGB1	0.106397	0.001	COLLAGEN	ECM-Receptor	KEGG: hsa04512	AECs -> ProliferatingT (BM)	BM
AECs	NK_XCL2	COL1A2	ITGA1_ITGB1	0.110982	0.001	COLLAGEN	ECM-Receptor	KEGG: hsa04512	AECs -> NK_XCL2 (BM)	BM
AECs	AECs	COL1A2	ITGA10_ITGB1	0.111203	0.001	COLLAGEN	ECM-Receptor	KEGG: hsa04512	AECs -> AECs (BM)	BM
AECs	CapECs	COL1A2	ITGA10_ITGB1	0.112278	0.001	COLLAGEN	ECM-Receptor	KEGG: hsa04512	AECs -> CapECs (BM)	BM
AECs	LECs	COL1A2	ITGA10_ITGB1	0.126478	0.001	COLLAGEN	ECM-Receptor	KEGG: hsa04512	AECs -> LECs (BM)	BM
AECs	TipECs	COL1A2	ITGA10_ITGB1	0.106298	0.001	COLLAGEN	ECM-Receptor	KEGG: hsa04512	AECs -> TipECs (BM)	BM
AECs	VECs	COL1A2	ITGA10_ITGB1	0.112523	0.001	COLLAGEN	ECM-Receptor	KEGG: hsa04512	AECs -> VECs (BM)	BM
AECs	AECs	COL1A2	ITGA2_ITGB1	0.119743	0.001	COLLAGEN	ECM-Receptor	KEGG: hsa04512	AECs -> AECs (BM)	BM
AECs	CapECs	COL1A2	ITGA2_ITGB1	0.12214	0.001	COLLAGEN	ECM-Receptor	KEGG: hsa04512	AECs -> CapECs (BM)	BM
AECs	TipECs	COL1A2	ITGA2_ITGB1	0.120259	0.001	COLLAGEN	ECM-Receptor	KEGG: hsa04512	AECs -> TipECs (BM)	BM
AECs	VECs	COL1A2	ITGA2_ITGB1	0.114358	0.001	COLLAGEN	ECM-Receptor	KEGG: hsa04512	AECs -> VECs (BM)	BM
AECs	AECs	COL1A2	ITGA3_ITGB1	0.114682	0.001	COLLAGEN	ECM-Receptor	KEGG: hsa04512	AECs -> AECs (BM)	BM
AECs	CapECs	COL1A2	ITGA3_ITGB1	0.100128	0.001	COLLAGEN	ECM-Receptor	KEGG: hsa04512	AECs -> CapECs (BM)	BM
AECs	TipECs	COL1A2	ITGA3_ITGB1	0.0991149	0.001	COLLAGEN	ECM-Receptor	KEGG: hsa04512	AECs -> TipECs (BM)	BM
AECs	VECs	COL1A2	ITGA3_ITGB1	0.10557	0.001	COLLAGEN	ECM-Receptor	KEGG: hsa04512	AECs -> VECs (BM)	BM
AECs	AECs	COL1A2	ITGA9_ITGB1	0.122437	0.001	COLLAGEN	ECM-Receptor	KEGG: hsa04512	AECs -> AECs (BM)	BM
AECs	CapECs	COL1A2	ITGA9_ITGB1	0.118436	0.001	COLLAGEN	ECM-Receptor	KEGG: hsa04512	AECs -> CapECs (BM)	BM
AECs	TipECs	COL1A2	ITGA9_ITGB1	0.115737	0.001	COLLAGEN	ECM-Receptor	KEGG: hsa04512	AECs -> TipECs (BM)	BM
AECs	VECs	COL1A2	ITGA9_ITGB1	0.106833	0.001	COLLAGEN	ECM-Receptor	KEGG: hsa04512	AECs -> VECs (BM)	BM
AECs	CD4NaiveT	COL1A2	CD44	0.117944	0.01	COLLAGEN	ECM-Receptor	KEGG: hsa04512	AECs -> CD4NaiveT (BM)	BM
AECs	CD4Tstr	COL1A2	CD44	0.120075	0.01	COLLAGEN	ECM-Receptor	KEGG: hsa04512	AECs -> CD4Tstr (BM)	BM
AECs	CD4Treg	COL1A2	CD44	0.122238	0.01	COLLAGEN	ECM-Receptor	KEGG: hsa04512	AECs -> CD4Treg (BM)	BM
AECs	CD8NaiveT	COL1A2	CD44	0.1226	0.01	COLLAGEN	ECM-Receptor	KEGG: hsa04512	AECs -> CD8NaiveT (BM)	BM
AECs	CD8Teff	COL1A2	CD44	0.115166	0.01	COLLAGEN	ECM-Receptor	KEGG: hsa04512	AECs -> CD8Teff (BM)	BM
AECs	CD8Tem	COL1A2	CD44	0.115743	0.01	COLLAGEN	ECM-Receptor	KEGG: hsa04512	AECs -> CD8Tem (BM)	BM
AECs	CD8Tex	COL1A2	CD44	0.116584	0.01	COLLAGEN	ECM-Receptor	KEGG: hsa04512	AECs -> CD8Tex (BM)	BM
AECs	ProliferatingT	COL1A2	CD44	0.117608	0.01	COLLAGEN	ECM-Receptor	KEGG: hsa04512	AECs -> ProliferatingT (BM)	BM
AECs	NK_FCGR3A	COL1A2	CD44	0.111915	0.01	COLLAGEN	ECM-Receptor	KEGG: hsa04512	AECs -> NK_FCGR3A (BM)	BM
AECs	NK_XCL2	COL1A2	CD44	0.127559	0.01	COLLAGEN	ECM-Receptor	KEGG: hsa04512	AECs -> NK_XCL2 (BM)	BM
AECs	CD4Treg	COL1A2	SDC4	0.0915201	0.001	COLLAGEN	ECM-Receptor	KEGG: hsa04512	AECs -> CD4Treg (BM)	BM
AECs	ProliferatingT	COL1A2	SDC4	0.071515	0.001	COLLAGEN	ECM-Receptor	KEGG: hsa04512	AECs -> ProliferatingT (BM)	BM
AECs	AECs	COL4A1	ITGA1_ITGB1	0.189273	0.001	COLLAGEN	ECM-Receptor	KEGG: hsa04512	AECs -> AECs (PT)	PT
AECs	CapECs	COL4A1	ITGA1_ITGB1	0.243138	0.001	COLLAGEN	ECM-Receptor	KEGG: hsa04512	AECs -> CapECs (PT)	PT
AECs	LECs	COL4A1	ITGA1_ITGB1	0.214516	0.001	COLLAGEN	ECM-Receptor	KEGG: hsa04512	AECs -> LECs (PT)	PT
AECs	TipECs	COL4A1	ITGA1_ITGB1	0.256481	0.001	COLLAGEN	ECM-Receptor	KEGG: hsa04512	AECs -> TipECs (PT)	PT
AECs	CD4Tstr	COL4A1	ITGA1_ITGB1	0.128517	0.001	COLLAGEN	ECM-Receptor	KEGG: hsa04512	AECs -> CD4Tstr (PT)	PT
AECs	CD8Teff	COL4A1	ITGA1_ITGB1	0.160526	0.001	COLLAGEN	ECM-Receptor	KEGG: hsa04512	AECs -> CD8Teff (PT)	PT
AECs	CD8Tem	COL4A1	ITGA1_ITGB1	0.1619	0.001	COLLAGEN	ECM-Receptor	KEGG: hsa04512	AECs -> CD8Tem (PT)	PT
AECs	CD8Tex	COL4A1	ITGA1_ITGB1	0.179517	0.001	COLLAGEN	ECM-Receptor	KEGG: hsa04512	AECs -> CD8Tex (PT)	PT
AECs	ProliferatingT	COL4A1	ITGA1_ITGB1	0.193405	0.001	COLLAGEN	ECM-Receptor	KEGG: hsa04512	AECs -> ProliferatingT (PT)	PT
AECs	NK_XCL2	COL4A1	ITGA1_ITGB1	0.198762	0.001	COLLAGEN	ECM-Receptor	KEGG: hsa04512	AECs -> NK_XCL2 (PT)	PT
AECs	AECs	COL4A1	ITGA1_ITGB1	0.445695	0.001	COLLAGEN	ECM-Receptor	KEGG: hsa04512	AECs -> AECs (BM)	BM
AECs	CapECs	COL4A1	ITGA1_ITGB1	0.429055	0.001	COLLAGEN	ECM-Receptor	KEGG: hsa04512	AECs -> CapECs (BM)	BM
AECs	LECs	COL4A1	ITGA1_ITGB1	0.487355	0.001	COLLAGEN	ECM-Receptor	KEGG: hsa04512	AECs -> LECs (BM)	BM
AECs	TipECs	COL4A1	ITGA1_ITGB1	0.441767	0.001	COLLAGEN	ECM-Receptor	KEGG: hsa04512	AECs -> TipECs (BM)	BM
AECs	VECs	COL4A1	ITGA1_ITGB1	0.298066	0.001	COLLAGEN	ECM-Receptor	KEGG: hsa04512	AECs -> VECs (BM)	BM
AECs	CD8Tex	COL4A1	ITGA1_ITGB1	0.269222	0.001	COLLAGEN	ECM-Receptor	KEGG: hsa04512	AECs -> CD8Tex (BM)	BM
AECs	ProliferatingT	COL4A1	ITGA1_ITGB1	0.276082	0.001	COLLAGEN	ECM-Receptor	KEGG: hsa04512	AECs -> ProliferatingT (BM)	BM
AECs	NK_XCL2	COL4A1	ITGA1_ITGB1	0.308042	0.001	COLLAGEN	ECM-Receptor	KEGG: hsa04512	AECs -> NK_XCL2 (BM)	BM
AECs	AECs	COL4A1	ITGA10_ITGB1	0.161137	0.001	COLLAGEN	ECM-Receptor	KEGG: hsa04512	AECs -> AECs (PT)	PT
AECs	CapECs	COL4A1	ITGA10_ITGB1	0.178236	0.001	COLLAGEN	ECM-Receptor	KEGG: hsa04512	AECs -> CapECs (PT)	PT
AECs	VECs	COL4A1	ITGA10_ITGB1	0.158948	0.001	COLLAGEN	ECM-Receptor	KEGG: hsa04512	AECs -> VECs (PT)	PT
AECs	AECs	COL4A1	ITGA10_ITGB1	0.309678	0.001	COLLAGEN	ECM-Receptor	KEGG: hsa04512	AECs -> AECs (BM)	BM
AECs	CapECs	COL4A1	ITGA10_ITGB1	0.317808	0.001	COLLAGEN	ECM-Receptor	KEGG: hsa04512	AECs -> CapECs (BM)	BM
AECs	LECs	COL4A1	ITGA10_ITGB1	0.45092	0.001	COLLAGEN	ECM-Receptor	KEGG: hsa04512	AECs -> LECs (BM)	BM
AECs	TipECs	COL4A1	ITGA10_ITGB1	0.275434	0.001	COLLAGEN	ECM-Receptor	KEGG: hsa04512	AECs -> TipECs (BM)	BM
AECs	VECs	COL4A1	ITGA10_ITGB1	0.319689	0.001	COLLAGEN	ECM-Receptor	KEGG: hsa04512	AECs -> VECs (BM)	BM
AECs	AECs	COL4A1	ITGA2_ITGB1	0.194662	0.001	COLLAGEN	ECM-Receptor	KEGG: hsa04512	AECs -> AECs (PT)	PT
AECs	CapECs	COL4A1	ITGA2_ITGB1	0.198576	0.001	COLLAGEN	ECM-Receptor	KEGG: hsa04512	AECs -> CapECs (PT)	PT
AECs	TipECs	COL4A1	ITGA2_ITGB1	0.21444	0.001	COLLAGEN	ECM-Receptor	KEGG: hsa04512	AECs -> TipECs (PT)	PT
AECs	AECs	COL4A1	ITGA2_ITGB1	0.38129	0.001	COLLAGEN	ECM-Receptor	KEGG: hsa04512	AECs -> AECs (BM)	BM
AECs	CapECs	COL4A1	ITGA2_ITGB1	0.404597	0.001	COLLAGEN	ECM-Receptor	KEGG: hsa04512	AECs -> CapECs (BM)	BM
AECs	TipECs	COL4A1	ITGA2_ITGB1	0.38618	0.001	COLLAGEN	ECM-Receptor	KEGG: hsa04512	AECs -> TipECs (BM)	BM
AECs	VECs	COL4A1	ITGA2_ITGB1	0.334216	0.001	COLLAGEN	ECM-Receptor	KEGG: hsa04512	AECs -> VECs (BM)	BM
AECs	AECs	COL4A1	ITGA3_ITGB1	0.192419	0.001	COLLAGEN	ECM-Receptor	KEGG: hsa04512	AECs -> AECs (PT)	PT
AECs	CapECs	COL4A1	ITGA3_ITGB1	0.180227	0.001	COLLAGEN	ECM-Receptor	KEGG: hsa04512	AECs -> CapECs (PT)	PT
AECs	TipECs	COL4A1	ITGA3_ITGB1	0.183729	0.001	COLLAGEN	ECM-Receptor	KEGG: hsa04512	AECs -> TipECs (PT)	PT
AECs	AECs	COL4A1	ITGA3_ITGB1	0.336855	0.001	COLLAGEN	ECM-Receptor	KEGG: hsa04512	AECs -> AECs (BM)	BM
AECs	CapECs	COL4A1	ITGA3_ITGB1	0.238173	0.001	COLLAGEN	ECM-Receptor	KEGG: hsa04512	AECs -> CapECs (BM)	BM
AECs	TipECs	COL4A1	ITGA3_ITGB1	0.232599	0.001	COLLAGEN	ECM-Receptor	KEGG: hsa04512	AECs -> TipECs (BM)	BM
AECs	VECs	COL4A1	ITGA3_ITGB1	0.270726	0.001	COLLAGEN	ECM-Receptor	KEGG: hsa04512	AECs -> VECs (BM)	BM
AECs	LECs	COL4A1	ITGA9_ITGB1	0.227444	0.001	COLLAGEN	ECM-Receptor	KEGG: hsa04512	AECs -> LECs (PT)	PT
AECs	AECs	COL4A1	ITGA9_ITGB1	0.407598	0.001	COLLAGEN	ECM-Receptor	KEGG: hsa04512	AECs -> AECs (BM)	BM
AECs	CapECs	COL4A1	ITGA9_ITGB1	0.36922	0.001	COLLAGEN	ECM-Receptor	KEGG: hsa04512	AECs -> CapECs (BM)	BM
AECs	TipECs	COL4A1	ITGA9_ITGB1	0.345617	0.001	COLLAGEN	ECM-Receptor	KEGG: hsa04512	AECs -> TipECs (BM)	BM
AECs	VECs	COL4A1	ITGA9_ITGB1	0.278958	0.001	COLLAGEN	ECM-Receptor	KEGG: hsa04512	AECs -> VECs (BM)	BM
AECs	CD4NaiveT	COL4A1	CD44	0.247214	0.001	COLLAGEN	ECM-Receptor	KEGG: hsa04512	AECs -> CD4NaiveT (PT)	PT
AECs	CD4Tstr	COL4A1	CD44	0.259339	0.001	COLLAGEN	ECM-Receptor	KEGG: hsa04512	AECs -> CD4Tstr (PT)	PT
AECs	CD4Treg	COL4A1	CD44	0.252982	0.001	COLLAGEN	ECM-Receptor	KEGG: hsa04512	AECs -> CD4Treg (PT)	PT
AECs	CD8NaiveT	COL4A1	CD44	0.242155	0.001	COLLAGEN	ECM-Receptor	KEGG: hsa04512	AECs -> CD8NaiveT (PT)	PT
AECs	CD8Teff	COL4A1	CD44	0.248903	0.001	COLLAGEN	ECM-Receptor	KEGG: hsa04512	AECs -> CD8Teff (PT)	PT
AECs	CD8Tem	COL4A1	CD44	0.2341	0.001	COLLAGEN	ECM-Receptor	KEGG: hsa04512	AECs -> CD8Tem (PT)	PT
AECs	CD8Tex	COL4A1	CD44	0.23941	0.001	COLLAGEN	ECM-Receptor	KEGG: hsa04512	AECs -> CD8Tex (PT)	PT
AECs	ProliferatingT	COL4A1	CD44	0.242261	0.001	COLLAGEN	ECM-Receptor	KEGG: hsa04512	AECs -> ProliferatingT (PT)	PT
AECs	NK_FCGR3A	COL4A1	CD44	0.183864	0.001	COLLAGEN	ECM-Receptor	KEGG: hsa04512	AECs -> NK_FCGR3A (PT)	PT
AECs	NK_XCL2	COL4A1	CD44	0.26157	0.001	COLLAGEN	ECM-Receptor	KEGG: hsa04512	AECs -> NK_XCL2 (PT)	PT
AECs	CD4NaiveT	COL4A1	CD44	0.364784	0.001	COLLAGEN	ECM-Receptor	KEGG: hsa04512	AECs -> CD4NaiveT (BM)	BM
AECs	CD4Tstr	COL4A1	CD44	0.38443	0.001	COLLAGEN	ECM-Receptor	KEGG: hsa04512	AECs -> CD4Tstr (BM)	BM
AECs	CD4Treg	COL4A1	CD44	0.405587	0.001	COLLAGEN	ECM-Receptor	KEGG: hsa04512	AECs -> CD4Treg (BM)	BM
AECs	CD8NaiveT	COL4A1	CD44	0.409247	0.001	COLLAGEN	ECM-Receptor	KEGG: hsa04512	AECs -> CD8NaiveT (BM)	BM
AECs	CD8Teff	COL4A1	CD44	0.340845	0.001	COLLAGEN	ECM-Receptor	KEGG: hsa04512	AECs -> CD8Teff (BM)	BM
AECs	CD8Tem	COL4A1	CD44	0.345669	0.001	COLLAGEN	ECM-Receptor	KEGG: hsa04512	AECs -> CD8Tem (BM)	BM
AECs	CD8Tex	COL4A1	CD44	0.352836	0.001	COLLAGEN	ECM-Receptor	KEGG: hsa04512	AECs -> CD8Tex (BM)	BM
AECs	ProliferatingT	COL4A1	CD44	0.361789	0.001	COLLAGEN	ECM-Receptor	KEGG: hsa04512	AECs -> ProliferatingT (BM)	BM
[truncated: 10,609 more rows]
